# Supplementary material for: Quantifying compartment‐associated variations of protein abundance in proteomics data
Source: Mol Syst Biol. 2018 Jul 2;14(7):e8131. doi: 10.15252/msb.20178131 (PMC6056770; doi:10.15252/msb.20178131)
Supplement: Supplementary file 2 — Dataset EV1 [file MSB-14-e8131-s002.xls]

## Sheet: Legend
This dataset refers to the proteome quantified in Geiger T, Velic A, Macek B, Lundberg E, Kampf C, Nagaraj N, Uhlen M, Cox J & Mann M (2013) Initial quantitative proteomic map of 28 mouse tissues using the SILAC mouse. Mol. Cell. Proteomics 12: 1709–22
Uniprot	Protein Uniprot Identifier
Lung	Protein abundance in condition 1 (Lung)
Liver	Protein abundance in condition 2 (Liver)
logFC	log2 of the fold change calculated with the R package "limma"
AveExpr	Average Expression calculated with the R package "limma"
t	t statistics
P.Value	pvalue as calculated with limma
fdrtool.pval	pvalue calculated with fdrtool
fdrtool.qval	qvalue calculated with fdrtool
short.name	Protein short name
accession	Protein accession (used for GO annotation)
residuals	Protein residual from the linear model of the compartment
CNV	Compartment Normalized Variation value (standardized residual)
CNV.pval	CNV pvalue calculated and adjusted with fdrtool
CNV.qval	CNV qvalue calculated and adjusted with fdrtool
compartment	Compartment name

## Sheet: Dataset EV1
Uniprot	Lung	Liver	logFC	AveExpr	t	P.Value	adj.P.Val	fdrtool.pval	fdrtool.qval	short.name	accession	residuals	CNV	CNV.pval	CNV.qval	compartment
Q8CBW3	-0.122747	-1.55982	-1.43707	-0.841284	-3.99687	0.00478452	0.0116229	0.395928	0.772919	Abi1	Q8CBW3	-1.12005	-0.943762	0.169724	0.581063	nucleus
Q5SWU9	-1.18268	-0.953013	0.229672	-1.06785	0.526329	0.614272	0.684987	0.840758	0.878462	Acaca	Q5SWU9	-0.414065	-0.348967	0.611652	0.83329	nucleus
E9Q4Z2	-1.20589	0.583986	1.78988	-0.131965	3.69969	0.00925095	0.0201097	0.34852	0.74976	Acacb	E9Q4Z2	1.12511	0.948234	0.167711	0.578155	nucleus
Q8JZN5	-0.276065	0.15283	0.428894	-0.0616176	1.02564	0.337851	0.420847	0.751385	0.865943	Acad9	Q8JZN5	0.606945	0.511403	0.456848	0.788735	nucleus
P45952	-2.06263	0.317253	2.37988	-0.872688	9.86009	1.77629e-05	0.000164508	0.0179183	0.149944	Acadm	P45952	0.938537	0.791663	0.249403	0.670851	nucleus
Q07417	-1.67236	0.87711	2.54947	-0.397625	9.81989	1.82664e-05	0.000166238	0.0183751	0.152141	Acads	Q07417	1.46188	1.23254	0.072935	0.373445	nucleus
P50544	-1.67299	0.232496	1.90549	-0.720248	6.03687	0.000444973	0.00176419	0.138892	0.544218	Acadvl	P50544	0.817321	0.689101	0.316062	0.720895	nucleus
Q9JIX8	-0.175576	-0.59952	-0.423944	-0.387548	-2.02225	0.0811978	0.124566	0.696089	0.856819	Acin1	Q9JIX8	-0.154807	-0.13044	0.849483	0.874087	nucleus
Q9CQR4	-1.58408	0.639683	2.22377	-0.472201	5.70575	0.000629683	0.00229566	0.160595	0.579939	Acot13	Q9CQR4	1.21619	1.02531	0.135769	0.525957	nucleus
Q9R0H0	-1.40325	2.85883	4.26209	0.72779	16.7478	4.33001e-07	3.20027e-05	7.31018e-05	0.0050625	Acox1	Q9R0H0	3.41842	2.88144	2.76209e-05	0.0014243	nucleus
Q8JZR0	-0.0109285	0.944277	0.955205	0.466674	2.61991	0.0331728	0.0580406	0.492179	0.808839	Acsl5	Q8JZR0	1.37358	1.15742	0.0921908	0.429676	nucleus
Q9Z2N8	0.339804	-0.889308	-1.22911	-0.151841	-4.71411	0.00288247	0.0077512	0.30992	0.727099	Actl6a	Q9Z2N8	-0.492819	-0.415332	0.545663	0.816823	nucleus
P57780	0.902499	-0.674468	-1.57697	0.114016	-3.81085	0.00612174	0.0142335	0.420392	0.78327	Actn4	P57780	-0.33063	-0.278773	0.685044	0.848444	nucleus
Q9QYC0	0.277586	-1.84543	-2.12301	-0.57162	-6.9861	0.000345658	0.00145783	0.122898	0.513745	Add1	Q9QYC0	-1.44312	-1.21617	0.0768238	0.385677	nucleus
Q9QYB5	0.44831	-1.41889	-1.8672	-0.485292	-5.00311	0.00137884	0.00424619	0.279044	0.705787	Add3	Q9QYB5	-1.03256	-0.870265	0.205456	0.626726	nucleus
P00329	-0.340996	2.25491	2.59591	0.956958	6.44273	0.000296001	0.00130315	0.115458	0.498135	Adh1	P00329	2.7151	2.28769	0.000873475	0.0170465	nucleus
Q9JKV1	0.0511723	0.0625005	0.0113281	0.0568364	0.0532303	0.958976	0.971023	0.9274	0.888551	Adrm1	Q9JKV1	0.485997	0.409525	0.551294	0.818354	nucleus
Q62151	4.37236	-2.8183	-7.19066	0.777032	-23.6755	3.60853e-08	1.72676e-05	6.08275e-08	2.43323e-05	Ager	Q62151	-2.79913	-2.38035	0.000533794	0.0121487	nucleus
Q8K2K6	0.718729	-0.970025	-1.68875	-0.125648	-5.82056	0.000557404	0.00207558	0.203302	0.636067	Agfg1	Q8K2K6	-0.608992	-0.513384	0.455107	0.788098	nucleus
Q9Z0X1	-0.987431	1.02096	2.00839	0.0167657	10.0341	1.57569e-05	0.000152504	0.0160538	0.140466	Aifm1	Q9Z0X1	1.54164	1.29913	0.0587416	0.324342	nucleus
Q8R010	0.148726	-0.0411901	-0.189916	0.0537678	-0.564834	0.58912	0.661539	0.95826	0.891751	Aimp2	Q8R010	0.373178	0.314471	0.647292	0.84101	nucleus
Q8K023	-3.62539	-3.13953	0.48586	-3.38246	1.60757	0.150216	0.211542	0.651356	0.848475	Akr1c18	Q8K023	-2.37202	-2.00696	0.00350079	0.0435185	nucleus
Q9DCT1	-0.163948	0.740999	0.904947	0.288526	3.20311	0.0141817	0.0287525	0.410959	0.779393	Akr1e1	Q9DCT1	1.18462	0.998163	0.146435	0.544766	nucleus
Q60823	-0.470379	0.329306	0.799685	-0.0705362	2.43841	0.0434825	0.0734953	0.519109	0.81694	Akt2	Q60823	0.801604	0.675416	0.325769	0.72694	nucleus
Q9CZS1	-3.29529	0.913721	4.20901	-1.19078	11.442	6.36174e-06	8.43276e-05	0.00624801	0.0744252	Aldh1b1	Q9CZS1	1.65034	1.39522	0.0423642	0.25717	nucleus
Q8K009	-1.66505	-2.0442	-0.379153	-1.85463	-1.00438	0.347327	0.430234	0.877328	0.882935	Aldh1l2	Q8K009	-1.46012	-1.23105	0.0732816	0.374555	nucleus
Q9EQ20	-0.709064	1.03999	1.74905	0.165461	5.24551	0.00104429	0.0033825	0.194889	0.626228	Aldh6a1	Q9EQ20	1.53462	1.29308	0.0599276	0.328738	nucleus
Q9DBF1	-0.559835	1.70194	2.26177	0.57105	5.86541	0.000531716	0.00199824	0.14983	0.562949	Aldh7a1	Q9DBF1	2.1826	1.83903	0.00745879	0.0756561	nucleus
O08583	-2.06788	0.347858	2.41574	-0.618438	5.84867	0.000927336	0.00307306	0.150933	0.564752	Alyref	O08583	0.969633	0.817898	0.234058	0.65668	nucleus
O35381	0.58946	-0.56026	-1.14972	0.0145997	-5.60814	0.00069938	0.00247216	0.221369	0.655538	Anp32a	O35381	-0.187132	-0.157736	0.818487	0.869939	nucleus
Q9EST5	-0.14017	-0.474918	-0.334749	-0.274069	-0.632421	0.54937	0.626127	0.945766	0.890478	Anp32b	Q9EST5	-0.0335185	-0.0282428	0.967224	0.887693	nucleus
P97822	-0.201536	-1.93625	-1.73471	-1.06889	-7.02946	0.000169586	0.000845847	0.120474	0.508768	Anp32e	P97822	-1.4891	-1.25471	0.0679268	0.356955	nucleus
P10107	2.27967	-2.59632	-4.876	-0.158326	-21.5294	7.15638e-08	2.06567e-05	8.73199e-07	0.000211979	Anxa1	P10107	-2.38135	-2.01229	0.0034147	0.0428055	nucleus
P97384	0.604014	-0.482712	-1.08673	0.0606512	-3.38461	0.0109755	0.0232573	0.479683	0.804831	Anxa11	P97384	-0.110945	-0.0935179	0.891773	0.879338	nucleus
P97429	0.764093	-0.207462	-0.971556	0.278315	-3.16912	0.0148861	0.029858	0.511313	0.814666	Anxa4	P97429	0.149326	0.125888	0.854676	0.874757	nucleus
P28352	-0.252824	-0.413994	-0.16117	-0.333409	-0.457182	0.660839	0.72245	0.97818	0.893722	Apex1	P28352	0.0379472	0.0319738	0.962897	0.887246	nucleus
O35841	0.382368	-0.404082	-0.78645	-0.0108566	-3.5022	0.00931865	0.0202346	0.462886	0.799171	Api5	O35841	-0.0115754	-0.00975561	0.988676	0.889862	nucleus
Q8K4Z3	0.924185	0.128282	-0.795903	0.526233	-3.27328	0.0128372	0.0264219	0.495889	0.809997	Naxe	Q8K4Z3	0.47009	0.396369	0.564154	0.821756	nucleus
Q8K3H0	0.483669	-1.39936	-1.88303	-0.269544	-7.06905	0.00032328	0.00138088	0.118294	0.504202	Appl1	Q8K3H0	-1.01634	-0.856614	0.212655	0.634747	nucleus
Q8K3G9	-0.588862	-1.16479	-0.575923	-0.876824	-2.74793	0.0274471	0.0495878	0.576136	0.832016	Appl2	Q8K3G9	-0.681401	-0.574142	0.403533	0.767317	nucleus
Q3UIA2	1.25584	-0.561894	-1.81773	0.528747	-7.3171	0.000265631	0.00119314	0.105329	0.475203	Arhgap17	Q3UIA2	-0.251118	-0.211821	0.757944	0.860995	nucleus
Q99PT1	1.01937	-1.14306	-2.16243	-0.0618439	-6.39497	0.000310242	0.00134163	0.159867	0.578831	Arhgdia	Q99PT1	-0.810156	-0.683176	0.320241	0.72353	nucleus
Q9D0J4	-0.00496334	-1.93664	-1.93168	-0.777635	-6.79067	0.000405721	0.00164105	0.134299	0.535865	Arl2	Q9D0J4	-1.50789	-1.2706	0.0645132	0.345209	nucleus
Q9WUL7	-0.180746	-1.20847	-1.02772	-0.694607	-4.59719	0.0022372	0.00626468	0.323028	0.735241	Arl3	Q9WUL7	-0.763272	-0.64313	0.349428	0.740633	nucleus
Q9D7A8	-0.896638	0.0839307	0.980568	-0.406354	4.20534	0.00365215	0.00939619	0.291505	0.714776	Armc1	Q9D7A8	0.596113	0.502321	0.464881	0.791625	nucleus
Q8BWG8	2.0927	-1.60946	-3.70216	0.241618	-9.938	1.68311e-05	0.000159113	0.0258897	0.191122	Arrb1	Q8BWG8	-1.37699	-1.16313	0.0905965	0.425406	nucleus
O54984	-0.561843	-0.807913	-0.24607	-0.684878	-1.09532	0.308202	0.387676	0.860715	0.880944	Asna1	O54984	-0.327057	-0.275574	0.688467	0.849084	nucleus
Q8R3P0	0.509612	-0.786626	-1.29624	-0.138507	-0.973535	0.361444	0.443888	0.882976	0.883596	Aspa	Q8R3P0	-0.406026	-0.342224	0.61855	0.834842	nucleus
P16460	-1.98807	3.19566	5.18374	0.603796	14.1385	1.4418e-06	4.62204e-05	0.000778496	0.0222736	Ass1	P16460	3.80997	3.21343	2.93581e-06	0.0003	nucleus
G5E829	0.219591	-1.18594	-1.40553	-0.342623	-3.96131	0.00674754	0.0154673	0.400536	0.774944	Atp2b1	G5E829	-0.778207	-0.655803	0.340014	0.735353	nucleus
Q03265	-2.03025	0.221793	2.25204	-0.904226	9.05792	3.16439e-05	0.000243835	0.0291747	0.20592	Atp5a1	Q03265	0.840047	0.708556	0.302594	0.712049	nucleus
Q9CQQ7	-2.43331	0.100205	2.53351	-1.16655	7.82807	8.3966e-05	0.000510706	0.058004	0.332733	Atp5f1	Q9CQQ7	0.756173	0.638188	0.353144	0.74266	nucleus
Q9DCX2	-2.84504	0.296618	3.14166	-1.27421	9.34271	2.56528e-05	0.000209957	0.0246261	0.185061	Atp5h	Q9DCX2	0.991112	0.837088	0.223266	0.64596	nucleus
Q9Z1G4	-1.46746	-2.29066	-0.823199	-1.87906	-2.43475	0.0437212	0.0736945	0.626721	0.843452	Atp6v0a1	Q9Z1G4	-1.72507	-1.45416	0.0343717	0.219291	nucleus
Q7TQH0	0.13326	-0.262616	-0.395876	-0.0646782	-1.66369	0.13837	0.19736	0.758552	0.867042	Atxn2l	Q7TQH0	0.153199	0.129097	0.851014	0.874285	nucleus
Q9JLV1	-0.241484	0.196925	0.438409	-0.0222797	1.25229	0.249101	0.326247	0.711814	0.859538	Bag3	Q9JLV1	0.647805	0.545833	0.427114	0.777303	nucleus
Q8CI32	1.19002	-0.351985	-1.54201	0.41902	-6.94582	0.000183194	0.000904473	0.125184	0.518347	Bag5	Q8CI32	-0.0350511	-0.0295634	0.965692	0.887535	nucleus
Q9DBJ3	0.597593	0.252027	-0.345566	0.459367	-0.910412	0.396111	0.478036	0.894552	0.884929	Baiap2l1	Q9DBJ3	0.624395	0.526314	0.44383	0.783877	nucleus
O54962	-1.03367	-1.44448	-0.410809	-1.23907	-0.639372	0.542123	0.621018	0.944482	0.890345	Banf1	O54962	-0.919474	-0.774852	0.259598	0.679636	nucleus
Q91XV3	-4.53705	-3.94429	0.592755	-4.24067	2.41682	0.0449105	0.0751797	0.522362	0.817872	Basp1	Q91XV3	-3.09148	-2.62281	0.000135656	0.00404244	nucleus
Q8K019	-0.495735	-0.712175	-0.21644	-0.603955	-0.736495	0.484426	0.566268	0.926555	0.888461	Bclaf1	Q8K019	-0.237505	-0.200118	0.770934	0.863016	nucleus
Q80XN0	-3.45856	1.60648	5.06504	-0.92604	13.0393	2.55085e-06	5.18461e-05	0.00190142	0.0363351	Bdh1	Q80XN0	2.35838	1.99458	0.00370856	0.0451912	nucleus
O08539	-2.34418	-2.92924	-0.585062	-2.63671	-2.24502	0.0581129	0.0938659	0.658265	0.849827	Bin1	O08539	-2.28161	-1.92534	0.0050913	0.0565395	nucleus
Q923D2	1.41016	1.83579	0.425631	1.62298	1.24162	0.252795	0.329539	0.713662	0.85985	Blvrb	Q923D2	2.13213	1.79886	0.00886571	0.0859164	nucleus
P28028	0.409649	-0.804323	-1.21397	-0.197337	-5.89137	0.000517451	0.00197197	0.197525	0.629368	Braf	P28028	-0.414369	-0.349232	0.611382	0.833229	nucleus
Q64152	-1.0797	0.537101	1.6168	-0.271298	3.91275	0.00534521	0.0126942	0.323684	0.735635	Btf3	Q64152	1.06641	0.8987	0.191033	0.609547	nucleus
Q9WVA3	-0.102239	-0.830055	-0.727817	-0.466147	-3.0857	0.016777	0.0331429	0.523843	0.818294	Bub3	Q9WVA3	-0.392205	-0.330476	0.630649	0.837496	nucleus
Q9CXW3	-0.451242	-0.107028	0.344214	-0.279135	1.26432	0.244994	0.321778	0.709734	0.859184	Cacybp	Q9CXW3	0.363479	0.30626	0.6559	0.842768	nucleus
B2RQC6	0.417066	-0.225847	-0.642913	0.0956095	-2.18063	0.0640142	0.102046	0.669112	0.851901	Cad	B2RQC6	0.163413	0.137725	0.841184	0.873003	nucleus
P12658	-3.90626	-3.12152	0.784749	-3.51389	1.31268	0.229061	0.303913	0.701396	0.857748	Calb1	P12658	-2.32772	-1.97099	0.00413575	0.0484309	nucleus
Q08331	-4.56363	-4.9414	-0.37777	-4.75252	-1.30779	0.230631	0.305214	0.822151	0.876052	Calb2	Q08331	-4.0861	-3.46695	4.5562e-07	0.000241839	nucleus
P14211	-0.187517	0.470387	0.657904	0.141435	2.94534	0.0205542	0.0386692	0.445833	0.793079	Calr	P14211	0.916217	0.772	0.261355	0.681103	nucleus
Q91YS8	0.570244	-1.42402	-1.99427	-0.227463	-4.28579	0.00462868	0.0113308	0.359679	0.755627	Camk1	Q91YS8	-1.0491	-0.884285	0.198249	0.618335	nucleus
Q6ZQ38	0.441955	-1.00217	-1.44412	-0.280107	-2.98863	0.0193019	0.0368655	0.538619	0.822393	Cand1	Q6ZQ38	-0.615238	-0.518536	0.450595	0.786429	nucleus
O08529	2.16754	-1.53948	-3.70702	0.314033	-15.7816	6.6117e-07	3.26406e-05	0.000338151	0.0131319	Capn2	O08529	-1.31401	-1.1101	0.106289	0.464839	nucleus
O08738	0.309794	-0.271971	-0.581765	-0.0392649	-1.74631	0.129014	0.186523	0.744001	0.864793	Casp6	O08738	0.127326	0.107304	0.87594	0.877424	nucleus
P97864	-0.27782	-0.285719	-0.00789958	-0.28256	-0.0227825	0.982529	0.986574	0.941429	0.890029	Casp7	P97864	0.16856	0.142026	0.836294	0.872355	nucleus
O89110	0.188844	-0.348602	-0.537446	-0.079879	-1.3818	0.207852	0.280083	0.808815	0.874265	Casp8	O89110	0.0620124	0.0522577	0.939395	0.88475	nucleus
Q8K354	0.816859	-2.15893	-2.97579	-0.671035	-14.2978	1.33201e-06	4.61307e-05	0.00119625	0.0285121	Cbr3	Q8K354	-1.80708	-1.52352	0.0266515	0.179563	nucleus
P83917	-0.500652	-1.19207	-0.691413	-0.846359	-1.80828	0.111762	0.164408	0.733146	0.863065	Cbx1	P83917	-0.716935	-0.604077	0.379467	0.756158	nucleus
Q61686	-0.270146	-1.63391	-1.36376	-0.952028	-5.05343	0.00130067	0.0040619	0.273891	0.701901	Cbx5	Q61686	-1.18035	-0.994544	0.147904	0.547241	nucleus
Q8CH18	0.302625	-0.342978	-0.645603	-0.0201764	-3.05677	0.0174908	0.0340735	0.528225	0.819529	Ccar1	Q8CH18	0.0569898	0.048028	0.944292	0.885279	nucleus
Q8BTY1	-0.454417	1.9079	2.36231	0.726739	6.10325	0.000415728	0.00167597	0.134827	0.536841	Kyat1	Q8BTY1	2.3787	2.00424	0.00354549	0.043884	nucleus
P80315	0.418581	-0.0599104	-0.478491	0.179335	-2.06115	0.0765951	0.118088	0.689425	0.855635	Cct4	P80315	0.329207	0.277459	0.686449	0.848707	nucleus
P80316	0.0493463	-0.0627726	-0.112119	-0.00671318	-0.526626	0.614076	0.684987	0.965328	0.892459	Cct5	P80316	0.360894	0.304107	0.658164	0.843225	nucleus
P42932	0.214037	-0.393712	-0.60775	-0.0898375	-1.58055	0.156249	0.219269	0.773281	0.869243	Cct8	P42932	0.0145446	0.0122568	0.985772	0.889573	nucleus
Q9R100	-4.13697	-1.92234	2.21463	-3.25111	2.77139	0.0307742	0.054469	0.470291	0.801706	Cdh17	Q9R100	-1.10696	-0.937946	0.172369	0.584823	nucleus
P49615	-0.676839	-1.73165	-1.05482	-1.20425	-2.53628	0.0375689	0.0646652	0.610113	0.839873	Cdk5	P49615	-1.24004	-1.04486	0.128465	0.512153	nucleus
Q99LM2	-0.386389	0.229032	0.615421	-0.0786782	2.27969	0.0551642	0.0899802	0.543266	0.823645	Cdk5rap3	Q99LM2	0.693471	0.584304	0.395263	0.763599	nucleus
P28659	-0.45161	-0.246702	0.204908	-0.349156	0.687077	0.513269	0.593179	0.8117	0.874656	Celf1	P28659	0.22384	0.188603	0.783777	0.864957	nucleus
Q9Z0H4	-0.365482	-1.86663	-1.50115	-0.965941	-4.09273	0.0057812	0.0135061	0.383663	0.767349	Celf2	Q9Z0H4	-1.40415	-1.18311	0.0851934	0.410449	nucleus
Q9CXS4	-1.90216	0.513808	2.41597	-0.452579	9.78709	4.85321e-05	0.000332499	0.0187552	0.153934	Cenpv	Q9CXS4	1.12008	0.944601	0.169345	0.580518	nucleus
Q9R1K9	-0.579258	-1.43989	-0.860633	-1.00957	-1.60849	0.150014	0.211494	0.768322	0.86851	Cetn2	Q9R1K9	-0.957406	-0.8067	0.240524	0.662797	nucleus
P45591	-1.12593	-0.511419	0.614509	-0.818673	1.69963	0.131248	0.188969	0.636036	0.84539	Cfl2	P45591	0.0222179	0.0187242	0.978267	0.88882	nucleus
Q9CRB9	-1.63843	-0.238664	1.39977	-0.938549	3.68723	0.00723162	0.0163163	0.350008	0.750559	Chchd3	Q9CRB9	0.342928	0.28912	0.674015	0.846345	nucleus
O35744	3.01109	-0.0704814	-3.08157	1.4703	-8.269	5.83666e-05	0.000388951	0.0656971	0.360935	Chil3	O35744	0.076056	0.0643848	0.925368	0.883207	nucleus
Q9DB34	-0.149922	0.355248	0.50517	0.102663	1.14328	0.289034	0.3664	0.730756	0.862679	Chmp2a	Q9DB34	0.79756	0.672025	0.328204	0.728416	nucleus
Q9D8B3	-0.82135	-1.33133	-0.509976	-1.07634	-1.02579	0.337783	0.420847	0.873412	0.882471	Chmp4b	Q9D8B3	-0.826188	-0.696177	0.311119	0.717712	nucleus
Q9D7S9	-0.268675	-0.684635	-0.41596	-0.476655	-0.993586	0.352219	0.434924	0.879304	0.883167	Chmp5	Q9D7S9	-0.231211	-0.194815	0.77684	0.863916	nucleus
P60824	-1.38182	-2.04737	-0.665553	-1.7146	-1.26017	0.246406	0.323458	0.830761	0.877179	Cirbp	P60824	-1.48979	-1.25575	0.0676988	0.356184	nucleus
Q04447	-3.13344	-3.37485	-0.241413	-3.25414	-0.5978	0.568053	0.642617	0.952165	0.891134	Ckb	Q04447	-2.65337	-2.24237	0.00110453	0.0196508	nucleus
Q9Z1Q5	1.03325	-2.00684	-3.0401	-0.486797	-10.1424	1.46384e-05	0.000147016	0.0228883	0.176362	Clic1	Q9Z1Q5	-1.67524	-1.41269	0.0398454	0.245635	nucleus
Q9QYB1	2.50699	-0.694497	-3.20149	0.906248	-14.8494	1.01879e-06	4.00777e-05	0.000757688	0.0219183	Clic4	Q9QYB1	-0.500791	-0.423397	0.537891	0.814666	nucleus
Q8BHB9	-0.612393	-0.688019	-0.0756261	-0.650206	-0.311272	0.764298	0.810136	0.994802	0.895311	Clic6	Q8BHB9	-0.202433	-0.170569	0.804008	0.867907	nucleus
Q9JHS4	-0.894227	1.39542	2.28965	0.250597	8.64213	4.3438e-05	0.000304441	0.0371046	0.241839	Clpx	Q9JHS4	1.90738	1.60727	0.0193645	0.144201	nucleus
Q06890	0.147795	-1.38257	-1.53037	-0.617388	-4.69965	0.00197551	0.00568192	0.311522	0.728121	Clu	Q06890	-0.968116	-0.815815	0.235251	0.657826	nucleus
Q9D1A2	-0.042977	-0.715585	-0.672608	-0.379281	-3.09948	0.0164477	0.0326531	0.521762	0.817701	Cndp2	Q9D1A2	-0.283279	-0.238698	0.728378	0.856164	nucleus
Q8K0V4	0.110857	-0.299734	-0.410591	-0.135498	-1.57118	0.164866	0.229777	0.774946	0.869487	Cnot3	Q8K0V4	0.118177	0.0995843	0.884801	0.878503	nucleus
P16330	-3.68846	-3.56789	0.120571	-3.62817	0.315866	0.760946	0.807359	0.879128	0.883146	Cnp	P16330	-2.79448	-2.3648	0.000580482	0.0129162	nucleus
Q9DBL7	-0.878621	1.60567	2.48429	0.363525	10.4574	1.18605e-05	0.000126007	0.0122123	0.117932	Coasy	Q9DBL7	2.11617	1.7832	0.0094756	0.0902468	nucleus
Q8JZY2	-0.21761	0.167929	0.385539	-0.0248404	0.794486	0.45197	0.535124	0.792425	0.871997	Commd10	Q8JZY2	0.616575	0.519521	0.449735	0.786108	nucleus
Q9CQ02	0.458725	0.247113	-0.211612	0.352919	-0.749186	0.48566	0.567301	0.924215	0.88821	Commd4	Q9CQ02	0.632474	0.533069	0.438003	0.78163	nucleus
Q9CZG3	0.647841	-0.501972	-1.14981	0.0729347	-1.44144	0.205846	0.277534	0.798106	0.872793	Commd8	Q9CZG3	-0.134306	-0.113214	0.869167	0.876587	nucleus
O89079	-0.345058	-0.00496731	0.340091	-0.175013	1.64792	0.141607	0.200911	0.644621	0.847135	Cope	O89079	0.455604	0.383883	0.576492	0.824903	nucleus
P61202	0.14621	-0.622494	-0.768704	-0.238142	-2.72152	0.0285379	0.0511794	0.580326	0.833026	Cops2	P61202	-0.20789	-0.175185	0.798816	0.867162	nucleus
O88543	0.296438	-0.661407	-0.957844	-0.182485	-3.03393	0.0180769	0.0350196	0.531697	0.820496	Cops3	O88543	-0.26086	-0.219839	0.749085	0.859581	nucleus
O88544	-0.134593	-0.580425	-0.445832	-0.357509	-2.12529	0.0695636	0.109146	0.678492	0.853649	Cops4	O88544	-0.139547	-0.117583	0.864167	0.875962	nucleus
O35864	-0.236932	-0.545623	-0.308691	-0.391277	-1.54046	0.165608	0.230679	0.780412	0.870283	Cops5	O35864	-0.0951689	-0.0801882	0.907124	0.881137	nucleus
O88545	-0.396425	-0.420842	-0.0244174	-0.408633	-0.1203	0.90749	0.931161	0.959453	0.891871	Cops6	O88545	0.0445356	0.0375248	0.956461	0.886573	nucleus
Q9CQI6	-0.898234	-1.75849	-0.860261	-1.32836	-1.98699	0.0856033	0.130492	0.702148	0.857879	Cotl1	Q9CQI6	-1.24616	-1.05009	0.126563	0.508426	nucleus
P19783	-2.89374	-0.546564	2.34718	-1.72015	8.71623	4.10153e-05	0.000291651	0.0355699	0.234179	Cox4i1	P19783	0.152487	0.128802	0.851351	0.874329	nucleus
Q8C166	1.49302	-0.651909	-2.14493	0.635051	-6.98638	0.000345578	0.00145783	0.122882	0.513713	Cpne1	Q8C166	-0.363326	-0.306574	0.65557	0.842702	nucleus
Q8BT60	0.837984	0.463018	-0.374967	0.650501	-0.867865	0.413093	0.49486	0.902368	0.885812	Cpne3	Q8BT60	0.812892	0.68535	0.318704	0.722566	nucleus
Q8C196	-2.24405	3.15754	5.40159	0.456745	7.35944	0.000125915	0.000677938	0.0739539	0.388667	Cps1	Q8C196	3.7958	3.2026	3.16966e-06	0.000304122	nucleus
Q6NVF9	-0.180606	-0.595403	-0.414797	-0.388005	-1.72147	0.127089	0.184617	0.748366	0.865475	Cpsf6	Q6NVF9	-0.15022	-0.126575	0.853892	0.874656	nucleus
P52825	-1.56996	0.802451	2.37241	-0.383753	5.95789	0.000482802	0.00187808	0.143852	0.552906	Cpt2	P52825	1.37764	1.1614	0.091079	0.426705	nucleus
P47941	-0.0686411	-0.328636	-0.259995	-0.198638	-1.00966	0.344954	0.427947	0.876362	0.882821	Crkl	P47941	0.106071	0.0893774	0.896538	0.879902	nucleus
P24622	-4.88451	-4.84296	0.0415415	-4.86374	0.153894	0.881863	0.911769	0.908857	0.886535	Cryaa	P24622	-3.95764	-3.36174	1.00303e-06	0.000241839	nucleus
P23927	-3.67402	-4.54033	-0.866304	-4.10718	-1.5078	0.173612	0.240045	0.786237	0.87112	Cryab	P23927	-3.76827	-3.18874	3.49533e-06	0.000309089	nucleus
O54983	-2.13997	-2.48086	-0.340894	-2.31042	-1.3122	0.229218	0.303913	0.821356	0.875947	Crym	O54983	-1.85234	-1.56263	0.0229967	0.161173	nucleus
Q9ERK4	0.437559	-0.674972	-1.11253	-0.118707	-5.01326	0.00136266	0.004207	0.278	0.705007	Cse1l	Q9ERK4	-0.28763	-0.24242	0.724313	0.855473	nucleus
Q60737	-0.862838	-0.385548	0.47729	-0.624193	1.86178	0.103214	0.153968	0.609433	0.839723		Q60737	0.123472	0.104044	0.87968	0.877882	nucleus
O54833	-0.141852	-0.279196	-0.137345	-0.224258	-0.5356	0.610614	0.682132	0.963667	0.892293	Csnk2a2	O54833	0.162361	0.136806	0.842231	0.873141	nucleus
P67871	-0.550774	-0.909698	-0.358924	-0.730236	-1.5586	0.161312	0.225338	0.777184	0.869814	Csnk2b	P67871	-0.429878	-0.362209	0.598205	0.830179	nucleus
P97315	1.39669	-2.97243	-4.36913	-0.787869	-14.2462	1.36647e-06	4.62204e-05	0.00124742	0.0291382	Csrp1	P97315	-2.67484	-2.2567	0.001026	0.0188189	nucleus
Q62426	-0.613827	-0.814733	-0.200906	-0.71428	-0.638416	0.542711	0.62115	0.944659	0.890364	Cstb	Q62426	-0.329013	-0.277224	0.6867	0.848754	nucleus
O88712	-0.665306	-2.03076	-1.36545	-1.21149	-3.94592	0.00687194	0.0156935	0.402541	0.775814	Ctbp1	O88712	-1.54022	-1.29779	0.0590023	0.325313	nucleus
Q02248	1.0701	-0.527595	-1.5977	0.271253	-5.54311	0.000750549	0.00259561	0.227123	0.661308	Ctnnb1	Q02248	-0.19944	-0.16819	0.806687	0.868287	nucleus
Q9CWL8	-0.372524	-0.867513	-0.49499	-0.57052	-1.79851	0.119867	0.175379	0.734854	0.86334	Ctnnbl1	Q9CWL8	-0.404372	-0.340716	0.620098	0.835187	nucleus
P30999	1.84674	-0.156436	-2.00318	0.845153	-7.51903	0.000109438	0.000608016	0.0956305	0.451188	Ctnnd1	P30999	0.099049	0.0836266	0.903161	0.880678	nucleus
P10605	-1.18352	0.226493	1.41002	-0.478516	6.88997	0.000192962	0.00094127	0.0933603	0.445246	Ctsb	P10605	0.765519	0.645167	0.347904	0.739793	nucleus
P97821	1.8989	1.70725	-0.19165	1.80307	-0.315771	0.761016	0.807359	0.995635	0.89539	Ctsc	P97821	1.95785	1.65316	0.0161631	0.129506	nucleus
Q9D4H8	-0.0839685	0.318475	0.402443	0.0770088	1.45477	0.193692	0.263771	0.677106	0.853393	Cul2	Q9D4H8	0.754616	0.63585	0.35491	0.743613	nucleus
Q9CX80	-0.0402743	-1.46383	-1.42355	-0.75205	-5.49788	0.000788588	0.00270136	0.231188	0.66527	Cygb	Q9CX80	-1.03177	-0.869397	0.205908	0.62724	nucleus
Q99LF4	-0.238386	-0.381714	-0.143329	-0.31005	-0.439046	0.673335	0.734136	0.981537	0.894047	Rtcb	Q99LF4	0.0688756	0.0580338	0.932711	0.88402	nucleus
Q62165	0.771784	-0.747169	-1.51895	0.0123076	-3.52038	0.00908742	0.0198249	0.460318	0.798276	Dag1	Q62165	-0.3911	-0.329716	0.631435	0.837666	nucleus
Q8N7N5	0.0948182	0.391646	0.296828	0.213549	1.05765	0.329084	0.41182	0.745753	0.865067	Dcaf8	Q8N7N5	0.811059	0.68345	0.320048	0.723409	nucleus
Q9DAR7	-0.134374	-0.186574	-0.0522	-0.160474	-0.169146	0.870275	0.903235	0.96849	0.892772	Dcps	Q9DAR7	0.254284	0.21426	0.755246	0.860567	nucleus
Q9Z0Y1	-0.729474	-1.12863	-0.399154	-0.929051	-1.12888	0.294687	0.372791	0.8546	0.880194	Dctn3	Q9Z0Y1	-0.632087	-0.532606	0.438402	0.781785	nucleus
Q9QZ73	0.161378	-0.106625	-0.268004	0.0541769	-1.12552	0.301424	0.380721	0.855212	0.88027	Dcun1d1	Q9QZ73	0.306559	0.258333	0.707026	0.852461	nucleus
Q3U1J4	0.190003	-0.329294	-0.519297	-0.0696452	-1.24469	0.251728	0.32848	0.833564	0.877541	Ddb1	Q3U1J4	0.0812121	0.0684373	0.920685	0.882683	nucleus
Q91VR5	-0.142374	-0.570469	-0.428095	-0.356422	-1.24454	0.251779	0.32848	0.833591	0.877545	Ddx1	Q91VR5	-0.128863	-0.10858	0.874477	0.877244	nucleus
Q61655	0.571111	-0.214118	-0.78523	0.178496	-3.9773	0.004909	0.0118545	0.39846	0.774036	Ddx19a	Q61655	0.160727	0.135477	0.843743	0.873339	nucleus
Q9Z1N5	0.165729	-1.37019	-1.53592	-0.602231	-4.38508	0.00290862	0.00780431	0.347719	0.749328	Ddx39b	Q9Z1N5	-0.957414	-0.806802	0.240464	0.662742	nucleus
Q62167	0.130987	-0.22666	-0.357647	-0.0478362	-1.2997	0.233248	0.308009	0.823612	0.876245	Ddx3x	Q62167	0.189368	0.159576	0.816406	0.869651	nucleus
Q810A7	-0.0484302	-0.120566	-0.072136	-0.0844981	-0.366323	0.724514	0.77914	0.995003	0.89533	Ddx42	Q810A7	0.31225	0.263109	0.701868	0.851537	nucleus
Q569Z5	0.153847	-0.415037	-0.568884	-0.130595	-2.59004	0.0346785	0.0603287	0.601398	0.837928	Ddx46	Q569Z5	-0.00114802	-0.000967417	0.998877	0.890864	nucleus
P54823	0.672059	-0.669578	-1.34164	0.0012402	-4.07736	0.00430743	0.0107422	0.385614	0.768253	Ddx6	P54823	-0.304178	-0.256414	0.709104	0.852829	nucleus
Q9CQ62	-1.0657	0.908857	1.97455	-0.0784192	10.1245	1.48164e-05	0.000147016	0.0151541	0.135577	Decr1	Q9CQ62	1.43686	1.21088	0.0781162	0.389637	nucleus
Q7TNV0	0.579087	-0.817271	-1.39636	-0.119092	-6.73807	0.000222607	0.00104211	0.137503	0.541724	Dek	Q7TNV0	-0.443171	-0.373552	0.586795	0.827447	nucleus
P31001	-0.907534	-3.62494	-2.7174	-2.26624	-10.0585	1.54961e-05	0.00015118	0.0240806	0.182377	Des	P31001	-3.11174	-2.62215	0.000136184	0.0040518	nucleus
O35286	0.29734	-0.475912	-0.773253	-0.089286	-2.97387	0.0197196	0.0373418	0.540884	0.823005	Dhx15	O35286	-0.0754501	-0.0635852	0.926292	0.88331	nucleus
Q811D0	-0.855576	-0.501438	0.354138	-0.678507	1.23334	0.255693	0.332251	0.715096	0.860092	Dlg1	Q811D0	0.00690231	0.00581621	0.993248	0.890313	nucleus
Q9D2G2	-1.44467	-0.0139355	1.43073	-0.7293	5.94916	0.0004872	0.00188916	0.144408	0.553861	Dlst	Q9D2G2	0.549526	0.463219	0.500347	0.803492	nucleus
P63037	0.153261	0.698617	0.545357	0.425939	2.69294	0.0297694	0.0529596	0.481559	0.805443	Dnaja1	P63037	1.11256	0.937538	0.172556	0.585086	nucleus
Q99M87	-1.09553	1.18514	2.28067	0.272871	4.04846	0.00608841	0.0141695	0.308481	0.726174	Dnaja3	Q99M87	1.71593	1.44609	0.0353846	0.224304	nucleus
Q9QYJ3	0.0134127	-0.277079	-0.290491	-0.102784	-1.04924	0.332652	0.415644	0.869126	0.88196	Dnajb1	Q9QYJ3	0.149951	0.126354	0.854143	0.874688	nucleus
Q99KV1	-0.838781	0.425121	1.2639	-0.20683	3.06156	0.0173703	0.03392	0.429905	0.787045	Dnajb11	Q99KV1	0.93189	0.78525	0.253259	0.674229	nucleus
Q9D832	1.04612	-0.0189128	-1.06503	0.513602	-4.75329	0.00185207	0.00540981	0.305607	0.724309	Dnajb4	Q9D832	0.311487	0.262674	0.702337	0.851622	nucleus
Q6NZB0	-0.180873	-0.869905	-0.689032	-0.525389	-1.65017	0.141141	0.200607	0.760941	0.867403	Dnajc8	Q6NZB0	-0.424697	-0.357848	0.602619	0.831213	nucleus
P39054	1.49655	-0.430585	-1.92713	0.532982	-7.99069	7.32863e-05	0.000463071	0.0757511	0.394387	Dnm2	P39054	-0.142333	-0.120101	0.861287	0.875598	nucleus
Q99KK7	0.0546598	-0.15374	-0.208399	-0.04954	-0.608279	0.561449	0.636818	0.950228	0.890936	Dpp3	Q99KK7	0.26943	0.227035	0.741161	0.858293	nucleus
P32233	-0.420186	0.424688	0.844874	-0.082236	2.98216	0.0231762	0.0428882	0.440751	0.791191	Drg1	P32233	0.892289	0.751824	0.274025	0.691296	nucleus
Q9DD18	-1.17478	-0.689893	0.484886	-0.932336	1.93858	0.0920358	0.139166	0.597008	0.836931	Dtd1	Q9DD18	-0.151685	-0.127837	0.852451	0.874471	nucleus
Q3UIR3	0.710314	0.788942	0.0786281	0.749628	0.220571	0.831471	0.868876	0.896601	0.885162	Dtx3l	Q3UIR3	1.15076	0.970092	0.158127	0.563742	nucleus
P63168	0.176252	-1.62081	-1.79707	-0.722281	-4.62448	0.00216398	0.00612752	0.319938	0.733365	Dynll1	P63168	-1.20902	-1.01883	0.138256	0.530481	nucleus
Q9WUR2	-0.399529	1.31683	1.71636	0.458653	5.91307	0.000505853	0.00194285	0.146726	0.557792	Eci2	Q9WUR2	1.7825	1.5019	0.028879	0.190939	nucleus
Q6PDI5	0.182174	-0.0693597	-0.251534	0.0564071	-1.10367	0.304794	0.383984	0.859193	0.880758	AI314180	Q6PDI5	0.341879	0.2881	0.675099	0.846554	nucleus
Q9JMG1	-1.20458	1.09261	2.29718	-0.0559857	5.04422	0.00131461	0.00407904	0.211471	0.645136	Edf1	Q9JMG1	1.6336	1.37679	0.0451652	0.269589	nucleus
P10126	0.118785	0.167507	0.0487227	0.143146	0.134369	0.896742	0.923271	0.91245	0.886931	Eef1a1	P10126	0.584677	0.492691	0.473484	0.794633	nucleus
Q9D1M4	-1.18633	-0.0107629	1.17556	-0.480988	4.5605	0.00340568	0.00892209	0.25543	0.687097	Eef1e1	Q9D1M4	0.528526	0.445433	0.516942	0.808593	nucleus
Q9D8N0	-0.429065	-0.47604	-0.0469752	-0.452552	-0.113952	0.912348	0.93446	0.958279	0.891753	Eef1g	Q9D8N0	-0.00760806	-0.0064104	0.992559	0.890245	nucleus
Q9JHW4	-0.186866	0.992167	1.17903	0.520554	2.85687	0.0274124	0.0495618	0.458181	0.797526	Eefsec	Q9JHW4	1.43794	1.2116	0.0779391	0.389098	nucleus
Q6ZWX6	-0.297904	0.00684647	0.304751	-0.145529	1.28173	0.239154	0.315211	0.706729	0.85867	Eif2s1	Q6ZWX6	0.463006	0.390121	0.570312	0.823341	nucleus
P23116	-0.0720468	0.1359	0.207947	0.0319266	0.82671	0.434595	0.517557	0.786666	0.871181	Eif3a	P23116	0.570926	0.481071	0.483979	0.798188	nucleus
P60229	0.223204	-0.468605	-0.691809	-0.122701	-1.84407	0.105971	0.157312	0.726901	0.862051	Eif3e	P60229	-0.061206	-0.051579	0.94018	0.884835	nucleus
Q9Z1D1	-0.518883	0.160464	0.679347	-0.17921	2.63394	0.0324892	0.0570902	0.49013	0.808193	Eif3g	Q9Z1D1	0.6373	0.536979	0.434651	0.780316	nucleus
Q9DBZ5	-0.141472	-0.241642	-0.10017	-0.191557	-0.473114	0.649957	0.713111	0.975231	0.893434	Eif3k	Q9DBZ5	0.19988	0.168419	0.806429	0.868251	nucleus
Q8QZY1	0.236319	-0.52715	-0.763469	-0.145415	-2.16538	0.0654982	0.10411	0.671693	0.852386	Eif3l	Q8QZY1	-0.120978	-0.10195	0.882083	0.878174	nucleus
P60843	-0.376303	-0.0486842	0.327619	-0.212493	1.63387	0.144551	0.204501	0.646963	0.847603	Eif4a1	P60843	0.414811	0.349511	0.611097	0.833164	nucleus
P10630	-0.0725825	-0.303175	-0.230592	-0.187879	-1.11047	0.302041	0.381303	0.857954	0.880607	Eif4a2	P10630	0.131901	0.111142	0.871541	0.876882	nucleus
Q91VC3	-0.12277	-0.460566	-0.337797	-0.291668	-1.52944	0.16827	0.233719	0.782376	0.870566	Eif4a3	Q91VC3	-0.0207947	-0.0175218	0.979662	0.888961	nucleus
Q6NZJ6	-0.0130637	0.404153	0.417217	0.195545	1.25625	0.247744	0.32504	0.71113	0.859421	Eif4g1	Q6NZJ6	0.83366	0.702468	0.306767	0.714849	nucleus
P63242	-0.589364	-0.118894	0.47047	-0.354129	1.94028	0.0918012	0.138898	0.596733	0.836868	Eif5a	P63242	0.364537	0.307155	0.654958	0.842578	nucleus
P70372	-0.0563834	-0.612373	-0.555989	-0.334378	-2.78884	0.0258426	0.0471783	0.569674	0.830433	Elavl1	P70372	-0.178813	-0.150671	0.826484	0.871035	nucleus
Q8BGB7	-0.566263	-1.42043	-0.85417	-0.993348	-3.58337	0.00833261	0.0184665	0.451483	0.795138	Enoph1	Q8BGB7	-0.939164	-0.791328	0.249603	0.671028	nucleus
Q80VP1	-0.824357	-0.740657	0.0836996	-0.782507	0.319877	0.758025	0.805939	0.878394	0.88306	Epn1	Q80VP1	-0.235238	-0.198221	0.773045	0.863339	nucleus
Q60902	-0.127241	-0.737055	-0.609813	-0.432148	-1.82224	0.109469	0.161815	0.730709	0.862671	Eps15l1	Q60902	-0.296864	-0.25014	0.715909	0.854024	nucleus
Q9DCM0	-2.29033	1.20638	3.49671	-0.541977	15.1992	8.63671e-07	3.51082e-05	0.00031033	0.0125271	Ethe1	Q9DCM0	1.84897	1.56012	0.023217	0.162176	nucleus
P26040	0.778002	-2.792	-3.57	-1.007	-15.7625	6.66893e-07	3.26406e-05	0.000343943	0.013252	Ezr	P26040	-2.43651	-2.0541	0.0028031	0.037373	nucleus
P12710	-2.99014	3.16438	6.15452	0.0871179	13.6582	1.84033e-06	4.77372e-05	0.00115876	0.028037	Fabp1	P12710	3.87245	3.27161	1.93682e-06	0.000274033	nucleus
P04117	-2.46463	-2.23704	0.227594	-2.35084	0.708401	0.500691	0.582071	0.807864	0.874136	Fabp4	P04117	-1.57814	-1.33197	0.0526348	0.300765	nucleus
P54731	0.281747	-0.918832	-1.20058	-0.198485	-5.10418	0.00191527	0.00556112	0.268759	0.697928	Faf1	P54731	-0.516911	-0.435621	0.526218	0.811331	nucleus
Q6PGL7	-0.0954937	-0.0384309	0.0570628	-0.0669623	0.218479	0.83304	0.870143	0.896985	0.885206	Washc2	Q6PGL7	0.398789	0.336024	0.624923	0.836251	nucleus
Q3UJU9	-0.854925	0.626168	1.48109	-0.114378	6.67194	0.000237077	0.00109306	0.103667	0.471238	Rmdn3	Q3UJU9	1.13445	0.955939	0.164284	0.573112	nucleus
Q80VD1	-0.070525	-0.147347	-0.076822	-0.108936	-0.274544	0.794052	0.836224	0.988001	0.894667	Fam98b	Q80VD1	0.287536	0.242283	0.724463	0.855499	nucleus
P35550	-0.900742	0.0542202	0.954962	-0.423261	4.01761	0.00465629	0.0113613	0.311894	0.728357	Fbl	P35550	0.566787	0.47761	0.48713	0.799231	nucleus
Q9QXD6	-3.72111	2.56611	6.28722	-0.577496	17.1405	3.67002e-07	2.98373e-05	4.96887e-05	0.00389749	Fbp1	Q9QXD6	3.34258	2.82887	3.85899e-05	0.00178158	nucleus
P70695	-3.46906	-2.47962	0.989439	-2.8754	4.14356	0.00544954	0.0128918	0.298114	0.719324	Fbp2	P70695	-1.72674	-1.46041	0.0336053	0.215455	nucleus
Q920E5	-0.0632898	1.573	1.63629	0.754854	4.31611	0.00317231	0.00837179	0.279903	0.706425	Fdps	Q920E5	2.0072	1.69131	0.0138664	0.117509	nucleus
Q8CIB5	2.47837	-0.572388	-3.05076	0.952991	-8.2925	5.72723e-05	0.000383756	0.0649011	0.358128	Fermt2	Q8CIB5	-0.376004	-0.317873	0.643738	0.840273	nucleus
Q3UVL4	0.699979	-0.716425	-1.4164	0.133418	-6.10844	0.000731312	0.00255398	0.180566	0.608195	Vps51	Q3UVL4	-0.353638	-0.298114	0.664485	0.844484	nucleus
Q9D824	-0.428139	-0.278192	0.149947	-0.353165	0.521155	0.617696	0.686673	0.841698	0.878581	Fip1l1	Q9D824	0.190153	0.160219	0.81568	0.86955	nucleus
Q62446	-1.41534	0.31958	1.73492	-0.54788	6.77865	0.000214217	0.00100864	0.098515	0.458557	Fkbp3	Q62446	0.880298	0.742024	0.280329	0.696129	nucleus
P30416	-0.0562158	0.207226	0.263441	0.0755049	1.32909	0.223862	0.298197	0.698574	0.857255	Fkbp4	P30416	0.64077	0.539926	0.432134	0.779319	nucleus
Q64378	-0.414938	-0.10844	0.306498	-0.292338	0.932027	0.385659	0.467041	0.767928	0.868451	Fkbp5	Q64378	0.35867	0.302208	0.660164	0.843625	nucleus
Q8BTM8	1.6974	-2.59297	-4.29037	-0.447784	-10.8816	9.01311e-06	0.000105717	0.0144102	0.131365	Flna	Q8BTM8	-2.32351	-1.96122	0.00432542	0.0497897	nucleus
Q80X90	0.829042	-0.611825	-1.44087	0.108609	-3.71779	0.00693839	0.0157567	0.432956	0.788228	Flnb	Q80X90	-0.261114	-0.220143	0.748749	0.859527	nucleus
O08917	1.1302	0.0964304	-1.03377	0.613316	-3.26305	0.0205633	0.0386692	0.497393	0.810463	Flot1	O08917	0.418962	0.353342	0.607194	0.832272	nucleus
Q8BGW1	-0.215007	-0.749913	-0.534906	-0.48246	-1.95134	0.0902956	0.136874	0.708295	0.858938	Fto	Q8BGW1	-0.30151	-0.25405	0.711665	0.853281	nucleus
Q91WJ8	-0.441216	-1.18762	-0.746401	-0.814417	-2.26494	0.0563999	0.0914623	0.654923	0.849176	Fubp1	Q91WJ8	-0.718049	-0.605013	0.378728	0.755799	nucleus
P56959	-0.752622	-1.12342	-0.370796	-0.93802	-0.787992	0.45553	0.538293	0.917064	0.887436	Fus	P56959	-0.624711	-0.526394	0.443761	0.783851	nucleus
P97855	-0.728993	0.291041	1.02003	-0.218976	2.97767	0.0196112	0.0372521	0.44137	0.791422	G3bp1	P97855	0.787536	0.66359	0.334312	0.732048	nucleus
P16858	-1.51349	-0.540364	0.973127	-1.02693	4.24699	0.00346302	0.00902382	0.287105	0.711666	Gapdh	P16858	0.029537	0.0248995	0.971102	0.888092	nucleus
Q8VHR5	-0.534377	-0.604585	-0.0702082	-0.576502	-0.12957	0.900947	0.926395	0.961168	0.892044	Gatad2b	Q8VHR5	-0.126299	-0.106418	0.876956	0.877549	nucleus
Q8R0H9	0.727906	-0.626015	-1.35392	0.0509457	-5.65323	0.000666172	0.00239292	0.217441	0.651483	Gga1	Q8R0H9	-0.265841	-0.224107	0.744382	0.858819	nucleus
Q9CPU0	-0.518958	1.00575	1.52471	0.243396	5.92996	0.000497029	0.00191509	0.145638	0.555955	Glo1	Q9CPU0	1.48259	1.24921	0.0691421	0.361036	nucleus
Q9QUH0	-0.862366	0.227278	1.08964	-0.317544	4.05729	0.00442133	0.0109478	0.307508	0.725546	Glrx	Q9QUH0	0.736254	0.620404	0.36672	0.749803	nucleus
Q9CQM9	-0.746094	0.0938476	0.839942	-0.326123	4.05494	0.00443484	0.010959	0.307766	0.725713	Glrx3	Q9CQM9	0.591944	0.498783	0.468032	0.792737	nucleus
Q80Y14	-1.84014	0.185383	2.02552	-0.827377	3.62294	0.00789324	0.0176074	0.357755	0.754635	Glrx5	Q80Y14	0.785848	0.662686	0.334971	0.732434	nucleus
Q8CGP2	0.199302	-0.105678	-0.30498	0.0468122	-0.939905	0.377327	0.458317	0.889141	0.88431	Hist1h2bp	Q8CGP2	0.303958	0.256146	0.709394	0.852881	nucleus
B2RSH2	0.878612	-1.85799	-2.7366	-0.489688	-5.63258	0.000681155	0.00243519	0.219234	0.653345	Gnai1	B2RSH2	-1.51192	-1.27475	0.063646	0.342156	nucleus
P68040	-0.60664	-0.038028	0.568612	-0.322334	2.65665	0.0314131	0.0553588	0.486821	0.80714	Rack1	P68040	0.447019	0.376655	0.583691	0.826688	nucleus
P05201	-2.72053	0.341466	3.06199	-1.18953	13.1172	2.44623e-06	5.16947e-05	0.0017884	0.0352195	Got1	P05201	1.02431	0.86492	0.208253	0.629884	nucleus
P06745	-0.81843	-1.73746	-0.919031	-1.27795	-2.15512	0.0665153	0.105333	0.67343	0.852711	Gpi1	P06745	-1.2326	-1.03863	0.130758	0.516573	nucleus
Q60631	-0.397718	-1.45248	-1.05477	-0.925101	-3.88475	0.00554735	0.0130692	0.410568	0.779229	Grb2	Q60631	-0.986986	-0.831614	0.226307	0.649048	nucleus
Q99LP6	-1.46159	0.86654	2.32813	-0.297524	7.99744	7.28774e-05	0.000461683	0.0529929	0.312984	Grpel1	Q99LP6	1.43159	1.20676	0.0791335	0.392719	nucleus
P13020	2.29688	-2.75026	-5.04714	-0.226694	-22.6563	4.95584e-08	1.72676e-05	2.22112e-07	6.93261e-05	Gsn	P13020	-2.5369	-2.14381	0.00181427	0.0271551	nucleus
P19157	0.040653	0.644885	0.604232	0.342769	2.44351	0.043152	0.073038	0.518342	0.816719	Gstp1	P19157	1.06937	0.901097	0.189852	0.60807	nucleus
Q61133	-0.345963	1.68414	2.0301	0.669089	7.69808	9.37667e-05	0.000551356	0.0621117	0.348094	Gstt2	Q61133	2.1448	1.80716	0.00855692	0.0836979	nucleus
Q8R1M2	0.515284	0.537266	0.0219821	0.526275	0.0984455	0.924228	0.942388	0.919065	0.887654	H2afj	Q8R1M2	0.917336	0.77319	0.260621	0.680492	nucleus
P27661	-0.408755	-0.0539155	0.35484	-0.231335	1.14524	0.288274	0.365673	0.730415	0.862623	H2afx	P27661	0.412616	0.347662	0.612985	0.833593	nucleus
Q9QZQ8	-0.668332	0.181525	0.849858	-0.243403	2.87542	0.0227611	0.0421841	0.455577	0.796604	H2afy	Q9QZQ8	0.672345	0.56652	0.409805	0.770059	nucleus
Q8CCK0	0.278386	-1.44802	-1.72641	-0.584819	-5.14632	0.00116891	0.00368344	0.264548	0.694589	H2afy2	Q8CCK0	-1.04579	-0.881324	0.199755	0.62012	nucleus
P0C0S6	-0.653342	0.445294	1.09864	-0.104024	3.62186	0.0079049	0.0176074	0.357886	0.754703	H2afz	P0C0S6	0.934711	0.787588	0.251848	0.673001	nucleus
P84244	-1.22293	0.0294214	1.25235	-0.596755	4.971	0.00143142	0.00438598	0.217748	0.651804	H3f3b	P84244	0.572135	0.482198	0.482956	0.797847	nucleus
Q61425	-1.0071	0.815486	1.82259	-0.0958092	8.85474	3.68836e-05	0.00027178	0.0328461	0.221022	Hadh	Q61425	1.338	1.12754	0.100907	0.451941	nucleus
P49710	-0.137885	-0.980936	-0.84305	-0.55941	-1.90283	0.0970846	0.145986	0.716689	0.86036	Hcls1	P49710	-0.539749	-0.454795	0.508172	0.805931	nucleus
O09106	0.137862	-1.16165	-1.29952	-0.511896	-4.79634	0.00175913	0.00520063	0.300914	0.721208	Hdac1	O09106	-0.74627	-0.628866	0.36022	0.746434	nucleus
P51859	-0.54738	-0.214197	0.333184	-0.380788	0.955422	0.369934	0.45136	0.763783	0.867832	Hdgf	P51859	0.265306	0.223543	0.745003	0.858921	nucleus
Q3UMU9	0.386657	-0.00730312	-0.39396	0.229073	-1.21423	0.268217	0.345734	0.839086	0.878249	Hdgfl2	Q3UMU9	0.384802	0.324307	0.637042	0.838864	nucleus
Q9JMG7	-1.00495	-2.12469	-1.11973	-1.56482	-4.42505	0.00276688	0.00751031	0.342978	0.746741	Hdgfl3	Q9JMG7	-1.60237	-1.35032	0.0494613	0.287851	nucleus
Q8VDJ3	-0.871776	0.422586	1.29436	-0.224595	3.92711	0.00524465	0.0125003	0.322053	0.734652	Hdlbp	Q8VDJ3	0.932442	0.785725	0.252972	0.67398	nucleus
Q6PAV2	0.811911	-0.539348	-1.35126	0.136281	-2.84285	0.0238724	0.044043	0.561195	0.828311	Herc4	Q6PAV2	-0.187034	-0.157685	0.818544	0.869947	nucleus
P70349	-0.88393	0.124021	1.00795	-0.379955	3.69445	0.00716116	0.0161873	0.349145	0.750096	Hint1	P70349	0.635014	0.535099	0.436261	0.780949	nucleus
P15864	-2.61743	-0.329823	2.28761	-1.24487	5.28088	0.00160223	0.00482394	0.192076	0.622819	Hist1h1c	P15864	0.343374	0.289888	0.673198	0.846187	nucleus
P62806	-1.1578	0.35332	1.51112	-0.402239	6.034	0.000446292	0.00176419	0.139071	0.544537	Hist1h4h	P62806	0.889939	0.750014	0.275183	0.692195	nucleus
Q6GSS7	0.104695	0.407386	0.302691	0.25604	1.22374	0.259085	0.335471	0.716759	0.860371	Hist2h2aa2	Q6GSS7	0.825874	0.695936	0.311286	0.717821	nucleus
Q8BFU2	-0.838424	-0.930639	-0.092215	-0.884531	-0.277762	0.788899	0.831515	0.988597	0.894723	Hist3h2a	Q8BFU2	-0.423903	-0.357199	0.603277	0.831366	nucleus
Q9D2U9	-0.100473	-1.13281	-1.03234	-0.616643	-3.06971	0.0171676	0.0337131	0.526262	0.818978	Hist3h2ba	Q9D2U9	-0.695128	-0.585722	0.394117	0.763075	nucleus
P63158	0.502684	-0.328961	-0.831645	0.0868615	-2.78276	0.0260748	0.0475309	0.570632	0.83067	Hmgb1	P63158	0.0522872	0.0440707	0.948875	0.88577	nucleus
P30681	-0.66681	-1.51401	-0.8472	-1.09041	-2.62222	0.0330594	0.0578836	0.59621	0.836748	Hmgb2	P30681	-1.02333	-0.862263	0.209654	0.631446	nucleus
Q6PGH2	-0.887374	-0.08412	0.803254	-0.485747	1.14212	0.30238	0.381534	0.73096	0.862712	Jpt2	Q6PGH2	0.427196	0.35998	0.60046	0.830709	nucleus
Q9CX86	-0.554212	-1.30773	-0.753516	-0.93097	-2.41892	0.0447692	0.0750461	0.629327	0.843999	Hnrnpa0	Q9CX86	-0.827587	-0.697313	0.31033	0.717197	nucleus
O88569	-0.523036	-0.611372	-0.088336	-0.567204	-0.295667	0.77572	0.820551	0.991912	0.895038	Hnrnpa2b1	O88569	-0.134148	-0.113031	0.869377	0.876613	nucleus
Q8BG05	0.0160836	-0.941061	-0.957145	-0.462489	-4.31721	0.00316788	0.00837104	0.355867	0.753654	Hnrnpa3	Q8BG05	-0.514282	-0.433354	0.528372	0.811955	nucleus
Q99020	-0.468941	-0.569995	-0.101054	-0.519468	-0.398303	0.701803	0.758731	0.989081	0.89477	Hnrnpab	Q99020	-0.0978321	-0.0824314	0.904538	0.880838	nucleus
Q60668	-0.241569	-0.789143	-0.547574	-0.515356	-2.26955	0.0560105	0.0910123	0.65415	0.849025	Hnrnpd	Q60668	-0.338255	-0.28501	0.678387	0.847184	nucleus
Q9Z2X1	-0.148289	-0.5429	-0.394611	-0.345594	-1.82884	0.108399	0.160526	0.729556	0.862484	Hnrnpf	Q9Z2X1	-0.10074	-0.0848839	0.901712	0.880509	nucleus
P70333	-0.296638	-0.208065	0.0885733	-0.252351	0.298775	0.776479	0.820551	0.882258	0.883513	Hnrnph2	P70333	0.247976	0.20894	0.761136	0.861497	nucleus
P61979	-0.247122	-0.603247	-0.356125	-0.425184	-1.4224	0.196213	0.266312	0.801521	0.873266	Hnrnpk	P61979	-0.151839	-0.127938	0.852336	0.874456	nucleus
Q8R081	0.162097	-1.45312	-1.61521	-0.645509	-4.42376	0.00277133	0.00751031	0.34313	0.746824	Hnrnpl	Q8R081	-1.04	-0.876394	0.202282	0.623077	nucleus
Q9D0E1	0.20354	-0.58078	-0.784319	-0.18862	-3.79187	0.00627942	0.0145585	0.422936	0.784293	Hnrnpm	Q9D0E1	-0.171541	-0.144558	0.833418	0.871971	nucleus
Q8VEK3	-0.17552	-0.820881	-0.645361	-0.498201	-1.97777	0.0867941	0.132092	0.703737	0.858154	Hnrnpu	Q8VEK3	-0.376173	-0.316963	0.644689	0.84047	nucleus
Q8VDM6	0.386039	-0.738189	-1.12423	-0.176075	-3.46384	0.0098276	0.0211745	0.46833	0.80104	Hnrnpul1	Q8VDM6	-0.346026	-0.291628	0.671352	0.84583	nucleus
Q921F4	0.241356	-0.749258	-0.990614	-0.253951	-5.07365	0.00127065	0.00397832	0.271838	0.700324	Hnrnpll	Q921F4	-0.343557	-0.289523	0.673587	0.846262	nucleus
Q8VCC1	2.73908	2.03	-0.709087	2.38454	-2.01827	0.0816834	0.125142	0.696772	0.856939	Hpgd	Q8VCC1	2.20199	1.86274	0.0067259	0.0701019	nucleus
P52760	-2.4963	2.0615	4.5578	-0.217402	20.1287	1.16083e-07	2.47051e-05	2.02754e-06	0.000402716	Rida	P52760	2.72336	2.29868	0.000824688	0.0164307	nucleus
P07901	0.174029	-0.512628	-0.686657	-0.1693	-3.34062	0.0116742	0.0244407	0.486053	0.806894	Hsp90aa1	P07901	-0.100628	-0.0847985	0.901811	0.880521	nucleus
P11499	0.317453	0.0161979	-0.301255	0.166826	-1.47838	0.181117	0.24859	0.791492	0.871866	Hsp90ab1	P11499	0.414778	0.349557	0.611051	0.833154	nucleus
P17156	0.716295	-1.10012	-1.81642	-0.191913	-5.03434	0.00132974	0.00411579	0.275839	0.703382	Hspa2	P17156	-0.73886	-0.622862	0.364825	0.74883	nucleus
P48722	0.426329	-1.03503	-1.46136	-0.304352	-5.16283	0.00114708	0.00362869	0.26291	0.69327	Hspa4l	P48722	-0.646639	-0.544996	0.427824	0.77759	nucleus
P20029	-0.594431	0.344475	0.938906	-0.124978	3.94568	0.0051176	0.0122732	0.31995	0.733373	Hspa5	P20029	0.82838	0.697986	0.309863	0.716892	nucleus
P63017	-0.283337	-0.27158	0.0117569	-0.277458	0.0567083	0.956299	0.96919	0.926759	0.888482	Hspa8	P63017	0.183216	0.154375	0.822289	0.870463	nucleus
P14602	0.613661	-2.30682	-2.92048	-0.84658	-9.95123	1.66784e-05	0.000158283	0.0256856	0.190157	Hspb1	P14602	-1.93596	-1.63188	0.0175852	0.1363	nucleus
P63038	-1.77476	0.765614	2.54038	-0.504573	9.57223	2.17469e-05	0.00018842	0.0214204	0.168662	Hspd1	P63038	1.35996	1.14674	0.0952356	0.437656	nucleus
Q61699	-0.129098	-0.608338	-0.47924	-0.368718	-1.33047	0.223429	0.297947	0.818058	0.875509	Hsph1	Q61699	-0.167974	-0.141536	0.836851	0.872429	nucleus
Q9JIY5	-1.23203	0.163825	1.39586	-0.534103	2.91258	0.0215589	0.0403238	0.450384	0.79474	Htra2	Q9JIY5	0.70739	0.596195	0.385716	0.759158	nucleus
P70404	-1.5438	-1.76964	-0.225836	-1.65672	-1.12942	0.294471	0.372711	0.854501	0.880182	Idh3g	P70404	-1.1969	-1.00901	0.1421	0.537305	nucleus
Q9D8C4	0.98642	1.01961	0.0331871	1.00301	0.128099	0.901529	0.926603	0.913604	0.887058	Ifi35	Q9D8C4	1.35559	1.14308	0.0962957	0.440382	nucleus
Q9QZ85	1.58007	2.6899	1.10983	2.24597	2.92301	0.0250813	0.0460296	0.448932	0.794213	Iigp1	Q9QZ85	2.97034	2.5067	0.000265282	0.00695071	nucleus
Q9Z1M8	-0.469781	-0.0936886	0.376093	-0.281735	1.26357	0.259134	0.335471	0.709865	0.859206	Ik	Q9Z1M8	0.378553	0.318961	0.642604	0.840036	nucleus
Q7TT37	0.0439876	0.26739	0.223402	0.133349	0.592764	0.573994	0.648735	0.82872	0.876913	Ikbkap	Q7TT37	0.691558	0.58274	0.396529	0.764177	nucleus
O54824	-0.113266	-0.682499	-0.569233	-0.340959	-1.77295	0.124265	0.180729	0.739329	0.864054	Il16	O54824	-0.243616	-0.205273	0.765204	0.862131	nucleus
Q9CXY6	-0.7817	-1.88661	-1.10491	-1.33416	-2.53024	0.0379086	0.0652039	0.611095	0.840089	Ilf2	Q9CXY6	-1.38518	-1.16719	0.0894767	0.422369	nucleus
Q9Z1X4	-0.601105	-0.612347	-0.0112417	-0.60785	-0.0376181	0.971156	0.979186	0.944169	0.890313	Ilf3	Q9Z1X4	-0.127817	-0.107698	0.875488	0.877369	nucleus
O55222	2.60412	-1.20344	-3.80755	0.700341	-9.91844	1.70598e-05	0.000160652	0.0261941	0.19255	Ilk	O55222	-1.01882	-0.861565	0.210023	0.631855	nucleus
P24547	0.14706	-0.329696	-0.476756	-0.0913177	-2.12162	0.069948	0.109642	0.679116	0.853764	Impdh2	P24547	0.0848283	0.0714833	0.917168	0.882286	nucleus
P46660	-4.20186	-3.41251	0.789344	-3.80718	2.24308	0.0582821	0.0940768	0.548917	0.825143	Ina	P46660	-2.59106	-2.19589	0.00139916	0.0230189	nucleus
Q8BKC5	0.300629	-1.24869	-1.54932	-0.474028	-6.14839	0.000397061	0.00161945	0.177566	0.604196	Ipo5	Q8BKC5	-0.848531	-0.715098	0.298152	0.709007	nucleus
Q9EPL8	0.651981	-0.828244	-1.48022	-0.0881315	-5.05006	0.00130575	0.00406735	0.274234	0.702163	Ipo7	Q9EPL8	-0.460965	-0.388574	0.571842	0.82373	nucleus
P70671	0.408901	0.760728	0.351827	0.584815	1.46858	0.183683	0.251829	0.674763	0.852959	Irf3	P70671	1.15075	0.969857	0.158228	0.563899	nucleus
P85094	-1.42567	1.04168	2.46735	-0.191997	9.22549	2.79487e-05	0.000222042	0.0264181	0.193593	Isoc2a	P85094	1.60336	1.35152	0.0492582	0.287008	nucleus
Q9CX00	0.47926	-0.223933	-0.703194	0.127664	-3.01145	0.0186742	0.0358632	0.535126	0.821441	Ist1	Q9CX00	0.159507	0.134439	0.844925	0.873494	nucleus
P11881	-2.38328	-1.70583	0.677458	-2.04456	1.39254	0.219382	0.293512	0.687705	0.855326	Itpr1	P11881	-1.05454	-0.889929	0.1954	0.614913	nucleus
Q9JHI5	-0.446394	1.09692	1.54331	0.325261	6.17866	0.000385067	0.00158111	0.130321	0.528379	Ivd	Q9JHI5	1.56697	1.3203	0.054742	0.309084	nucleus
Q8C1D8	-0.150031	-0.597381	-0.44735	-0.373706	-1.62352	0.146757	0.207381	0.765658	0.868113	Iws1	Q8C1D8	-0.155059	-0.130653	0.84924	0.874056	nucleus
Q02257	1.63848	-0.284415	-1.9229	0.677035	-7.6639	9.65524e-05	0.000564728	0.0891232	0.433805	Jup	Q02257	-0.00944318	-0.00796997	0.990748	0.890067	nucleus
Q60749	-0.137907	-1.00002	-0.86211	-0.568962	-3.51032	0.0092145	0.0200662	0.461737	0.798771	Khdrbs1	Q60749	-0.558829	-0.470872	0.493295	0.801242	nucleus
Q3U0V1	-0.131093	-0.952902	-0.821809	-0.541998	-3.75866	0.00656612	0.0151083	0.427412	0.786068	Khsrp	Q3U0V1	-0.512352	-0.43171	0.529938	0.812407	nucleus
O35344	0.13358	-0.220895	-0.354475	-0.0436575	-1.16978	0.278868	0.357414	0.847157	0.879269	Kpna3	O35344	0.19489	0.16423	0.811152	0.868917	nucleus
P70168	0.615568	-0.785002	-1.40057	-0.084717	-5.6057	0.000701227	0.0024751	0.221583	0.655756	Kpnb1	P70168	-0.414316	-0.34924	0.611373	0.833227	nucleus
P11679	-1.73436	-0.00521399	1.72914	-0.869785	4.79245	0.00176731	0.00521216	0.233616	0.667592	Krt8	P11679	0.585353	0.493556	0.472707	0.794365	nucleus
Q9CPY7	-0.930661	1.48045	2.41111	0.274896	8.74074	4.02477e-05	0.00028711	0.0350743	0.231672	Lap3	Q9CPY7	1.99582	1.68182	0.0144089	0.120466	nucleus
P16045	-0.495835	-2.42636	-1.93052	-1.4611	-5.44682	0.000834128	0.00282954	0.235838	0.66969	Lgals1	P16045	-1.95168	-1.64445	0.0167326	0.132282	nucleus
Q9D7I5	-1.17784	1.93034	3.10818	0.687066	10.6754	2.88603e-05	0.0002278	0.0105717	0.106819	Lhpp	Q9D7I5	2.46883	2.08068	0.0024682	0.034095	nucleus
Q9Z0M5	0.243286	1.43946	1.19617	0.96099	3.20194	0.0173538	0.033915	0.411114	0.779457	Lipa	Q9Z0M5	1.84498	1.5548	0.023691	0.164312	nucleus
P48678	1.17578	-0.890888	-2.06666	0.142443	-6.39601	0.000309924	0.00134163	0.159795	0.578722	Lmna	P48678	-0.572621	-0.482962	0.482262	0.797615	nucleus
P14733	0.080817	-1.804	-1.88482	-0.861592	-7.11768	0.000156445	0.00080449	0.115658	0.498569	Lmnb1	P14733	-1.38328	-1.16563	0.089906	0.423537	nucleus
P21619	-0.157035	-0.724029	-0.566995	-0.440532	-1.58664	0.154869	0.217459	0.772199	0.869084	Lmnb2	P21619	-0.281051	-0.236814	0.730437	0.856511	nucleus
Q8BFW7	1.4456	-1.18202	-2.62762	0.131789	-7.64413	9.82061e-05	0.000568942	0.0899896	0.436183	Lpp	Q8BFW7	-0.889001	-0.750083	0.275138	0.69216	nucleus
Q6PB66	-1.26446	0.197868	1.46233	-0.533298	3.25247	0.0132212	0.0270524	0.40447	0.776644	Lrpprc	Q6PB66	0.744467	0.627458	0.361296	0.746998	nucleus
Q922Q8	-1.38303	-0.502427	0.880607	-0.85467	2.13234	0.0747916	0.116041	0.566184	0.829566	Lrrc59	Q922Q8	0.0552671	0.0465847	0.945963	0.885459	nucleus
Q3UZ39	1.74904	0.381701	-1.36734	1.06537	-4.65372	0.0048048	0.0116335	0.316646	0.731338	Lrrfip1	Q3UZ39	0.646328	0.545597	0.427314	0.777384	nucleus
O35900	-0.440922	-0.672295	-0.231374	-0.556609	-0.608973	0.561013	0.63672	0.950099	0.890923	Lsm2	O35900	-0.202754	-0.170837	0.803707	0.867864	nucleus
P62313	-0.376607	-0.50087	-0.124262	-0.426312	-0.364209	0.727619	0.781446	0.995395	0.895367	Lsm6	P62313	-0.0373464	-0.0314673	0.963484	0.887307	nucleus
P24527	0.669926	-0.894215	-1.56414	-0.112145	-4.31858	0.00316242	0.00836567	0.355701	0.753567	Lta4h	P24527	-0.528616	-0.445607	0.516778	0.808544	nucleus
Q7TNC4	-0.175764	-0.898994	-0.723231	-0.537379	-2.60371	0.0339811	0.0592422	0.599192	0.837429	Luc7l2	Q7TNC4	-0.454264	-0.382761	0.577606	0.825182	nucleus
Q922B1	-0.724444	0.164889	0.889333	-0.279778	3.74588	0.00668016	0.0153273	0.343035	0.746772	Macrod1	Q922B1	0.660959	0.556933	0.417774	0.773452	nucleus
Q9QYH6	-1.00109	0.129494	1.13058	-0.435796	5.15021	0.00116373	0.00367183	0.202616	0.635284	Maged1	Q9QYH6	0.651449	0.548976	0.424457	0.776221	nucleus
P61327	-0.74161	-0.932639	-0.191029	-0.837125	-0.607608	0.561871	0.636818	0.950352	0.890949	Magoh	P61327	-0.434963	-0.366507	0.59387	0.829152	nucleus
Q91W89	1.06987	-0.121243	-1.19112	0.593427	-4.1173	0.00561811	0.0131882	0.380557	0.765895	Man2c1	Q91W89	0.206934	0.17451	0.799575	0.867271	nucleus
P20357	-3.45551	-2.73559	0.719917	-3.09555	2.5413	0.0372888	0.0642738	0.50375	0.812406	Map2	P20357	-1.98398	-1.67792	0.0146374	0.121688	nucleus
P31938	-0.593215	-0.979266	-0.386051	-0.78624	-1.73847	0.123939	0.180362	0.745378	0.865009	Map2k1	P31938	-0.495475	-0.417482	0.543585	0.816251	nucleus
Q63932	0.255827	0.249229	-0.00659728	0.252528	-0.031635	0.975611	0.981243	0.943064	0.890199	Map2k2	Q63932	0.653576	0.550786	0.422932	0.775595	nucleus
P47809	-0.522428	-0.507124	0.0153037	-0.514776	0.0668517	0.948494	0.962701	0.924888	0.888282	Map2k4	P47809	-0.0299565	-0.0252408	0.970706	0.888051	nucleus
P63085	-0.305202	-2.14147	-1.83627	-1.22334	-4.3201	0.00315634	0.00835864	0.355517	0.753471	Mapk1	P63085	-1.68463	-1.41944	0.038908	0.241251	nucleus
P47811	1.27146	-0.176511	-1.44797	0.547476	-5.36388	0.000914433	0.00303896	0.243532	0.676753	Mapk14	P47811	0.132803	0.112023	0.870531	0.876757	nucleus
Q63844	1.4387	-2.00087	-3.43957	-0.281082	-8.85873	3.67716e-05	0.000271776	0.0480006	0.292112	Mapk3	Q63844	-1.7072	-1.44042	0.0361106	0.227857	nucleus
Q9WTU6	0.0469463	-0.182257	-0.229203	-0.0676552	-0.823006	0.436568	0.518903	0.910618	0.88673	Mapk9	Q9WTU6	0.241635	0.203613	0.767047	0.862417	nucleus
P26645	-0.801134	-1.80515	-1.00402	-1.30314	-2.42357	0.0444592	0.0747319	0.628562	0.843839	Marcks	P26645	-1.30191	-1.09703	0.110471	0.474451	nucleus
Q68FL6	-0.17526	0.21148	0.38674	0.01811	1.37084	0.211096	0.283747	0.691416	0.85599	Mars	Q68FL6	0.656163	0.552881	0.421169	0.774867	nucleus
Q99LB6	0.0129385	-0.281256	-0.294194	-0.134159	-1.33251	0.222794	0.297424	0.817692	0.87546	Mat2b	Q99LB6	0.145818	0.122872	0.85812	0.875197	nucleus
Q8R2Y2	2.32338	-2.38916	-4.71255	-0.0328889	-13.9922	1.55174e-06	4.68764e-05	0.00153039	0.0325309	Mcam	Q8R2Y2	-2.17828	-1.84087	0.00739966	0.0752191	nucleus
P25206	-1.5449	-1.92716	-0.382261	-1.77425	-1.27023	0.248911	0.32622	0.828941	0.876942	Mcm3	P25206	-1.35432	-1.14171	0.0966943	0.4414	nucleus
Q9Z2D6	-1.23858	-0.241895	0.996687	-0.740239	3.18481	0.0225143	0.041854	0.41338	0.780401	Mecp2	Q9Z2D6	0.302283	0.254768	0.710887	0.853144	nucleus
Q9DCS3	-1.45257	0.14141	1.59398	-0.655581	5.98045	0.000471647	0.00184646	0.142422	0.550436	Mecr	Q9DCS3	0.705611	0.594794	0.386834	0.759686	nucleus
Q9EQQ9	-0.320273	2.11384	2.43411	0.896784	8.38457	5.3201e-05	0.000360437	0.0428847	0.269365	Mgea5	Q9EQQ9	2.57209	2.1672	0.00161554	0.0252723	nucleus
P34884	-1.80727	-0.191546	1.61572	-0.999405	5.59974	0.00070576	0.0024875	0.168058	0.590963	Mif	P34884	0.405844	0.342225	0.618549	0.834842	nucleus
P70290	0.35791	-1.20962	-1.56753	-0.425856	-6.11499	0.000410778	0.00165875	0.180071	0.607541	Mpp1	P70290	-0.814828	-0.686717	0.31774	0.721958	nucleus
Q80ZS3	-2.03523	0.807608	2.84284	-0.61381	6.16969	0.000388579	0.00158818	0.130851	0.52939	Mrps26	Q80ZS3	1.42633	1.20307	0.0800546	0.395482	nucleus
Q9D6Y7	-1.04962	2.02125	3.07088	0.485815	10.1637	1.44283e-05	0.000146019	0.0147779	0.133467	Msra	Q9D6Y7	2.54775	2.14704	0.00178558	0.0268934	nucleus
Q9R190	-0.699768	0.117381	0.817149	-0.209479	2.33447	0.0562804	0.0913292	0.534866	0.82137	Mta2	Q9R190	0.611142	0.514954	0.453729	0.787591	nucleus
Q9CQ65	0.406812	-0.275876	-0.682688	0.0654682	-3.33612	0.0117483	0.0245748	0.486707	0.807104	Mtap	Q9CQ65	0.114343	0.0963687	0.888496	0.878947	nucleus
P62774	-0.358492	-0.840159	-0.481666	-0.599326	-0.687063	0.513277	0.593179	0.935675	0.889427	Mtpn	P62774	-0.37833	-0.318774	0.6428	0.840077	nucleus
O88441	-1.28816	-0.378047	0.910116	-0.833105	4.47503	0.00260016	0.00713175	0.263814	0.693999	Mtx2	O88441	0.17077	0.143932	0.834129	0.872066	nucleus
Q8C854	-0.395949	-0.921135	-0.525186	-0.658542	-1.75541	0.120874	0.17664	0.742405	0.864541		Q8C854	-0.455802	-0.384049	0.576326	0.824862	nucleus
Q8VDD5	2.1916	-0.555917	-2.74752	0.817843	-6.24462	0.000360307	0.0015022	0.170492	0.594434	Myh9	Q8VDD5	-0.3327	-0.281086	0.682572	0.847978	nucleus
Q9WTI7	2.96918	-1.08994	-4.05912	0.939622	-7.6449	9.81413e-05	0.000568942	0.0899558	0.436091	Myo1c	Q9WTI7	-0.939482	-0.795222	0.247281	0.668961	nucleus
Q9JK37	-4.38016	-4.03872	0.341441	-4.20944	1.41521	0.198229	0.26875	0.683835	0.854626	Myoz1	Q9JK37	-3.20059	-2.71397	7.86107e-05	0.00283493	nucleus
Q9QY36	-0.624497	-0.0304161	0.594081	-0.327457	2.44554	0.0430212	0.0728672	0.518037	0.816631	Naa10	Q9QY36	0.456302	0.384478	0.575901	0.824755	nucleus
Q6PGB6	-0.346676	0.276352	0.623028	-0.0351623	3.0297	0.0181877	0.0351225	0.434238	0.788721	Naa50	Q6PGB6	0.737074	0.621044	0.366226	0.74955	nucleus
P70670	-1.12448	0.0960097	1.22049	-0.514237	3.43256	0.0102645	0.0219031	0.381321	0.766254	Naca	P70670	0.629512	0.530523	0.440194	0.782481	nucleus
Q99KQ4	-0.0486944	0.463423	0.512118	0.207364	2.20938	0.0613087	0.0981825	0.554144	0.826506	Nampt	Q99KQ4	0.896264	0.755212	0.27187	0.689608	nucleus
Q99M51	1.26042	-0.358654	-1.61908	0.450884	-5.94645	0.000488572	0.00189147	0.193115	0.624085	Nck1	Q99M51	-0.0483066	-0.0407474	0.952726	0.886179	nucleus
P09405	-0.620317	-0.485287	0.13503	-0.552802	0.472365	0.650466	0.713349	0.850565	0.879694	Ncl	P09405	0.00104031	0.000876557	0.998982	0.890874	nucleus
Q62433	-2.52421	-2.48024	0.0439778	-2.50223	0.170463	0.869276	0.902582	0.905809	0.886197	Ndrg1	Q62433	-1.81576	-1.53268	0.0257528	0.175027	nucleus
Q9ERS2	-2.3269	-0.148474	2.17843	-1.01984	4.8942	0.00238052	0.00662796	0.224476	0.658678	Ndufa13	Q9ERS2	0.497538	0.419837	0.541315	0.815623	nucleus
Q9DC69	-1.85066	-0.450583	1.40008	-1.15062	4.23889	0.00349892	0.00910765	0.287957	0.712273	Ndufa9	Q9DC69	0.150868	0.127225	0.85315	0.874561	nucleus
Q9CR21	-2.07906	-0.427304	1.65175	-1.25318	6.82553	0.000204961	0.000980195	0.0963168	0.45296	Ndufab1	Q9CR21	0.195517	0.164924	0.810369	0.868807	nucleus
Q9CQC7	-2.61135	0.0700058	2.68136	-1.27067	6.2667	0.000352419	0.00147436	0.125209	0.518397	Ndufb4	Q9CQC7	0.742634	0.626951	0.361685	0.747201	nucleus
Q9CQH3	-1.67617	-0.525445	1.15073	-1.10081	2.25366	0.0573636	0.0927783	0.547282	0.824712	Ndufb5	Q9CQH3	0.0596787	0.0503166	0.941642	0.884993	nucleus
Q91WD5	-2.07034	-0.722847	1.34749	-1.39659	2.74378	0.0276158	0.0498556	0.474241	0.803032	Ndufs2	Q91WD5	-0.100842	-0.0850618	0.901507	0.880485	nucleus
Q9DCT2	-2.74365	-0.430394	2.31326	-1.58702	9.09733	3.07277e-05	0.000238678	0.028505	0.203009	Ndufs3	Q9DCT2	0.254613	0.215003	0.754425	0.860437	nucleus
P29595	-0.862533	-0.137641	0.724891	-0.500087	1.6895	0.133219	0.19113	0.637714	0.845734	Nedd8	P29595	0.37135	0.312918	0.648916	0.841345	nucleus
Q9ES74	1.36062	0.00522103	-1.3554	0.68292	-4.46622	0.00262873	0.00719582	0.338136	0.744043	Nek7	Q9ES74	0.306192	0.258314	0.707047	0.852464	nucleus
P25799	1.53669	-1.05757	-2.59426	0.498983	-10.4636	3.255e-05	0.00024887	0.018781	0.154055	Nfkb1	P25799	-0.773078	-0.652365	0.342552	0.736797	nucleus
Q9QZ23	-1.71762	-0.0975721	1.62005	-0.907597	4.63711	0.00213097	0.00604354	0.248074	0.680781	Nfu1	Q9QZ23	0.49143	0.414354	0.546609	0.817082	nucleus
P70353	-0.0378926	-0.624224	-0.586331	-0.389691	-0.867241	0.417623	0.49955	0.902482	0.885825	Nfyc	P70353	-0.192394	-0.162116	0.813538	0.869252	nucleus
Q9D0T1	-0.303623	-0.414458	-0.110835	-0.35904	-0.513713	0.622637	0.690235	0.967717	0.892696	Snu13	Q9D0T1	0.0422365	0.0355878	0.958706	0.886809	nucleus
Q01768	-0.546885	0.13914	0.686025	-0.203873	3.21586	0.0139267	0.0283533	0.409277	0.778687	Nme2	Q01768	0.618596	0.52122	0.448254	0.785553	nucleus
O35309	1.13703	0.971313	-0.165718	1.0376	-0.490247	0.640571	0.705669	0.972059	0.893124	Nmi	O35309	1.29321	1.09067	0.112552	0.479107	nucleus
E9Q5C9	-0.852428	0.0632958	0.915724	-0.302994	2.17154	0.0707681	0.110714	0.560042	0.828019	Nolc1	E9Q5C9	0.571341	0.481439	0.483645	0.798077	nucleus
Q11011	-0.236592	-1.33919	-1.10259	-0.787889	-4.87947	0.00159385	0.00481115	0.291988	0.715113	Npepps	Q11011	-0.888764	-0.748863	0.27592	0.692765	nucleus
P60670	0.659212	0.255707	-0.403505	0.457459	-1.29987	0.233194	0.308009	0.823582	0.876241	Nploc4	P60670	0.622309	0.524583	0.445331	0.784449	nucleus
Q61937	-0.711435	-0.776396	-0.0649607	-0.743916	-0.248965	0.81025	0.85071	0.983264	0.894213	Npm1	Q61937	-0.281543	-0.237231	0.729981	0.856434	nucleus
P60761	-4.61279	-3.8566	0.756182	-4.2347	2.45834	0.054584	0.0892086	0.516115	0.816073	Nrgn	P60761	-2.9967	-2.54305	0.000215667	0.00585753	nucleus
Q9CZ44	-0.940463	-0.522989	0.417475	-0.731726	1.00299	0.347954	0.430391	0.755377	0.866557	Nsfl1c	Q9CZ44	-0.00670547	-0.00565054	0.993441	0.890332	nucleus
Q9JM14	-0.340406	-0.342509	-0.00210358	-0.341247	-0.00802014	0.993849	0.995197	0.938703	0.889745	Nt5c	Q9JM14	0.117627	0.09911	0.885345	0.878568	nucleus
Q02819	-0.804183	-0.710994	0.0931888	-0.757588	0.0994852	0.923431	0.942388	0.918874	0.887633	Nucb1	Q02819	-0.207462	-0.174815	0.799233	0.867222	nucleus
P81117	-0.654134	-1.2715	-0.617364	-0.962816	-1.16026	0.282489	0.360539	0.84889	0.879486	Nucb2	P81117	-0.782007	-0.658919	0.337725	0.734036	nucleus
Q80XU3	-0.649734	-0.503666	0.146068	-0.5767	0.411655	0.692414	0.750911	0.861624	0.881055	Nucks1	Q80XU3	-0.0145865	-0.0122906	0.985733	0.889569	nucleus
O35685	-0.599929	-0.341942	0.257986	-0.470935	0.637336	0.543376	0.62162	0.820666	0.875855	Nudc	O35685	0.142477	0.12005	0.861345	0.875606	nucleus
Q6P3D0	0.413571	0.487466	0.0738952	0.443129	0.283563	0.785837	0.828646	0.885045	0.883837	Nudt16	Q6P3D0	0.877053	0.739185	0.282173	0.697514	nucleus
Q9CQF3	-0.120654	-0.815149	-0.694495	-0.467902	-2.09493	0.0728089	0.113398	0.68366	0.854594	Nudt21	Q9CQF3	-0.375576	-0.316462	0.645211	0.840579	nucleus
Q8R2U6	-1.4808	-0.567362	0.913439	-0.932737	3.56741	0.0108945	0.0231057	0.364532	0.758093	Nudt4	Q8R2U6	-0.000519408	-0.000437845	0.999492	0.890924	nucleus
Q9JKX6	-0.190911	-0.272489	-0.081578	-0.2317	-0.404699	0.697298	0.75453	0.987897	0.894657	Nudt5	Q9JKX6	0.173659	0.146324	0.831414	0.871702	nucleus
E9Q7G0	-0.0232214	-1.07987	-1.05665	-0.551544	-3.17918	0.0146737	0.0295047	0.509811	0.814222	Numa1	E9Q7G0	-0.64941	-0.547211	0.425948	0.776829	nucleus
Q9JIH2	-0.611241	-0.281426	0.329815	-0.446334	1.32933	0.223787	0.298197	0.698533	0.857248	Nup50	Q9JIH2	0.204052	0.171933	0.802473	0.867687	nucleus
Q8BTS4	-0.621685	-0.563104	0.0585814	-0.592394	0.166029	0.87264	0.904683	0.906625	0.886287	Nup54	Q8BTS4	-0.0766486	-0.0645838	0.925138	0.883181	nucleus
Q8BJ71	0.258161	-0.766789	-1.02495	-0.151819	-3.51524	0.0116287	0.0243664	0.461042	0.798529	Nup93	Q8BJ71	-0.362661	-0.305624	0.656568	0.842903	nucleus
P29758	0.648098	1.98362	1.33552	1.31586	6.35464	0.000322865	0.00138088	0.12026	0.508323	Oat	P29758	2.35126	1.982	0.00393107	0.0469108	nucleus
Q60597	-0.455189	-1.39344	-0.93825	-0.924314	-2.06787	0.0758269	0.117423	0.688277	0.855429	Ogdh	Q60597	-0.922563	-0.777333	0.258075	0.678354	nucleus
Q8CGY8	-0.585432	-0.625017	-0.0395844	-0.605224	-0.134328	0.896773	0.923271	0.962048	0.892132	Ogt	Q8CGY8	-0.141954	-0.119609	0.86185	0.87567	nucleus
Q9CZ30	-0.339418	-0.0781533	0.261265	-0.208786	1.27654	0.240881	0.317058	0.707624	0.858823	Ola1	Q9CZ30	0.38189	0.321773	0.639676	0.839421	nucleus
Q64288	-3.46271	-4.07581	-0.613097	-3.76926	-2.6137	0.0334802	0.0584944	0.597581	0.837062	Omp	Q64288	-3.32352	-2.81087	4.32163e-05	0.00191079	nucleus
P58281	-0.94129	-0.344655	0.596635	-0.642972	2.36315	0.0486708	0.0805894	0.530494	0.820162	Opa1	P58281	0.171705	0.144692	0.833266	0.871951	nucleus
Q7TQI3	-0.846375	-1.35969	-0.513316	-1.10303	-2.01713	0.0818231	0.125277	0.696967	0.856973	Otub1	Q7TQI3	-0.852211	-0.718112	0.29612	0.707595	nucleus
Q9D0K2	-1.2942	-4.21587	-2.92167	-2.75503	-12.9377	2.69507e-06	5.34205e-05	0.00345456	0.0508578	Oxct1	Q9D0K2	-3.66648	-3.09028	6.92142e-06	0.000489644	nucleus
Q4KMM3	-1.36193	-1.32582	0.0361105	-1.34388	0.12122	0.906787	0.931054	0.914871	0.887197	Oxr1	Q4KMM3	-0.770104	-0.649112	0.344965	0.738156	nucleus
P50580	-0.39073	0.31819	0.70892	-0.0362697	3.34568	0.0115914	0.0243283	0.392386	0.771338	Pa2g4	P50580	0.783035	0.659769	0.337102	0.733675	nucleus
P29341	-0.247524	0.426482	0.674005	0.0894791	2.88825	0.0223381	0.0415581	0.45378	0.795963	Pabpc1	P29341	0.877927	0.73973	0.281818	0.697248	nucleus
Q9WVE8	1.10902	-0.388007	-1.49703	0.360508	-6.58245	0.000258364	0.00117346	0.147328	0.558801	Pacsin2	Q9WVE8	-0.0634942	-0.0535481	0.937901	0.884588	nucleus
Q08642	-3.54608	-3.53008	0.015998	-3.53808	0.0299158	0.976936	0.982171	0.931701	0.889008	Padi2	Q08642	-2.76999	-2.34321	0.000651603	0.0140217	nucleus
P63005	0.376125	-1.60293	-1.97905	-0.613401	-7.08275	0.000161507	0.00082237	0.117547	0.502619	Pafah1b1	P63005	-1.20984	-1.01963	0.137948	0.529924	nucleus
Q61206	-0.394915	-1.54175	-1.14683	-0.968331	-4.77472	0.00180513	0.00531088	0.303264	0.72277	Pafah1b2	Q61206	-1.07651	-0.907046	0.186944	0.604386	nucleus
Q8CIN4	0.701422	-1.31906	-2.02048	-0.308817	-9.32119	2.60579e-05	0.000211945	0.0370966	0.2418	Pak2	Q8CIN4	-0.956404	-0.806241	0.240791	0.663046	nucleus
Q9ET54	1.17569	-0.833484	-2.00918	0.171104	-5.18681	0.00111615	0.00356321	0.260544	0.691344	Palld	Q9ET54	-0.515209	-0.43454	0.527245	0.811629	nucleus
Q9Z0P4	-1.59268	-3.30704	-1.71436	-2.27843	-2.70172	0.0338392	0.0590793	0.583478	0.833778	Palm	Q9Z0P4	-2.72973	-2.30131	0.000813355	0.0162839	nucleus
Q99LX0	-0.665408	-0.26699	0.398418	-0.466199	1.42882	0.194425	0.264475	0.681517	0.854204	Park7	Q99LX0	0.223556	0.188369	0.784038	0.864996	nucleus
Q8CAS9	0.875009	1.20452	0.329509	1.03976	0.996499	0.362318	0.444067	0.756523	0.866732	Parp9	Q8CAS9	1.55093	1.30764	0.0571059	0.318184	nucleus
Q9EPC1	2.57789	-1.09025	-3.66813	0.74382	-12.9566	2.66763e-06	5.33307e-05	0.00340629	0.0504586	Parva	Q9EPC1	-0.903175	-0.763723	0.266504	0.685325	nucleus
P61458	-2.66014	2.75918	5.41932	0.0495204	16.0888	5.76425e-07	3.26406e-05	0.000137299	0.00774404	Pcbd1	P61458	3.43637	2.90133	2.43025e-05	0.00129914	nucleus
Q9CZL5	-0.240855	1.07505	1.3159	0.417095	3.34674	0.0115742	0.0243148	0.39225	0.771277	Pcbd2	Q9CZL5	1.52587	1.28568	0.0614077	0.334144	nucleus
P60335	0.0442328	-0.124304	-0.168537	-0.0400356	-0.840396	0.427358	0.509695	0.907418	0.886375	Pcbp1	P60335	0.299841	0.252661	0.713172	0.853546	nucleus
Q61990	0.0822021	-0.674172	-0.756374	-0.295985	-3.57102	0.00847516	0.0187237	0.453208	0.795758	Pcbp2	Q61990	-0.253579	-0.213681	0.755887	0.860669	nucleus
P17918	-1.17773	-1.22013	-0.0423988	-1.19893	-0.160188	0.877077	0.90759	0.966832	0.892608	Pcna	P17918	-0.681646	-0.574478	0.403258	0.767195	nucleus
Q6P8I4	-0.680462	-0.182732	0.49773	-0.431597	1.21217	0.263227	0.340048	0.718767	0.860707	Pcnp	Q6P8I4	0.309223	0.260553	0.704627	0.852033	nucleus
P49586	0.99423	0.572837	-0.421393	0.825673	-1.54153	0.171803	0.237949	0.780222	0.870255	Pcyt1a	P49586	0.908091	0.76574	0.265243	0.684301	nucleus
Q61823	-0.885344	-0.806428	0.0789159	-0.845886	0.209053	0.840123	0.875666	0.898716	0.885401	Pdcd4	Q61823	-0.295302	-0.248838	0.717323	0.85427	nucleus
P56812	-1.13127	-0.806169	0.325098	-0.968718	0.673351	0.52147	0.599937	0.814172	0.874989	Pdcd5	P56812	-0.272033	-0.229257	0.738719	0.857891	nucleus
P12815	-0.386642	0.0570665	0.443708	-0.120417	1.46635	0.190628	0.260035	0.675141	0.853029	Pdcd6	P12815	0.521529	0.439429	0.522607	0.810275	nucleus
P35486	-1.79435	-1.47811	0.316238	-1.63623	1.46753	0.18396	0.251924	0.67494	0.852992	Pdha1	P35486	-0.881927	-0.743668	0.279265	0.695323	nucleus
Q9D051	-1.88645	-1.37859	0.507862	-1.63252	2.58779	0.034795	0.0604882	0.49689	0.810307	Pdhb	Q9D051	-0.773788	-0.652551	0.342414	0.736719	nucleus
Q8BFP9	-0.787347	0.273197	1.06054	-0.257075	3.09573	0.0165366	0.0327908	0.425285	0.785228	Pdk1	Q8BFP9	0.775153	0.653166	0.34196	0.736462	nucleus
Q9JK42	-1.47608	-0.583995	0.892088	-1.03004	2.98452	0.019417	0.0370087	0.440426	0.791069	Pdk2	Q9JK42	-0.017594	-0.0148312	0.982785	0.889275	nucleus
Q3TJD7	-1.01086	-3.05753	-2.04667	-2.03419	-4.02166	0.00463173	0.0113308	0.392734	0.771495	Pdlim7	Q3TJD7	-2.53466	-2.13596	0.00188585	0.0277941	nucleus
Q8K183	-0.853813	-0.418538	0.435275	-0.636175	1.93062	0.0931369	0.140744	0.59829	0.837224	Pdxk	Q8K183	0.0896374	0.0755327	0.912494	0.881754	nucleus
Q80X73	-0.0480608	0.563199	0.61126	0.196443	2.03739	0.0855281	0.130458	0.581193	0.833234	Pelo	Q80X73	0.995981	0.839235	0.22208	0.644742	nucleus
Q11136	-0.422719	-0.938108	-0.515389	-0.680414	-1.57979	0.15642	0.219384	0.773415	0.869263	Pepd	Q11136	-0.47027	-0.39624	0.564281	0.821789	nucleus
Q9R0A0	-1.75972	1.09798	2.8577	-0.0451044	5.29504	0.00157976	0.00478161	0.190959	0.621447	Pex14	Q9R0A0	1.69092	1.42578	0.0380436	0.237162	nucleus
Q8VCI5	-0.596553	-0.0285754	0.567978	-0.255766	1.50813	0.179943	0.24714	0.668069	0.851704	Pex19	Q8VCI5	0.455528	0.383824	0.57655	0.824918	nucleus
O70591	-0.684633	-0.0297269	0.654906	-0.42267	1.69516	0.138629	0.197613	0.636776	0.845542	Pfdn2	O70591	0.462618	0.389805	0.570624	0.823421	nucleus
Q9WU28	-0.447593	-0.82985	-0.382258	-0.638722	-0.992208	0.352847	0.435303	0.879557	0.883197	Pfdn5	Q9WU28	-0.359685	-0.303063	0.659263	0.843445	nucleus
Q03958	-0.925065	-0.657946	0.267119	-0.791505	0.633244	0.545899	0.623629	0.821405	0.875953	Pfdn6	Q03958	-0.143104	-0.120589	0.860729	0.875528	nucleus
P47857	-2.25463	-2.61806	-0.36343	-2.43634	-1.16294	0.281464	0.359797	0.848401	0.879424	Pfkm	P47857	-1.97881	-1.66959	0.0151359	0.124307	nucleus
Q9DBJ1	-1.33794	-0.872503	0.465436	-1.10522	2.02022	0.0814456	0.124856	0.583927	0.833885	Pgam1	Q9DBJ1	-0.319028	-0.2689	0.69563	0.850405	nucleus
O70250	-3.6622	-3.66229	-8.22212e-05	-3.66225	-0.000222425	0.999828	0.999828	0.937263	0.889594	Pgam2	O70250	-2.89133	-2.44659	0.000371454	0.00918336	nucleus
P67778	-1.37052	0.816991	2.18751	-0.276763	5.95957	0.000481964	0.00187781	0.143745	0.552723	Phb	P67778	1.37351	1.15773	0.0921061	0.42945	nucleus
O35129	-1.3047	1.66387	2.96858	0.179585	5.93866	0.000492546	0.00190384	0.14508	0.555007	Phb2	O35129	2.21424	1.86628	0.00662217	0.069291	nucleus
Q7M6Y3	0.94922	-0.0949599	-1.04418	0.42713	-4.26806	0.00337141	0.00885132	0.361842	0.756732	Picalm	Q7M6Y3	0.244506	0.206167	0.764211	0.861977	nucleus
P26450	0.843029	-0.30857	-1.1516	0.26723	-5.32183	0.000958396	0.00315031	0.2475	0.680278	Pik3r1	P26450	0.040832	0.0344257	0.960054	0.88695	nucleus
Q9QUR7	-1.2449	-1.48484	-0.239934	-1.34088	-0.643941	0.54234	0.621018	0.943638	0.890258	Pin1	Q9QUR7	-0.940069	-0.792307	0.249018	0.67051	nucleus
Q80XI4	-0.816884	-0.128389	0.688495	-0.472637	0.951944	0.371581	0.453143	0.764399	0.867924	Pip4k2b	Q80XI4	0.376331	0.31711	0.644535	0.840438	nucleus
Q9D711	1.51685	1.77362	0.256771	1.64524	0.524112	0.615737	0.685433	0.841161	0.878513	Pir	Q9D711	2.05998	1.73827	0.0114379	0.103222	nucleus
P52480	-0.657644	-3.33269	-2.67504	-1.99517	-12.2444	3.9652e-06	6.321e-05	0.00572405	0.0703864	Pkm	P52480	-2.84287	-2.3954	0.000491946	0.0114303	nucleus
Q8VEB4	0.588619	0.68394	0.0953209	0.626747	0.32434	0.756184	0.804682	0.877577	0.882964	Pla2g15	Q8VEB4	1.05715	0.891083	0.194821	0.614211	nucleus
P27612	0.311134	-0.32878	-0.639913	-0.0088232	-1.69422	0.132298	0.190256	0.753165	0.866218	Plaa	P27612	0.0703916	0.0593227	0.93122	0.883856	nucleus
P51432	0.971193	-1.16921	-2.1404	0.115033	-8.18895	0.000138749	0.000729327	0.0684693	0.370522	Plcb3	P51432	-0.831797	-0.701387	0.307512	0.715343	nucleus
P43883	-0.277828	1.58298	1.86081	0.838659	3.61234	0.0103028	0.0219462	0.359043	0.7553	Plin2	P43883	2.03726	1.71657	0.0125088	0.109744	nucleus
Q60953	-0.0167472	-0.748145	-0.731397	-0.382446	-2.17242	0.0788242	0.121142	0.670502	0.852163	Pml	Q60953	-0.318293	-0.268204	0.696379	0.850542	nucleus
Q9Z2M7	-0.343816	-0.126413	0.217402	-0.235114	0.938357	0.37807	0.458991	0.766806	0.868284	Pmm2	Q9Z2M7	0.334042	0.281457	0.682176	0.847904	nucleus
Q91XF0	-0.782603	2.10651	2.88911	0.661952	10.0055	1.60677e-05	0.000153683	0.0163475	0.142016	Pnpo	Q91XF0	2.60802	2.19759	0.0013872	0.0228906	nucleus
Q8K1R3	-0.631336	0.441615	1.07295	-0.0948601	2.90199	0.0218944	0.040826	0.45186	0.795273	Pnpt1	Q8K1R3	0.928974	0.78275	0.254773	0.675537	nucleus
Q91VA6	-1.06927	1.00603	2.0753	0.175913	7.24209	0.000281724	0.00125388	0.0784653	0.402825	Poldip2	Q91VA6	1.53437	1.29306	0.0599332	0.328759	nucleus
Q62086	0.789162	0.0608846	-0.728278	0.352196	-2.01987	0.0876728	0.133313	0.696497	0.856891	Pon2	Q62086	0.415327	0.350146	0.610449	0.833017	nucleus
P17742	-0.364784	-0.52448	-0.159697	-0.444632	-0.679907	0.517543	0.596263	0.936996	0.889566	Ppia	P17742	-0.0620634	-0.0522934	0.939354	0.884745	nucleus
P24369	-0.501505	0.575788	1.07729	0.0371417	2.85172	0.0235641	0.04354	0.458905	0.797781	Ppib	P24369	1.051	0.885552	0.197606	0.617569	nucleus
Q9CR16	-0.240067	0.0615522	0.301619	-0.0892575	1.4909	0.177889	0.245519	0.670982	0.852253	Ppid	Q9CR16	0.512299	0.431658	0.529988	0.812421	nucleus
Q9D868	-0.569862	-0.880475	-0.310614	-0.725169	-1.44481	0.19004	0.259378	0.797503	0.872709	Ppih	Q9D868	-0.398869	-0.336083	0.624862	0.836238	nucleus
Q9D0W5	-0.260579	-0.540317	-0.279738	-0.400448	-1.30491	0.231562	0.306113	0.822672	0.876121	Ppil1	Q9D0W5	-0.0876506	-0.0738532	0.914432	0.881975	nucleus
Q61074	0.142858	-0.544082	-0.68694	-0.200612	-2.20506	0.0617077	0.0986918	0.664988	0.851119	Ppm1g	Q61074	-0.129165	-0.108845	0.874173	0.877207	nucleus
P62137	1.03787	-0.760391	-1.79826	0.138738	-4.66006	0.00207241	0.00591183	0.315936	0.730897	Ppp1ca	P62137	-0.429219	-0.361953	0.598464	0.83024	nucleus
P62141	0.805005	-1.66934	-2.47434	-0.432165	-6.80164	0.000209621	0.00099275	0.133638	0.534638	Ppp1cb	P62141	-1.31638	-1.1098	0.106383	0.46506	nucleus
P63087	0.622484	-1.69361	-2.31609	-0.535562	-7.82227	8.43775e-05	0.000511886	0.0824225	0.414716	Ppp1cc	P63087	-1.32357	-1.11568	0.104542	0.460718	nucleus
Q3UM45	-1.03856	-0.899071	0.139493	-0.968817	0.341001	0.74271	0.794156	0.874529	0.882604	Ppp1r7	Q3UM45	-0.373609	-0.314845	0.6469	0.840929	nucleus
Q6R891	-1.39436	-1.72948	-0.335122	-1.56192	-0.874297	0.409803	0.491643	0.901185	0.885679	Ppp1r9b	Q6R891	-1.17073	-0.986816	0.151079	0.552498	nucleus
P62715	0.491978	-1.57027	-2.06225	-0.539145	-4.69293	0.0019916	0.00571472	0.312268	0.728594	Ppp2cb	P62715	-1.18802	-1.00132	0.145161	0.542599	nucleus
P58389	-0.207043	-1.48524	-1.2782	-0.846142	-5.98924	0.000467375	0.00183563	0.18974	0.619939	Ptpa	P58389	-1.03759	-0.874261	0.203382	0.62435	nucleus
P63328	-0.58709	-2.85216	-2.26507	-1.49312	-6.95468	0.000354592	0.00148091	0.124679	0.517337	Ppp3ca	P63328	-2.36894	-1.99605	0.00368334	0.0449917	nucleus
P35700	0.2591	1.18758	0.928478	0.723339	4.2578	0.00341568	0.00893235	0.285971	0.710852	Prdx1	P35700	1.59162	1.3413	0.0510003	0.294173	nucleus
P99029	-1.30777	-0.407376	0.900393	-0.857573	3.57947	0.00837735	0.0185243	0.363053	0.757347	Prdx5	P99029	0.143276	0.12076	0.860533	0.875503	nucleus
Q5EG47	0.51397	0.717582	0.203612	0.595415	0.487386	0.642486	0.706919	0.847833	0.879353	Prkaa1	Q5EG47	1.09777	0.925275	0.17824	0.592931	nucleus
Q9R078	0.238823	0.334033	0.0952093	0.286428	0.447792	0.667294	0.728496	0.855037	0.880248	Prkab1	Q9R078	0.73997	0.623587	0.364267	0.748542	nucleus
P05132	0.98424	-1.83883	-2.82307	-0.427293	-8.19048	6.21979e-05	0.000404812	0.0684156	0.370339	Prkaca	P05132	-1.50264	-1.26707	0.0652594	0.347813	nucleus
O54950	0.793031	0.244756	-0.548274	0.518893	-1.54767	0.163889	0.228544	0.779129	0.870097	Prkag1	O54950	0.598837	0.504858	0.462629	0.790823	nucleus
Q9JIF0	-0.0705247	-1.80661	-1.73609	-0.938569	-7.34801	0.000127198	0.000681835	0.103796	0.471547	Prmt1	Q9JIF0	-1.37173	-1.15584	0.0926366	0.430858	nucleus
Q99KP6	0.0095601	-1.04108	-1.05064	-0.515762	-4.60488	0.00221631	0.00622763	0.322156	0.734714	Prpf19	Q99KP6	-0.613694	-0.517121	0.45183	0.786889	nucleus
Q8CCF0	-0.291796	-0.412181	-0.120385	-0.351989	-0.568879	0.586512	0.658914	0.957512	0.891676	Prpf31	Q8CCF0	0.0434061	0.0365733	0.957564	0.886689	nucleus
Q4FK66	-0.382815	-1.58713	-1.20431	-0.984972	-1.95503	0.104737	0.155954	0.707657	0.858829	Prpf38a	Q4FK66	-1.12302	-0.946237	0.168607	0.579455	nucleus
Q9R1C7	-0.215165	-0.71128	-0.496116	-0.463222	-2.12715	0.0693698	0.109054	0.678176	0.853591	Prpf40a	Q9R1C7	-0.262863	-0.221486	0.747269	0.859288	nucleus
Q99PV0	0.452698	-0.460301	-0.912999	-0.00380162	-2.06977	0.0901093	0.136677	0.687952	0.85537	Prpf8	Q99PV0	-0.0743754	-0.0626857	0.927332	0.883426	nucleus
Q8BIW1	-0.0593774	-0.605012	-0.545634	-0.277631	-1.541	0.171929	0.237988	0.780316	0.870269	Prune1	Q8BIW1	-0.171172	-0.144232	0.833788	0.872021	nucleus
Q99JF8	-2.0098	-1.0689	0.940898	-1.53935	2.52753	0.038062	0.0654216	0.505791	0.813021	Psip1	Q99JF8	-0.452563	-0.381714	0.578648	0.825442	nucleus
Q9R1P4	-0.00400632	0.337876	0.341882	0.166935	1.66554	0.137994	0.197169	0.641691	0.846543	Psma1	Q9R1P4	0.766535	0.645908	0.347351	0.739486	nucleus
O70435	-0.113773	0.355089	0.468862	0.120658	2.32572	0.0514815	0.0846115	0.536203	0.821736	Psma3	O70435	0.794019	0.669047	0.330352	0.729704	nucleus
Q9R1P0	0.0791461	0.206662	0.127515	0.142904	0.598797	0.567423	0.642201	0.827629	0.876771	Psma4	Q9R1P0	0.62754	0.528802	0.441679	0.783053	nucleus
Q9Z2U1	-0.00709625	0.226682	0.233779	0.109793	0.901649	0.396024	0.478036	0.773319	0.869248	Psma5	Q9Z2U1	0.655631	0.552456	0.421527	0.775015	nucleus
Q9QUM9	0.0224995	0.116773	0.0942735	0.0696363	0.458372	0.660023	0.721882	0.853111	0.88001	Psma6	Q9QUM9	0.542952	0.457514	0.50564	0.805149	nucleus
Q9Z2U0	-0.112346	0.474663	0.587009	0.181158	2.36912	0.0482376	0.0799262	0.529587	0.81991	Psma7	Q9Z2U0	0.913459	0.769688	0.262786	0.682288	nucleus
O09061	0.310736	0.243063	-0.0676722	0.276899	-0.339341	0.743909	0.794741	1	0.895799	Psmb1	O09061	0.642272	0.541276	0.430983	0.77886	nucleus
Q9R1P3	0.0517562	0.316195	0.264439	0.183976	1.26763	0.243876	0.320481	0.709163	0.859087	Psmb2	Q9R1P3	0.739636	0.623254	0.364523	0.748674	nucleus
Q9R1P1	0.0730176	0.0971247	0.024107	0.0850712	0.123842	0.904782	0.929555	0.914388	0.887144	Psmb3	Q9R1P1	0.518577	0.436982	0.524926	0.810954	nucleus
O55234	-0.669648	-0.286747	0.382902	-0.478197	1.48285	0.179959	0.24714	0.672344	0.852508	Psmb5	O55234	0.204197	0.172057	0.802334	0.867667	nucleus
P70195	-0.1629	0.442653	0.605553	0.139876	2.95842	0.0201671	0.0380414	0.444024	0.792411	Psmb7	P70195	0.88618	0.746694	0.277313	0.693835	nucleus
P62192	-0.172382	0.713067	0.885449	0.270343	2.82596	0.0244709	0.0449771	0.462539	0.79905	Psmc1	P62192	1.15748	0.975291	0.15591	0.560266	nucleus
P54775	-0.33596	0.24597	0.58193	-0.0449946	2.56761	0.0358558	0.062111	0.499862	0.811222	Psmc4	P54775	0.70569	0.594601	0.386988	0.759759	nucleus
P62196	-0.158886	0.32142	0.480305	0.081267	2.48522	0.0405433	0.0691988	0.512091	0.814896	Psmc5	P62196	0.764571	0.644227	0.348607	0.740181	nucleus
P62334	0.0914747	0.0756079	-0.0158667	0.0835413	-0.0746613	0.94249	0.957406	0.951015	0.891017	Psmc6	P62334	0.495333	0.417398	0.543666	0.816273	nucleus
Q3TXS7	0.577104	0.0292719	-0.547832	0.303188	-1.46787	0.183871	0.251924	0.793374	0.872131	Psmd1	Q3TXS7	0.403557	0.34016	0.620668	0.835313	nucleus
Q9D8W5	0.265359	0.146163	-0.119196	0.205761	-0.474363	0.649108	0.71282	0.974999	0.893412	Psmd12	Q9D8W5	0.549617	0.46318	0.500384	0.803504	nucleus
Q9WVJ2	0.237668	-0.0719212	-0.309589	0.0828734	-1.08952	0.310588	0.389874	0.861773	0.881073	Psmd13	Q9WVJ2	0.334124	0.281573	0.682052	0.84788	nucleus
Q8VDM4	0.316396	0.106129	-0.210267	0.211262	-0.679378	0.517859	0.596345	0.937094	0.889576	Psmd2	Q8VDM4	0.504808	0.42543	0.535941	0.814117	nucleus
O35226	0.198378	0.415185	0.216807	0.306782	0.508321	0.626231	0.692688	0.844028	0.878875	Psmd4	O35226	0.824907	0.695151	0.311832	0.718176	nucleus
P26516	-0.309372	0.393237	0.702609	0.0419325	3.09296	0.0166026	0.032895	0.425659	0.785376	Psmd7	P26516	0.850469	0.71659	0.297145	0.708309	nucleus
Q9CX56	0.0492793	0.245949	0.19667	0.147614	0.93215	0.381062	0.462394	0.767906	0.868448	Psmd8	Q9CX56	0.669622	0.564256	0.411678	0.770866	nucleus
Q9CR00	-0.103337	0.584856	0.688193	0.24076	1.82048	0.109755	0.161943	0.616161	0.841195	Psmd9	Q9CR00	1.02281	0.86183	0.209883	0.6317	nucleus
P61290	-0.908359	-0.145264	0.763095	-0.526811	2.65667	0.0314122	0.0553588	0.486819	0.80714	Psme3	P61290	0.368015	0.310114	0.651854	0.841947	nucleus
Q8R326	-0.780495	-1.0264	-0.245907	-0.903448	-0.646782	0.54475	0.622608	0.943113	0.890204	Pspc1	Q8R326	-0.525087	-0.442452	0.519751	0.809431	nucleus
Q91Z31	-1.04882	-1.23505	-0.186232	-1.12332	-0.628372	0.551854	0.627785	0.946515	0.890555	Ptbp2	Q91Z31	-0.708633	-0.597178	0.384933	0.758786	nucleus
Q8BWM0	-1.33656	-0.381122	0.955442	-0.858843	4.80285	0.00174553	0.00517514	0.23267	0.666691	Ptges2	Q8BWM0	0.172224	0.145163	0.832732	0.871879	nucleus
Q9R0Q7	0.362744	-0.0323644	-0.395108	0.16519	-1.91268	0.0956677	0.144033	0.714982	0.860073	Ptges3	Q9R0Q7	0.361978	0.305067	0.657154	0.843021	nucleus
P35235	1.11164	-0.773427	-1.88507	0.169107	-7.61167	0.000100991	0.000579569	0.0914269	0.440084	Ptpn11	P35235	-0.449159	-0.378801	0.58155	0.826161	nucleus
Q6PB44	0.783698	-0.331754	-1.11545	0.225972	-3.58767	0.0142639	0.0288169	0.450884	0.794921	Ptpn23	Q6PB44	0.0231998	0.0195588	0.977298	0.888722	nucleus
P29351	0.521244	-0.185104	-0.706348	0.16807	-2.87876	0.02265	0.0420741	0.555591	0.826879	Ptpn6	P29351	0.194407	0.16386	0.811569	0.868976	nucleus
O54724	2.15694	-3.42903	-5.58597	-0.636044	-15.5133	7.46893e-07	3.26406e-05	0.000428473	0.0150977	Cavin1	O54724	-3.20257	-2.70554	8.27384e-05	0.00292659	nucleus
Q3UEB3	-0.144179	-0.657885	-0.513706	-0.401032	-2.3767	0.0476924	0.0791304	0.636303	0.845445	Puf60	Q3UEB3	-0.21611	-0.182094	0.791062	0.866034	nucleus
P42669	-0.571909	-0.729607	-0.157698	-0.650758	-0.515975	0.621133	0.689528	0.967298	0.892654	Pura	P42669	-0.24781	-0.208802	0.761289	0.861521	nucleus
O35295	-0.635438	-1.09996	-0.464523	-0.867699	-1.28287	0.238775	0.314966	0.826654	0.876644	Purb	O35295	-0.612219	-0.515854	0.45294	0.7873	nucleus
P32848	-5.16085	-4.86117	0.299673	-5.01101	1.395	0.204001	0.275351	0.687284	0.85525	Pvalb	P32848	-3.94999	-3.35874	1.02556e-06	0.000241839	nucleus
Q99LL5	-0.10103	-0.277203	-0.176173	-0.206734	-0.631407	0.549991	0.626543	0.945954	0.890497	Pwp1	Q99LL5	0.160534	0.135268	0.843982	0.873371	nucleus
Q9EPB4	-1.66919	-3.07775	-1.40856	-2.37347	-3.92832	0.00523628	0.0124964	0.404841	0.776803	Pycard	Q9EPB4	-2.49328	-2.10213	0.00222511	0.0315634	nucleus
Q8R404	-1.48196	-0.374004	1.10795	-0.92798	5.3966	0.000881772	0.00296338	0.183084	0.61149	2410015M20Rik	Q8R404	0.192947	0.162648	0.812937	0.869168	nucleus
Q9QYS9	0.978291	-0.889473	-1.86776	0.0444092	-5.98248	0.000470653	0.00184554	0.19027	0.620597	Qk	Q9QYS9	-0.552727	-0.466074	0.49771	0.802657	nucleus
Q9JHK4	-0.552978	-0.347044	0.205934	-0.450011	0.540688	0.604825	0.676683	0.838153	0.87813	Rabggta	Q9JHK4	0.132982	0.112049	0.870502	0.876753	nucleus
Q61550	0.497017	-0.729507	-1.22652	-0.116245	-4.15507	0.00389557	0.0099386	0.375814	0.763638	Rad21	Q61550	-0.347728	-0.293084	0.669808	0.845529	nucleus
P54726	-0.247197	-0.0575898	0.189607	-0.133433	0.370042	0.723478	0.778713	0.86922	0.881972	Rad23a	P54726	0.393825	0.331832	0.629247	0.837193	nucleus
P54728	-0.691218	0.101842	0.79306	-0.294688	2.23133	0.05932	0.0953106	0.550737	0.82562	Rad23b	P54728	0.594804	0.501186	0.465891	0.791982	nucleus
Q8C570	-0.0875285	-0.478213	-0.390685	-0.282871	-1.17006	0.278763	0.357414	0.847107	0.879262	Rae1	Q8C570	-0.0417389	-0.0351697	0.959191	0.886859	nucleus
Q9EP71	2.37852	0.312786	-2.06574	1.34565	-8.7666	3.94552e-05	0.000283868	0.0504676	0.302582	Rai14	Q9EP71	0.518512	0.43825	0.523724	0.810603	nucleus
Q64012	-0.617119	-0.184051	0.433068	-0.400585	1.71435	0.128432	0.185903	0.633602	0.844888	Raly	Q64012	0.301977	0.254444	0.711238	0.853206	nucleus
P62827	-0.0320262	-0.736575	-0.704549	-0.384301	-3.39681	0.0107897	0.0229234	0.477925	0.804253	Ran	P62827	-0.305294	-0.257249	0.7082	0.852669	nucleus
P34022	-0.692033	-0.876902	-0.18487	-0.784468	-0.369573	0.722192	0.777672	0.994401	0.895274	Ranbp1	P34022	-0.383865	-0.323447	0.637935	0.839053	nucleus
Q9ERU9	0.366571	0.236509	-0.130062	0.30154	-0.431184	0.678785	0.738429	0.982993	0.894187	Ranbp2	Q9ERU9	0.630493	0.531367	0.439467	0.782199	nucleus
Q9CT10	-0.235556	-0.960819	-0.725264	-0.598187	-3.27889	0.0127358	0.0262575	0.495066	0.809741	Ranbp3	Q9CT10	-0.510494	-0.430137	0.531439	0.812837	nucleus
Q9D0I9	0.113175	-0.220814	-0.333989	-0.0538195	-0.927837	0.383152	0.46459	0.891354	0.884564	Rars	Q9D0I9	0.19688	0.165905	0.809263	0.868652	nucleus
Q9CW46	0.545012	-1.31327	-1.85828	-0.1983	-5.9012	0.000883305	0.00296338	0.196733	0.628429	Raver1	Q9CW46	-0.93598	-0.788923	0.251045	0.672298	nucleus
Q60973	-0.23009	-1.53066	-1.30057	-1.01043	-4.945	0.00225728	0.00631364	0.285079	0.71021	Rbbp7	Q60973	-1.08084	-0.910708	0.185171	0.602105	nucleus
O88851	0.722453	-0.383973	-1.10643	0.16924	-4.70023	0.00197413	0.00568192	0.311458	0.72808	Rbbp9	O88851	-0.0232888	-0.0196327	0.977212	0.888714	nucleus
Q8BP71	-1.81892	-1.30979	0.509131	-1.56435	1.48686	0.178925	0.246274	0.671665	0.852381	Rbfox2	Q8BP71	-0.711306	-0.599812	0.382841	0.757787	nucleus
Q8R4X3	-0.260093	-0.803799	-0.543706	-0.477575	-2.18576	0.0693633	0.109054	0.668246	0.851738	Rbm12	Q8R4X3	-0.351178	-0.295898	0.666828	0.844946	nucleus
Q8C2Q3	0.0599444	-0.483088	-0.543033	-0.211572	-2.02698	0.0806239	0.12383	0.695277	0.856676	Rbm14	Q8C2Q3	-0.060413	-0.0509072	0.940958	0.884919	nucleus
Q8JZX4	-0.617311	0.0194024	0.636714	-0.362626	1.90472	0.103175	0.153968	0.602471	0.83817	Rbm17	Q8JZX4	0.505448	0.425888	0.535501	0.813993	nucleus
B2RY56	-0.027646	-0.472559	-0.444913	-0.250103	-2.16513	0.0655225	0.10411	0.671734	0.852394	Rbm25	B2RY56	-0.041688	-0.0351274	0.95924	0.886865	nucleus
Q8VH51	0.149614	-0.484264	-0.633878	-0.167325	-3.20151	0.014214	0.02877	0.506489	0.813231	Rbm39	Q8VH51	-0.0699789	-0.05897	0.931628	0.883901	nucleus
Q8C7Q4	-1.38285	-0.145395	1.23745	-0.640376	4.20223	0.00509277	0.0122256	0.291835	0.715007	Rbm4	Q8C7Q4	0.412282	0.347513	0.613136	0.833627	nucleus
Q9CQT2	-0.0915614	-0.223465	-0.131903	-0.157513	-0.3603	0.732545	0.786043	0.996119	0.895435	Rbm7	Q9CQT2	0.213387	0.179802	0.793632	0.86641	nucleus
Q9CWZ3	-0.447819	-0.684014	-0.236195	-0.565916	-0.687944	0.512754	0.593179	0.935513	0.88941	Rbm8a	Q9CWZ3	-0.213827	-0.180167	0.793224	0.866351	nucleus
Q91VM5	-1.49064	0.0698327	1.56047	-0.710404	4.28586	0.00329611	0.00867229	0.28304	0.70873	Rbmxl1	Q91VM5	0.637596	0.537478	0.434224	0.780147	nucleus
Q00915	1.71108	0.0109262	-1.70015	0.861003	-7.4552	0.000115719	0.00063311	0.098616	0.458811	Rbp1	Q00915	0.279105	0.235591	0.731776	0.856736	nucleus
Q8BK67	-0.477945	-1.91955	-1.4416	-1.19875	-3.73416	0.0121593	0.0252396	0.430731	0.787366	Rcc2	Q8BK67	-1.44654	-1.21883	0.076181	0.383688	nucleus
Q8BP92	-0.709241	-1.94973	-1.24049	-1.32948	-2.49692	0.0398412	0.0681914	0.616528	0.841275	Rcn2	Q8BP92	-1.45508	-1.22606	0.0744533	0.378278	nucleus
Q9D8S4	-0.479413	-0.357303	0.12211	-0.418358	0.427378	0.681432	0.740647	0.858757	0.880705	Rexo2	Q9D8S4	0.11584	0.0976045	0.887075	0.878777	nucleus
Q9CQE5	-0.177116	-1.83931	-1.6622	-0.841996	-2.95831	0.023925	0.0441066	0.543276	0.823647	Rgs10	Q9CQE5	-1.39446	-1.17497	0.0873633	0.416548	nucleus
Q921J2	-0.433985	-0.660731	-0.226746	-0.547358	-0.636059	0.544162	0.622228	0.945094	0.890409	Rheb	Q921J2	-0.191839	-0.16164	0.814075	0.869327	nucleus
Q9QUI0	1.61352	-0.770499	-2.38402	0.421509	-10.2413	1.36938e-05	0.000140925	0.021547	0.169339	Rhoa	Q9QUI0	-0.493191	-0.416232	0.544793	0.816584	nucleus
Q9ET26	0.671227	0.476539	-0.194687	0.593352	-0.620374	0.55678	0.632799	0.947992	0.890707	Rnf114	Q9ET26	0.842017	0.709796	0.301749	0.711475	nucleus
Q91VI7	0.663	-0.0628153	-0.725816	0.300093	-3.00631	0.0188137	0.0360743	0.535912	0.821656	Rnh1	Q91VI7	0.303432	0.255783	0.709788	0.85295	nucleus
Q99M28	-0.612123	-0.426431	0.185692	-0.519277	0.60191	0.565458	0.640274	0.827066	0.876698	Rnps1	Q99M28	0.0591294	0.0498221	0.942214	0.885055	nucleus
Q6ZWV3	-1.60326	0.997743	2.601	-0.302756	6.4784	0.000285842	0.00126989	0.113557	0.493985		Q6ZWV3	1.57604	1.32871	0.0532176	0.303086	nucleus
Q9CXW4	-0.983117	0.366206	1.34932	-0.308456	5.23477	0.00105705	0.00341023	0.195749	0.627258	Rpl11	Q9CXW4	0.88648	0.747029	0.277097	0.69367	nucleus
P35979	-0.674293	0.262425	0.936718	-0.205934	4.01871	0.00464959	0.0113613	0.311772	0.728279	Rpl12	P35979	0.753803	0.635157	0.355435	0.743894	nucleus
P47963	-3.0096	1.44932	4.45892	-0.78014	21.3415	7.62239e-08	2.06567e-05	4.8498e-07	0.000132451	Rpl13	P47963	2.15921	1.82427	0.00795084	0.0792209	nucleus
P35980	-2.86933	1.26878	4.1381	-0.800275	14.5327	1.18691e-06	4.45365e-05	0.000556818	0.0180358	Rpl18	P35980	1.96554	1.66017	0.015718	0.127284	nucleus
P67984	-1.51979	0.891682	2.41147	-0.314052	11.9623	4.66677e-06	6.85678e-05	0.00430063	0.0587249	Rpl22	P67984	1.46217	1.23261	0.0729187	0.373393	nucleus
P62830	-2.06018	0.818547	2.87873	-0.620819	14.2814	1.34288e-06	4.61307e-05	0.000690095	0.020708	Rpl23	P62830	1.4396	1.21431	0.0772756	0.387067	nucleus
P62751	-2.96002	1.09992	4.05994	-0.930052	11.823	5.06422e-06	7.22318e-05	0.00475921	0.0625652	Rpl23a	P62751	1.80517	1.52499	0.0265054	0.178831	nucleus
P61255	-3.10656	1.5277	4.63426	-0.78943	13.1422	2.41372e-06	5.16947e-05	0.00175349	0.0348751	Rpl26	P61255	2.24667	1.89855	0.0057409	0.0621365	nucleus
P27659	-2.56278	1.3435	3.90628	-0.60964	13.4278	2.07475e-06	4.81935e-05	0.00139649	0.0309974	Rpl3	P27659	2.01158	1.69808	0.01349	0.11541	nucleus
P62889	-1.42208	0.564226	1.98631	-0.428928	9.52124	2.25531e-05	0.000191607	0.0220995	0.172265	Rpl30	P62889	1.12557	0.948778	0.167467	0.5778	nucleus
Q9D8E6	-2.78035	1.21527	3.99562	-0.782538	9.72446	1.95271e-05	0.000173188	0.0195005	0.158068	Rpl4	Q9D8E6	1.90371	1.60766	0.0193348	0.144074	nucleus
P47962	-2.06839	0.885974	2.95436	-0.591207	12.7934	2.916e-06	5.51328e-05	0.00230278	0.0399304	Rpl5	P47962	1.5078	1.27185	0.0642519	0.344292	nucleus
P14869	-0.418276	0.106723	0.524999	-0.155777	2.27059	0.0559234	0.0909315	0.544669	0.824019	Rplp0	P14869	0.574145	0.483763	0.481537	0.797372	nucleus
Q9CSU0	0.444427	-0.0964305	-0.540857	0.173998	-2.16193	0.0658389	0.104477	0.672277	0.852495	Rprd1b	Q9CSU0	0.290269	0.244645	0.721887	0.855058	nucleus
P63325	-1.54428	1.33664	2.88092	-0.103819	5.83945	0.000546421	0.00204092	0.151542	0.565742	Rps10	P63325	1.90942	1.60968	0.0191839	0.143427	nucleus
P62301	-2.56307	1.37795	3.94102	-0.592558	10.298	1.31833e-05	0.000137411	0.0135509	0.126296	Rps13	P62301	2.04606	1.72719	0.0119738	0.106532	nucleus
P62264	-1.82629	0.727603	2.55389	-0.549343	12.4612	3.50669e-06	6.02468e-05	0.00296799	0.0465939	Rps14	P62264	1.32677	1.11882	0.103571	0.458403	nucleus
P62270	-2.62066	1.21554	3.8362	-0.702558	11.3204	6.85238e-06	8.84283e-05	0.00680505	0.0784505	Rps18	P62270	1.88904	1.5948	0.0203247	0.148806	nucleus
Q9CZX8	-2.10776	0.987427	3.09519	-0.560166	6.61882	0.000249465	0.00114153	0.106311	0.477516	Rps19	Q9CZX8	1.61293	1.3606	0.0477529	0.280699	nucleus
P25444	-2.18976	0.877476	3.06724	-0.656143	14.3447	1.30151e-06	4.60055e-05	0.000653979	0.0200235	Rps2	P25444	1.51066	1.27447	0.0637038	0.342361	nucleus
P62852	-2.19046	0.743055	2.93351	-0.7237	14.1145	1.45919e-06	4.62204e-05	0.000794315	0.0225385	Rps25	P62852	1.3763	1.16112	0.0911553	0.42691	nucleus
P62983	-0.354589	-0.529109	-0.17452	-0.441849	-0.414813	0.690202	0.748845	0.986024	0.894478	Rps27a	P62983	-0.0676456	-0.0569968	0.933911	0.884152	nucleus
Q6ZWY3	-1.01525	0.312632	1.32788	-0.351309	5.484	0.000800689	0.0027313	0.176501	0.602757	Rps27l	Q6ZWY3	0.835913	0.704428	0.305419	0.713951	nucleus
P62908	-1.03908	0.409316	1.4484	-0.314884	7.17735	0.000148204	0.000768978	0.0810485	0.410641	Rps3	P62908	0.934827	0.787793	0.251725	0.672893	nucleus
P62754	-2.67138	1.49508	4.16647	-0.588149	18.5427	2.09135e-07	2.66776e-05	1.17294e-05	0.00150526	Rps6	P62754	2.17333	1.83498	0.00759112	0.0766273	nucleus
P62082	-1.37864	0.750882	2.12952	-0.313877	5.33512	0.000944251	0.0031122	0.187821	0.617542	Rps7	P62082	1.30817	1.10265	0.108656	0.470324	nucleus
Q6ZWN5	-2.28932	1.32919	3.61851	-0.480062	13.555	1.94138e-06	4.81935e-05	0.00126017	0.0292903	Rps9	Q6ZWN5	1.97169	1.66367	0.0154995	0.126176	nucleus
P14206	-0.805877	0.192489	0.998366	-0.306694	4.20691	0.00364482	0.00938723	0.291338	0.714659	Rpsa	P14206	0.696179	0.586624	0.39339	0.762741	nucleus
Q99K70	0.442685	-1.1723	-1.61498	-0.364806	-3.45349	0.00996996	0.0214244	0.469804	0.801541	Rragc	Q99K70	-0.785434	-0.661981	0.335485	0.732735	nucleus
Q9D7H3	0.459922	-0.751819	-1.21174	-0.145949	-4.0445	0.00876537	0.0192428	0.389804	0.770172	Rtca	Q9D7H3	-0.36657	-0.308957	0.653067	0.842194	nucleus
Q99P72	0.326715	-1.51834	-1.84506	-0.595813	-5.6284	0.000684236	0.00243628	0.219598	0.653721	Rtn4	Q99P72	-1.12063	-0.94442	0.169426	0.580636	nucleus
P60122	0.394387	-0.651359	-1.04575	-0.128486	-4.73586	0.00189122	0.00551097	0.307521	0.725554	Ruvbl1	P60122	-0.259978	-0.219108	0.749891	0.859711	nucleus
Q9WTM5	0.31214	-0.567653	-0.879793	-0.127756	-3.21836	0.0138773	0.0282965	0.503991	0.812479	Ruvbl2	Q9WTM5	-0.168575	-0.142067	0.836248	0.872349	nucleus
P50543	1.67552	-2.94558	-4.6211	-0.635028	-13.0918	2.47982e-06	5.16947e-05	0.00307768	0.0476038	S100a11	P50543	-2.67407	-2.25704	0.00102421	0.0187993	nucleus
P07091	1.16394	-2.18972	-3.35366	-0.177521	-6.47924	0.000527771	0.00198647	0.154134	0.569904	S100a4	P07091	-1.87034	-1.57747	0.0217285	0.155267	nucleus
P63084	-3.23087	-2.64365	0.587224	-2.87854	1.16956	0.28453	0.362007	0.726176	0.861932	S100a5	P63084	-1.91305	-1.61708	0.0186374	0.141048	nucleus
P14069	1.91346	-3.51178	-5.42523	-0.799162	-13.9376	1.59522e-06	4.68764e-05	0.00159853	0.0332623	S100a6	P14069	-3.26254	-2.75488	6.12055e-05	0.00240549	nucleus
P31725	2.653	-0.807772	-3.46078	0.922616	-6.76969	0.000216039	0.00101526	0.13557	0.538207	S100a9	P31725	-0.627729	-0.530903	0.439867	0.782354	nucleus
P50114	-3.65957	-2.37449	1.28508	-3.01703	1.74251	0.123202	0.179504	0.628954	0.843921	S100b	P50114	-1.60378	-1.35708	0.0483326	0.283142	nucleus
Q9R1T2	0.0766557	-1.45511	-1.53177	-0.689228	-7.27421	0.000135843	0.000718699	0.107487	0.480262	Sae1	Q9R1T2	-1.034	-0.871309	0.204913	0.626106	nucleus
Q80YR5	-0.332287	-0.763209	-0.430921	-0.547748	-2.09546	0.072751	0.11338	0.683569	0.854578	Safb2	Q80YR5	-0.303832	-0.256003	0.709548	0.852908	nucleus
Q9D1J3	-0.335176	-0.150861	0.184315	-0.243019	0.518045	0.619758	0.688651	0.842262	0.878652	Sarnp	Q9D1J3	0.308785	0.260177	0.705034	0.852105	nucleus
Q9JLI8	-0.124769	-0.694343	-0.569573	-0.409556	-1.01574	0.34224	0.425228	0.875251	0.882689	Sart3	Q9JLI8	-0.254384	-0.214345	0.755152	0.860552	nucleus
P70122	0.262424	0.636829	0.374405	0.412186	1.10865	0.308113	0.387676	0.73681	0.863653	Sbds	P70122	1.04056	0.87691	0.202017	0.622768	nucleus
Q06318	4.56015	-3.58686	-8.14702	0.486644	-17.3108	3.41981e-07	2.87618e-05	8.17901e-05	0.00545178	Scgb1a1	Q06318	-3.58527	-3.05115	9.03121e-06	0.000580816	nucleus
P32020	-0.862158	2.56873	3.43089	0.853285	13.2776	2.24584e-06	4.97964e-05	0.00157498	0.033013	Scp2	P32020	3.07768	2.59341	0.000161176	0.00456085	nucleus
Q9CZC8	-1.17036	-2.93646	-1.7661	-2.05341	-2.97539	0.028831	0.0515913	0.540649	0.822942	Scrn1	Q9CZC8	-2.39867	-2.02154	0.00326975	0.0415776	nucleus
Q8K2B3	-1.57925	0.0384886	1.61774	-0.770383	4.43547	0.00273118	0.00742624	0.267758	0.697141	Sdha	Q8K2B3	0.614543	0.518087	0.450986	0.786575	nucleus
Q9CQA3	-1.64773	0.180676	1.82841	-0.733528	7.48024	0.000113208	0.000624693	0.0695336	0.374127	Sdhb	Q9CQA3	0.763138	0.643402	0.349225	0.740522	nucleus
Q63918	3.69566	-1.79934	-5.495	0.948159	-12.2918	3.85939e-06	6.31749e-05	0.00553391	0.0688556	Cavin2	Q63918	-1.71686	-1.45643	0.0340924	0.217897	nucleus
Q9D1M0	-0.231302	0.150753	0.382055	-0.00206903	1.3033	0.23809	0.314232	0.703011	0.858028	Sec13	Q9D1M0	0.60068	0.506127	0.461505	0.79042	nucleus
Q99J08	0.0783838	3.28042	3.20204	1.6794	10.9895	8.41793e-06	0.000102146	0.00855253	0.092162	Sec14l2	Q99J08	3.70137	3.11899	5.68273e-06	0.00043335	nucleus
P17563	3.17595	1.16429	-2.01166	2.17012	-5.17871	0.0011265	0.00359153	0.261342	0.691996	Selenbp1	P17563	1.2954	1.09713	0.110439	0.474379	nucleus
Q8BH69	0.275461	-0.203408	-0.478869	0.0360266	-2.18064	0.0640135	0.102046	0.669111	0.851901	Sephs1	Q8BH69	0.199101	0.16779	0.807138	0.868351	nucleus
P42208	0.813342	-0.669993	-1.48334	0.0716748	-4.08707	0.00425343	0.0106292	0.38438	0.767682		P42208	-0.317813	-0.267942	0.696661	0.850593	nucleus
P28661	1.39475	-1.67124	-3.06599	-0.138241	-9.98981	1.6242e-05	0.000154743	0.0250982	0.187351	Sept4	P28661	-1.37346	-1.15875	0.0918185	0.428684	nucleus
Q9CY58	-1.43131	0.912627	2.34394	-0.259343	6.4305	0.000299577	0.00131415	0.116115	0.499555	Serbp1	Q9CY58	1.47484	1.24319	0.0704917	0.365507	nucleus
Q9EQU5	-1.17844	-0.825225	0.353214	-1.00183	0.860708	0.416777	0.498782	0.780603	0.87031	Set	Q9EQU5	-0.286675	-0.241604	0.725204	0.855625	nucleus
Q91WC0	-0.374123	0.0004114	0.374534	-0.186856	1.00293	0.347983	0.430391	0.755388	0.866559	Setd3	Q91WC0	0.463702	0.390706	0.569734	0.823193	nucleus
Q8VHL1	-1.13842	-2.41221	-1.27379	-1.77532	-4.79465	0.00176267	0.00520479	0.301097	0.72133	Setd7	Q8VHL1	-1.87741	-1.58221	0.0213367	0.153495	nucleus
Q8K4Z5	-0.516352	-0.419563	0.0967894	-0.467957	0.316613	0.760402	0.807359	0.878991	0.88313	Sf3a1	Q8K4Z5	0.0570366	0.0480581	0.944257	0.885275	nucleus
Q9D554	-0.210495	-0.681883	-0.471387	-0.446189	-2.30336	0.0532385	0.0872053	0.648497	0.847909	Sf3a3	Q9D554	-0.233903	-0.197085	0.774311	0.863532	nucleus
P59708	-0.570485	-0.284526	0.285959	-0.427505	0.959139	0.36818	0.449444	0.763125	0.867733	Sf3b6	P59708	0.197138	0.166107	0.809035	0.86862	nucleus
Q921M3	0.228763	-1.02306	-1.25182	-0.397146	-3.12634	0.0158258	0.0315869	0.517719	0.816539	Sf3b3	Q921M3	-0.616177	-0.519262	0.449961	0.786192	nucleus
Q923D4	-0.85499	-0.808022	0.0469678	-0.831506	0.0658296	0.949281	0.962701	0.925077	0.888302	Sf3b5	Q923D4	-0.299737	-0.252573	0.713268	0.853563	nucleus
O70456	-1.67136	-3.29498	-1.62362	-2.48317	-6.27025	0.000351171	0.00147398	0.168645	0.591805	Sfn	O70456	-2.71031	-2.28512	0.00088531	0.0171921	nucleus
Q8VIJ6	-0.272729	-0.656372	-0.383644	-0.464551	-1.56039	0.160892	0.22488	0.776864	0.869767	Sfpq	Q8VIJ6	-0.202569	-0.170682	0.803881	0.867888	nucleus
Q8BJU0	-1.36184	-0.726145	0.635695	-1.04399	1.82111	0.109653	0.161891	0.616059	0.841173	Sgta	Q8BJU0	-0.170434	-0.143657	0.834442	0.872108	nucleus
Q8BG73	-0.64128	0.675732	1.31701	-0.114475	2.58154	0.0399116	0.0682378	0.49781	0.810591	Sh3bgrl2	Q8BG73	1.16402	0.980802	0.153585	0.556562	nucleus
Q91VW3	0.123779	-2.6723	-2.79607	-1.27426	-7.84311	8.29084e-05	0.000505534	0.0815724	0.412202	Sh3bgrl3	Q91VW3	-2.25559	-1.90073	0.00568538	0.0616693	nucleus
P50431	-1.81412	2.50694	4.32106	0.346406	18.0722	2.5139e-07	2.66776e-05	1.92567e-05	0.00200532	Shmt1	P50431	3.10497	2.61826	0.000139335	0.0041071	nucleus
Q8VDQ8	-2.38203	-2.53321	-0.151174	-2.45762	-0.4669	0.654191	0.716527	0.976381	0.893547	Sirt2	Q8VDQ8	-1.88204	-1.58825	0.0208457	0.151241	nucleus
Q9WTX5	-0.712172	-0.490335	0.221837	-0.601253	0.661668	0.528516	0.607469	0.816277	0.875271	Skp1a	Q9WTX5	0.00458733	0.00386533	0.995513	0.890536	nucleus
Q9QZD8	-0.487933	0.63504	1.12297	0.185851	1.74995	0.128354	0.185903	0.627727	0.843664	Slc25a10	Q9QZD8	1.10898	0.934406	0.173995	0.5871	nucleus
Q9D8T7	-1.7604	0.653153	2.41356	-0.553626	8.99273	3.32276e-05	0.000250905	0.0303121	0.210748	Slirp	Q9D8T7	1.24616	1.05076	0.126323	0.507951	nucleus
Q6PDG5	0.148019	-1.02831	-1.17633	-0.440147	-5.67849	0.000648339	0.00234614	0.215263	0.649194	Smarcc2	Q6PDG5	-0.61388	-0.517306	0.451669	0.786829	nucleus
O54941	-0.615265	-0.747718	-0.132453	-0.681492	-0.431322	0.678689	0.738429	0.982967	0.894184	Smarce1	O54941	-0.261864	-0.220645	0.748196	0.859438	nucleus
Q9CU62	0.640173	-0.447739	-1.08791	0.096217	-3.72164	0.00690241	0.0157304	0.432433	0.788026	Smc1a	Q9CU62	-0.0793553	-0.0668924	0.92247	0.882883	nucleus
Q3UKJ7	0.0444204	-0.361051	-0.405472	-0.158315	-1.72882	0.125718	0.182734	0.747074	0.865274	Smu1	Q3UKJ7	0.0630765	0.0531513	0.938361	0.884638	nucleus
Q9ERB0	-0.331619	0.0918313	0.42345	-0.162239	0.891464	0.405448	0.487137	0.77513	0.869514	Snap29	Q9ERB0	0.551145	0.464384	0.49927	0.803152	nucleus
O55042	-3.68771	-4.14108	-0.453372	-3.91439	-0.747588	0.478101	0.560081	0.92451	0.888241	Snca	O55042	-3.36774	-2.84991	3.37788e-05	0.00163453	nucleus
Q78PY7	-0.589889	0.144968	0.734857	-0.222461	1.90535	0.0967203	0.145528	0.60237	0.838148	Snd1	Q78PY7	0.628448	0.529524	0.441055	0.782813	nucleus
Q9CZ28	0.502035	0.38072	-0.121315	0.441378	-0.509607	0.625373	0.692052	0.968477	0.892771	Snf8	Q9CZ28	0.762029	0.642282	0.350065	0.740983	nucleus
Q6P4T2	0.482692	-0.259233	-0.741925	0.111729	-3.18412	0.0145707	0.0293238	0.509076	0.814003	Snrnp200	Q6P4T2	0.123886	0.104417	0.879252	0.87783	nucleus
Q6PE01	0.0412305	-0.779968	-0.821198	-0.369369	-3.75641	0.00658605	0.0151398	0.427716	0.786188	Snrnp40	Q6PE01	-0.355542	-0.299596	0.662919	0.844174	nucleus
Q62376	-0.934805	-0.09186	0.842945	-0.513333	2.65447	0.0315149	0.055498	0.487139	0.807242	Snrnp70	Q62376	0.423894	0.357204	0.603272	0.831365	nucleus
P57784	-0.548271	0.13429	0.682562	-0.206991	1.92699	0.0936432	0.141422	0.598875	0.837357	Snrpa1	P57784	0.613876	0.517243	0.451724	0.786849	nucleus
Q9CQI7	-0.353102	0.38686	0.739962	0.016879	2.05121	0.0777465	0.119712	0.578997	0.832707	Snrpb2	Q9CQI7	0.848184	0.714663	0.298446	0.709211	nucleus
P62315	0.923366	0.576905	-0.346461	0.715489	-0.674505	0.523965	0.602523	0.937994	0.889671	Snrpd1	P62315	0.91879	0.774701	0.259691	0.679714	nucleus
P62317	-0.405958	-0.0151391	0.390819	-0.210549	1.2267	0.258034	0.334759	0.716246	0.860285	Snrpd2	P62317	0.451131	0.380113	0.580242	0.825838	nucleus
P62320	-0.233385	-0.00843726	0.224947	-0.120911	0.825927	0.435011	0.517557	0.786806	0.871201	Snrpd3	P62320	0.441685	0.372159	0.588191	0.827786	nucleus
P62307	-0.480484	-0.758755	-0.278271	-0.61962	-0.942069	0.376289	0.457284	0.888744	0.884264	Snrpf	P62307	-0.285512	-0.240567	0.726336	0.855817	nucleus
Q3UHD6	0.127269	-0.694752	-0.82202	-0.283741	-3.03	0.0181798	0.0351225	0.532295	0.820662	Snx27	Q3UHD6	-0.278376	-0.23458	0.732882	0.856921	nucleus
Q6P8X1	0.867584	-0.656639	-1.52422	0.105473	-7.75046	8.96703e-05	0.000534733	0.0854084	0.423379	Snx6	Q6P8X1	-0.309534	-0.260977	0.704169	0.851951	nucleus
P08228	-0.842413	1.44408	2.28649	0.300834	4.6088	0.00220573	0.00621221	0.250774	0.68313	Sod1	P08228	1.95119	1.64416	0.016752	0.132375	nucleus
Q3UTJ2	-2.25522	0.00171425	2.25693	-1.12675	7.71336	9.25508e-05	0.000549225	0.0616169	0.346281	Sorbs2	Q3UTJ2	0.641019	0.540851	0.431346	0.779005	nucleus
P07214	1.51409	-1.60955	-3.12363	0.264634	-5.84437	0.000931045	0.00308117	0.201346	0.633826	Sparc	P07214	-1.32293	-1.11632	0.104343	0.460245	nucleus
Q62261	1.77566	-2.04938	-3.82504	-0.13686	-14.4441	1.23943e-06	4.49827e-05	0.00106138	0.0267329	Sptbn1	Q62261	-1.78724	-1.50877	0.0281543	0.187285	nucleus
Q6P069	0.79113	-1.58092	-2.37205	-0.394894	-8.9236	3.50055e-05	0.000262703	0.0463251	0.28482	Sri	Q6P069	-1.22666	-1.03415	0.132427	0.519739	nucleus
Q8BMA6	-0.505339	0.0412155	0.546554	-0.232062	1.36222	0.213677	0.286665	0.69289	0.856253	Srp68	Q8BMA6	0.516784	0.435433	0.526396	0.811382	nucleus
Q99MR6	0.111024	-0.599945	-0.710968	-0.244461	-3.54102	0.00883223	0.0193547	0.457412	0.797254	Srrt	Q99MR6	-0.182049	-0.153407	0.823385	0.870613	nucleus
Q6PDM2	-0.477278	-0.781694	-0.304416	-0.629486	-1.02696	0.337268	0.420766	0.873198	0.882446	Srsf1	Q6PDM2	-0.308751	-0.260147	0.705065	0.852111	nucleus
P84104	-0.5121	-0.864367	-0.352267	-0.688234	-1.00391	0.347539	0.430277	0.877414	0.882945	Srsf3	P84104	-0.388166	-0.327062	0.634184	0.838255	nucleus
O35326	-0.238455	-0.35123	-0.112775	-0.294843	-0.454847	0.662442	0.723554	0.978612	0.893763	Srsf5	O35326	0.0993662	0.0837248	0.903048	0.880665	nucleus
P32067	-1.61273	0.402141	2.01488	-0.605297	8.90885	3.53986e-05	0.000264838	0.0318316	0.216989	Ssb	P32067	0.981329	0.82733	0.228708	0.651448	nucleus
O88811	0.401521	-0.489405	-0.890926	-0.0439424	-3.06487	0.0172877	0.03384	0.526996	0.819184	Stam2	O88811	-0.0986912	-0.0831768	0.903679	0.880738	nucleus
P42232	0.830289	0.404372	-0.425917	0.659922	-1.10676	0.30887	0.388117	0.85863	0.88069	Stat5b	P42232	0.754967	0.636508	0.354413	0.743345	nucleus
Q60864	-0.180808	-0.329224	-0.148416	-0.255016	-0.68085	0.51698	0.595895	0.936822	0.889548	Stip1	Q60864	0.115978	0.0977227	0.886939	0.87876	nucleus
Q99KH8	1.22675	-0.658324	-1.88507	0.284211	-5.54216	0.000751332	0.00259561	0.227209	0.661393	Stk24	Q99KH8	-0.344826	-0.290853	0.672174	0.845989	nucleus
Q9JI11	0.977143	-0.748905	-1.72605	0.286723	-5.71218	0.00105384	0.00340439	0.212381	0.646118	Stk4	Q9JI11	-0.412052	-0.347453	0.613198	0.833641	nucleus
Q99JB2	-1.24686	0.397397	1.64426	-0.424732	3.93934	0.00516063	0.012353	0.320667	0.73381	Stoml2	Q99JB2	0.94235	0.79423	0.247871	0.669489	nucleus
Q9Z1Z2	-0.123544	-0.275381	-0.151838	-0.199462	-0.765248	0.468145	0.550798	0.921255	0.887891	Strap	Q9Z1Z2	0.164463	0.138577	0.840215	0.872875	nucleus
Q9ERG2	0.370324	-1.19914	-1.56947	-0.414409	-5.17076	0.00113675	0.00361007	0.262127	0.692635	Strn3	Q9ERG2	-0.805509	-0.678869	0.323302	0.725429	nucleus
P61264	-2.96778	-2.01459	0.9532	-2.39587	2.54642	0.0418954	0.0712572	0.502992	0.812176	Stx1b	P61264	-1.30861	-1.10552	0.107741	0.468217	nucleus
O08599	-3.20445	-4.01121	-0.806765	-3.60783	-2.75582	0.0271299	0.0491239	0.574888	0.831712	Stxbp1	O08599	-3.28309	-2.77498	5.40561e-05	0.00222265	nucleus
P11031	-0.520779	-1.01399	-0.493209	-0.767383	-1.22402	0.258986	0.335471	0.837311	0.878022	Sub1	P11031	-0.536974	-0.452446	0.510365	0.806604	nucleus
Q9CX34	0.174166	-0.815016	-0.989182	-0.320425	-3.73639	0.00676621	0.0154956	0.430428	0.787248	Sugt1	Q9CX34	-0.403028	-0.339629	0.621214	0.835434	nucleus
P61957	-0.731906	-1.38395	-0.652045	-1.05793	-1.15909	0.282934	0.360919	0.849101	0.879512	Sumo2	P61957	-0.887183	-0.747554	0.27676	0.693412	nucleus
O55201	0.072367	-0.403975	-0.476342	-0.11817	-1.91314	0.101955	0.152557	0.714902	0.860059	Supt5	O55201	0.0175375	0.0147781	0.982846	0.889281	nucleus
Q9D5V6	-0.0690299	-0.0126026	0.0564273	-0.0408162	0.144139	0.88929	0.916728	0.910652	0.886733	Syap1	Q9D5V6	0.422141	0.355703	0.604795	0.831718	nucleus
O88935	-3.64636	-3.41635	0.230014	-3.53135	0.525993	0.614494	0.684987	0.840819	0.878469	Syn1	O88935	-2.64687	-2.23964	0.0011201	0.0198099	nucleus
Q7TMK9	-0.53605	0.178626	0.714676	-0.178712	3.22475	0.0137518	0.0280674	0.408106	0.778193	Syncrip	Q7TMK9	0.657069	0.553636	0.420536	0.774604	nucleus
Q9R1Q8	-3.10457	-3.33904	-0.234467	-3.2218	-0.650621	0.535231	0.613742	0.942404	0.89013	Tagln3	Q9R1Q8	-2.62026	-2.21425	0.00127506	0.0216488	nucleus
Q93092	-0.50163	-0.474627	0.027003	-0.488129	0.117033	0.90999	0.933193	0.915642	0.887281	Taldo1	Q93092	0.000594308	0.000500754	0.999419	0.890917	nucleus
Q921F2	0.098455	-0.893562	-0.992017	-0.397554	-4.88679	0.00158015	0.00478161	0.291211	0.71457	Tardbp	Q921F2	-0.474491	-0.399836	0.56075	0.820868	nucleus
Q9DBG9	1.04415	-0.62811	-1.67226	0.375244	-3.24297	0.0164538	0.0326531	0.500352	0.811372	Tax1bp3	Q9DBG9	-0.297526	-0.250901	0.715082	0.85388	nucleus
P48428	-0.423343	-0.00178502	0.421558	-0.212564	1.14143	0.289755	0.367123	0.731079	0.862731	Tbca	P48428	0.466111	0.392736	0.567731	0.82268	nucleus
Q9QXE7	-0.261101	-0.500452	-0.239351	-0.404711	-0.690089	0.514751	0.594169	0.935117	0.889369	Tbl1x	Q9QXE7	-0.0477362	-0.0402219	0.953335	0.886243	nucleus
P10711	0.031647	-0.592336	-0.623983	-0.280344	-2.25666	0.0571057	0.0924671	0.656311	0.849447	Tcea1	P10711	-0.167013	-0.140732	0.837765	0.872551	nucleus
Q8CCT4	-3.71579	-2.72163	0.99416	-3.21871	3.8741	0.00562636	0.0131949	0.328101	0.738263	Tceal5	Q8CCT4	-1.94566	-1.64661	0.0165897	0.131592	nucleus
P83940	-0.330849	-0.560868	-0.230019	-0.445859	-0.699183	0.506104	0.587461	0.933438	0.889192	Eloc	P83940	-0.101627	-0.0856287	0.900854	0.880409	nucleus
P62869	-0.837908	-0.517659	0.320249	-0.677783	0.873122	0.410403	0.491878	0.778392	0.86999	Elob	P62869	-0.0109716	-0.0092451	0.989268	0.889921	nucleus
Q8CGF7	-0.034322	-0.403177	-0.368855	-0.21875	-1.68171	0.134755	0.192993	0.755371	0.866556	Tcerg1	Q8CGF7	0.0283187	0.023862	0.972305	0.888215	nucleus
O08784	-0.538201	-0.762793	-0.224592	-0.650497	-0.900466	0.396612	0.47817	0.896378	0.885137	Tcof1	O08784	-0.28415	-0.23942	0.727588	0.85603	nucleus
P11983	0.166351	0.00753486	-0.158817	0.0869432	-0.761766	0.470096	0.552561	0.921896	0.88796	Tcp1	P11983	0.420254	0.354143	0.60638	0.832084	nucleus
P40630	-1.75109	1.31515	3.06624	-0.217974	6.61689	0.000249929	0.00114153	0.106408	0.477744	Tfam	P40630	1.90728	1.6082	0.0192945	0.143901	nucleus
Q569Z6	-0.209766	-0.363451	-0.153686	-0.286609	-0.584211	0.576684	0.65057	0.954677	0.891389	Thrap3	Q569Z6	0.0844605	0.0711657	0.917534	0.882327	nucleus
Q62264	-2.50276	-0.154038	2.34873	-1.09353	6.16544	0.000694882	0.00246439	0.131103	0.529869	Thrsp	Q62264	0.508429	0.429149	0.532382	0.813107	nucleus
Q91YJ3	-0.879756	-0.354601	0.525155	-0.617178	1.66494	0.153505	0.215668	0.64179	0.846564	Thyn1	Q91YJ3	0.156002	0.131456	0.848324	0.873937	nucleus
P62075	-2.0758	1.01132	3.08712	-0.532237	6.41662	0.000303695	0.00132507	0.116865	0.501165	Timm13	P62075	1.63384	1.37818	0.0449492	0.268646	nucleus
Q9Z0U1	2.16481	-0.321354	-2.48617	0.92173	-8.17573	6.29482e-05	0.000408326	0.0689361	0.372109	Tjp2	Q9Z0U1	-0.0956308	-0.0807905	0.90643	0.881057	nucleus
P40142	-0.637164	-0.925414	-0.28825	-0.781289	-0.889097	0.402304	0.484314	0.898466	0.885373	Tkt	P40142	-0.437511	-0.368645	0.591719	0.828637	nucleus
P49813	1.79996	-1.95605	-3.75601	-0.0780482	-11.7732	5.21559e-06	7.31081e-05	0.00795893	0.0876868	Tmod1	P49813	-1.69619	-1.43196	0.0372162	0.233207	nucleus
Q61029	0.0160344	-1.06265	-1.07869	-0.52331	-2.97457	0.0196996	0.0373418	0.540776	0.822976	Tmpo	Q61029	-0.63587	-0.535809	0.435653	0.78071	nucleus
P58871	1.77208	1.46701	-0.305067	1.65005	-0.70456	0.50629	0.587461	0.932446	0.889087	Tnks1bp1	P58871	1.72948	1.46	0.0336558	0.215709	nucleus
P13412	-4.70117	-4.74486	-0.0436829	-4.72301	-0.160509	0.876833	0.90759	0.966892	0.892614	Tnni2	P13412	-3.87668	-3.29082	1.68567e-06	0.00026805	nucleus
Q8BFY9	0.572725	-0.414966	-0.98769	0.0788797	-4.20119	0.00367158	0.00942631	0.370071	0.760848	Tnpo1	Q8BFY9	-0.040271	-0.0339445	0.960611	0.887008	nucleus
Q9CYG7	0.000888743	-0.684478	-0.685367	-0.341795	-3.3324	0.0118099	0.0246612	0.487247	0.807277	Tomm34	Q9CYG7	-0.256277	-0.215948	0.75338	0.86027	nucleus
Q64514	0.110372	0.0638346	-0.0465371	0.0871031	-0.100207	0.922877	0.942388	0.955737	0.891497	Tpp2	Q64514	0.481791	0.405991	0.554734	0.819277	nucleus
Q7TQD2	-2.94308	-3.11606	-0.172984	-3.02957	-0.573093	0.583801	0.657351	0.956733	0.891597	Tppp	Q7TQD2	-2.41239	-2.0379	0.00302722	0.0394421	nucleus
P63028	-0.641543	-0.359254	0.282289	-0.500399	1.35828	0.214868	0.288105	0.693567	0.856373	Tpt1	P63028	0.129059	0.108745	0.874288	0.877221	nucleus
Q9CQN1	-1.32329	0.761483	2.08477	-0.280903	8.0983	6.70608e-05	0.000432005	0.0501844	0.301396	Trap1	Q9CQN1	1.31359	1.10718	0.107214	0.466995	nucleus
Q62318	-0.435418	-1.28824	-0.852826	-0.861831	-3.9266	0.00524818	0.0125003	0.405066	0.776899	Trim28	Q62318	-0.819218	-0.690256	0.315252	0.720378	nucleus
Q99KW3	1.28775	0.0733712	-1.21438	0.802	-4.22448	0.00496431	0.0119644	0.367192	0.759424	Triobp	Q99KW3	0.381161	0.321527	0.639932	0.839475	nucleus
Q9CZR8	-1.35121	0.00147188	1.35268	-0.539601	5.56854	0.00120856	0.00380345	0.170304	0.594168	Tsfm	Q9CZR8	0.556188	0.468801	0.495198	0.801854	nucleus
Q62348	0.336984	-0.958136	-1.29512	-0.181064	-4.85048	0.00249265	0.00689115	0.29508	0.717255	Tsn	Q62348	-0.561383	-0.473114	0.491239	0.800575	nucleus
Q9QZE7	-0.88538	-0.479665	0.405714	-0.682522	1.18708	0.272394	0.35059	0.723125	0.86143	Tsnax	Q9QZE7	0.0314637	0.0265131	0.96923	0.8879	nucleus
A2ASS6	-1.92685	-1.39571	0.53114	-1.66128	1.65838	0.139452	0.198555	0.642882	0.846784	Ttn	A2ASS6	-0.787127	-0.663833	0.334135	0.731944	nucleus
P99024	0.379086	-2.38672	-2.76581	-1.00382	-8.35932	5.42839e-05	0.000366755	0.0626807	0.350166	Tubb5	P99024	-1.99391	-1.68044	0.0144895	0.120899	nucleus
P10639	0.0106797	0.190555	0.179875	0.100617	0.674648	0.520692	0.599324	0.813938	0.874958	Txn1	P10639	0.61784	0.520615	0.44878	0.785751	nucleus
P97493	-1.97206	0.559604	2.53167	-0.70623	6.03223	0.000447104	0.00176454	0.13918	0.544732	Txn2	P97493	1.17241	0.988824	0.150249	0.551135	nucleus
Q9CQ79	-0.559542	-0.129416	0.430126	-0.344479	1.27419	0.241669	0.317924	0.70803	0.858893	Txndc9	Q9CQ79	0.351224	0.295937	0.666786	0.844938	nucleus
Q8CDN6	-0.502482	-0.0109419	0.49154	-0.256712	2.2667	0.0562509	0.0913292	0.545268	0.824178	Txnl1	Q8CDN6	0.464359	0.391261	0.569186	0.823053	nucleus
Q9JMH6	0.0372613	0.0799563	0.042695	0.0586088	0.129805	0.900226	0.926045	0.91329	0.887023	Txnrd1	Q9JMH6	0.504754	0.425329	0.536037	0.814145	nucleus
P26369	-0.209509	-0.701077	-0.491568	-0.455293	-2.40194	0.0459222	0.076558	0.632129	0.844583	U2af2	P26369	-0.253189	-0.213335	0.756269	0.860729	nucleus
Q02053	0.238267	-1.0062	-1.24447	-0.383968	-3.07366	0.0170701	0.0335758	0.525664	0.818809	Uba1	Q02053	-0.600213	-0.505811	0.461785	0.79052	nucleus
Q9Z1F9	0.0985986	-0.849472	-0.948071	-0.375437	-2.25634	0.0571332	0.0924671	0.656365	0.849458	Uba2	Q9Z1F9	-0.430414	-0.362695	0.597715	0.830064	nucleus
Q8C878	0.264232	-1.03474	-1.29897	-0.51515	-3.7822	0.00836514	0.0185141	0.424237	0.784812	Uba3	Q8C878	-0.631177	-0.531912	0.438998	0.782017	nucleus
Q8VE47	-0.106159	-0.888913	-0.782754	-0.497536	-2.74052	0.0277489	0.0499848	0.577311	0.8323	Uba5	Q8VE47	-0.450695	-0.37976	0.580593	0.825925	nucleus
Q80X50	-0.67029	-0.0341972	0.636093	-0.352244	2.05076	0.0777995	0.119718	0.579069	0.832724	Ubap2l	Q80X50	0.456806	0.384906	0.575476	0.824648	nucleus
P63280	0.350638	-1.17643	-1.52707	-0.412896	-7.53266	0.000108147	0.000605882	0.0950026	0.449558	Ube2i	P63280	-0.780955	-0.658167	0.338277	0.734354	nucleus
P61087	-0.650394	-0.284928	0.365466	-0.467661	1.3072	0.230823	0.305302	0.70234	0.857912	Ube2k	P61087	0.204213	0.17207	0.802319	0.867665	nucleus
P68037	-0.0391408	-0.335109	-0.295968	-0.187125	-1.39758	0.203258	0.2745	0.805978	0.873878	Ube2l3	P68037	0.0968378	0.0815979	0.905499	0.880949	nucleus
P61089	-0.467342	-0.934248	-0.466906	-0.700795	-1.41812	0.197411	0.26779	0.802289	0.873372	Ube2n	P61089	-0.462235	-0.38947	0.570955	0.823505	nucleus
Q6ZPJ3	0.648724	-0.345839	-0.994563	0.250899	-3.21037	0.0171645	0.0337131	0.505174	0.812836	Ube2o	Q6ZPJ3	0.0217443	0.0183295	0.978725	0.888867	nucleus
Q9D2M8	-0.51411	-0.880507	-0.366397	-0.697309	-1.54819	0.163765	0.228503	0.779036	0.870083	Ube2v2	Q9D2M8	-0.404118	-0.340503	0.620317	0.835235	nucleus
Q3UE37	0.211691	-0.61857	-0.830261	-0.20344	-2.31221	0.0525355	0.0862276	0.647019	0.847615	Ube2z	Q3UE37	-0.210094	-0.177048	0.796724	0.86686	nucleus
P21126	-0.428103	-0.903146	-0.475043	-0.665624	-1.76308	0.119509	0.174959	0.741058	0.864329	Ubl4a	P21126	-0.434804	-0.366357	0.594021	0.829188	nucleus
Q8BGR9	-0.0835684	-0.362572	-0.279003	-0.22307	-1.103	0.305066	0.384128	0.859315	0.880773	Ublcp1	Q8BGR9	0.0735319	0.061959	0.928172	0.883519	nucleus
Q8R317	-0.470971	0.324109	0.79508	-0.0734311	1.51367	0.172148	0.238156	0.667133	0.851527	Ubqln1	Q8R317	0.796462	0.671083	0.328882	0.728824	nucleus
Q9QZM0	-1.34525	-1.68818	-0.342928	-1.51671	-0.948911	0.373023	0.454674	0.887489	0.88412	Ubqln2	Q9QZM0	-1.13402	-0.955837	0.164328	0.573179	nucleus
A2AN08	0.994507	0.393596	-0.600911	0.694051	-1.6572	0.139694	0.198782	0.759698	0.867215	Ubr4	A2AN08	0.728824	0.614574	0.37124	0.752095	nucleus
Q922Y1	-0.547001	0.358116	0.905116	-0.0944424	3.26824	0.0129292	0.026544	0.40241	0.775757	Ubxn1	Q922Y1	0.837583	0.705736	0.304522	0.71335	nucleus
Q99PL6	0.22362	-0.0364169	-0.260036	0.119605	-0.747835	0.481541	0.56357	0.924464	0.888236	Ubxn6	Q99PL6	0.370943	0.312599	0.64925	0.841414	nucleus
Q9R0P9	-3.32886	-3.8611	-0.532245	-3.59498	-1.70925	0.129401	0.186819	0.750517	0.865809	Uchl1	Q9R0P9	-3.12134	-2.63902	0.000123259	0.00381379	nucleus
Q9JKB1	-1.3838	-0.170702	1.2131	-0.777251	3.80238	0.00619158	0.0143822	0.336401	0.743062	Uchl3	Q9JKB1	0.387065	0.326258	0.635018	0.838433	nucleus
Q9WUP7	-0.792831	-0.168617	0.624214	-0.480724	2.85442	0.0234713	0.0434015	0.458526	0.797647	Uchl5	Q9WUP7	0.333852	0.281314	0.682329	0.847933	nucleus
Q99K23	-0.426779	0.112112	0.538891	-0.157334	1.74433	0.122871	0.179129	0.628654	0.843858	Ufsp2	Q99K23	0.58033	0.488974	0.476828	0.795779	nucleus
O70475	-2.22812	0.901651	3.12977	-0.663232	8.78616	3.88675e-05	0.000282978	0.0341714	0.227063	Ugdh	O70475	1.53842	1.29797	0.058968	0.325186	nucleus
P13439	-1.25402	0.393776	1.6478	-0.430124	6.03447	0.000446073	0.00176419	0.139041	0.544484	Umps	P13439	0.939399	0.791746	0.249353	0.670806	nucleus
Q9EPU0	0.687179	-0.00609962	-0.693278	0.34054	-1.89722	0.0979006	0.146941	0.717661	0.860522	Upf1	Q9EPU0	0.357886	0.301691	0.660709	0.843734	nucleus
Q9DB77	-1.81146	-0.177992	1.63347	-0.994725	7.75528	8.9304e-05	0.000533854	0.0602755	0.341316	Uqcrc2	Q9DB77	0.41979	0.353986	0.606539	0.832121	nucleus
P70697	-0.02072	1.00274	1.02346	0.491012	3.06842	0.0171995	0.0337287	0.428976	0.786682	Urod	P70697	1.43297	1.20746	0.0789606	0.392197	nucleus
Q9Z1Z0	0.334106	-0.309332	-0.643438	0.0123867	-1.70555	0.130108	0.187439	0.751169	0.86591	Uso1	Q9Z1Z0	0.0876896	0.0739016	0.914376	0.881969	nucleus
P52479	-0.306001	0.283876	0.589877	-0.0110625	1.69508	0.13213	0.190127	0.63679	0.845545	Usp10	P52479	0.740793	0.624179	0.363812	0.748307	nucleus
Q9JMA1	0.357884	-0.234035	-0.591919	0.0619249	-2.09419	0.0728899	0.113452	0.683786	0.854617	Usp14	Q9JMA1	0.160762	0.135487	0.843733	0.873338	nucleus
Q8R5H1	0.320825	-0.176327	-0.497152	0.0722486	-1.59557	0.152867	0.215019	0.770613	0.86885	Usp15	Q8R5H1	0.221937	0.187039	0.785525	0.865217	nucleus
Q9WV55	-0.0469758	-0.991605	-0.944629	-0.51929	-2.97849	0.0195879	0.0372521	0.540175	0.822814	Vapa	Q9WV55	-0.558925	-0.470963	0.493212	0.801215	nucleus
P61759	-0.222886	-0.671245	-0.448359	-0.447066	-1.19202	0.283896	0.3614	0.843117	0.87876	Vbp1	P61759	-0.222106	-0.187144	0.785408	0.8652	nucleus
Q01853	0.388041	-0.250886	-0.638927	0.0685772	-1.9776	0.0868159	0.132092	0.703766	0.858159	Vcp	Q01853	0.141089	0.118909	0.86265	0.875771	nucleus
Q91XD6	0.799834	0.423436	-0.376398	0.611635	-1.20049	0.280859	0.3594	0.84158	0.878566	Vps36	Q91XD6	0.77688	0.654964	0.340633	0.735706	nucleus
Q8VEJ9	0.494265	-0.523495	-1.01776	-0.0146146	-5.22682	0.00106659	0.00343554	0.25663	0.688105	Vps4a	Q8VEJ9	-0.141459	-0.119229	0.862284	0.875724	nucleus
Q9CR26	-0.276282	-1.10101	-0.824726	-0.688645	-3.49725	0.00938271	0.0203417	0.463586	0.799413	Vta1	Q9CR26	-0.646872	-0.545045	0.427782	0.777573	nucleus
Q99KC8	1.49785	-0.391101	-1.88895	0.553373	-5.84724	0.000541963	0.00203049	0.201112	0.633555	Vwa5a	Q99KC8	-0.10297	-0.0868863	0.899406	0.880239	nucleus
P32921	1.69451	-1.77667	-3.47118	-0.0410763	-9.85656	1.78065e-05	0.000164508	0.0271775	0.197082	Wars	P32921	-1.50694	-1.27196	0.064228	0.344208	nucleus
Q923D5	-0.18035	-0.0705934	0.109756	-0.114496	0.218174	0.834192	0.870974	0.897041	0.885212	Wbp11	Q923D5	0.374566	0.315608	0.646103	0.840764	nucleus
P61965	0.136915	-0.29062	-0.427534	-0.0768527	-1.02411	0.35025	0.432975	0.87372	0.882508	Wdr5	P61965	0.124853	0.105211	0.878341	0.877718	nucleus
Q8BFQ4	0.0721076	-0.752686	-0.824793	-0.25781	-3.51718	0.0116006	0.0243283	0.46077	0.798434	Wdr82	Q8BFQ4	-0.331148	-0.279044	0.684754	0.848389	nucleus
Q6P5F9	0.725197	-1.23449	-1.95969	-0.254648	-6.09026	0.000421278	0.00168996	0.181943	0.610005	Xpo1	Q6P5F9	-0.874064	-0.736846	0.283699	0.69865	nucleus
P27641	-0.750273	-0.365103	0.38517	-0.557688	1.28153	0.239219	0.315211	0.706763	0.858676	Xrcc5	P27641	0.133384	0.112392	0.870109	0.876704	nucleus
P46938	0.962011	0.53129	-0.430721	0.74665	-0.945459	0.374668	0.456223	0.888122	0.884193	Yap1	P46938	0.869559	0.733221	0.286074	0.700403	nucleus
P62960	-1.07529	0.486196	1.56149	-0.294548	3.89556	0.00546829	0.0129236	0.325643	0.736807	Ybx1	P62960	1.0151	0.855452	0.213276	0.635423	nucleus
Q9CQV8	-0.159958	-1.57199	-1.41203	-0.865974	-4.97699	0.00142145	0.00436639	0.281746	0.707784	Ywhab	Q9CQV8	-1.12874	-0.951074	0.166441	0.576301	nucleus
P62259	-0.361441	-1.34182	-0.980376	-0.851629	-3.47379	0.00969269	0.0209208	0.466913	0.800557	Ywhae	P62259	-0.879713	-0.741228	0.280845	0.696517	nucleus
P63101	0.0428665	-1.93496	-1.97782	-0.946046	-8.64662	4.32865e-05	0.000304253	0.0538387	0.316399	Ywhaz	P63101	-1.51068	-1.27297	0.0640163	0.343463	nucleus
Q3TIV5	-0.865025	0.844419	1.70944	-0.181248	5.63022	0.00113916	0.00361236	0.165886	0.587815	Zc3h15	Q3TIV5	1.35364	1.14065	0.0970061	0.442194	nucleus
Q9CYA6	0.139324	-0.650966	-0.79029	-0.255821	-2.75854	0.0270214	0.0490001	0.574457	0.831608	Zcchc8	Q9CYA6	-0.235719	-0.198635	0.772584	0.863268	nucleus
Q62523	2.78135	-1.15968	-3.94103	0.810832	-11.6153	5.72983e-06	7.80729e-05	0.00886602	0.0944472	Zyx	Q62523	-0.991649	-0.838961	0.222232	0.644897	nucleus
P39053	-2.95908	-3.02089	-0.0618122	-2.98999	-0.18574	0.857706	0.891707	0.971561	0.893075	Dnm1	P39053	-2.31573	-1.9563	0.00442378	0.0504763	nucleus
P55264	0.761918	2.18179	1.41987	1.47185	5.63163	0.000681852	0.00243519	0.165786	0.587669	Adk	P55264	2.53878	2.14029	0.00184606	0.0274413	nucleus
Q8VDP4	0.201875	-0.875756	-1.07763	-0.33694	-4.73187	0.0019003	0.00553082	0.307959	0.725838	Ccar2	Q8VDP4	-0.466361	-0.393004	0.567467	0.822612	nucleus
Q91V76	-1.27771	0.82243	2.10014	-0.227642	8.0487	6.98533e-05	0.000444836	0.0515495	0.307077	4931406C07Rik	Q91V76	1.37027	1.15491	0.0928993	0.431553	nucleus
Q9CQE8	-0.744346	-0.319737	0.42461	-0.532041	1.66752	0.137593	0.196711	0.641362	0.846477	Rtraf	Q9CQE8	0.178196	0.150151	0.827073	0.871116	nucleus
Q9QYG0	-2.29524	0.794306	3.08955	-0.750468	12.8414	2.84022e-06	5.45456e-05	0.00221871	0.039195	Ndrg2	Q9QYG0	1.43736	1.21282	0.0776394	0.388182	nucleus
Q8BGD8	-1.33562	0.565605	1.90122	-0.194884	2.51799	0.0435772	0.0735536	0.507208	0.813446	Coa6	Q8BGD8	1.12313	0.773167	0.297698	0.673372	cytoplasm
Q9D2R0	-0.791998	0.901142	1.69314	0.0545722	4.06238	0.00439213	0.0108977	0.306949	0.725183	Aacs	Q9D2R0	1.35949	0.93581	0.207508	0.589662	cytoplasm
Q9WVM8	-2.86016	0.74567	3.60583	-1.05724	8.74038	4.02589e-05	0.00028711	0.0350816	0.231709	Aadat	Q9WVM8	1.58132	1.0893	0.142327	0.496382	cytoplasm
Q3UHJ0	-0.222472	-1.85397	-1.6315	-1.03822	-4.32837	0.0031236	0.00828093	0.354519	0.752949	Aak1	Q3UHJ0	-1.49952	-1.03221	0.164443	0.532444	cytoplasm
Q8BGQ7	-0.487426	0.473186	0.960612	-0.00712006	2.77235	0.0264773	0.0481502	0.470155	0.80166	Aars	Q8BGQ7	0.87597	0.602972	0.416708	0.742649	cytoplasm
Q99K67	-2.15761	2.58915	4.74676	0.215774	11.6555	5.59372e-06	7.68334e-05	0.00536893	0.0674976	Aass	Q99K67	3.29663	2.27004	0.00223174	0.0528278	cytoplasm
P61922	-3.56073	0.523648	4.08438	-1.51854	9.41114	2.44111e-05	0.000201826	0.0236294	0.180125	Abat	P61922	1.48711	1.02492	0.167441	0.53694	cytoplasm
P55096	-0.72282	1.5191	2.24192	0.62233	7.72827	0.00019407	0.00094203	0.0611367	0.344512	Abcd3	P55096	1.96483	1.35249	0.0685047	0.339552	cytoplasm
P61222	-0.00380477	0.221406	0.22521	0.1088	0.551347	0.597864	0.669202	0.836221	0.877883	Abce1	P61222	0.535961	0.368943	0.619238	0.810903	cytoplasm
Q6PE15	-1.45177	-1.65668	-0.204911	-1.55422	-0.581838	0.584557	0.657627	0.955116	0.891434	Abhd10	Q6PE15	-1.07797	-0.742099	0.317534	0.687398	cytoplasm
Q8CBW3	-0.122747	-1.55982	-1.43707	-0.841284	-3.99687	0.00478452	0.0116229	0.395928	0.772919	Abi1	Q8CBW3	-1.22357	-0.84226	0.256608	0.639904	cytoplasm
Q5SSL4	-0.60972	-1.74788	-1.13816	-1.1788	-3.72935	0.0122224	0.0253276	0.431383	0.787619	Abr	Q5SSL4	-1.32279	-0.910537	0.220046	0.603779	cytoplasm
Q921H8	-0.157243	1.22199	1.37923	0.670296	4.11091	0.00566008	0.0132612	0.301647	0.721697	Acaa1a	Q921H8	1.56454	1.07697	0.146899	0.504285	cytoplasm
Q8VCH0	-0.560391	2.42078	2.98117	0.930192	9.52416	2.25061e-05	0.000191607	0.0220601	0.172058	Acaa1b	Q8VCH0	2.83687	1.95275	0.00853417	0.116278	cytoplasm
Q8BWT1	-0.675473	2.08608	2.76156	0.705305	10.5904	1.08709e-05	0.000120519	0.0111866	0.111103	Acaa2	Q8BWT1	2.52317	1.73682	0.019318	0.182314	cytoplasm
Q5SWU9	-1.18268	-0.953013	0.229672	-1.06785	0.526329	0.614272	0.684987	0.840758	0.878462	Acaca	Q5SWU9	-0.42339	-0.291456	0.694642	0.827897	cytoplasm
E9Q4Z2	-1.20589	0.583986	1.78988	-0.131965	3.69969	0.00925095	0.0201097	0.34852	0.74976	Acacb	E9Q4Z2	1.11784	0.769509	0.29999	0.675057	cytoplasm
Q8K370	-0.83372	0.875674	1.70939	0.0209769	8.09704	6.71299e-05	0.000432005	0.0502186	0.30154	Acad10	Q8K370	1.34163	0.923521	0.213538	0.596575	cytoplasm
Q8JZN5	-0.276065	0.15283	0.428894	-0.0616176	1.02564	0.337851	0.420847	0.751385	0.865943	Acad9	Q8JZN5	0.517054	0.355917	0.631664	0.813931	cytoplasm
P45952	-2.06263	0.317253	2.37988	-0.872688	9.86009	1.77629e-05	0.000164508	0.0179183	0.149944	Acadm	P45952	1.00741	0.693664	0.350149	0.708014	cytoplasm
Q07417	-1.67236	0.87711	2.54947	-0.397625	9.81989	1.82664e-05	0.000166238	0.0183751	0.152141	Acads	Q07417	1.49607	1.02999	0.16535	0.533814	cytoplasm
Q9DBL1	-0.207022	0.690857	0.897879	0.241917	3.86398	0.00570262	0.0133481	0.329264	0.738946	Acadsb	Q9DBL1	1.04249	0.717604	0.333772	0.698013	cytoplasm
P50544	-1.67299	0.232496	1.90549	-0.720248	6.03687	0.000444973	0.00176419	0.138892	0.544218	Acadvl	P50544	0.851567	0.586275	0.429728	0.748485	cytoplasm
Q8QZT1	-1.03118	1.17398	2.20516	0.0713988	10.9347	8.71431e-06	0.0001047	0.00887771	0.0945315	Acat1	Q8QZT1	1.67596	1.15368	0.120209	0.454286	cytoplasm
Q9JIX8	-0.175576	-0.59952	-0.423944	-0.387548	-2.02225	0.0811978	0.124566	0.696089	0.856819	Acin1	Q9JIX8	-0.253627	-0.174587	0.81409	0.849345	cytoplasm
Q99KI0	-1.7473	-1.7869	-0.0396023	-1.7671	-0.0960734	0.926047	0.943454	0.954973	0.891419	Aco2	Q99KI0	-1.15428	-0.794699	0.284446	0.663279	cytoplasm
O55137	0.488027	0.77432	0.286293	0.631173	0.966995	0.364492	0.446059	0.761735	0.867523	Acot1	O55137	0.999149	0.687863	0.354193	0.710382	cytoplasm
Q9CQR4	-1.58408	0.639683	2.22377	-0.472201	5.70575	0.000629683	0.00229566	0.160595	0.579939	Acot13	Q9CQR4	1.24253	0.855421	0.249251	0.633174	cytoplasm
Q9R0X4	0.905611	-1.18973	-2.09535	-0.142062	-6.5768	0.000259777	0.00117769	0.147694	0.559414	Acot9	Q9R0X4	-1.04109	-0.716839	0.334288	0.698339	cytoplasm
Q9R0H0	-1.40325	2.85883	4.26209	0.72779	16.7478	4.33001e-07	3.20027e-05	7.31018e-05	0.0050625	Acox1	Q9R0H0	3.4287	2.36037	0.00147685	0.03991	cytoplasm
Q9D358	0.103595	0.303842	0.200247	0.203718	0.927628	0.383254	0.46459	0.768708	0.868567	Acp1	Q9D358	0.598804	0.41221	0.578753	0.800317	cytoplasm
Q8BP40	-0.807514	0.295362	1.10288	-0.256076	3.99955	0.00476773	0.0115937	0.313905	0.729626	Acp6	Q8BP40	0.756541	0.520768	0.483038	0.769855	cytoplasm
Q99PU5	-2.56918	-2.95355	-0.384374	-2.72293	-0.591871	0.574556	0.64907	0.953261	0.891245	Acsbg1	Q99PU5	-2.17099	-1.49523	0.0440165	0.276287	cytoplasm
Q8VCW8	-0.1465	1.59281	1.73931	0.723157	4.0027	0.0047481	0.0115575	0.313554	0.729406	Acsf2	Q8VCW8	1.9334	1.33088	0.0730413	0.349637	cytoplasm
Q3URE1	-1.4238	0.488891	1.91269	-0.467453	9.22887	2.78794e-05	0.000222042	0.0263649	0.193346	Acsf3	Q3URE1	1.0625	0.731447	0.324531	0.692063	cytoplasm
P41216	-1.18523	0.803456	1.98868	-0.190885	3.96432	0.00499351	0.0120229	0.31785	0.732083	Acsl1	P41216	1.33354	0.917992	0.216292	0.599655	cytoplasm
Q9QUJ7	1.27229	-0.0411255	-1.31341	0.615581	-3.54134	0.00882844	0.0193547	0.457368	0.797239	Acsl4	Q9QUJ7	0.0406277	0.0279787	0.969939	0.870415	cytoplasm
Q8JZR0	-0.0109285	0.944277	0.955205	0.466674	2.61991	0.0331728	0.0580406	0.492179	0.808839	Acsl5	Q8JZR0	1.26013	0.867443	0.24266	0.626928	cytoplasm
Q91VA0	-0.347914	2.71759	3.0655	1.18484	12.3195	3.79916e-06	6.26091e-05	0.00330194	0.0495786	Acsm1	Q91VA0	3.09492	2.13039	0.00411208	0.076593	cytoplasm
Q8K0L3	-3.61809	-3.19567	0.422425	-3.40688	1.27037	0.24295	0.319437	0.708689	0.859006	Acsm2	Q8K0L3	-2.22175	-1.53131	0.0391568	0.262699	cytoplasm
Q14DH7	-0.24053	1.82797	2.0685	1.00057	6.21553	0.000664559	0.00239163	0.128161	0.524211	Acss3	Q14DH7	2.18571	1.50455	0.0427153	0.272823	cytoplasm
P62737	-0.607586	-4.33306	-3.72547	-2.47032	-10.1257	1.48044e-05	0.000147016	0.023121	0.177552	Acta2	P62737	-3.90835	-2.69031	0.000290546	0.0209286	cytoplasm
P63260	1.05207	-1.82108	-2.87315	-0.38451	-7.8738	8.07962e-05	0.00049513	0.0803329	0.408497	Actg1	P63260	-1.69915	-1.17002	0.115047	0.443428	cytoplasm
O88990	-2.90848	-1.42733	1.48114	-2.16791	2.59044	0.0346578	0.0603287	0.4965	0.810186	Actn3	O88990	-0.582868	-0.401523	0.588637	0.803009	cytoplasm
P57780	0.902499	-0.674468	-1.57697	0.114016	-3.81085	0.00612174	0.0142335	0.420392	0.78327	Actn4	P57780	-0.525252	-0.361661	0.626171	0.812604	cytoplasm
P61164	0.568653	-1.50823	-2.07688	-0.469787	-9.83355	1.80935e-05	0.000165322	0.0275512	0.198772	Actr1a	P61164	-1.29811	-0.893703	0.228693	0.612962	cytoplasm
Q8R5C5	0.118492	-1.22068	-1.33917	-0.551093	-5.21544	0.00108044	0.00347192	0.257739	0.68903	Actr1b	Q8R5C5	-0.928433	-0.639124	0.389327	0.729447	cytoplasm
P61161	0.593646	-1.0109	-1.60455	-0.208628	-4.33894	0.00308223	0.00818905	0.353245	0.752278	Actr2	P61161	-0.805342	-0.554455	0.455186	0.759164	cytoplasm
Q99JY9	0.802723	-0.821599	-1.62432	-0.00943806	-4.99602	0.00139027	0.004276	0.279777	0.706331	Actr3	Q99JY9	-0.654181	-0.450417	0.54407	0.790257	cytoplasm
Q91XE4	-2.53204	1.05882	3.59086	-0.736612	11.0776	7.96496e-06	9.79209e-05	0.00805196	0.0884014	Acy3	Q91XE4	1.83461	1.26353	0.0887821	0.383429	cytoplasm
P03958	-1.87728	-1.24356	0.633719	-1.56042	2.41436	0.045076	0.075405	0.522733	0.817978	Ada	P03958	-0.587223	-0.404311	0.58605	0.802311	cytoplasm
Q60936	-2.278	1.63156	3.90956	-0.323222	12.4341	3.56069e-06	6.03093e-05	0.00302948	0.0471637	Coq8a	Q60936	2.361	1.62586	0.0285332	0.226052	cytoplasm
Q9QYC0	0.277586	-1.84543	-2.12301	-0.57162	-6.9861	0.000345658	0.00145783	0.122898	0.513745	Add1	Q9QYC0	-1.58221	-1.08921	0.142358	0.496437	cytoplasm
Q9QYB8	-2.33317	-2.12394	0.209229	-2.22855	0.447402	0.667564	0.728496	0.855109	0.880257	Add2	Q9QYB8	-1.38443	-0.953385	0.1991	0.579618	cytoplasm
Q9QYB5	0.44831	-1.41889	-1.8672	-0.485292	-5.00311	0.00137884	0.00424619	0.279044	0.705787	Add3	Q9QYB5	-1.18682	-0.817056	0.271116	0.652477	cytoplasm
P00329	-0.340996	2.25491	2.59591	0.956958	6.44273	0.000296001	0.00130315	0.115458	0.498135	Adh1	P00329	2.63098	1.81104	0.0147157	0.157987	cytoplasm
P28474	0.0739665	1.55487	1.48091	0.814419	4.11291	0.00411342	0.0104073	0.301429	0.721552	Adh5	P28474	1.85524	1.27712	0.0854041	0.375652	cytoplasm
Q60994	0.359126	-2.75269	-3.11182	-0.885602	-10.779	2.72341e-05	0.000219221	0.0153909	0.136885	Adipoq	Q60994	-2.50435	-1.72406	0.0202253	0.187349	cytoplasm
Q9JKV1	0.0511723	0.0625005	0.0113281	0.0568364	0.0532303	0.958976	0.971023	0.9274	0.888551	Adrm1	Q9JKV1	0.367026	0.252654	0.73363	0.835539	cytoplasm
P54822	0.445869	-1.02379	-1.46966	-0.288961	-4.23517	0.00351555	0.00914118	0.365874	0.758766	Adsl	P54822	-0.791271	-0.544744	0.463121	0.76231	cytoplasm
P46664	0.156498	-0.373877	-0.530375	-0.10869	-2.61399	0.0334659	0.0584944	0.597535	0.837051	Adss	P46664	-0.0885661	-0.0609684	0.934552	0.866165	cytoplasm
P28650	-0.850793	-0.666145	0.184649	-0.758469	0.495352	0.634918	0.700708	0.846385	0.879172	Adssl1	P28650	-0.19707	-0.135655	0.855023	0.855515	cytoplasm
Q8JZQ2	-1.29244	-0.195595	1.09684	-0.634331	3.85116	0.00769643	0.0172375	0.330742	0.739809	Afg3l2	Q8JZQ2	0.35405	0.243728	0.742701	0.837221	cytoplasm
Q8K2K6	0.718729	-0.970025	-1.68875	-0.125648	-5.82056	0.000557404	0.00207558	0.203302	0.636067	Agfg1	Q8K2K6	-0.787284	-0.542045	0.46534	0.763175	cytoplasm
Q9ESW4	-0.244354	-0.414868	-0.170513	-0.346662	-0.58673	0.577797	0.651524	0.954211	0.891342	Agk	Q9ESW4	-0.0564279	-0.0388425	0.958276	0.869044	cytoplasm
O88312	-4.43981	-3.86073	0.579078	-4.15027	1.3139	0.228671	0.303608	0.701185	0.857711	Agr2	O88312	-2.7369	-1.88787	0.0109975	0.134942	cytoplasm
A2ASQ1	1.93006	0.450322	-1.47974	1.33816	-5.4872	0.00130749	0.00406757	0.232155	0.666199	Agrn	A2ASQ1	0.412076	0.283892	0.702183	0.82943	cytoplasm
P50247	-0.633246	2.61915	3.25239	0.992951	10.7307	9.92677e-06	0.00011389	0.0101883	0.104072	Gm4737	P50247	3.04853	2.09845	0.00470721	0.0821377	cytoplasm
Q80SW1	-1.39593	-2.1352	-0.73927	-1.76556	-2.49552	0.0399243	0.0682378	0.616756	0.841324	Ahcyl1	Q80SW1	-1.56667	-1.07852	0.146316	0.503292	cytoplasm
Q8BK64	0.144878	0.14438	-0.000498337	0.144629	-0.00221699	0.99829	0.9987	0.937632	0.889633	Ahsa1	Q8BK64	0.431811	0.297256	0.68888	0.826707	cytoplasm
P29699	2.17661	-0.288393	-2.465	0.944108	-9.55911	2.19512e-05	0.00018842	0.0323611	0.219107	Ahsg	P29699	-0.371618	-0.256064	0.730174	0.834889	cytoplasm
Q9Z0X1	-0.987431	1.02096	2.00839	0.0167657	10.0341	1.57569e-05	0.000152504	0.0160538	0.140466	Aifm1	Q9Z0X1	1.51496	1.04285	0.160135	0.52583	cytoplasm
Q8R010	0.148726	-0.0411901	-0.189916	0.0537678	-0.564834	0.58912	0.661539	0.95826	0.891751	Aimp2	Q8R010	0.245539	0.169027	0.819908	0.850253	cytoplasm
O08915	0.417034	-0.901076	-1.31811	-0.242021	-4.70823	0.00195516	0.00565675	0.310571	0.727515	Aip	O08915	-0.663295	-0.456636	0.538524	0.788554	cytoplasm
Q9R0Y5	-2.96787	-4.42762	-1.45975	-3.69775	-5.44764	0.000833372	0.00282954	0.235763	0.66962	Ak1	Q9R0Y5	-3.57232	-2.46098	0.00091741	0.0315413	cytoplasm
Q9WTP6	-1.64464	1.2633	2.90793	-0.19067	14.0082	1.5393e-06	4.68764e-05	0.000868201	0.0238015	Ak2	Q9WTP6	1.8772	1.29238	0.0817349	0.36752	cytoplasm
Q9WTP7	-0.228746	1.45843	1.68717	0.614841	4.44644	0.00269413	0.00733368	0.26666	0.696273	Ak3	Q9WTP7	1.81402	1.24869	0.0925936	0.391872	cytoplasm
Q9WTQ5	1.61785	-2.83757	-4.45542	-0.609858	-16.1124	5.70431e-07	3.26406e-05	0.000251283	0.0110918	Akap12	Q9WTQ5	-2.81886	-1.94161	0.00891854	0.119457	cytoplasm
Q9JII6	-0.910379	0.636372	1.54675	-0.137004	7.63199	9.92375e-05	0.000572697	0.0642908	0.355959	Akr1a1	Q9JII6	1.11632	0.768428	0.300669	0.675553	cytoplasm
P21300	-2.88013	-3.40725	-0.527125	-3.14369	-2.42277	0.044512	0.0747597	0.628693	0.843866	Akr1b7	P21300	-2.56796	-1.76897	0.0171893	0.17071	cytoplasm
P45377	0.231776	-1.15092	-1.3827	-0.459574	-4.64986	0.00209822	0.00597147	0.31708	0.731607	Akr1b8	P45377	-0.879346	-0.605347	0.414875	0.741806	cytoplasm
Q8K023	-3.62539	-3.13953	0.48586	-3.38246	1.60757	0.150216	0.211542	0.651356	0.848475	Akr1c18	Q8K023	-2.16427	-1.49171	0.0445165	0.277586	cytoplasm
Q91WR5	-3.1181	-3.29483	-0.176732	-3.20646	-0.258884	0.802875	0.844421	0.985101	0.894389	Akr1c21	Q91WR5	-2.41212	-1.66189	0.0251949	0.21193	cytoplasm
Q8VCX1	-2.52199	1.5288	4.05079	-0.496594	7.2403	0.000140034	0.000732924	0.0785359	0.403042	Akr1d1	Q8VCX1	2.30276	1.58594	0.0326699	0.241427	cytoplasm
Q9DCT1	-0.163948	0.740999	0.904947	0.288526	3.20311	0.0141817	0.0287525	0.410959	0.779393	Akr1e1	Q9DCT1	1.08477	0.746714	0.314535	0.685355	cytoplasm
Q8CG76	-1.0447	1.03335	2.07805	-0.00567212	9.14424	2.9676e-05	0.000232502	0.0277253	0.199554	Akr7a5	Q8CG76	1.5378	1.05858	0.153925	0.51596	cytoplasm
Q60823	-0.470379	0.329306	0.799685	-0.0705362	2.43841	0.0434825	0.0734953	0.519109	0.81694	Akt2	Q60823	0.72898	0.501792	0.499125	0.775609	cytoplasm
P10518	-0.175894	1.2739	1.4498	0.549004	5.04317	0.0013162	0.00407904	0.211559	0.645231	Alad	P10518	1.61985	1.11504	0.133134	0.4797	cytoplasm
P07724	2.42304	-2.27421	-4.69724	0.0744143	-13.618	1.87895e-06	4.77372e-05	0.00205618	0.0377862	Alb	P07724	-2.40239	-1.65569	0.0257436	0.21437	cytoplasm
Q9Z110	-2.08898	-3.001	-0.912023	-2.54499	-2.44694	0.0429313	0.0727654	0.624717	0.843029	Aldh18a1	Q9Z110	-2.30604	-1.58787	0.0324587	0.240692	cytoplasm
P24549	3.31565	1.81925	-1.4964	2.56745	-3.23111	0.013628	0.0278614	0.502103	0.811906	Aldh1a1	P24549	1.52822	1.05411	0.155668	0.518773	cytoplasm
Q62148	0.122635	-2.16742	-2.29005	-1.02239	-3.72097	0.00690866	0.0157304	0.432524	0.788061	Aldh1a2	Q62148	-1.87593	-1.29137	0.0819721	0.368002	cytoplasm
O35945	1.91679	1.50803	-0.408759	1.71241	-0.873363	0.41028	0.491878	0.901357	0.885699	Aldh1a7	O35945	1.47221	1.01424	0.171913	0.543487	cytoplasm
Q9CZS1	-3.29529	0.913721	4.20901	-1.19078	11.442	6.36174e-06	8.43276e-05	0.00624801	0.0744252	Aldh1b1	Q9CZS1	1.82875	1.26012	0.0896463	0.385374	cytoplasm
Q8R0Y6	-1.03343	2.9375	3.97094	0.952037	10.426	1.21091e-05	0.000127853	0.0124666	0.119568	Aldh1l1	Q8R0Y6	3.4399	2.36792	0.00142586	0.0391426	cytoplasm
Q8K009	-1.66505	-2.0442	-0.379153	-1.85463	-1.00438	0.347327	0.430234	0.877328	0.882935	Aldh1l2	Q8K009	-1.42658	-0.982152	0.18588	0.562792	cytoplasm
P47738	1.75229	1.77441	0.0221279	1.76335	0.0738763	0.943093	0.95762	0.923593	0.888143	Aldh2	P47738	1.7686	1.2183	0.100812	0.411117	cytoplasm
Q8CHT0	-0.57205	2.06495	2.637	0.746452	8.55579	4.64661e-05	0.000321963	0.0389634	0.250915	Aldh4a1	Q8CHT0	2.48318	1.70929	0.0213212	0.193188	cytoplasm
Q8BWF0	-2.0748	0.248158	2.32296	-0.913322	6.34245	0.000326791	0.00139343	0.120937	0.509726	Aldh5a1	Q8BWF0	0.940533	0.64762	0.383054	0.726229	cytoplasm
Q9EQ20	-0.709064	1.03999	1.74905	0.165461	5.24551	0.00104429	0.0033825	0.194889	0.626228	Aldh6a1	Q9EQ20	1.4832	1.02096	0.169088	0.539372	cytoplasm
Q9DBF1	-0.559835	1.70194	2.26177	0.57105	5.86541	0.000531716	0.00199824	0.14983	0.562949	Aldh7a1	Q9DBF1	2.11793	1.45787	0.0495749	0.290068	cytoplasm
Q8BH00	-2.73295	3.00817	5.74112	0.137609	15.5951	7.19493e-07	3.26406e-05	0.00021696	0.0102476	Aldh8a1	Q8BH00	3.82061	2.63163	0.000393268	0.0234889	cytoplasm
Q91Y97	-4.25011	1.12377	5.37388	-1.56317	13.5837	1.91268e-06	4.8093e-05	0.00123119	0.0289424	Aldob	Q91Y97	2.21299	1.52618	0.0398191	0.26466	cytoplasm
P05063	-3.22393	-3.46296	-0.239025	-3.34344	-0.799681	0.449137	0.532545	0.914912	0.887201	Aldoc	P05063	-2.56094	-1.76455	0.0174691	0.17203	cytoplasm
O08583	-2.06788	0.347858	2.41574	-0.618438	5.84867	0.000927336	0.00307306	0.150933	0.564752	Alyref	O08583	1.03897	0.715399	0.335259	0.69895	cytoplasm
Q9DBA8	-0.95954	3.76044	4.71998	1.87245	7.34298	0.000260326	0.00117799	0.0745738	0.390652	Amdhd1	Q9DBA8	4.24935	2.9251	8.15401e-05	0.0109534	cytoplasm
Q7TQF7	-2.93091	-3.91243	-0.981513	-3.42167	-1.67316	0.136458	0.195229	0.756879	0.866787	Amph	Q7TQF7	-3.06387	-2.11065	0.00447128	0.0800256	cytoplasm
Q02357	1.56903	-3.11952	-4.68855	-0.306391	-12.9392	9.00679e-06	0.000105717	0.00345062	0.0508254	Ank1	Q02357	-3.09191	-2.12962	0.0041256	0.0767273	cytoplasm
Q8C8R3	-2.50056	-1.83683	0.663729	-2.16869	1.21955	0.260579	0.337163	0.717486	0.860493	Ank2	Q8C8R3	-1.06678	-0.7347	0.322384	0.690646	cytoplasm
G5E8K5	0.462677	0.049205	-0.413472	0.255941	-1.16407	0.281034	0.359434	0.848195	0.879399	Ank3	G5E8K5	0.278658	0.191841	0.796105	0.846464	cytoplasm
Q810B6	0.613104	-0.326504	-0.939608	0.1433	-3.11406	0.016107	0.0320694	0.519565	0.817071	Ankfy1	Q810B6	-0.124494	-0.0857108	0.908093	0.8628	cytoplasm
O35381	0.58946	-0.56026	-1.14972	0.0145997	-5.60814	0.00069938	0.00247216	0.221369	0.655538	Anp32a	O35381	-0.353936	-0.243675	0.742756	0.837231	cytoplasm
Q9EST5	-0.14017	-0.474918	-0.334749	-0.274069	-0.632421	0.54937	0.626127	0.945766	0.890478	Anp32b	Q9EST5	-0.135485	-0.0932632	0.900035	0.861742	cytoplasm
P97822	-0.201536	-1.93625	-1.73471	-1.06889	-7.02946	0.000169586	0.000845847	0.120474	0.508768	Anp32e	P97822	-1.58562	-1.09147	0.141532	0.49498	cytoplasm
P97449	-1.21573	-0.769192	0.446537	-0.992461	1.81429	0.11077	0.163342	0.617173	0.841414	Anpep	P97449	-0.233541	-0.160767	0.828568	0.851586	cytoplasm
P10107	2.27967	-2.59632	-4.876	-0.158326	-21.5294	7.15638e-08	2.06567e-05	8.73199e-07	0.000211979	Anxa1	P10107	-2.69835	-1.85945	0.0122624	0.143154	cytoplasm
Q9QZ10	-2.35495	-2.69652	-0.341573	-2.52573	-0.916962	0.398979	0.480548	0.89335	0.884792	Anxa10	Q9QZ10	-1.95304	-1.34497	0.0700561	0.34308	cytoplasm
P97384	0.604014	-0.482712	-1.08673	0.0606512	-3.38461	0.0109755	0.0232573	0.479683	0.804831	Anxa11	P97384	-0.279043	-0.192114	0.795822	0.846417	cytoplasm
P07356	1.55609	-2.80102	-4.35711	-0.622465	-13.867	1.65343e-06	4.74437e-05	0.00169065	0.0342376	Anxa2	P07356	-2.77104	-1.9086	0.0101491	0.128948	cytoplasm
O35639	3.19801	-1.54059	-4.7386	0.82871	-16.1549	5.59818e-07	3.26406e-05	0.000241769	0.0108691	Anxa3	O35639	-1.81015	-1.24842	0.092664	0.392025	cytoplasm
P97429	0.764093	-0.207462	-0.971556	0.278315	-3.16912	0.0148861	0.029858	0.511313	0.814666	Anxa4	P97429	-0.0329973	-0.022719	0.975588	0.871068	cytoplasm
P14824	0.531056	-0.107745	-0.638802	0.211656	-1.62681	0.146051	0.206503	0.765074	0.868025	Anxa6	P14824	0.109234	0.0752028	0.919319	0.864248	cytoplasm
O70423	-1.02711	-2.4607	-1.43359	-1.7439	-2.72476	0.0284017	0.0509725	0.579811	0.832903	Aoc3	O70423	-1.95946	-1.34883	0.0692561	0.341272	cytoplasm
G3X982	2.38821	2.40162	0.0134152	2.39492	0.0344612	0.973433	0.979861	0.930862	0.888919	Aox3	G3X982	2.2798	1.57116	0.034328	0.247209	cytoplasm
P35585	0.493405	0.115805	-0.3776	0.304605	-1.56783	0.159163	0.222719	0.775541	0.869574	Ap1m1	P35585	0.339653	0.233834	0.752798	0.839052	cytoplasm
P17426	-0.00986615	-1.39056	-1.38069	-0.700211	-4.4862	0.00256443	0.00705943	0.335803	0.742722	Ap2a1	P17426	-1.07489	-0.739931	0.318951	0.688354	cytoplasm
P17427	0.672818	-0.512661	-1.18548	0.0800786	-2.90122	0.0219191	0.0408408	0.5521	0.825975	Ap2a2	P17427	-0.321544	-0.221379	0.765568	0.841311	cytoplasm
Q9DBG3	0.560393	-1.22202	-1.78242	-0.330815	-3.73058	0.00681948	0.0155883	0.431217	0.787555	Ap2b1	Q9DBG3	-1.0104	-0.695621	0.348792	0.70721	cytoplasm
P84091	-0.598628	-0.460942	0.137686	-0.529785	0.395466	0.703805	0.760222	0.864578	0.881413	Ap2m1	P84091	-0.0378704	-0.026068	0.971991	0.870653	cytoplasm
P62743	0.0369283	-0.786993	-0.823922	-0.29264	-2.35964	0.0543316	0.0888764	0.639132	0.846024	Ap2s1	P62743	-0.479869	-0.330332	0.656373	0.819672	cytoplasm
Q9Z1T1	0.833564	0.0471826	-0.786381	0.440373	-3.50797	0.00924453	0.0201097	0.462069	0.798887	Ap3b1	Q9Z1T1	0.208974	0.143885	0.846333	0.854248	cytoplasm
O54774	-0.492395	-0.586874	-0.0944784	-0.530187	-0.351921	0.736375	0.788073	0.99767	0.895581	Ap3d1	O54774	-0.183183	-0.126094	0.865139	0.856963	cytoplasm
Q9JKC8	0.837374	-0.337171	-1.17454	0.250102	-3.69784	0.00712838	0.0161281	0.435678	0.789272	Ap3m1	Q9JKC8	-0.176074	-0.121233	0.870291	0.857689	cytoplasm
P28352	-0.252824	-0.413994	-0.16117	-0.333409	-0.457182	0.660839	0.72245	0.97818	0.893722	Apex1	P28352	-0.0540088	-0.0371773	0.960063	0.869256	cytoplasm
O35841	0.382368	-0.404082	-0.78645	-0.0108566	-3.5022	0.00931865	0.0202346	0.462886	0.799171	Api5	O35841	-0.159977	-0.110133	0.882076	0.859323	cytoplasm
Q9WVQ5	0.187635	-0.152547	-0.340182	0.0175441	-1.53163	0.167739	0.23328	0.781986	0.87051	Apip	Q9WVQ5	0.127083	0.0874841	0.9062	0.862553	cytoplasm
Q9D7N9	0.599767	-0.770893	-1.37066	-0.0855631	-4.42432	0.00276938	0.00751031	0.343063	0.746788	Apmap	Q9D7N9	-0.566449	-0.389985	0.599394	0.805858	cytoplasm
Q8K4Z3	0.924185	0.128282	-0.795903	0.526233	-3.27328	0.0128372	0.0264219	0.495889	0.809997	Naxe	Q8K4Z3	0.273541	0.188347	0.799738	0.847054	cytoplasm
P06728	0.888973	-1.43609	-2.32506	-0.273556	-4.51518	0.00247421	0.0068497	0.332437	0.740792	Apoa4	P06728	-1.2844	-0.884367	0.233591	0.617977	cytoplasm
E9Q414	-0.197298	1.34898	1.54628	0.575842	2.62768	0.0327924	0.0574987	0.491044	0.808481	Apob	E9Q414	1.69884	1.16941	0.115237	0.443836	cytoplasm
P34928	1.94538	3.80977	1.86439	2.87758	2.78623	0.025942	0.0473242	0.468177	0.800988	Apoc1	P34928	3.76873	2.59642	0.000470292	0.025214	cytoplasm
P08226	-1.04717	1.61396	2.66113	0.283397	5.31046	0.000970676	0.00318209	0.189747	0.619948	Apoe	P08226	2.11886	1.45856	0.0494668	0.289817	cytoplasm
Q78IK4	-0.761304	0.561472	1.32278	-0.0999162	5.08582	0.00125295	0.00392794	0.207962	0.641296	Apool	Q78IK4	1.01422	0.69814	0.347049	0.706172	cytoplasm
Q8K3H0	0.483669	-1.39936	-1.88303	-0.269544	-7.06905	0.00032328	0.00138088	0.118294	0.504202	Appl1	Q8K3H0	-1.17374	-0.808059	0.276428	0.656864	cytoplasm
Q8K3G9	-0.588862	-1.16479	-0.575923	-0.876824	-2.74793	0.0274471	0.0495878	0.576136	0.832016	Appl2	Q8K3G9	-0.743496	-0.511783	0.49062	0.772603	cytoplasm
Q5XJY5	-0.131729	-0.0979946	0.0337345	-0.114862	0.165789	0.872823	0.904683	0.906669	0.886292	Arcn1	Q5XJY5	0.239899	0.165138	0.823983	0.850884	cytoplasm
P84078	0.432131	-1.49002	-1.92216	-0.528947	-5.5145	0.000774368	0.00266012	0.229688	0.663819	Arf1	P84078	-1.255	-0.86399	0.244541	0.628732	cytoplasm
Q9EPJ9	-2.09032	-1.40575	0.684565	-1.74804	1.8937	0.0984166	0.147534	0.604255	0.838571	Arfgap1	Q9EPJ9	-0.710548	-0.489264	0.509901	0.779304	cytoplasm
Q99K28	-0.315725	1.09637	1.41209	0.390322	4.95749	0.00145421	0.00443908	0.218921	0.653022	Arfgap2	Q99K28	1.46783	1.01038	0.173548	0.545834	cytoplasm
Q9D8S3	-0.41646	-1.42629	-1.00983	-0.921374	-2.63005	0.0326772	0.0573379	0.59495	0.836459	Arfgap3	Q9D8S3	-1.03645	-0.71344	0.336585	0.699779	cytoplasm
A2A5R2	0.590247	-0.267381	-0.857628	0.247196	-2.84368	0.0279047	0.0501915	0.561065	0.828278	Arfgef2	A2A5R2	-0.0612004	-0.0421347	0.954743	0.868623	cytoplasm
Q61176	-2.429	3.97137	6.40037	0.771187	13.1652	2.38429e-06	5.16947e-05	0.00172198	0.0345584	Arg1	Q61176	4.72836	3.25634	1.15466e-05	0.00280828	cytoplasm
O08691	-2.18918	-3.30041	-1.11123	-2.85592	-2.64044	0.036803	0.0635261	0.59328	0.836074	Arg2	O08691	-2.58717	-1.78153	0.0164154	0.16694	cytoplasm
Q3UIA2	1.25584	-0.561894	-1.81773	0.528747	-7.3171	0.000265631	0.00119314	0.105329	0.475203	Arhgap17	Q3UIA2	-0.47714	-0.328585	0.658074	0.820054	cytoplasm
Q99PT1	1.01937	-1.14306	-2.16243	-0.0618439	-6.39497	0.000310242	0.00134163	0.159867	0.578831	Arhgdia	Q99PT1	-1.01516	-0.699022	0.34644	0.705808	cytoplasm
Q61599	0.319825	-1.25096	-1.57079	-0.46557	-4.04158	0.00451276	0.0111178	0.390178	0.770341	Arhgdib	Q61599	-0.99545	-0.685287	0.355999	0.711427	cytoplasm
Q61210	1.48973	-0.351005	-1.84073	0.753435	-7.6449	0.00020659	0.000984125	0.089956	0.436091	Arhgef1	Q61210	-0.30892	-0.212766	0.774437	0.842843	cytoplasm
Q9ES28	1.41552	-1.80892	-3.22444	0.125747	-12.126	1.33688e-05	0.000138286	0.00622494	0.0742526	Arhgef7	Q9ES28	-1.7533	-1.20752	0.103862	0.418353	cytoplasm
Q9D0J4	-0.00496334	-1.93664	-1.93168	-0.777635	-6.79067	0.000405721	0.00164105	0.134299	0.535865	Arl2	Q9D0J4	-1.62188	-1.11646	0.132642	0.478775	cytoplasm
Q9WUL7	-0.180746	-1.20847	-1.02772	-0.694607	-4.59719	0.0022372	0.00626468	0.323028	0.735241	Arl3	Q9WUL7	-0.861633	-0.593114	0.424367	0.746115	cytoplasm
Q8VEH3	1.22282	-1.30425	-2.52708	-0.293424	-9.02508	7.84745e-05	0.000485251	0.0438028	0.273554	Arl8a	Q8VEH3	-1.21348	-0.835655	0.260357	0.64324	cytoplasm
Q9CQW2	1.20874	-0.819627	-2.02837	0.194555	-6.40471	0.000307277	0.00133592	0.159196	0.577806	Arl8b	Q9CQW2	-0.72628	-0.500146	0.500535	0.776099	cytoplasm
Q9D7A8	-0.896638	0.0839307	0.980568	-0.406354	4.20534	0.00365215	0.00939619	0.291505	0.714776	Armc1	Q9D7A8	0.561369	0.386423	0.602732	0.806725	cytoplasm
Q9R0Q6	-0.146611	-1.01961	-0.872995	-0.583108	-2.6866	0.0300501	0.0533044	0.58589	0.834349	Arpc1a	Q9R0Q6	-0.678998	-0.467397	0.528996	0.785562	cytoplasm
Q9WV32	1.10057	-0.487426	-1.588	0.306572	-5.28835	0.000995068	0.00325507	0.250691	0.683057	Arpc1b	Q9WV32	-0.374346	-0.257777	0.728441	0.834561	cytoplasm
Q9CVB6	0.236498	-0.542643	-0.779142	-0.153072	-3.60527	0.00808634	0.0179859	0.448436	0.794032	Arpc2	Q9CVB6	-0.271927	-0.187196	0.800936	0.847248	cytoplasm
Q9JM76	0.260973	-0.909071	-1.17004	-0.324049	-5.92367	0.000500291	0.00192462	0.19493	0.626277	Arpc3	Q9JM76	-0.64282	-0.442523	0.551151	0.792392	cytoplasm
P59999	0.554334	-0.944859	-1.49919	-0.195263	-7.62315	9.9996e-05	0.000575213	0.0909165	0.438705	Arpc4	P59999	-0.732127	-0.504042	0.497203	0.774936	cytoplasm
Q9CPW4	0.509628	-0.440638	-0.950266	0.0344949	-3.03561	0.018033	0.0349623	0.531441	0.820425	Arpc5	Q9CPW4	-0.21975	-0.151288	0.838533	0.853091	cytoplasm
Q8BWG8	2.0927	-1.60946	-3.70216	0.241618	-9.938	1.68311e-05	0.000159113	0.0258897	0.191122	Arrb1	Q8BWG8	-1.67738	-1.15573	0.119552	0.452927	cytoplasm
Q91WU5	-0.338284	0.884308	1.22259	0.273012	4.19404	0.00370537	0.00949307	0.292706	0.715613	As3mt	Q91WU5	1.25988	0.867243	0.242769	0.627033	cytoplasm
Q9WV54	1.28571	0.0443782	-1.24134	0.665046	-5.8029	0.000567896	0.00209863	0.204762	0.637721	Asah1	Q9WV54	0.123682	0.0851756	0.908664	0.862875	cytoplasm
Q9QWY8	0.477351	-2.10407	-2.58142	-0.555217	-4.95638	0.00223067	0.00625358	0.283891	0.70935	Asap1	Q9QWY8	-1.87729	-1.29242	0.0817254	0.367501	cytoplasm
Q91YI0	-0.648128	3.19519	3.84332	1.27353	12.485	3.4603e-06	6.02468e-05	0.00291524	0.0460974	Asl	Q91YI0	3.62729	2.49684	0.000770982	0.0300356	cytoplasm
O54984	-0.561843	-0.807913	-0.24607	-0.684878	-1.09532	0.308202	0.387676	0.860715	0.880944	Asna1	O54984	-0.391553	-0.269524	0.716587	0.832284	cytoplasm
Q61024	-2.21795	-0.598697	1.61926	-1.57025	5.6347	0.00113431	0.00361007	0.165569	0.587351	Asns	Q61024	0.119793	0.0824911	0.911531	0.863247	cytoplasm
Q8R3P0	0.509612	-0.786626	-1.29624	-0.138507	-0.973535	0.361444	0.443888	0.882976	0.883596	Aspa	Q8R3P0	-0.565735	-0.389482	0.599864	0.805981	cytoplasm
Q8BSY0	-0.0601965	-0.645984	-0.585787	-0.35309	-0.97115	0.362553	0.444132	0.883413	0.883647	Asph	Q8BSY0	-0.321141	-0.221064	0.765893	0.841368	cytoplasm
Q99MQ4	0.49914	-2.46567	-2.96481	-0.983264	-6.85883	0.000198659	0.000955679	0.130233	0.528211	Aspn	Q99MQ4	-2.24287	-1.54411	0.0375473	0.257777	cytoplasm
Q8C0M9	-2.26908	-2.22961	0.0394628	-2.24934	0.145211	0.888474	0.916462	0.910455	0.886711	Asrgl1	Q8C0M9	-1.5018	-1.03418	0.163638	0.531223	cytoplasm
P16460	-1.98807	3.19566	5.18374	0.603796	14.1385	1.4418e-06	4.62204e-05	0.000778496	0.0222736	Ass1	P16460	3.87222	2.66619	0.000329282	0.0218415	cytoplasm
Q925I1	-1.47593	1.06138	2.53731	-0.207277	12.254	3.94354e-06	6.321e-05	0.0034675	0.050964	Atad3a	Q925I1	1.6445	1.13212	0.127294	0.468517	cytoplasm
Q9CPX6	1.0964	0.353165	-0.743234	0.650458	-1.22515	0.264356	0.341325	0.837106	0.877996	Atg3	Q9CPX6	0.467006	0.321582	0.664912	0.821575	cytoplasm
Q9D906	0.894369	0.657894	-0.236474	0.799779	-0.9733	0.366289	0.447725	0.883019	0.883601	Atg7	Q9D906	0.808593	0.556753	0.453319	0.758412	cytoplasm
Q9CWJ9	0.364171	-0.40205	-0.766221	-0.0189396	-2.48074	0.0408158	0.069518	0.619174	0.841846	Atic	Q9CWJ9	-0.154626	-0.106449	0.885993	0.859858	cytoplasm
Q91YH5	0.850913	-0.137422	-0.988335	0.455579	-3.44148	0.0127612	0.0262877	0.471519	0.80212	Atl3	Q91YH5	0.0212042	0.0145998	0.984311	0.872065	cytoplasm
O08997	-0.426428	-0.0351515	0.391276	-0.23079	0.569136	0.586346	0.658914	0.832997	0.877468	Atox1	O08997	0.356505	0.2454	0.741	0.836908	cytoplasm
Q8VDN2	-1.69943	-1.65692	0.0425028	-1.67818	0.131942	0.898595	0.924756	0.912897	0.88698	Atp1a1	Q8VDN2	-1.03303	-0.711213	0.338095	0.700719	cytoplasm
Q6PIE5	-2.15976	-0.644998	1.51476	-1.40238	2.74582	0.0380992	0.0654394	0.473947	0.802934	Atp1a2	Q6PIE5	0.0628763	0.0432962	0.953497	0.868474	cytoplasm
P97370	0.330601	-1.03233	-1.36293	-0.350862	-4.09773	0.00419504	0.0105373	0.383029	0.767054	Atp1b3	P97370	-0.778777	-0.536127	0.470226	0.765058	cytoplasm
Q03265	-2.03025	0.221793	2.25204	-0.904226	9.05792	3.16439e-05	0.000243835	0.0291747	0.20592	Atp5a1	Q03265	0.90604	0.623858	0.400753	0.735117	cytoplasm
P56480	-2.54139	0.0752312	2.61662	-1.23308	6.04918	0.000439382	0.00174821	0.138132	0.542856	Atp5b	P56480	0.852728	0.587293	0.428928	0.748134	cytoplasm
Q91VR2	-2.28137	0.385204	2.66657	-0.948082	10.5059	1.14887e-05	0.000124537	0.0118294	0.115427	Atp5c1	Q91VR2	1.11526	0.768006	0.300935	0.675746	cytoplasm
Q9D3D9	-2.00335	-0.0011256	2.00222	-1.00224	4.49609	0.00253323	0.00698931	0.26173	0.692312	Atp5d	Q9D3D9	0.678213	0.466982	0.529362	0.785679	cytoplasm
Q9CQQ7	-2.43331	0.100205	2.53351	-1.16655	7.82807	8.3966e-05	0.000510706	0.058004	0.332733	Atp5f1	Q9CQQ7	0.857984	0.590879	0.426115	0.746892	cytoplasm
Q9DCX2	-2.84504	0.296618	3.14166	-1.27421	9.34271	2.56528e-05	0.000209957	0.0246261	0.185061	Atp5h	Q9DCX2	1.12951	0.778059	0.294652	0.671106	cytoplasm
Q06185	-3.03655	0.336948	3.3735	-1.3498	7.95279	7.56321e-05	0.000471782	0.0542776	0.318158	Atp5k	Q06185	1.20478	0.830011	0.26359	0.646067	cytoplasm
P97450	-3.21083	-1.81139	1.39944	-2.51111	1.21594	0.261871	0.338475	0.718112	0.860598	Atp5j	P97450	-0.911766	-0.628223	0.397465	0.73351	cytoplasm
Q9CPQ8	-2.13728	0.710037	2.84731	-0.713621	7.75646	8.92144e-05	0.000533854	0.060238	0.341176	Atp5l	Q9CPQ8	1.41381	0.973529	0.189773	0.567885	cytoplasm
Q9DB20	-1.8291	0.618771	2.44787	-0.605164	11.0925	7.89083e-06	9.76941e-05	0.00796963	0.0877693	Atp5o	Q9DB20	1.26632	0.871866	0.240267	0.624607	cytoplasm
Q9Z1G4	-1.46746	-2.29066	-0.823199	-1.87906	-2.43475	0.0437212	0.0736945	0.626721	0.843452	Atp6v0a1	Q9Z1G4	-1.70909	-1.17658	0.113024	0.439055	cytoplasm
P51863	-1.41333	-2.32715	-0.913818	-1.87024	-2.07304	0.0752406	0.116664	0.687394	0.85527	Atp6v0d1	P51863	-1.75545	-1.20848	0.103586	0.417707	cytoplasm
P50516	-1.41137	-2.56909	-1.15772	-1.99023	-3.70705	0.00703993	0.0159428	0.43442	0.78879	Atp6v1a	P50516	-1.99774	-1.37528	0.0639721	0.328736	cytoplasm
P62814	-1.43481	-2.3945	-0.959693	-1.91466	-3.14578	0.0153911	0.0307948	0.514802	0.815691	Atp6v1b2	P62814	-1.81888	-1.25216	0.0916919	0.389906	cytoplasm
Q9Z1G3	-1.2356	-2.08109	-0.845493	-1.65834	-2.70796	0.0291155	0.0519859	0.582484	0.833542	Atp6v1c1	Q9Z1G3	-1.54181	-1.06137	0.152841	0.514196	cytoplasm
P50518	-2.23305	-2.43314	-0.200096	-2.3331	-0.705991	0.502102	0.583434	0.932182	0.889059	Atp6v1e1	P50518	-1.7119	-1.17884	0.112334	0.437548	cytoplasm
Q9D1K2	-2.50067	-1.88994	0.610733	-2.1953	1.20546	0.265652	0.342817	0.719931	0.860901	Atp6v1f	Q9D1K2	-1.11987	-0.771262	0.29889	0.674251	cytoplasm
Q9CR51	-0.626325	-0.807394	-0.18107	-0.716859	-0.558591	0.593158	0.665508	0.959415	0.891868	Atp6v1g1	Q9CR51	-0.37927	-0.26107	0.725111	0.833928	cytoplasm
Q8BVE3	-0.973152	-1.85804	-0.884891	-1.4156	-3.98662	0.00484927	0.0117219	0.397252	0.773505	Atp6v1h	Q8BVE3	-1.36665	-0.94075	0.205119	0.586857	cytoplasm
O35143	-1.98604	-2.43459	-0.448549	-2.21032	-0.88835	0.40268	0.484528	0.898603	0.885389	Atpif1	O35143	-1.75841	-1.21074	0.102942	0.416191	cytoplasm
P28658	0.359227	-1.02158	-1.3808	-0.331174	-5.54535	0.000748716	0.00259561	0.226923	0.661111	Atxn10	P28658	-0.773249	-0.532325	0.47338	0.766257	cytoplasm
Q7TQH0	0.13326	-0.262616	-0.395876	-0.0646782	-1.66369	0.13837	0.19736	0.758552	0.867042	Atxn2l	Q7TQH0	0.0269338	0.018541	0.980077	0.871583	cytoplasm
Q9JLV1	-0.241484	0.196925	0.438409	-0.0222797	1.25229	0.249101	0.326247	0.711814	0.859538	Bag3	Q9JLV1	0.554841	0.381928	0.606958	0.807812	cytoplasm
Q8CI32	1.19002	-0.351985	-1.54201	0.41902	-6.94582	0.000183194	0.000904473	0.125184	0.518347	Bag5	Q8CI32	-0.255224	-0.175756	0.812869	0.849152	cytoplasm
Q8BKX1	-0.649478	-0.341795	0.307683	-0.495637	1.23629	0.254657	0.331788	0.714584	0.860006	Baiap2	Q8BKX1	0.0905528	0.0623319	0.933092	0.865983	cytoplasm
Q9DBJ3	0.597593	0.252027	-0.345566	0.459367	-0.910412	0.396111	0.478036	0.894552	0.884929	Baiap2l1	Q9DBJ3	0.456867	0.31454	0.671817	0.823084	cytoplasm
O54962	-1.03367	-1.44448	-0.410809	-1.23907	-0.639372	0.542123	0.621018	0.944482	0.890345	Banf1	O54962	-0.942041	-0.648472	0.382429	0.725904	cytoplasm
Q91XV3	-4.53705	-3.94429	0.592755	-4.24067	2.41682	0.0449105	0.0751797	0.522362	0.817872	Basp1	Q91XV3	-2.80272	-1.93347	0.00920873	0.121787	cytoplasm
Q80YN3	-3.54842	-2.51038	1.03804	-2.9256	1.72538	0.132867	0.190963	0.631778	0.84451	Bcas1	Q80YN3	-1.54917	-1.06769	0.150413	0.510195	cytoplasm
O35855	-0.924205	-3.67167	-2.74746	-2.29794	-8.8989	3.56666e-05	0.000265216	0.0469573	0.287589	Bcat2	O35855	-3.1892	-2.19532	0.00310763	0.0653202	cytoplasm
Q6P3A8	-1.75498	1.67635	3.43134	-0.0393142	9.69648	1.99152e-05	0.000175354	0.0198416	0.159995	Bckdhb	Q6P3A8	2.31038	1.59066	0.0321554	0.239628	cytoplasm
O55028	-0.717281	-1.3206	-0.603317	-1.01894	-2.81001	0.0250507	0.046008	0.566342	0.829606	Bckdk	O55028	-0.87588	-0.602912	0.416754	0.74267	cytoplasm
Q8K019	-0.495735	-0.712175	-0.21644	-0.603955	-0.736495	0.484426	0.566268	0.926555	0.888461	Bclaf1	Q8K019	-0.307875	-0.211925	0.775305	0.842991	cytoplasm
Q9CZP5	-0.797954	0.14573	0.943684	-0.326112	2.10384	0.0861869	0.131299	0.570669	0.830679	Bcs1l	Q9CZP5	0.605165	0.416567	0.574745	0.799204	cytoplasm
Q80XN0	-3.45856	1.60648	5.06504	-0.92604	13.0393	2.55085e-06	5.18461e-05	0.00190142	0.0363351	Bdh1	Q80XN0	2.5513	1.75822	0.0178768	0.173915	cytoplasm
P28653	3.3255	-1.63608	-4.96158	0.844709	-14.1536	1.43097e-06	4.62204e-05	0.0013445	0.0303648	Bgn	P28653	-1.9289	-1.3305	0.073123	0.349812	cytoplasm
O35490	-1.7386	3.90226	5.64085	1.08183	8.05415	6.954e-05	0.000444	0.051398	0.306451	Bhmt	O35490	4.53329	3.12109	2.62461e-05	0.00478754	cytoplasm
O08539	-2.34418	-2.92924	-0.585062	-2.63671	-2.24502	0.0581129	0.0938659	0.658265	0.849827	Bin1	O08539	-2.18772	-1.50658	0.0424361	0.272064	cytoplasm
Q8R016	0.523949	-0.567791	-1.09174	-0.0219206	-3.91888	0.00530202	0.0126039	0.406078	0.777331	Blmh	Q8R016	-0.349515	-0.240626	0.745862	0.837799	cytoplasm
Q9CY64	0.262836	-0.37871	-0.641546	-0.0579373	-2.90781	0.0217093	0.040574	0.551078	0.825709	Blvra	Q9CY64	-0.112799	-0.077652	0.916701	0.863913	cytoplasm
Q923D2	1.41016	1.83579	0.425631	1.62298	1.24162	0.252795	0.329539	0.713662	0.85985	Blvrb	Q923D2	1.89239	1.30331	0.0791844	0.362239	cytoplasm
P15327	2.79334	-0.515546	-3.30889	1.46979	-9.51848	5.72666e-05	0.000383756	0.033131	0.222136	Bpgm	P15327	-0.711285	-0.490365	0.508949	0.778982	cytoplasm
Q8R164	-0.6892	1.59118	2.28038	0.45099	9.87554	1.75736e-05	0.000164222	0.0177454	0.1491	Bphl	Q8R164	2.03077	1.39788	0.0597255	0.317856	cytoplasm
P28028	0.409649	-0.804323	-1.21397	-0.197337	-5.89137	0.000517451	0.00197197	0.197525	0.629368	Braf	P28028	-0.565195	-0.3891	0.600223	0.806074	cytoplasm
Q9D023	-1.66407	0.647454	2.31153	-0.508309	5.78057	0.000581477	0.0021391	0.15548	0.572033	Mpc2	Q9D023	1.2649	0.870838	0.240821	0.625147	cytoplasm
P63030	-1.40722	0.773839	2.18106	-0.534798	6.30175	0.000615831	0.00225189	0.123218	0.514394	Mpc1	P63030	1.34442	0.925525	0.212546	0.595454	cytoplasm
P18572	-1.35868	-0.318698	1.03998	-0.83869	2.21203	0.0610648	0.0978562	0.553732	0.826399	Bsg	P18572	0.243032	0.167306	0.821711	0.850533	cytoplasm
O88737	-2.70983	-1.59139	1.11844	-2.15061	2.26943	0.0695183	0.109146	0.544848	0.824066	Bsn	O88737	-0.783163	-0.539434	0.467491	0.764008	cytoplasm
Q64152	-1.0797	0.537101	1.6168	-0.271298	3.91275	0.00534521	0.0126942	0.323684	0.735635	Btf3	Q64152	1.04794	0.721371	0.33124	0.696406	cytoplasm
Q9CQC6	-0.0339038	-0.319784	-0.285881	-0.176844	-0.789543	0.454678	0.537807	0.916779	0.887405	Bzw1	Q9CQC6	0.000262153	0.000180459	0.999806	0.873797	cytoplasm
P00920	0.906226	-2.60407	-3.51029	-0.848921	-7.59326	0.00010261	0.000586008	0.0922505	0.442295	Car2	P00920	-2.45553	-1.69075	0.0227694	0.200524	cytoplasm
P16015	-2.81827	1.20444	4.02271	-0.806914	5.57254	0.000726896	0.00254361	0.170015	0.593758	Car3	P16015	2.03245	1.40002	0.0593363	0.31682	cytoplasm
Q64444	3.29191	-2.78358	-6.07549	0.861712	-12.1242	1.33807e-05	0.000138286	0.00623276	0.0743112	Car4	Q64444	-3.07027	-2.11771	0.00433963	0.0787992	cytoplasm
Q9QZA0	-1.41178	-0.00162656	1.41015	-0.706704	1.13765	0.304083	0.383287	0.731739	0.862838	Car5b	Q9QZA0	0.569791	0.392254	0.597271	0.805302	cytoplasm
P18761	-2.99106	-2.47954	0.511512	-2.7353	0.985979	0.355697	0.438154	0.75838	0.867015	Car6	P18761	-1.62001	-1.11605	0.132785	0.479045	cytoplasm
Q06138	0.406578	-1.24935	-1.65593	-0.421386	-7.81944	8.45798e-05	0.000511886	0.0825388	0.415058	Cab39	Q06138	-1.00966	-0.695086	0.349163	0.70743	cytoplasm
Q9CXW3	-0.451242	-0.107028	0.344214	-0.279135	1.26432	0.244994	0.321778	0.709734	0.859184	Cacybp	Q9CXW3	0.289155	0.199039	0.788632	0.845234	cytoplasm
B2RQC6	0.417066	-0.225847	-0.642913	0.0956095	-2.18063	0.0640142	0.102046	0.669112	0.851901	Cad	B2RQC6	0.0119278	0.00821151	0.991175	0.872838	cytoplasm
Q80TJ1	-3.17503	-2.34449	0.830536	-2.84281	2.60493	0.0386452	0.0662838	0.494374	0.809525	Cadps	Q80TJ1	-1.4514	-1.00001	0.178005	0.552112	cytoplasm
P12658	-3.90626	-3.12152	0.784749	-3.51389	1.31268	0.229061	0.303913	0.701396	0.857748	Calb1	P12658	-2.09502	-1.44434	0.0517284	0.295907	cytoplasm
Q08331	-4.56363	-4.9414	-0.37777	-4.75252	-1.30779	0.230631	0.305214	0.822151	0.876052	Calb2	Q08331	-3.79498	-2.61807	0.000421429	0.0241144	cytoplasm
P14211	-0.187517	0.470387	0.657904	0.141435	2.94534	0.0205542	0.0386692	0.445833	0.793079	Calr	P14211	0.818458	0.563394	0.44795	0.756222	cytoplasm
O35887	-0.0440075	0.0594326	0.10344	0.00771255	0.207822	0.841049	0.876257	0.898942	0.885427	Calu	O35887	0.381322	0.262492	0.723675	0.833653	cytoplasm
Q91YS8	0.570244	-1.42402	-1.99427	-0.227463	-4.28579	0.00462868	0.0113308	0.359679	0.755627	Camk1	Q91YS8	-1.21419	-0.835932	0.260199	0.6431	cytoplasm
Q6ZQ38	0.441955	-1.00217	-1.44412	-0.280107	-2.98863	0.0193019	0.0368655	0.538619	0.822393	Cand1	Q6ZQ38	-0.768934	-0.529366	0.475843	0.767185	cytoplasm
P35564	0.0288767	-0.782431	-0.811308	-0.376777	-2.38869	0.0468429	0.0778799	0.634319	0.845036	Canx	P35564	-0.473838	-0.32618	0.66042	0.820579	cytoplasm
P40124	1.57445	-0.847669	-2.42212	0.363392	-11.2513	7.14972e-06	9.12993e-05	0.011319	0.112006	Cap1	P40124	-0.821041	-0.565512	0.446245	0.755519	cytoplasm
Q9CYT6	-1.53353	-2.688	-1.15446	-2.11077	-3.27137	0.0128721	0.0264522	0.496171	0.810084	Cap2	Q9CYT6	-2.09437	-1.44184	0.0521337	0.296996	cytoplasm
O35350	1.42381	-1.65922	-3.08303	-0.117705	-7.18472	0.00014722	0.000765609	0.112101	0.49076	Capn1	O35350	-1.60511	-1.10547	0.136499	0.485932	cytoplasm
O08529	2.16754	-1.53948	-3.70702	0.314033	-15.7816	6.6117e-07	3.26406e-05	0.000338151	0.0131319	Capn2	O08529	-1.62105	-1.11698	0.132462	0.478437	cytoplasm
Q60865	-0.67805	0.266691	0.94474	-0.205679	4.70298	0.00196757	0.00567866	0.241868	0.67525	Caprin1	Q60865	0.704251	0.484771	0.513795	0.78061	cytoplasm
P47754	-0.202995	-0.806327	-0.603332	-0.504661	-2.35784	0.0490601	0.0811238	0.63943	0.846084	Capza2	P47754	-0.455433	-0.313501	0.672838	0.823305	cytoplasm
Q9CR86	-0.263514	0.216753	0.480267	0.0246464	1.52518	0.175745	0.242856	0.665191	0.851158	Carhsp1	Q9CR86	0.578688	0.398343	0.591592	0.8038	cytoplasm
Q9ER72	-0.209884	0.333274	0.543157	0.061695	1.64494	0.142226	0.201343	0.645117	0.847234	Cars	Q9ER72	0.685425	0.471818	0.525106	0.784316	cytoplasm
O08738	0.309794	-0.271971	-0.581765	-0.0392649	-1.74631	0.129014	0.186523	0.744001	0.864793	Casp6	O08738	-0.0146262	-0.0100689	0.98918	0.872614	cytoplasm
P97864	-0.27782	-0.285719	-0.00789958	-0.28256	-0.0227825	0.982529	0.986574	0.941429	0.890029	Casp7	P97864	0.0788256	0.05426	0.94174	0.86705	cytoplasm
O89110	0.188844	-0.348602	-0.537446	-0.079879	-1.3818	0.207852	0.280083	0.808815	0.874265	Casp8	O89110	-0.0691919	-0.0476317	0.948847	0.867915	cytoplasm
O09165	-4.60809	-4.17982	0.428268	-4.39396	1.16239	0.281676	0.359878	0.727425	0.862136	Casq1	O09165	-3.02529	-2.08718	0.00493522	0.0840807	cytoplasm
P51125	0.882326	-0.526379	-1.4087	0.177974	-3.0759	0.0170151	0.0335217	0.525324	0.818713	Cast	P51125	-0.373483	-0.257159	0.729066	0.83468	cytoplasm
P24270	0.66983	2.80253	2.1327	1.73618	9.88511	1.74574e-05	0.000163764	0.017639	0.148577	Cat	P24270	2.99419	2.06146	0.00549317	0.0893242	cytoplasm
P49817	1.96499	-2.92473	-4.88972	-0.479872	-13.7783	1.73009e-06	4.77372e-05	0.00181345	0.0354625	Cav1	P49817	-2.96935	-2.04572	0.00586212	0.09258	cytoplasm
P48758	-0.470147	0.454074	0.924221	-0.00803655	3.7204	0.0069139	0.0157304	0.346053	0.748425	Cbr1	P48758	0.853706	0.587647	0.42865	0.748012	cytoplasm
P08074	4.7238	-4.84376	-9.56756	-0.0599759	-35.0686	2.09921e-09	5.11998e-06	6.66134e-16	1.4554e-12	Cbr2	P08074	-5.39168	-3.72561	5.22008e-07	0.000761754	cytoplasm
Q8K354	0.816859	-2.15893	-2.97579	-0.671035	-14.2978	1.33201e-06	4.61307e-05	0.00119625	0.0285121	Cbr3	Q8K354	-1.99409	-1.37298	0.0644187	0.329837	cytoplasm
Q91VT4	-0.543241	1.42653	1.96977	0.441645	10.099	1.50753e-05	0.000148832	0.0154035	0.136954	Cbr4	Q91VT4	1.8395	1.26621	0.0881071	0.381898	cytoplasm
Q8CH18	0.302625	-0.342978	-0.645603	-0.0201764	-3.05677	0.0174908	0.0340735	0.528225	0.819529	Ccar1	Q8CH18	-0.0843256	-0.0580511	0.937677	0.866551	cytoplasm
Q8BTY1	-0.454417	1.9079	2.36231	0.726739	6.10325	0.000415728	0.00167597	0.134827	0.536841	Kyat1	Q8BTY1	2.30466	1.58641	0.0326192	0.241251	cytoplasm
Q71RI9	-0.666991	2.37007	3.03706	0.851539	7.73782	9.06405e-05	0.0005392	0.0608312	0.343382	Kyat3	Q71RI9	2.80561	1.93124	0.00928996	0.122428	cytoplasm
Q9D024	-0.121509	0.413829	0.535338	0.14616	1.76536	0.119107	0.174476	0.625193	0.843129	Ccdc47	Q9D024	0.749858	0.516176	0.486905	0.771265	cytoplasm
Q8R3Q6	-1.31132	1.03064	2.34196	0.0938581	7.70274	0.000197809	0.000953473	0.0619605	0.347541	Ccdc58	Q8R3Q6	1.58373	1.09025	0.14198	0.495771	cytoplasm
P80314	-0.06147	0.0413306	0.102801	-0.0100697	0.497437	0.633517	0.699478	0.846006	0.879124	Cct2	P80314	0.366406	0.252223	0.734067	0.835621	cytoplasm
P80318	0.31368	-0.109663	-0.423342	0.102008	-1.71103	0.129062	0.186523	0.750204	0.865761	Cct3	P80318	0.146973	0.101179	0.891601	0.860616	cytoplasm
P80315	0.418581	-0.0599104	-0.478491	0.179335	-2.06115	0.0765951	0.118088	0.689425	0.855635	Cct4	P80315	0.177588	0.122258	0.869204	0.857536	cytoplasm
P80316	0.0493463	-0.0627726	-0.112119	-0.00671318	-0.526626	0.614076	0.684987	0.965328	0.892459	Cct5	P80316	0.242086	0.166648	0.8224	0.85064	cytoplasm
P80313	0.580047	-0.185363	-0.76541	0.197342	-2.21535	0.0607612	0.0974337	0.663255	0.850788	Cct7	P80313	0.0226785	0.0156135	0.983222	0.871941	cytoplasm
P42932	0.214037	-0.393712	-0.60775	-0.0898375	-1.58055	0.156249	0.219269	0.773281	0.869243	Cct8	P42932	-0.118899	-0.0818501	0.912216	0.863336	cytoplasm
Q9JLQ0	0.694867	-0.467126	-1.16199	0.11387	-3.71604	0.00695481	0.0157793	0.433194	0.788319	Cd2ap	Q9JLQ0	-0.280032	-0.1928	0.795108	0.846301	cytoplasm
Q64314	2.13956	-2.22207	-4.36163	0.394908	-13.4086	7.2463e-06	9.20507e-05	0.00241823	0.0411449	Cd34	Q64314	-2.29854	-1.58377	0.0329098	0.242255	cytoplasm
Q08857	2.12084	-2.22455	-4.34539	-0.051854	-11.8583	4.95993e-06	7.14996e-05	0.00750485	0.0841257	Cd36	Q08857	-2.2976	-1.5831	0.0329833	0.242507	cytoplasm
P04441	1.28021	-1.04418	-2.32439	0.118017	-4.79535	0.00420913	0.010551	0.301022	0.72128	Cd74	P04441	-0.96387	-0.663783	0.371294	0.719986	cytoplasm
Q61081	0.342768	-0.746844	-1.08961	-0.202038	-4.41786	0.0027918	0.00755512	0.343827	0.747208	Cdc37	Q61081	-0.495515	-0.341124	0.645903	0.817283	cytoplasm
P60766	1.52234	-1.20202	-2.72437	0.16016	-11.0727	7.98945e-06	9.79209e-05	0.0127305	0.121241	Cdc42	P60766	-1.16589	-0.80301	0.27944	0.659302	cytoplasm
Q7TT50	0.751791	0.276909	-0.474881	0.561838	-1.43346	0.199448	0.270252	0.799538	0.872991	Cdc42bpb	Q7TT50	0.453619	0.31232	0.673999	0.823556	cytoplasm
Q9JM96	0.0454439	-1.20452	-1.24996	-0.45454	-2.76758	0.0309341	0.054633	0.573028	0.831258	Cdc42ep4	Q9JM96	-0.898945	-0.618817	0.40457	0.736959	cytoplasm
P49615	-0.676839	-1.73165	-1.05482	-1.20425	-2.53628	0.0375689	0.0646652	0.610113	0.839873	Cdk5	P49615	-1.29431	-0.89094	0.230135	0.614452	cytoplasm
Q99LM2	-0.386389	0.229032	0.615421	-0.0786782	2.27969	0.0551642	0.0899802	0.543266	0.823645	Cdk5rap3	Q99LM2	0.613384	0.422223	0.569564	0.797746	cytoplasm
Q4VAA2	-1.25552	-0.176642	1.07888	-0.716082	2.04509	0.0784631	0.120663	0.579968	0.83294	Cdv3	Q4VAA2	0.366268	0.252137	0.734154	0.835637	cytoplasm
Q64285	-3.20184	-3.10985	0.0919912	-3.15585	0.294933	0.776259	0.820551	0.882962	0.883595	Cel	Q64285	-2.21187	-1.52401	0.0401025	0.265488	cytoplasm
P28659	-0.45161	-0.246702	0.204908	-0.349156	0.687077	0.513269	0.593179	0.8117	0.874656	Celf1	P28659	0.149549	0.102942	0.889725	0.860363	cytoplasm
Q9Z0H4	-0.365482	-1.86663	-1.50115	-0.965941	-4.09273	0.0057812	0.0135061	0.383663	0.767349	Celf2	Q9Z0H4	-1.48609	-1.02295	0.168259	0.538151	cytoplasm
Q9JKC6	-4.2799	-3.60588	0.674027	-4.01029	1.93869	0.0983374	0.147506	0.59699	0.836927	Cend1	Q9JKC6	-2.51122	-1.7319	0.0196634	0.184253	cytoplasm
Q9CXS4	-1.90216	0.513808	2.41597	-0.452579	9.78709	4.85321e-05	0.000332499	0.0187552	0.153934	Cenpv	Q9CXS4	1.17469	0.808796	0.27599	0.656506	cytoplasm
Q8VCC2	-0.255149	3.00387	3.25902	1.70026	11.0121	2.39432e-05	0.000199991	0.00842163	0.0911921	Ces1g	Q8VCC2	3.36428	2.31582	0.0018135	0.0456864	cytoplasm
P23953	2.44379	0.600265	-1.84353	1.52203	-4.38594	0.0029055	0.00780431	0.347617	0.749273	Ces1c	P23953	0.468296	0.322748	0.663772	0.821323	cytoplasm
Q8VCT4	2.63182	2.02486	-0.606955	2.32834	-1.7401	0.123642	0.180037	0.745092	0.864964	Ces1d	Q8VCT4	1.85859	1.28114	0.0844243	0.373342	cytoplasm
Q91WU0	1.51827	2.61273	1.09446	2.0655	3.90645	0.00538998	0.0127881	0.324401	0.736066	Ces1f	Q91WU0	2.64961	1.82492	0.0139713	0.153745	cytoplasm
Q91WG0	-2.91406	0.175353	3.08942	-1.06041	7.08943	0.000318041	0.00136327	0.0846667	0.421251	Ces2c	Q91WG0	1.02084	0.703231	0.343544	0.704062	cytoplasm
Q8BK48	-3.17002	0.830673	4.00069	-1.16967	11.3862	6.58162e-06	8.63042e-05	0.00649814	0.0762653	Ces2e	Q8BK48	1.72285	1.18704	0.109858	0.432069	cytoplasm
Q9R1K9	-0.579258	-1.43989	-0.860633	-1.00957	-1.60849	0.150014	0.211494	0.768322	0.86851	Cetn2	Q9R1K9	-1.02035	-0.702358	0.344144	0.704425	cytoplasm
P45591	-1.12593	-0.511419	0.614509	-0.818673	1.69963	0.131248	0.188969	0.636036	0.84539	Cfl2	P45591	0.00784924	0.00540325	0.994193	0.873175	cytoplasm
Q9CRB9	-1.63843	-0.238664	1.39977	-0.938549	3.68723	0.00723162	0.0163163	0.350008	0.750559	Chchd3	Q9CRB9	0.374103	0.257555	0.728665	0.834604	cytoplasm
Q8BJ64	-2.2963	1.22783	3.52414	-0.534234	8.3872	5.30894e-05	0.000360437	0.0428219	0.269077	Chdh	Q8BJ64	1.96062	1.35015	0.0689836	0.340651	cytoplasm
P26339	-3.55242	-3.47929	0.073127	-3.51586	0.226673	0.826897	0.866248	0.895481	0.885035	Chga	P26339	-2.51735	-1.73496	0.019448	0.183047	cytoplasm
P16014	-3.39753	-2.85658	0.540943	-3.12705	1.37065	0.211152	0.283747	0.691448	0.855996	Chgb	P16014	-1.9229	-1.3251	0.0742965	0.352306	cytoplasm
O35744	3.01109	-0.0704814	-3.08157	1.4703	-8.269	5.83666e-05	0.000388951	0.0656971	0.360935	Chil3	O35744	-0.305944	-0.210964	0.776297	0.84316	cytoplasm
Q91Z98	-2.19013	-2.68126	-0.491136	-2.43569	-1.74854	0.122108	0.178336	0.743609	0.864731	Chil4	Q91Z98	-1.96785	-1.35506	0.0679796	0.338339	cytoplasm
Q9CQD4	-0.692065	-0.179359	0.512706	-0.384441	1.24018	0.259115	0.335471	0.71391	0.859892	2610002M06Rik	Q9CQD4	0.260758	0.179493	0.808966	0.848535	cytoplasm
Q9DB34	-0.149922	0.355248	0.50517	0.102663	1.14328	0.289034	0.3664	0.730756	0.862679	Chmp2a	Q9DB34	0.69646	0.479417	0.518455	0.782152	cytoplasm
Q8BJF9	0.0950142	-0.509372	-0.604386	-0.207179	-1.34226	0.219765	0.293702	0.815933	0.875225	Chmp2b	Q8BJF9	-0.212844	-0.146519	0.843556	0.853838	cytoplasm
Q9CQ10	-0.0226901	-0.258427	-0.235737	-0.140559	-0.73629	0.484544	0.566268	0.926593	0.888465	Chmp3	Q9CQ10	0.0595737	0.0410089	0.955951	0.868767	cytoplasm
Q9D8B3	-0.82135	-1.33133	-0.509976	-1.07634	-1.02579	0.337783	0.420847	0.873412	0.882471	Chmp4b	Q9D8B3	-0.867622	-0.597232	0.421158	0.744674	cytoplasm
Q9D7S9	-0.268675	-0.684635	-0.41596	-0.476655	-0.993586	0.352219	0.434924	0.879304	0.883167	Chmp5	Q9D7S9	-0.321758	-0.221484	0.765461	0.841292	cytoplasm
P60824	-1.38182	-2.04737	-0.665553	-1.7146	-1.26017	0.246406	0.323458	0.830761	0.877179	Cirbp	P60824	-1.48142	-1.01983	0.169561	0.540067	cytoplasm
Q91WS0	-1.43496	0.176804	1.61177	-0.62908	6.79498	0.000210941	0.000997065	0.0977449	0.456609	Cisd1	Q91WS0	0.752451	0.518003	0.485364	0.770705	cytoplasm
B1AR13	-1.8948	0.536532	2.43134	-0.436002	8.00076	0.00015882	0.000811819	0.0528985	0.312601	Cisd3	B1AR13	1.19607	0.823516	0.267345	0.649294	cytoplasm
Q04447	-3.13344	-3.37485	-0.241413	-3.25414	-0.5978	0.568053	0.642617	0.952165	0.891134	Ckb	Q04447	-2.48934	-1.71511	0.0208834	0.190886	cytoplasm
P07310	-4.37245	-4.01375	0.358704	-4.1931	1.21803	0.26112	0.337684	0.717749	0.860537	Ckm	P07310	-2.9022	-2.00175	0.00701431	0.102797	cytoplasm
P30275	-3.71587	-4.58244	-0.866566	-4.14915	-3.08121	0.0168857	0.0333206	0.524522	0.818486	Ckmt1	P30275	-3.59067	-2.47504	0.000857153	0.0309667	cytoplasm
Q6P8J7	-3.29304	-2.90287	0.390175	-3.09796	1.24709	0.250897	0.32824	0.712715	0.85969	Ckmt2	Q6P8J7	-1.98825	-1.37002	0.0649956	0.331248	cytoplasm
Q9D7Z6	-2.98969	-2.41765	0.572045	-2.70367	1.2358	0.25483	0.331836	0.71467	0.86002	Clca1	Q9D7Z6	-1.55837	-1.07358	0.148175	0.506448	cytoplasm
Q9Z1Q5	1.03325	-2.00684	-3.0401	-0.486797	-10.1424	1.46384e-05	0.000147016	0.0228883	0.176362	Clic1	Q9Z1Q5	-1.88148	-1.29556	0.0809855	0.365987	cytoplasm
Q9QYB1	2.50699	-0.694497	-3.20149	0.906248	-14.8494	1.01879e-06	4.00777e-05	0.000757688	0.0219183	Clic4	Q9QYB1	-0.837995	-0.577574	0.436606	0.751463	cytoplasm
Q8BXK9	4.06159	-1.58225	-5.64383	1.23967	-19.3914	1.51743e-07	2.64359e-05	9.77888e-06	0.00133534	Clic5	Q8BXK9	-2.00936	-1.38719	0.0617038	0.32302	cytoplasm
Q8BHB9	-0.612393	-0.688019	-0.0756261	-0.650206	-0.311272	0.764298	0.810136	0.994802	0.895311	Clic6	Q8BHB9	-0.262437	-0.180648	0.807761	0.848343	cytoplasm
Q9JHS4	-0.894227	1.39542	2.28965	0.250597	8.64213	4.3438e-05	0.000304441	0.0371046	0.241839	Clpx	Q9JHS4	1.87242	1.2889	0.0825602	0.369191	cytoplasm
Q6IRU5	-1.49996	-1.91652	-0.41656	-1.70824	-0.571315	0.584944	0.657758	0.957061	0.891631	Cltb	Q6IRU5	-1.32902	-0.914939	0.217824	0.601348	cytoplasm
Q06890	0.147795	-1.38257	-1.53037	-0.617388	-4.69965	0.00197551	0.00568192	0.311522	0.728121	Clu	Q06890	-1.09567	-0.754254	0.309673	0.681986	cytoplasm
Q8R4N0	-2.34375	0.386332	2.73008	-0.97871	14.1151	1.4588e-06	4.62204e-05	0.000793961	0.0225326	Clybl	Q8R4N0	1.12777	0.776643	0.295531	0.671764	cytoplasm
Q8R1G2	-1.22716	1.78562	3.01278	0.279235	11.9483	4.705e-06	6.87156e-05	0.00434474	0.0591072	Cmbl	Q8R1G2	2.32336	1.59938	0.0312235	0.236292	cytoplasm
Q9D1A2	-0.042977	-0.715585	-0.672608	-0.379281	-3.09948	0.0164477	0.0326531	0.521762	0.817701	Cndp2	Q9D1A2	-0.393883	-0.271138	0.714964	0.831967	cytoplasm
Q9DAW9	0.798159	-0.0676506	-0.86581	0.365254	-4.34179	0.0030712	0.00816867	0.352903	0.752098	Cnn3	Q9DAW9	0.1006	0.0692649	0.925671	0.865054	cytoplasm
Q8K0V4	0.110857	-0.299734	-0.410591	-0.135498	-1.57118	0.164866	0.229777	0.774946	0.869487	Cnot3	Q8K0V4	-0.00609693	-0.00419706	0.99549	0.873319	cytoplasm
P16330	-3.68846	-3.56789	0.120571	-3.62817	0.315866	0.760946	0.807359	0.879128	0.883146	Cnp	P16330	-2.58113	-1.77912	0.0165612	0.167664	cytoplasm
Q5M8N0	-2.01707	-2.02428	-0.00721665	-2.02068	-0.0133716	0.98969	0.992538	0.939691	0.889848	Cnrip1	Q5M8N0	-1.34244	-0.92434	0.213133	0.596117	cytoplasm
Q9DBL7	-0.878621	1.60567	2.48429	0.363525	10.4574	1.18605e-05	0.000126007	0.0122123	0.117932	Coasy	Q9DBL7	2.07982	1.43166	0.0538162	0.301419	cytoplasm
Q8JZY2	-0.21761	0.167929	0.385539	-0.0248404	0.794486	0.45197	0.535124	0.792425	0.871997	Commd10	Q8JZY2	0.52149	0.358972	0.62874	0.813227	cytoplasm
Q9CQ02	0.458725	0.247113	-0.211612	0.352919	-0.749186	0.48566	0.567301	0.924215	0.88821	Commd4	Q9CQ02	0.477287	0.328585	0.658074	0.820054	cytoplasm
Q8BG94	0.508429	0.229762	-0.278667	0.369096	-0.92583	0.394751	0.477342	0.891723	0.884606	Commd7	Q8BG94	0.450869	0.310402	0.675887	0.823962	cytoplasm
Q9CZG3	0.647841	-0.501972	-1.14981	0.0729347	-1.44144	0.205846	0.277534	0.798106	0.872793	Commd8	Q9CZG3	-0.306299	-0.210881	0.776382	0.843175	cytoplasm
Q9JIF7	0.172885	-0.512682	-0.685567	-0.169898	-1.64863	0.141459	0.200826	0.761213	0.867445	Copb1	Q9JIF7	-0.23036	-0.158579	0.830866	0.851936	cytoplasm
O55029	-0.0970211	-0.453972	-0.356951	-0.275497	-0.96277	0.366472	0.447725	0.884949	0.883826	Copb2	O55029	-0.122411	-0.0842637	0.909638	0.863001	cytoplasm
O89079	-0.345058	-0.00496731	0.340091	-0.175013	1.64792	0.141607	0.200911	0.644621	0.847135	Cope	O89079	0.371844	0.25596	0.73028	0.834909	cytoplasm
P61202	0.14621	-0.622494	-0.768704	-0.238142	-2.72152	0.0285379	0.0511794	0.580326	0.833026	Cops2	P61202	-0.335306	-0.230822	0.75588	0.839603	cytoplasm
O88543	0.296438	-0.661407	-0.957844	-0.182485	-3.03393	0.0180769	0.0350196	0.531697	0.820496	Cops3	O88543	-0.401626	-0.276485	0.709596	0.83091	cytoplasm
O88544	-0.134593	-0.580425	-0.445832	-0.357509	-2.12529	0.0695636	0.109146	0.678492	0.853649	Cops4	O88544	-0.242009	-0.16659	0.82246	0.850649	cytoplasm
O35864	-0.236932	-0.545623	-0.308691	-0.391277	-1.54046	0.165608	0.230679	0.780412	0.870283	Cops5	O35864	-0.188537	-0.129781	0.861235	0.856407	cytoplasm
O88545	-0.396425	-0.420842	-0.0244174	-0.408633	-0.1203	0.90749	0.931161	0.959453	0.891871	Cops6	O88545	-0.0346595	-0.0238578	0.974365	0.870927	cytoplasm
P61924	-0.146395	-0.360176	-0.213782	-0.253285	-0.557984	0.593552	0.665597	0.959527	0.891879	Copz1	P61924	-0.0196076	-0.0134971	0.985496	0.872199	cytoplasm
O89053	0.326555	-2.99202	-3.31857	-1.33273	-12.0555	4.42056e-06	6.73859e-05	0.00654136	0.0765778	Coro1a	O89053	-2.73773	-1.88471	0.0111321	0.135855	cytoplasm
Q9WUM3	0.883147	-0.668442	-1.55159	0.107352	-5.19048	0.0011115	0.00355301	0.260184	0.691048	Coro1b	Q9WUM3	-0.515696	-0.355078	0.632467	0.814123	cytoplasm
Q9WUM4	0.955727	-1.24027	-2.196	-0.142271	-5.73171	0.000612472	0.00224634	0.210724	0.644326	Coro1c	Q9WUM4	-1.10077	-0.757945	0.307311	0.680324	cytoplasm
Q9D2V7	0.398593	-0.44094	-0.839533	0.0627798	-3.42583	0.0130166	0.0266925	0.473757	0.80287	Coro7	Q9D2V7	-0.199795	-0.137545	0.853025	0.855225	cytoplasm
Q9CQI6	-0.898234	-1.75849	-0.860261	-1.32836	-1.98699	0.0856033	0.130492	0.702148	0.857879	Cotl1	Q9CQI6	-1.28077	-0.881627	0.235043	0.619439	cytoplasm
P19783	-2.89374	-0.546564	2.34718	-1.72015	8.71623	4.10153e-05	0.000291651	0.0355699	0.234179	Cox4i1	P19783	0.295213	0.203362	0.784154	0.844487	cytoplasm
P12787	-2.85311	-1.20714	1.64597	-2.03012	2.43561	0.0436652	0.0736511	0.51953	0.817061	Cox5a	P12787	-0.372776	-0.256787	0.729442	0.834751	cytoplasm
P56391	-2.42018	-0.619366	1.80081	-1.51977	4.66868	0.00205088	0.00585724	0.245086	0.678142	Cox6b1	P56391	0.136017	0.0936719	0.8996	0.861684	cytoplasm
Q9CPQ1	-1.80204	0.192515	1.99455	-0.80476	7.11606	0.000156676	0.00080449	0.0835573	0.418039	Cox6c	Q9CPQ1	0.835128	0.574982	0.438667	0.752341	cytoplasm
P48771	-1.90477	-0.0416011	1.86317	-0.973188	6.51732	0.000275198	0.00122932	0.11151	0.48944	Cox7a2	P48771	0.619755	0.426714	0.565465	0.796579	cytoplasm
P48772	-3.19839	-3.87998	-0.681589	-3.53919	-1.58459	0.170635	0.236466	0.772562	0.869137	Cox8b	P48772	-2.98263	-2.05506	0.00564056	0.0906477	cytoplasm
P63040	-4.24019	-4.02873	0.211454	-4.13446	0.732105	0.486945	0.56853	0.803605	0.873553	Cplx1	P63040	-2.94132	-2.02845	0.00629268	0.096419	cytoplasm
P84086	-4.66709	-4.59003	0.0770663	-4.62856	0.352563	0.73438	0.786974	0.872415	0.882353	Cplx2	P84086	-3.42473	-2.36291	0.00145949	0.0396514	cytoplasm
Q8C166	1.49302	-0.651909	-2.14493	0.635051	-6.98638	0.000345578	0.00145783	0.122882	0.513713	Cpne1	Q8C166	-0.610425	-0.420426	0.571208	0.798211	cytoplasm
Q8BT60	0.837984	0.463018	-0.374967	0.650501	-0.867865	0.413093	0.49486	0.902368	0.885812	Cpne3	Q8BT60	0.624003	0.429644	0.562798	0.795812	cytoplasm
Q9WVJ3	-0.160832	1.35845	1.51928	0.59881	4.60556	0.00221446	0.00622763	0.251085	0.683397	Cpq	Q9WVJ3	1.70166	1.17135	0.114634	0.44254	cytoplasm
Q8C196	-2.24405	3.15754	5.40159	0.456745	7.35944	0.000125915	0.000677938	0.0739539	0.388667	Cps1	Q8C196	3.88079	2.67239	0.000318888	0.0216111	cytoplasm
Q6NVF9	-0.180606	-0.595403	-0.414797	-0.388005	-1.72147	0.127089	0.184617	0.748366	0.865475	Cpsf6	Q6NVF9	-0.248593	-0.171122	0.817715	0.849912	cytoplasm
P97742	-0.785111	0.83299	1.6181	0.0239397	3.36382	0.0112999	0.0238619	0.390059	0.770288	Cpt1a	P97742	1.29008	0.888032	0.23166	0.616015	cytoplasm
P52825	-1.56996	0.802451	2.37241	-0.383753	5.95789	0.000482802	0.00187808	0.143852	0.552906	Cpt2	P52825	1.40272	0.9657	0.193359	0.572473	cytoplasm
P47934	-1.16446	-1.32071	-0.156249	-1.24258	-0.629582	0.548164	0.62563	0.946291	0.890532	Crat	P47934	-0.794408	-0.546857	0.461387	0.76163	cytoplasm
P63254	0.812423	-2.8156	-3.62802	-1.00159	-12.4928	3.44518e-06	6.02468e-05	0.00479002	0.0628131	Crip1	P63254	-2.64995	-1.82455	0.0139908	0.153858	cytoplasm
Q9DCT8	3.48418	-0.204006	-3.68818	1.64008	-15.7085	6.83358e-07	3.26406e-05	0.000360802	0.0135914	Crip2	Q9DCT8	-0.525775	-0.362728	0.625153	0.812356	cytoplasm
Q64010	0.219358	-0.508669	-0.728028	-0.144656	-2.06377	0.0762951	0.117924	0.688978	0.855554	Crk	Q64010	-0.234826	-0.161655	0.827636	0.851444	cytoplasm
P47941	-0.0686411	-0.328636	-0.259995	-0.198638	-1.00966	0.344954	0.427947	0.876362	0.882821	Crkl	P47941	-0.002252	-0.00155021	0.998334	0.873635	cytoplasm
Q9DC50	-0.930218	1.78489	2.71511	0.427338	5.68519	0.000643696	0.00233627	0.162022	0.582093	Crot	Q9DC50	2.26846	1.56152	0.0354468	0.250996	cytoplasm
P24622	-4.88451	-4.84296	0.0415415	-4.86374	0.153894	0.881863	0.911769	0.908857	0.886535	Cryaa	P24622	-3.63801	-2.5107	0.000720451	0.0294185	cytoplasm
P23927	-3.67402	-4.54033	-0.866304	-4.10718	-1.5078	0.173612	0.240045	0.786237	0.87112	Cryab	P23927	-3.5562	-2.45119	0.000961618	0.0319287	cytoplasm
Q99KP3	-0.968131	-1.10892	-0.140788	-1.03852	-0.463582	0.656457	0.718303	0.976995	0.893606	Cryl1	Q99KP3	-0.618438	-0.42571	0.56638	0.79684	cytoplasm
O54983	-2.13997	-2.48086	-0.340894	-2.31042	-1.3122	0.229218	0.303913	0.821356	0.875947	Crym	O54983	-1.7766	-1.22334	0.0994089	0.407729	cytoplasm
P47199	-1.79097	1.16335	2.95432	-0.31381	14.0337	1.51968e-06	4.68764e-05	0.000849953	0.0234976	Cryz	P47199	1.80394	1.242	0.0943548	0.39566	cytoplasm
Q9CZU6	-1.33307	-1.70595	-0.372878	-1.51951	-0.773602	0.463484	0.546369	0.919715	0.887724	Cs	Q9CZU6	-1.14889	-0.790903	0.286753	0.665081	cytoplasm
Q9ERK4	0.437559	-0.674972	-1.11253	-0.118707	-5.01326	0.00136266	0.004207	0.278	0.705007	Cse1l	Q9ERK4	-0.440936	-0.303558	0.682639	0.825399	cytoplasm
O54833	-0.141852	-0.279196	-0.137345	-0.224258	-0.5356	0.610614	0.682132	0.963667	0.892293	Csnk2a2	O54833	0.0605437	0.041676	0.955235	0.868682	cytoplasm
P67871	-0.550774	-0.909698	-0.358924	-0.730236	-1.5586	0.161312	0.225338	0.777184	0.869814	Csnk2b	P67871	-0.495357	-0.340978	0.646044	0.817316	cytoplasm
Q62426	-0.613827	-0.814733	-0.200906	-0.71428	-0.638416	0.542711	0.62115	0.944659	0.890364	Cstb	Q62426	-0.388889	-0.267691	0.718433	0.832642	cytoplasm
O88712	-0.665306	-2.03076	-1.36545	-1.21149	-3.94592	0.00687194	0.0156935	0.402541	0.775814	Ctbp1	O88712	-1.59552	-1.09828	0.139067	0.49059	cytoplasm
Q8VCN5	-1.84073	3.1681	5.00882	1.16457	16.4472	2.06611e-06	4.81935e-05	9.7719e-05	0.00610005	Cth	Q8VCN5	3.81777	2.62855	0.000399506	0.0236321	cytoplasm
P26231	1.5289	-0.129703	-1.6586	0.699599	-4.87563	0.0016011	0.00482394	0.292396	0.715398	Ctnna1	P26231	-0.094765	-0.06527	0.929946	0.865591	cytoplasm
Q02248	1.0701	-0.527595	-1.5977	0.271253	-5.54311	0.000750549	0.00259561	0.227123	0.661308	Ctnnb1	Q02248	-0.408956	-0.281605	0.704468	0.829889	cytoplasm
P30999	1.84674	-0.156436	-2.00318	0.845153	-7.51903	0.000109438	0.000608016	0.0956305	0.451188	Ctnnd1	P30999	-0.179483	-0.123644	0.867735	0.857329	cytoplasm
P70303	1.00717	-0.339238	-1.34641	0.333968	-5.81594	0.000560126	0.00208254	0.203683	0.6365	Ctps2	P70303	-0.209119	-0.143995	0.846217	0.85423	cytoplasm
P10605	-1.18352	0.226493	1.41002	-0.478516	6.88997	0.000192962	0.00094127	0.0933603	0.445246	Ctsb	P10605	0.756269	0.520604	0.483175	0.769906	cytoplasm
P97821	1.8989	1.70725	-0.19165	1.80307	-0.315771	0.761016	0.807359	0.995635	0.89539	Ctsc	P97821	1.67469	1.15372	0.120197	0.454261	cytoplasm
P49935	1.75409	1.22037	-0.533716	1.48723	-2.65751	0.031373	0.0553588	0.590542	0.835439	Ctsh	P49935	1.21423	0.836421	0.259921	0.642854	cytoplasm
Q60598	-0.215861	-0.920594	-0.704733	-0.568227	-2.2485	0.0578094	0.0934374	0.65768	0.849714	Cttn	Q60598	-0.567352	-0.390542	0.598873	0.805722	cytoplasm
Q9D4H8	-0.0839685	0.318475	0.402443	0.0770088	1.45477	0.193692	0.263771	0.677106	0.853393	Cul2	Q9D4H8	0.647655	0.445825	0.548184	0.791503	cytoplasm
P56395	0.0992575	2.50894	2.40968	1.3041	4.50845	0.00249483	0.00689115	0.260513	0.691318	Cyb5a	P56395	2.80469	1.93071	0.00930912	0.122579	cytoplasm
Q9CQX2	-0.840632	0.445101	1.28573	-0.197765	4.37793	0.00293481	0.00785729	0.273567	0.701653	Cyb5b	Q9CQX2	0.912322	0.628002	0.397631	0.733592	cytoplasm
Q9DCN2	1.64461	0.632025	-1.01259	1.13832	-3.03035	0.0181705	0.0351225	0.532241	0.820647	Cyb5r3	Q9DCN2	0.645854	0.444866	0.549044	0.791762	cytoplasm
Q9D0M3	-1.55682	-0.0186467	1.53817	-0.787733	7.57911	0.000103873	0.000589178	0.0660794	0.362275	Cyc1	Q9D0M3	0.579231	0.398768	0.591197	0.803695	cytoplasm
Q7TMB8	1.21362	-1.7178	-2.93142	-0.252091	-9.02226	3.24995e-05	0.00024887	0.0438714	0.273865	Cyfip1	Q7TMB8	-1.62535	-1.11928	0.131666	0.476932	cytoplasm
Q9CX80	-0.0402743	-1.46383	-1.42355	-0.75205	-5.49788	0.000788588	0.00270136	0.231188	0.66527	Cygb	Q9CX80	-1.14262	-0.786546	0.289417	0.667137	cytoplasm
Q9QZ82	-3.04529	-3.09838	-0.0530835	-3.07183	-0.247125	0.81162	0.851782	0.982924	0.89418	Cyp11a1	Q9QZ82	-2.22895	-1.53561	0.0386103	0.261053	cytoplasm
Q9D172	-1.0947	0.063739	1.15844	-0.515482	5.83794	0.000547293	0.00204105	0.151642	0.565905	D10Jhu81e	Q9D172	0.577311	0.397407	0.592464	0.804032	cytoplasm
Q99LF4	-0.238386	-0.381714	-0.143329	-0.31005	-0.439046	0.673335	0.734136	0.981537	0.894047	Rtcb	Q99LF4	-0.0243635	-0.0167708	0.981978	0.8718	cytoplasm
Q9CPT4	-1.03209	0.633118	1.66521	-0.199486	4.54126	0.00239598	0.0066634	0.257301	0.688665	Mydgf	Q9CPT4	1.13527	0.781483	0.292532	0.669511	cytoplasm
Q62165	0.771784	-0.747169	-1.51895	0.0123076	-3.52038	0.00908742	0.0198249	0.460318	0.798276	Dag1	Q62165	-0.574107	-0.39528	0.594446	0.804558	cytoplasm
Q922B2	0.310194	0.323506	0.013312	0.31685	0.0470525	0.963733	0.974925	0.928539	0.888672	Dars	Q922B2	0.580778	0.399818	0.590221	0.803434	cytoplasm
P31786	-2.42992	0.856291	3.28621	-0.786813	5.37723	0.000900953	0.0030143	0.184567	0.613406	Dbi	P31786	1.61345	1.11115	0.134492	0.482234	cytoplasm
Q62418	-0.0536229	-1.34198	-1.28836	-0.697801	-5.42259	0.000856747	0.00289419	0.238068	0.671768	Dbnl	Q62418	-1.01834	-0.700992	0.345083	0.704992	cytoplasm
P53395	-0.775583	1.41274	2.18832	0.31858	11.0041	8.34081e-06	0.000101716	0.0084676	0.0915338	Dbt	P53395	1.8681	1.28591	0.0832743	0.370621	cytoplasm
Q8N7N5	0.0948182	0.391646	0.296828	0.213549	1.05765	0.329084	0.41182	0.745753	0.865067	Dcaf8	Q8N7N5	0.68821	0.473755	0.523407	0.783767	cytoplasm
P28654	-0.117784	-2.58922	-2.47144	-1.3535	-7.88717	7.98943e-05	0.000490837	0.0797973	0.406882	Dcn	P28654	-2.25387	-1.55149	0.0366444	0.254914	cytoplasm
Q9DAR7	-0.134374	-0.186574	-0.0522	-0.160474	-0.169146	0.870275	0.903235	0.96849	0.892772	Dcps	Q9DAR7	0.151802	0.104495	0.888072	0.86014	cytoplasm
Q99KJ8	-0.515548	-1.4298	-0.914251	-0.972674	-1.9612	0.0889736	0.135038	0.706593	0.858646	Dctn2	Q99KJ8	-1.02188	-0.703412	0.34342	0.703986	cytoplasm
Q9Z0Y1	-0.729474	-1.12863	-0.399154	-0.929051	-1.12888	0.294687	0.372791	0.8546	0.880194	Dctn3	Q9Z0Y1	-0.681686	-0.469239	0.527374	0.785044	cytoplasm
Q8CBY8	0.0451312	-0.473798	-0.518929	-0.162441	-1.51608	0.177973	0.245519	0.784759	0.870908	Dctn4	Q8CBY8	-0.16817	-0.115765	0.876092	0.858498	cytoplasm
Q9QZ73	0.161378	-0.106625	-0.268004	0.0541769	-1.12552	0.301424	0.380721	0.855212	0.88027	Dcun1d1	Q9QZ73	0.177795	0.122393	0.86906	0.857516	cytoplasm
Q91X52	1.30599	2.07577	0.769775	1.69088	3.18407	0.0145718	0.0293238	0.413478	0.780442	Dcxr	Q91X52	2.15137	1.48159	0.0459813	0.281341	cytoplasm
Q9CWS0	-0.45434	0.530024	0.984364	0.037842	4.16978	0.00382253	0.00977271	0.295296	0.717403	Ddah1	Q9CWS0	0.926772	0.637942	0.390204	0.729891	cytoplasm
Q99LD8	1.98803	-1.91762	-3.90564	0.42577	-14.4956	4.49579e-06	6.76867e-05	0.00101736	0.0261076	Ddah2	Q99LD8	-1.96644	-1.35479	0.068035	0.338467	cytoplasm
Q3U1J4	0.190003	-0.329294	-0.519297	-0.0696452	-1.24469	0.251728	0.32848	0.833564	0.877541	Ddb1	Q3U1J4	-0.0500952	-0.0344855	0.962953	0.869597	cytoplasm
O88533	-1.87633	1.05644	2.93278	-0.409945	5.58129	0.000720022	0.00252318	0.169384	0.592861	Ddc	O88533	1.71261	1.17916	0.112238	0.437337	cytoplasm
O54734	-0.239589	0.0526871	0.292276	-0.0934508	0.785549	0.456873	0.539358	0.794024	0.872222	Ddost	O54734	0.410257	0.282403	0.70367	0.829729	cytoplasm
O35215	-0.654917	2.88342	3.53834	1.11425	9.56262	2.18964e-05	0.00018842	0.021547	0.169339	Ddt	O35215	3.31676	2.28309	0.00210432	0.0507429	cytoplasm
Q91VR5	-0.142374	-0.570469	-0.428095	-0.356422	-1.24454	0.251779	0.32848	0.833591	0.877545	Ddx1	Q91VR5	-0.230634	-0.15876	0.830676	0.851907	cytoplasm
Q61655	0.571111	-0.214118	-0.78523	0.178496	-3.9773	0.004909	0.0118545	0.39846	0.774036	Ddx19a	Q61655	-0.0044469	-0.00306154	0.99671	0.873455	cytoplasm
Q9Z1N5	0.165729	-1.37019	-1.53592	-0.602231	-4.38508	0.00290862	0.00780431	0.347719	0.749328	Ddx39b	Q9Z1N5	-1.08656	-0.747986	0.313711	0.684789	cytoplasm
Q62167	0.130987	-0.22666	-0.357647	-0.0478362	-1.2997	0.233248	0.308009	0.823612	0.876245	Ddx3x	Q62167	0.0633054	0.0435789	0.953194	0.868438	cytoplasm
Q810A7	-0.0484302	-0.120566	-0.072136	-0.0844981	-0.366323	0.724514	0.77914	0.995003	0.89533	Ddx42	Q810A7	0.20213	0.139141	0.85134	0.85498	cytoplasm
Q569Z5	0.153847	-0.415037	-0.568884	-0.130595	-2.59004	0.0346785	0.0603287	0.601398	0.837928	Ddx46	Q569Z5	-0.129242	-0.0889697	0.904615	0.862345	cytoplasm
Q6Q899	1.62736	0.643215	-0.984147	1.2337	-3.95313	0.00681335	0.0155883	0.401601	0.775407	Ddx58	Q6Q899	0.660191	0.454737	0.540215	0.789076	cytoplasm
P54823	0.672059	-0.669578	-1.34164	0.0012402	-4.07736	0.00430743	0.0107422	0.385614	0.768253	Ddx6	P54823	-0.478323	-0.32932	0.657359	0.819894	cytoplasm
Q9CQ62	-1.0657	0.908857	1.97455	-0.0784192	10.1245	1.48164e-05	0.000147016	0.0151541	0.135577	Decr1	Q9CQ62	1.41714	0.975518	0.18887	0.566714	cytoplasm
Q7TNV0	0.579087	-0.817271	-1.39636	-0.119092	-6.73807	0.000222607	0.00104211	0.137503	0.541724	Dek	Q7TNV0	-0.609054	-0.419314	0.572226	0.798498	cytoplasm
Q570Y9	-0.129198	1.15265	1.28185	0.38354	5.09524	0.00193284	0.00559882	0.207174	0.640422	Deptor	Q570Y9	1.49008	1.02572	0.167112	0.536451	cytoplasm
P31001	-0.907534	-3.62494	-2.7174	-2.26624	-10.0585	1.54961e-05	0.00015118	0.0240806	0.182377	Des	P31001	-3.14551	-2.16524	0.00354123	0.0705231	cytoplasm
P00375	-1.5752	2.16932	3.74452	0.671514	10.5972	3.01644e-05	0.000235051	0.0111367	0.110761	Dhfr	P00375	2.77055	1.90738	0.0101976	0.129302	cytoplasm
Q99L04	-0.497009	1.29011	1.78712	0.396551	7.30206	0.000132505	0.000704095	0.0761326	0.395587	Dhrs1	Q99L04	1.69464	1.1665	0.116143	0.44577	cytoplasm
O35286	0.29734	-0.475912	-0.773253	-0.089286	-2.97387	0.0197196	0.0373418	0.540884	0.823005	Dhx15	O35286	-0.216296	-0.148901	0.841046	0.853466	cytoplasm
Q8BMF4	-1.37438	-1.09952	0.274862	-1.23695	1.15069	0.286162	0.363326	0.729464	0.862469	Dlat	Q8BMF4	-0.534924	-0.368248	0.619898	0.811066	cytoplasm
Q811D0	-0.855576	-0.501438	0.354138	-0.678507	1.23334	0.255693	0.332251	0.715096	0.860092	Dlg1	Q811D0	-0.0314908	-0.0216769	0.976708	0.871197	cytoplasm
Q9D2G2	-1.44467	-0.0139355	1.43073	-0.7293	5.94916	0.0004872	0.00188916	0.144408	0.553861	Dlst	Q9D2G2	0.563481	0.387914	0.601334	0.806363	cytoplasm
Q9DBT9	-1.1522	3.44882	4.60102	1.14831	17.4416	3.24074e-07	2.87618e-05	3.67563e-05	0.00320089	Dmgdh	Q9DBT9	3.97288	2.73486	0.000229967	0.0191375	cytoplasm
P63037	0.153261	0.698617	0.545357	0.425939	2.69294	0.0297694	0.0529596	0.481559	0.805443	Dnaja1	P63037	0.984519	0.677737	0.361323	0.714465	cytoplasm
Q9QYJ0	-0.386683	-0.026576	0.360107	-0.20663	1.52257	0.169951	0.235785	0.665631	0.851242	Dnaja2	Q9QYJ0	0.357829	0.246312	0.740072	0.836737	cytoplasm
Q99M87	-1.09553	1.18514	2.28067	0.272871	4.04846	0.00608841	0.0141695	0.308481	0.726174	Dnaja3	Q99M87	1.69886	1.16946	0.115223	0.443804	cytoplasm
Q9QYJ3	0.0134127	-0.277079	-0.290491	-0.102784	-1.04924	0.332652	0.415644	0.869126	0.88196	Dnajb1	Q9QYJ3	0.0343359	0.0236361	0.974603	0.870955	cytoplasm
Q99KV1	-0.838781	0.425121	1.2639	-0.20683	3.06156	0.0173703	0.03392	0.429905	0.787045	Dnajb11	Q99KV1	0.892004	0.614016	0.408225	0.738699	cytoplasm
Q9D832	1.04612	-0.0189128	-1.06503	0.513602	-4.75329	0.00185207	0.00540981	0.305607	0.724309	Dnajb4	Q9D832	0.104102	0.0716832	0.923083	0.864727	cytoplasm
Q9DC23	0.636577	-0.94792	-1.5845	-0.155672	-4.95969	0.00362177	0.00934761	0.283545	0.709098	Dnajc10	Q9DC23	-0.750192	-0.516493	0.486638	0.771168	cytoplasm
Q91YW3	0.0533372	0.662556	0.609218	0.357946	2.97624	0.0196519	0.0373004	0.441567	0.791496	Dnajc3	Q91YW3	0.966686	0.66545	0.370094	0.719333	cytoplasm
Q6NZB0	-0.180873	-0.869905	-0.689032	-0.525389	-1.65017	0.141141	0.200607	0.760941	0.867403	Dnajc8	Q6NZB0	-0.523047	-0.360045	0.627715	0.812979	cytoplasm
Q8K1M6	-0.936187	-1.12584	-0.189656	-1.03102	-0.758846	0.471738	0.553957	0.922435	0.888018	Dnm1l	Q8K1M6	-0.64119	-0.44137	0.552188	0.792702	cytoplasm
P39054	1.49655	-0.430585	-1.92713	0.532982	-7.99069	7.32863e-05	0.000463071	0.0757511	0.394387	Dnm2	P39054	-0.389745	-0.268434	0.717684	0.832497	cytoplasm
Q9Z2W0	0.360826	0.261118	-0.0997086	0.310972	-0.350418	0.735922	0.787934	0.997949	0.895607	Dnpep	Q9Z2W0	0.509152	0.350514	0.636849	0.815166	cytoplasm
Q99KK7	0.0546598	-0.15374	-0.208399	-0.04954	-0.608279	0.561449	0.636818	0.950228	0.890936	Dpp3	Q99KK7	0.15015	0.10336	0.889279	0.860303	cytoplasm
P28843	1.59287	1.3808	-0.212074	1.48684	-0.623985	0.551636	0.627785	0.947325	0.890639	Dpp4	P28843	1.40407	0.967097	0.192716	0.571657	cytoplasm
O08553	0.940335	-3.38832	-4.32865	-1.22399	-16.1178	5.6908e-07	3.26406e-05	0.000250065	0.0110637	Dpysl2	O08553	-3.24601	-2.23506	0.0026089	0.0585735	cytoplasm
Q9EQF6	-1.27584	-1.79958	-0.523742	-1.53771	-1.17444	0.277114	0.355914	0.846311	0.879163	Dpysl5	Q9EQF6	-1.25297	-0.862539	0.245334	0.629487	cytoplasm
P32233	-0.420186	0.424688	0.844874	-0.082236	2.98216	0.0231762	0.0428882	0.440751	0.791191	Drg1	P32233	0.815206	0.561146	0.449763	0.756966	cytoplasm
O35075	0.586668	-0.657596	-1.24426	-0.0354641	-2.08867	0.0879113	0.133592	0.684727	0.854788	Dscr3	O35075	-0.450763	-0.310337	0.675952	0.823976	cytoplasm
E9Q557	-0.203206	0.069499	0.272704	-0.0668533	0.687675	0.512913	0.593179	0.811593	0.874641	Dsp	E9Q557	0.420432	0.289408	0.696681	0.828314	cytoplasm
Q9R0P5	0.877134	-1.12223	-1.99936	-0.122547	-9.55491	2.20171e-05	0.00018842	0.03244	0.21942	Dstn	Q9R0P5	-0.968385	-0.666772	0.369144	0.718814	cytoplasm
Q9DD18	-1.17478	-0.689893	0.484886	-0.932336	1.93858	0.0920358	0.139166	0.597008	0.836931	Dtd1	Q9DD18	-0.161713	-0.11132	0.880814	0.85915	cytoplasm
Q3UIR3	0.710314	0.788942	0.0786281	0.749628	0.220571	0.831471	0.868876	0.896601	0.885162	Dtx3l	Q3UIR3	0.973218	0.670059	0.366789	0.717518	cytoplasm
Q9JHU4	0.850626	-1.32535	-2.17597	-0.23736	-6.6848	0.000234182	0.00108725	0.140807	0.547613	Dync1h1	Q9JHU4	-1.16667	-0.803289	0.279273	0.659168	cytoplasm
O88487	0.795353	-0.857081	-1.65243	-0.0308637	-6.0381	0.000444411	0.00176419	0.185938	0.615159	Dync1i2	O88487	-0.688318	-0.47392	0.523262	0.78372	cytoplasm
Q8R1Q8	-0.0790254	-1.25814	-1.17912	-0.668584	-4.87177	0.00160842	0.00482731	0.292807	0.715684	Dync1li1	Q8R1Q8	-0.929864	-0.640089	0.388611	0.729083	cytoplasm
Q6PDL0	1.0174	-1.84697	-2.86437	-0.414782	-13.4431	2.05814e-06	4.81935e-05	0.00235473	0.0404826	Dync1li2	Q6PDL0	-1.71872	-1.18347	0.11093	0.434454	cytoplasm
P63168	0.176252	-1.62081	-1.79707	-0.722281	-4.62448	0.00216398	0.00612752	0.319938	0.733365	Dynll1	P63168	-1.33911	-0.921838	0.214374	0.597515	cytoplasm
Q9D0M5	-0.853241	-1.48581	-0.632569	-1.16953	-2.45598	0.0423546	0.0719379	0.623232	0.842713	Dynll2	Q9D0M5	-1.01629	-0.699569	0.346063	0.705582	cytoplasm
O35459	-1.44988	0.793246	2.24313	-0.328317	11.1042	7.8336e-06	9.74803e-05	0.007906	0.087278	Ech1	O35459	1.37161	0.944252	0.203438	0.58486	cytoplasm
Q9D9V3	-1.76457	0.36417	2.12874	-0.7002	8.68786	4.19242e-05	0.000296386	0.0361508	0.237097	Echdc1	Q9D9V3	0.999949	0.688452	0.353782	0.710143	cytoplasm
Q9D7J9	-1.05462	2.63713	3.69175	0.791252	11.2605	7.10957e-06	9.12645e-05	0.00709539	0.0808064	Echdc3	Q9D7J9	3.14339	2.16382	0.00356306	0.0707706	cytoplasm
Q8BH95	-0.731049	0.77857	1.50962	0.0237603	7.55994	0.000105614	0.000597663	0.066738	0.364569	Echs1	Q8BH95	1.2258	0.84378	0.255751	0.639133	cytoplasm
Q9WUR2	-0.399529	1.31683	1.71636	0.458653	5.91307	0.000505853	0.00194285	0.146726	0.557792	Eci2	Q9WUR2	1.70358	1.17266	0.11423	0.44167	cytoplasm
Q6PDI5	0.182174	-0.0693597	-0.251534	0.0564071	-1.10367	0.304794	0.383984	0.859193	0.880758	AI314180	Q6PDI5	0.211267	0.145436	0.844698	0.854007	cytoplasm
Q9JMG1	-1.20458	1.09261	2.29718	-0.0559857	5.04422	0.00131461	0.00407904	0.211471	0.645136	Edf1	Q9JMG1	1.62622	1.11947	0.1316	0.476808	cytoplasm
Q8BL66	0.300569	-0.0953615	-0.39593	0.102604	-1.85091	0.104899	0.1561	0.725711	0.861856	Eea1	Q8BL66	0.163666	0.11267	0.879379	0.858952	cytoplasm
P10126	0.118785	0.167507	0.0487227	0.143146	0.134369	0.896742	0.923271	0.91245	0.886931	Eef1a1	P10126	0.459698	0.316452	0.66994	0.822676	cytoplasm
O70251	-1.00225	-0.0371433	0.965105	-0.519696	4.21021	0.00362947	0.00935759	0.290988	0.714414	Eef1b2	O70251	0.459562	0.316347	0.670043	0.822699	cytoplasm
Q9D1M4	-1.18633	-0.0107629	1.17556	-0.480988	4.5605	0.00340568	0.00892209	0.25543	0.687097	Eef1e1	Q9D1M4	0.519524	0.357633	0.630021	0.813536	cytoplasm
Q9D8N0	-0.429065	-0.47604	-0.0469752	-0.452552	-0.113952	0.912348	0.93446	0.958279	0.891753	Eef1g	Q9D8N0	-0.0839026	-0.0577543	0.937995	0.866591	cytoplasm
P58252	-0.12883	-0.312407	-0.183577	-0.220619	-0.46682	0.654245	0.716527	0.976396	0.893548	Eef2	P58252	0.0249575	0.0171798	0.981539	0.87175	cytoplasm
Q9JHW4	-0.186866	0.992167	1.17903	0.520554	2.85687	0.0274124	0.0495618	0.458181	0.797526	Eefsec	Q9JHW4	1.34012	0.922485	0.214053	0.597154	cytoplasm
Q8BH64	2.78085	-2.81038	-5.59122	-0.014764	-15.6118	7.1402e-07	3.26406e-05	0.000392954	0.0143096	Ehd2	Q8BH64	-3.00383	-2.07084	0.00528344	0.087386	cytoplasm
Q9QXY6	-0.346124	0.607171	0.953295	0.130524	3.99314	0.00480794	0.0116335	0.31462	0.730075	Ehd3	Q9QXY6	0.984177	0.67746	0.36152	0.714576	cytoplasm
Q9EQP2	2.89509	-1.68786	-4.58294	1.06191	-15.9785	2.46947e-06	5.16947e-05	0.000283558	0.0118982	Ehd4	Q9EQP2	-1.90216	-1.31148	0.0773214	0.358537	cytoplasm
Q9DBM2	-2.98009	1.92326	4.90334	-0.528414	10.5326	1.12895e-05	0.000123953	0.0116231	0.114056	Ehhadh	Q9DBM2	2.78079	1.9157	0.00987235	0.126899	cytoplasm
Q8BJW6	-0.0432526	0.391101	0.434354	0.173924	1.16777	0.279629	0.358013	0.726486	0.861983	Eif2a	Q8BJW6	0.712853	0.490708	0.508653	0.778882	cytoplasm
Q6ZWX6	-0.297904	0.00684647	0.304751	-0.145529	1.28173	0.239154	0.315211	0.706729	0.85867	Eif2s1	Q6ZWX6	0.375056	0.258171	0.728042	0.834486	cytoplasm
Q99L45	-0.88283	0.441084	1.32391	-0.220873	5.93006	0.000496977	0.00191509	0.145632	0.555944	Eif2s2	Q99L45	0.916003	0.630538	0.395729	0.732653	cytoplasm
Q9Z0N1	0.205465	-0.0430014	-0.248467	0.0812319	-0.681678	0.516485	0.595865	0.936669	0.889532	Eif2s3x	Q9Z0N1	0.233376	0.160657	0.828685	0.851604	cytoplasm
P23116	-0.0720468	0.1359	0.207947	0.0319266	0.82671	0.434595	0.517557	0.786666	0.871181	Eif3a	P23116	0.462905	0.31865	0.667785	0.822206	cytoplasm
Q8R1B4	0.258689	-0.28469	-0.543379	-0.0130004	-1.46463	0.184726	0.25269	0.793953	0.872212	Eif3c	Q8R1B4	-0.0180219	-0.0124065	0.986668	0.872331	cytoplasm
O70194	-0.177538	0.0822782	0.259816	-0.0476299	0.971805	0.362248	0.444067	0.760885	0.867395	Eif3d	O70194	0.428528	0.294982	0.691137	0.827175	cytoplasm
P60229	0.223204	-0.468605	-0.691809	-0.122701	-1.84407	0.105971	0.157312	0.726901	0.862051	Eif3e	P60229	-0.195464	-0.134558	0.856182	0.855682	cytoplasm
Q9DCH4	-0.260127	-0.245631	0.0144962	-0.254329	0.0443887	0.965969	0.976782	0.929031	0.888725	Eif3f	Q9DCH4	0.115686	0.0796331	0.914584	0.863641	cytoplasm
Q9Z1D1	-0.518883	0.160464	0.679347	-0.17921	2.63394	0.0324892	0.0570902	0.49013	0.808193	Eif3g	Q9Z1D1	0.568987	0.391661	0.597826	0.805448	cytoplasm
Q91WK2	-0.130109	0.000683408	0.130792	-0.0647127	0.651646	0.534605	0.613568	0.818084	0.875512	Eif3h	Q91WK2	0.338281	0.232861	0.753794	0.839231	cytoplasm
Q9QZD9	-0.421527	0.00152156	0.423048	-0.210002	2.0651	0.0761432	0.117838	0.576794	0.832175	Eif3i	Q9QZD9	0.392283	0.270028	0.716081	0.832185	cytoplasm
Q66JS6	-0.632289	0.277458	0.909747	-0.177416	2.63509	0.0324336	0.0570336	0.489962	0.808139	Eif3j2	Q66JS6	0.70667	0.486435	0.512351	0.780127	cytoplasm
Q9DBZ5	-0.141472	-0.241642	-0.10017	-0.191557	-0.473114	0.649957	0.713111	0.975231	0.893434	Eif3k	Q9DBZ5	0.0980283	0.0674791	0.927582	0.865294	cytoplasm
Q8QZY1	0.236319	-0.52715	-0.763469	-0.145415	-2.16538	0.0654982	0.10411	0.671693	0.852386	Eif3l	Q8QZY1	-0.256401	-0.176508	0.812083	0.849028	cytoplasm
Q99JX4	0.0270209	-0.249651	-0.276672	-0.111315	-0.976579	0.360031	0.442376	0.882419	0.883531	Eif3m	Q99JX4	0.059281	0.0408078	0.956167	0.868793	cytoplasm
P60843	-0.376303	-0.0486842	0.327619	-0.212493	1.63387	0.144551	0.204501	0.646963	0.847603	Eif4a1	P60843	0.333827	0.22979	0.756937	0.839792	cytoplasm
P10630	-0.0725825	-0.303175	-0.230592	-0.187879	-1.11047	0.302041	0.381303	0.857954	0.880607	Eif4a2	P10630	0.023928	0.0164713	0.9823	0.871836	cytoplasm
Q91VC3	-0.12277	-0.460566	-0.337797	-0.291668	-1.52944	0.16827	0.233719	0.782376	0.870566	Eif4a3	Q91VC3	-0.124308	-0.0855692	0.908244	0.86282	cytoplasm
Q8BGD9	-0.772987	0.109729	0.882715	-0.331629	2.69354	0.0297429	0.052951	0.481472	0.805415	Eif4b	Q8BGD9	0.564609	0.38865	0.600644	0.806184	cytoplasm
P63073	-0.472517	-0.14447	0.328047	-0.308494	1.48424	0.179599	0.246923	0.672108	0.852464	Eif4e	P63073	0.255594	0.175938	0.812679	0.849122	cytoplasm
Q6NZJ6	-0.0130637	0.404153	0.417217	0.195545	1.25625	0.247744	0.32504	0.71113	0.859421	Eif4g1	Q6NZJ6	0.720398	0.495904	0.504175	0.777356	cytoplasm
Q9WUK2	-0.671592	-0.776897	-0.105305	-0.724244	-0.24908	0.810164	0.85071	0.983286	0.894215	Eif4h	Q9WUK2	-0.340515	-0.234393	0.752226	0.83895	cytoplasm
P59325	-0.289474	0.05038	0.339854	-0.119547	1.71853	0.127642	0.185088	0.63291	0.844745	Eif5	P59325	0.417051	0.287079	0.699002	0.828787	cytoplasm
P63242	-0.589364	-0.118894	0.47047	-0.354129	1.94028	0.0918012	0.138898	0.596733	0.836868	Eif5a	P63242	0.302487	0.208216	0.779134	0.843642	cytoplasm
P70372	-0.0563834	-0.612373	-0.555989	-0.334378	-2.78884	0.0258426	0.0471783	0.569674	0.830433	Elavl1	P70372	-0.288225	-0.198406	0.789289	0.845343	cytoplasm
Q8C7X2	-0.0107298	-0.15926	-0.14853	-0.0849948	-0.47319	0.649905	0.713111	0.975216	0.893433	Emc1	Q8C7X2	0.156559	0.107771	0.884586	0.859666	cytoplasm
Q9EP72	-0.429546	1.47555	1.9051	0.332493	3.74412	0.00876173	0.0192428	0.343243	0.746887	Emc7	Q9EP72	1.86778	1.28568	0.0833284	0.370729	cytoplasm
Q05BC3	1.63055	-1.03572	-2.66627	0.297419	-7.05042	0.000166354	0.000833405	0.119316	0.506353	Eml1	Q05BC3	-1.01932	-0.702107	0.344316	0.704529	cytoplasm
Q7TNG5	1.81897	-0.639497	-2.45847	0.835583	-7.94525	0.000165362	0.0008333	0.0775062	0.399871	Eml2	Q7TNG5	-0.657477	-0.452922	0.541833	0.789573	cytoplasm
P17182	-1.90496	-0.335558	1.5694	-1.12026	7.70505	9.32095e-05	0.000551312	0.0618855	0.347266	Eno1	P17182	0.325832	0.224342	0.762524	0.840779	cytoplasm
P17183	-4.26366	-4.18175	0.0819098	-4.2227	0.38824	0.708916	0.764726	0.865897	0.881572	Eno2	P17183	-3.09005	-2.13107	0.00410019	0.0764746	cytoplasm
P21550	-4.09647	-3.95171	0.144761	-4.02409	0.470866	0.651487	0.714147	0.850837	0.879728	Eno3	P21550	-2.89051	-1.99313	0.00726275	0.104934	cytoplasm
Q8BGB7	-0.566263	-1.42043	-0.85417	-0.993348	-3.58337	0.00833261	0.0184665	0.451483	0.795138	Enoph1	Q8BGB7	-1.00327	-0.690596	0.352285	0.709269	cytoplasm
P16406	1.80443	0.0757178	-1.72871	0.940072	-6.056	0.000436318	0.00173886	0.18456	0.613397	Enpep	P16406	0.0603913	0.0416019	0.955315	0.868692	cytoplasm
P60840	-2.18983	-2.10662	0.0832127	-2.14823	0.134432	0.896694	0.923271	0.912438	0.88693	Ensa	P60840	-1.39326	-0.959402	0.19628	0.576138	cytoplasm
Q9WV92	-1.8115	-1.79262	0.018882	-1.80206	0.0564808	0.956474	0.96919	0.926801	0.888487	Epb41l3	Q9WV92	-1.14828	-0.79059	0.286944	0.665229	cytoplasm
Q9D379	1.5239	0.907379	-0.616517	1.21564	-1.57192	0.158222	0.221783	0.774815	0.869468	Ephx1	Q9D379	0.943231	0.649655	0.381561	0.725452	cytoplasm
P34914	-2.83957	1.94567	4.78524	-0.446948	9.39427	2.47108e-05	0.000203614	0.0238719	0.181339	Ephx2	P34914	2.77756	1.91331	0.00996493	0.12759	cytoplasm
Q80VP1	-0.824357	-0.740657	0.0836996	-0.782507	0.319877	0.758025	0.805939	0.878394	0.88306	Epn1	Q80VP1	-0.276405	-0.190265	0.797743	0.846731	cytoplasm
Q8CGC7	0.213441	0.101155	-0.112286	0.157298	-0.251856	0.808098	0.849182	0.9838	0.894264	Eprs	Q8CGC7	0.376077	0.258893	0.727312	0.834347	cytoplasm
P42567	1.26849	-0.158046	-1.42654	0.555223	-6.28525	0.000345943	0.00145783	0.16757	0.59026	Eps15	P42567	-0.0756001	-0.0520628	0.944095	0.867338	cytoplasm
Q60902	-0.127241	-0.737055	-0.609813	-0.432148	-1.82224	0.109469	0.161815	0.730709	0.862671	Eps15l1	Q60902	-0.39998	-0.275332	0.710752	0.831139	cytoplasm
Q9EQH2	0.77782	0.536874	-0.240946	0.657347	-0.686122	0.513837	0.593394	0.935849	0.889446	Erap1	Q9EQH2	0.708835	0.488043	0.510958	0.77966	cytoplasm
Q6PH08	-4.48321	-2.18098	2.30223	-3.10187	6.21507	0.000664831	0.00239163	0.128187	0.524264	Erc2	Q6PH08	-1.04923	-0.723774	0.329632	0.695376	cytoplasm
Q8BFZ9	-0.587139	-1.30185	-0.714715	-0.944497	-2.87089	0.0229122	0.042432	0.556817	0.827195	Erlin2	Q8BFZ9	-0.880879	-0.606351	0.414102	0.741448	cytoplasm
Q8R180	0.756897	-0.699265	-1.45616	0.0288163	-4.35155	0.00303371	0.00809541	0.35173	0.751476	Ero1l	Q8R180	-0.523487	-0.360425	0.627351	0.812891	cytoplasm
Q9D8U3	-3.3299	-3.31517	0.0147291	-3.32253	0.0246364	0.981246	0.985711	0.932675	0.889111	Erp27	Q9D8U3	-2.39382	-1.64953	0.0262991	0.216791	cytoplasm
P57759	-0.968597	-0.583749	0.384848	-0.776173	1.2009	0.267312	0.344777	0.720724	0.861033	Erp29	P57759	-0.0931831	-0.0641439	0.931152	0.865742	cytoplasm
Q9D1Q6	-0.0409547	0.393148	0.434102	0.176097	2.14474	0.0675609	0.106651	0.564237	0.829079	Erp44	Q9D1Q6	0.714481	0.491828	0.507685	0.778554	cytoplasm
Q9R0P3	0.207697	0.650641	0.442944	0.429169	1.24434	0.251848	0.32848	0.71319	0.859771	Esd	Q9R0P3	0.926611	0.637881	0.39025	0.729914	cytoplasm
Q8BWY3	-0.242212	0.16025	0.402463	-0.0409808	2.00492	0.0833349	0.127432	0.586369	0.834462	Etf1	Q8BWY3	0.518299	0.356775	0.630842	0.813733	cytoplasm
Q99LC5	-1.343	1.24863	2.59163	-0.0471861	9.83319	1.8098e-05	0.000165322	0.0182228	0.151413	Etfa	Q99LC5	1.8075	1.24429	0.0937492	0.394366	cytoplasm
Q9DCW4	-1.27404	1.24029	2.51433	-0.0168719	12.9235	2.71592e-06	5.34205e-05	0.00208165	0.0380144	Etfb	Q9DCW4	1.78658	1.22988	0.0976147	0.403376	cytoplasm
Q921G7	-1.57843	0.835915	2.41435	-0.371259	6.85586	0.000199212	0.000956454	0.094916	0.449332	Etfdh	Q921G7	1.43774	0.989806	0.182475	0.558237	cytoplasm
Q9DCM0	-2.29033	1.20638	3.49671	-0.541977	15.1992	8.63671e-07	3.51082e-05	0.00031033	0.0125271	Ethe1	Q9DCM0	1.93807	1.33462	0.0722387	0.347903	cytoplasm
Q9D4H1	1.07444	-0.903864	-1.9783	0.0852876	-5.89619	0.00051485	0.00196513	0.197137	0.628908	Exoc2	Q9D4H1	-0.786017	-0.541249	0.465995	0.763429	cytoplasm
Q3TPX4	0.884594	-0.527363	-1.41196	0.178616	-4.33123	0.00311234	0.00826006	0.354174	0.752767	Exoc5	Q3TPX4	-0.374881	-0.258122	0.728091	0.834495	cytoplasm
O35250	0.862254	-0.280064	-1.14232	0.405327	-3.82934	0.0079014	0.0176074	0.417921	0.782268	Exoc7	O35250	-0.123507	-0.0850388	0.90881	0.862894	cytoplasm
P26040	0.778002	-2.792	-3.57	-1.007	-15.7625	6.66893e-07	3.26406e-05	0.000343943	0.013252	Ezr	P26040	-2.62007	-1.80396	0.015109	0.160146	cytoplasm
Q8BH61	1.29446	-1.36211	-2.65657	0.231829	-7.3237	0.000264267	0.0011914	0.105001	0.474423	F13a1	Q8BH61	-1.2844	-0.884529	0.233506	0.617891	cytoplasm
P12710	-2.99014	3.16438	6.15452	0.0871179	13.6582	1.84033e-06	4.77372e-05	0.00115876	0.028037	Fabp1	P12710	4.02374	2.772	0.000188747	0.0175631	cytoplasm
P55050	-3.73084	0.0303179	3.76116	-1.85026	5.75206	0.000599344	0.00220151	0.157414	0.575057	Fabp2	P55050	1.02481	0.706408	0.341368	0.702736	cytoplasm
P11404	-3.36012	-5.00334	-1.64321	-4.18173	-6.99738	0.000174667	0.000864124	0.122264	0.512453	Fabp3	P11404	-4.07648	-2.80908	0.000154597	0.0159464	cytoplasm
P04117	-2.46463	-2.23704	0.227594	-2.35084	0.708401	0.500691	0.582071	0.807864	0.874136	Fabp4	P04117	-1.47355	-1.01482	0.171666	0.543129	cytoplasm
Q05816	-1.03823	-1.60531	-0.567081	-1.32177	-2.46141	0.0420123	0.0714063	0.622342	0.842524	Fabp5	Q05816	-1.10204	-0.758612	0.306886	0.680022	cytoplasm
P51162	-4.83491	-4.83422	0.000686704	-4.83457	0.00291416	0.997753	0.998572	0.936684	0.889533	Fabp6	P51162	-3.63831	-2.51076	0.000720228	0.0294156	cytoplasm
P54731	0.281747	-0.918832	-1.20058	-0.198485	-5.10418	0.00191527	0.00556112	0.268759	0.697928	Faf1	P54731	-0.656371	-0.451854	0.542786	0.789865	cytoplasm
Q3UW53	1.66376	-1.76243	-3.4262	-0.049336	-13.9661	1.57238e-06	4.68764e-05	0.00156266	0.0328812	Fam129a	Q3UW53	-1.7521	-1.20687	0.104049	0.41879	cytoplasm
Q9CR98	-1.45264	1.34501	2.79765	-0.0538164	5.96579	0.000478863	0.00187171	0.14335	0.552042	Fam136a	Q9CR98	1.92388	1.32445	0.0744391	0.352606	cytoplasm
Q9D6U8	-1.67392	0.161837	1.83576	-0.756043	5.84883	0.000541054	0.0020302	0.150921	0.564734	Fam162a	Q9D6U8	0.781078	0.537746	0.468886	0.764544	cytoplasm
Q6PGL7	-0.0954937	-0.0384309	0.0570628	-0.0669623	0.218479	0.83304	0.870143	0.896985	0.885206	Washc2	Q6PGL7	0.292852	0.201589	0.78599	0.844794	cytoplasm
Q9DB60	-2.91388	-1.83476	1.07912	-2.37432	4.97527	0.00142431	0.00436968	0.217379	0.651418	Fam213b	Q9DB60	-0.989309	-0.681512	0.358654	0.712951	cytoplasm
Q9CWE0	-0.561064	-0.362536	0.198528	-0.441947	0.724693	0.494673	0.575899	0.804936	0.873736	Mtfr1l	Q9CWE0	0.0536823	0.0369521	0.960305	0.869285	cytoplasm
Q8BSE0	1.44339	1.41371	-0.0296796	1.42855	-0.0815282	0.937213	0.953635	0.952284	0.891146	Rmdn2	Q8BSE0	1.46425	1.00846	0.174368	0.547003	cytoplasm
Q3UJU9	-0.854925	0.626168	1.48109	-0.114378	6.67194	0.000237077	0.00109306	0.103667	0.471238	Rmdn3	Q3UJU9	1.096	0.754436	0.309556	0.681905	cytoplasm
Q9DCV4	-1.20037	1.14405	2.34442	-0.0281592	6.73057	0.000224198	0.00104754	0.100811	0.464282	Rmdn1	Q9DCV4	1.6769	1.15436	0.119992	0.453837	cytoplasm
Q80VD1	-0.070525	-0.147347	-0.076822	-0.108936	-0.274544	0.794052	0.836224	0.988001	0.894667	Fam98b	Q80VD1	0.17938	0.12348	0.867908	0.857354	cytoplasm
F8VPU2	1.1039	0.00346168	-1.10044	0.553679	-4.62208	0.00217031	0.00612752	0.320209	0.733531	Farp1	F8VPU2	0.115935	0.0798337	0.91437	0.863614	cytoplasm
Q8C0C7	-0.437706	0.476016	0.913722	0.0191549	4.10634	0.00414854	0.0104744	0.302143	0.722027	Farsa	Q8C0C7	0.86973	0.598677	0.420035	0.744166	cytoplasm
Q9WUA2	0.0201865	0.106557	0.0863701	0.0633716	0.226295	0.82718	0.866248	0.89555	0.885043	Farsb	Q9WUA2	0.416735	0.286872	0.699209	0.828829	cytoplasm
P19096	-0.969327	-0.689406	0.279922	-0.829366	0.486359	0.640978	0.705799	0.848019	0.879377	Fasn	P19096	-0.198706	-0.136782	0.853831	0.855342	cytoplasm
Q9QXD6	-3.72111	2.56611	6.28722	-0.577496	17.1405	3.67002e-07	2.98373e-05	4.96887e-05	0.00389749	Fbp1	Q9QXD6	3.55883	2.4531	0.000952826	0.0318538	cytoplasm
P70695	-3.46906	-2.47962	0.989439	-2.8754	4.14356	0.00544954	0.0128918	0.298114	0.719324	Fbp2	P70695	-1.53289	-1.0564	0.154775	0.517335	cytoplasm
Q920E5	-0.0632898	1.573	1.63629	0.754854	4.31611	0.00317231	0.00837179	0.279903	0.706425	Fdps	Q920E5	1.89841	1.30681	0.0783837	0.36066	cytoplasm
P46656	-1.18829	0.235228	1.42352	-0.476532	4.06249	0.00439148	0.0108977	0.306936	0.725175	Fdx1	P46656	0.765874	0.527217	0.477635	0.767856	cytoplasm
Q61578	-2.9927	-1.19763	1.79507	-2.09516	7.86217	8.15889e-05	0.000498735	0.0569645	0.32873	Fdxr	Q61578	-0.337795	-0.232711	0.753946	0.839258	cytoplasm
Q8CIB5	2.47837	-0.572388	-3.05076	0.952991	-8.2925	5.72723e-05	0.000383756	0.0649011	0.358128	Fermt2	Q8CIB5	-0.710664	-0.489802	0.509436	0.779147	cytoplasm
Q3UVL4	0.699979	-0.716425	-1.4164	0.133418	-6.10844	0.000731312	0.00255398	0.180566	0.608195	Vps51	Q3UVL4	-0.530263	-0.365084	0.622908	0.811807	cytoplasm
E9PV24	3.6384	1.60333	-2.03507	2.62086	-3.63154	0.00780106	0.0174398	0.444793	0.792695	Fga	E9PV24	1.25342	0.864878	0.244056	0.628269	cytoplasm
Q8K0E8	3.33408	0.260002	-3.07408	1.79704	-5.35968	0.00091872	0.00304865	0.243927	0.677106	Fgb	Q8K0E8	-0.0343847	-0.0237178	0.974515	0.870945	cytoplasm
P97807	-1.58744	0.190735	1.77817	-0.698352	7.52652	0.000108727	0.000605882	0.0678989	0.368573	Fh1	P97807	0.794198	0.546765	0.461462	0.761659	cytoplasm
Q9CQ92	-0.174518	-0.554439	-0.379922	-0.364479	-1.3109	0.229634	0.304186	0.821591	0.875978	Fis1	Q9CQ92	-0.20874	-0.143689	0.84654	0.854278	cytoplasm
P26883	-0.145769	-1.63234	-1.48658	-0.889057	-4.13396	0.00400302	0.0101596	0.37846	0.764903	Fkbp1a	P26883	-1.29189	-0.889289	0.231	0.61534	cytoplasm
P45878	-0.572484	0.606352	1.17884	0.0169343	5.04457	0.00131408	0.00407904	0.211441	0.645103	Fkbp2	P45878	1.02465	0.705318	0.342114	0.703192	cytoplasm
Q62446	-1.41534	0.31958	1.73492	-0.54788	6.77865	0.000214217	0.00100864	0.098515	0.458557	Fkbp3	Q62446	0.891647	0.613826	0.40837	0.738767	cytoplasm
P30416	-0.0562158	0.207226	0.263441	0.0755049	1.32909	0.223862	0.298197	0.698574	0.857255	Fkbp4	P30416	0.531343	0.365761	0.622264	0.811649	cytoplasm
Q64378	-0.414938	-0.10844	0.306498	-0.292338	0.932027	0.385659	0.467041	0.767928	0.868451	Fkbp5	Q64378	0.28112	0.193509	0.794372	0.84618	cytoplasm
Q8BTM8	1.6974	-2.59297	-4.29037	-0.447784	-10.8816	9.01311e-06	0.000105717	0.0144102	0.131365	Flna	Q8BTM8	-2.58877	-1.78321	0.0163139	0.166432	cytoplasm
Q80X90	0.829042	-0.611825	-1.44087	0.108609	-3.71779	0.00693839	0.0157567	0.432956	0.788228	Flnb	Q80X90	-0.449209	-0.309292	0.67698	0.824196	cytoplasm
O08917	1.1302	0.0964304	-1.03377	0.613316	-3.26305	0.0205633	0.0386692	0.497393	0.810463	Flot1	O08917	0.204105	0.14055	0.849852	0.854763	cytoplasm
P50285	2.09858	1.28968	-0.808906	1.69413	-2.62444	0.0329504	0.0577342	0.595852	0.836666	Fmo1	P50285	1.22069	0.841069	0.257282	0.640508	cytoplasm
Q8K2I3	3.93916	-0.76825	-4.70741	2.0562	-15.9042	2.54152e-06	5.18461e-05	0.000303125	0.0123626	Fmo2	Q8K2I3	-1.17302	-0.809694	0.275458	0.656071	cytoplasm
Q61553	-1.69681	-1.67109	0.0257184	-1.68137	0.0432826	0.966816	0.977233	0.929235	0.888746	Fscn1	Q61553	-1.04767	-0.721292	0.331293	0.69644	cytoplasm
P09528	-1.1971	-0.0525915	1.14451	-0.624845	3.75989	0.00655523	0.0150974	0.341382	0.745858	Fth1	P09528	0.479661	0.330192	0.656509	0.819703	cytoplasm
P56959	-0.752622	-1.12342	-0.370796	-0.93802	-0.787992	0.45553	0.538293	0.917064	0.887436	Fus	P56959	-0.672253	-0.462746	0.533104	0.786862	cytoplasm
O35943	-1.37171	0.892828	2.26454	-0.23944	4.02612	0.00460476	0.0112875	0.31095	0.727757	Fxn	O35943	1.45693	1.00297	0.176726	0.550328	cytoplasm
P97855	-0.728993	0.291041	1.02003	-0.218976	2.97767	0.0196112	0.0372521	0.44137	0.791422	G3bp1	P97855	0.737895	0.50793	0.493891	0.773768	cytoplasm
P97379	-1.4739	-0.0682199	1.40568	-0.77106	4.24803	0.0034584	0.00902143	0.286995	0.711587	G3bp2	P97379	0.51453	0.354217	0.633293	0.81432	cytoplasm
Q00612	-0.430957	-2.17176	-1.74081	-1.30136	-6.39761	0.000309435	0.00134163	0.159685	0.578554	G6pdx	Q00612	-1.77928	-1.22477	0.0990158	0.406773	cytoplasm
Q8R3R8	-0.657888	0.551307	1.20919	-0.0532902	3.25487	0.0131763	0.0269832	0.404156	0.776509	Gabarapl1	Q8R3R8	0.985189	0.678154	0.361028	0.714298	cytoplasm
P48320	-2.59929	-2.39549	0.203795	-2.49739	0.540472	0.610814	0.682132	0.838193	0.878135	Gad2	P48320	-1.60743	-1.10711	0.135915	0.484862	cytoplasm
Q68FH4	0.737355	-0.315693	-1.05305	0.210831	-4.16835	0.00382958	0.00978048	0.374154	0.762839	Galk2	Q68FH4	-0.13635	-0.0938779	0.89938	0.861655	cytoplasm
Q8K157	-1.56583	1.81485	3.38068	0.124509	15.5648	7.29509e-07	3.26406e-05	0.000223049	0.0104059	Galm	Q8K157	2.41437	1.66216	0.0251706	0.211821	cytoplasm
Q8BHN3	0.366877	0.22311	-0.143767	0.294993	-0.490426	0.638234	0.70373	0.972026	0.893121	Ganab	Q8BHN3	0.47004	0.323588	0.662951	0.821141	cytoplasm
P06837	-3.16435	-1.03165	2.1327	-2.31127	2.20401	0.0676027	0.106651	0.55498	0.826722	Gap43	P06837	-0.140509	-0.0968098	0.896255	0.861239	cytoplasm
P16858	-1.51349	-0.540364	0.973127	-1.02693	4.24699	0.00346302	0.00902382	0.287105	0.711666	Gapdh	P16858	0.0496087	0.0341524	0.96331	0.869639	cytoplasm
Q9CZD3	-0.338602	-0.721196	-0.382594	-0.529899	-1.2289	0.257257	0.334106	0.836426	0.877909	Gars	Q9CZD3	-0.345562	-0.237869	0.748676	0.83831	cytoplasm
Q64737	0.234782	-0.155488	-0.39027	0.0396469	-1.48691	0.178913	0.246274	0.789969	0.87165	Gart	Q64737	0.115541	0.0795393	0.914684	0.863654	cytoplasm
Q9D964	-3.5519	-1.98886	1.56304	-2.77038	5.48752	0.0007976	0.00272457	0.17624	0.602402	Gatm	Q9D964	-1.02701	-0.707818	0.340406	0.702146	cytoplasm
Q60759	-1.2582	2.48582	3.74402	0.613812	13.3401	2.17278e-06	4.9431e-05	0.00149831	0.0321754	Gcdh	Q60759	3.02922	2.0853	0.00497419	0.0844037	cytoplasm
P97494	1.33254	1.47057	0.138032	1.40156	0.30073	0.772007	0.817597	0.8819	0.883471	Gclc	P97494	1.54133	1.06149	0.152796	0.514122	cytoplasm
O09172	0.655131	1.44436	0.78923	1.04975	2.94058	0.020697	0.0388607	0.446493	0.793321	Gclm	O09172	1.6387	1.12822	0.128609	0.471076	cytoplasm
E9PVA8	0.225066	-0.242588	-0.467654	-0.00876081	-1.17169	0.278148	0.356866	0.84681	0.879225	Gcn1l1	E9PVA8	0.030214	0.0207995	0.97765	0.871305	cytoplasm
P50396	-0.379985	-2.16899	-1.789	-1.27449	-5.28405	0.000999891	0.00326034	0.251103	0.683413	Gdi1	P50396	-1.7858	-1.22926	0.0977836	0.403769	cytoplasm
Q61598	0.576504	-0.657871	-1.23437	-0.0406835	-3.54712	0.00875832	0.0192428	0.456555	0.796951	Gdi2	Q61598	-0.449183	-0.309248	0.677024	0.824206	cytoplasm
P03995	-4.22776	-3.80421	0.423556	-4.01599	1.1581	0.283312	0.361135	0.728171	0.862258	Gfap	P03995	-2.71906	-1.87515	0.0115486	0.138621	cytoplasm
Q8K0D5	-1.13153	0.53561	1.66714	-0.297958	5.63024	0.000682875	0.00243519	0.165885	0.587813	Gfm1	Q8K0D5	1.0559	0.72686	0.327575	0.694048	cytoplasm
Q8R0H9	0.727906	-0.626015	-1.35392	0.0509457	-5.65323	0.000666172	0.00239292	0.217441	0.651483	Gga1	Q8R0H9	-0.444948	-0.306348	0.679884	0.824816	cytoplasm
Q9WTN0	0.77481	-1.86047	-2.63528	-0.2793	-10.232	3.722e-05	0.00027328	0.0216704	0.169997	Ggps1	Q9WTN0	-1.68796	-1.16218	0.117502	0.448644	cytoplasm
Q9EQX0	-4.12071	-4.85363	-0.732925	-4.48717	-1.71088	0.12909	0.186523	0.75023	0.865765	Ghrl	Q9EQX0	-3.78802	-2.61205	0.000434511	0.0243874	cytoplasm
Q9CQS6	-2.65312	-3.22186	-0.568747	-2.99437	-1.16916	0.284678	0.362007	0.847271	0.879283	Gkn2	Q9CQS6	-2.42399	-1.66956	0.0245292	0.208903	cytoplasm
P23780	-0.00659783	-0.00900323	-0.0024054	-0.00780053	-0.00781685	0.993973	0.995197	0.938665	0.889741	Glb1	P23780	0.306062	0.210685	0.776584	0.843209	cytoplasm
Q9CPU0	-0.518958	1.00575	1.52471	0.243396	5.92996	0.000497029	0.00191509	0.145638	0.555955	Glo1	Q9CPU0	1.41429	0.973521	0.189777	0.56789	cytoplasm
Q9CPV4	0.502652	-0.00141473	-0.504067	0.250619	-2.24022	0.058533	0.0942946	0.659071	0.849983	Glod4	Q9CPV4	0.220746	0.151973	0.837812	0.852983	cytoplasm
Q9QUH0	-0.862366	0.227278	1.08964	-0.317544	4.05729	0.00442133	0.0109478	0.307508	0.725546	Glrx	Q9QUH0	0.698464	0.480792	0.517256	0.781757	cytoplasm
Q9CQM9	-0.746094	0.0938476	0.839942	-0.326123	4.05494	0.00443484	0.010959	0.307766	0.725713	Glrx3	Q9CQM9	0.543822	0.37434	0.61412	0.809627	cytoplasm
Q80Y14	-1.84014	0.185383	2.02552	-0.827377	3.62294	0.00789324	0.0176074	0.357755	0.754635	Glrx5	Q80Y14	0.834947	0.574865	0.43876	0.752381	cytoplasm
D3Z7P3	-1.54934	-2.0303	-0.480963	-1.78982	-1.32211	0.226061	0.300962	0.819566	0.87571	Gls	D3Z7P3	-1.43379	-0.987082	0.183681	0.559862	cytoplasm
Q8K297	0.822175	0.433093	-0.389082	0.627634	-1.40362	0.201523	0.272609	0.804893	0.87373	Colgalt1	Q8K297	0.596962	0.411024	0.579846	0.800618	cytoplasm
Q9JL62	0.157934	-3.41779	-3.57573	-1.62993	-12.3292	3.7783e-06	6.26091e-05	0.00538819	0.0676575	Gltp	Q9JL62	-3.13274	-2.15656	0.00367621	0.072033	cytoplasm
P26443	-0.837897	1.72894	2.56683	0.44552	9.28682	2.67197e-05	0.000215793	0.0254668	0.189117	Glud1	P26443	2.19566	1.51139	0.0417802	0.270258	cytoplasm
P15105	-2.57156	0.823915	3.39548	-0.873824	8.32129	5.59624e-05	0.00037705	0.0444157	0.276324	Glul	P15105	1.60692	1.10674	0.136048	0.485106	cytoplasm
Q91XE0	-3.4898	2.46082	5.95062	-0.51449	24.8889	2.51561e-08	1.58286e-05	4.75546e-09	5.15335e-06	Glyat	Q91XE0	3.41134	2.35098	0.0015426	0.0409289	cytoplasm
Q8CGP2	0.199302	-0.105678	-0.30498	0.0468122	-0.939905	0.377327	0.458317	0.889141	0.88431	Hist1h2bp	Q8CGP2	0.171824	0.118284	0.873419	0.858126	cytoplasm
Q60648	-0.89704	0.519423	1.41646	-0.188808	3.99341	0.00480626	0.0116335	0.31459	0.730056	Gm2a	Q60648	0.996935	0.686249	0.355324	0.711038	cytoplasm
Q922H4	0.0162023	-0.411357	-0.427559	-0.197577	-1.14514	0.288311	0.365673	0.851639	0.879828	Gmppa	Q922H4	-0.100452	-0.0691486	0.925795	0.86507	cytoplasm
Q8BTZ7	-0.33918	-0.795013	-0.455833	-0.567096	-1.71436	0.12843	0.185903	0.749618	0.86567	Gmppb	Q8BTZ7	-0.419274	-0.288608	0.697478	0.828477	cytoplasm
Q3THK7	-0.422059	-0.527665	-0.105607	-0.474862	-0.311966	0.763791	0.80995	0.99493	0.895324	Gmps	Q3THK7	-0.136806	-0.0941705	0.899068	0.861614	cytoplasm
P21278	0.888234	-1.86409	-2.75232	-0.487927	-6.82176	0.000205689	0.000981753	0.132432	0.532382	Gna11	P21278	-1.71227	-1.17897	0.112295	0.43746	cytoplasm
B2RSH2	0.878612	-1.85799	-2.7366	-0.489688	-5.63258	0.000681155	0.00243519	0.219234	0.653345	Gnai1	B2RSH2	-1.70442	-1.17356	0.113953	0.441071	cytoplasm
P68040	-0.60664	-0.038028	0.568612	-0.322334	2.65665	0.0314131	0.0553588	0.486821	0.80714	Rack1	P68040	0.386505	0.26605	0.720086	0.832962	cytoplasm
Q80SZ7	1.5005	-1.02926	-2.52975	-0.0173557	-6.30536	0.000613877	0.00224812	0.166137	0.588182	Gng5	Q80SZ7	-0.989136	-0.681263	0.35883	0.713051	cytoplasm
Q9QXF8	-0.843561	3.43988	4.28345	1.72651	10.7651	2.74453e-05	0.000220194	0.00995583	0.102376	Gnmt	Q9QXF8	3.90764	2.68985	0.000291244	0.0209465	cytoplasm
Q9CRC9	-0.0532163	-1.21397	-1.16076	-0.633594	-4.0531	0.00444552	0.0109743	0.388705	0.769672	Gnpda2	Q9CRC9	-0.890402	-0.612927	0.409057	0.739092	cytoplasm
Q9JK38	-0.757884	1.32055	2.07843	0.281332	6.38898	0.000312081	0.00134482	0.11837	0.504363	Gnpnat1	Q9JK38	1.77267	1.22022	0.100275	0.409826	cytoplasm
Q8BFR4	0.470098	0.193373	-0.276725	0.331735	-1.02044	0.340149	0.423277	0.87439	0.882588	Gns	Q8BFR4	0.421472	0.290161	0.695931	0.828161	cytoplasm
Q9CRA5	-0.397781	-0.471479	-0.0736985	-0.42726	-0.224845	0.829218	0.867248	0.978799	0.893782	Golph3	Q9CRA5	-0.0850492	-0.0585436	0.93715	0.866486	cytoplasm
Q99JX3	-0.135615	0.0566693	0.192284	-0.0587014	0.777976	0.464797	0.547653	0.79538	0.872412	Gorasp2	Q99JX3	0.395271	0.27209	0.714007	0.831779	cytoplasm
P05201	-2.72053	0.341466	3.06199	-1.18953	13.1172	2.44623e-06	5.16947e-05	0.0017884	0.0352195	Got1	P05201	1.15164	0.793244	0.285329	0.663971	cytoplasm
P05202	-1.04972	0.647813	1.69753	-0.200954	4.65718	0.00207966	0.00592556	0.246171	0.679106	Got2	P05202	1.15318	0.793815	0.284983	0.6637	cytoplasm
P13707	-3.02553	-0.866483	2.15905	-1.94601	5.63017	0.000682933	0.00243519	0.16589	0.587821	Gpd1	P13707	-0.00066286	-0.000456663	0.999509	0.873765	cytoplasm
Q3ULJ0	-0.366853	-0.538727	-0.171874	-0.45279	-0.533081	0.60982	0.681873	0.964133	0.89234	Gpd1l	Q3ULJ0	-0.157939	-0.108718	0.88358	0.859529	cytoplasm
P06745	-0.81843	-1.73746	-0.919031	-1.27795	-2.15512	0.0665153	0.105333	0.67343	0.852711	Gpi1	P06745	-1.27429	-0.877163	0.237422	0.62181	cytoplasm
Q8QZR5	-0.629721	1.97794	2.60767	0.674112	6.68348	0.000234479	0.00108725	0.1031	0.469871	Gpt	Q8QZR5	2.40669	1.65664	0.0256589	0.213997	cytoplasm
P11352	0.693265	2.41257	1.7193	1.55292	6.41205	0.000305064	0.00132866	0.117113	0.501694	Gpx1	P11352	2.59996	1.79005	0.0159074	0.164365	cytoplasm
Q60631	-0.397718	-1.45248	-1.05477	-0.925101	-3.88475	0.00554735	0.0130692	0.410568	0.779229	Grb2	Q60631	-1.06607	-0.733826	0.32296	0.691027	cytoplasm
Q91Z53	-0.89544	1.16416	2.0596	0.134359	8.9728	3.37296e-05	0.000253909	0.0306674	0.21223	Grhpr	Q91Z53	1.64138	1.12986	0.128057	0.470003	cytoplasm
Q99LP6	-1.46159	0.86654	2.32813	-0.297524	7.99744	7.28774e-05	0.000461683	0.0529929	0.312984	Grpel1	Q99LP6	1.44704	0.996183	0.179673	0.554417	cytoplasm
P13020	2.29688	-2.75026	-5.04714	-0.226694	-22.6563	4.95584e-08	1.72676e-05	2.22112e-07	6.93261e-05	Gsn	P13020	-2.85543	-1.96772	0.00804129	0.112037	cytoplasm
P47791	0.207799	-0.187476	-0.395275	0.0101617	-1.35025	0.217311	0.291061	0.814494	0.875032	Gsr	P47791	0.0884759	0.060907	0.934618	0.866173	cytoplasm
P51855	-0.436866	0.644493	1.08136	0.103814	5.34511	0.000933777	0.00308602	0.187046	0.616564	Gss	P51855	1.03805	0.714543	0.335838	0.699313	cytoplasm
P13745	-3.1287	-0.451993	2.67671	-1.79035	10.2026	1.40549e-05	0.000142833	0.0144132	0.131382	Gsta1	P13745	0.432649	0.298085	0.688058	0.826536	cytoplasm
P10648	-2.37156	0.305599	2.67716	-1.03298	9.06561	0.000201032	0.000963296	0.0290429	0.205351	Gsta2	P10648	1.05211	0.724549	0.329115	0.695043	cytoplasm
P30115	2.48396	4.12609	1.64213	3.30503	6.78512	0.000212912	0.00100443	0.0982092	0.457785	Gsta3	P30115	3.98679	2.74778	0.000214757	0.0185969	cytoplasm
P24472	-0.704044	0.34245	1.04649	-0.180797	2.97812	0.0195984	0.0372521	0.441308	0.791399	Gsta4	P24472	0.784753	0.540184	0.466873	0.763769	cytoplasm
Q9DCM2	1.06923	1.91156	0.842336	1.49039	3.87922	0.00558822	0.0131307	0.327514	0.737916	Gstk1	Q9DCM2	2.03036	1.3981	0.0596863	0.317752	cytoplasm
P10649	1.36198	2.28487	0.922892	1.82342	4.48524	0.00256747	0.00705982	0.262802	0.693182	Gstm1	P10649	2.35026	1.61861	0.0292492	0.22887	cytoplasm
P15626	1.64867	0.521067	-1.1276	1.08487	-5.05187	0.00130303	0.00406405	0.27405	0.702023	Gstm2	P15626	0.534156	0.36793	0.6202	0.811141	cytoplasm
P48774	-1.48118	-1.80744	-0.326265	-1.64431	-0.942579	0.376045	0.457215	0.88865	0.884254	Gstm5	P48774	-1.22337	-0.842201	0.256642	0.639934	cytoplasm
Q80W21	-1.23948	1.50825	2.74772	0.134385	13.318	2.19821e-06	4.9431e-05	0.00152492	0.0324707	Gstm7	Q80W21	2.04823	1.40999	0.057549	0.311973	cytoplasm
O09131	-0.455239	-0.299677	0.155562	-0.377458	0.602063	0.565361	0.640274	0.827039	0.876694	Gsto1	O09131	0.0972353	0.0669318	0.928167	0.865368	cytoplasm
P19157	0.040653	0.644885	0.604232	0.342769	2.44351	0.043152	0.073038	0.518342	0.816719	Gstp1	P19157	0.95133	0.654877	0.377746	0.723446	cytoplasm
Q61133	-0.345963	1.68414	2.0301	0.669089	7.69808	9.37667e-05	0.000551356	0.0621117	0.348094	Gstt2	Q61133	2.06112	1.41877	0.0560107	0.307681	cytoplasm
Q99L20	1.41487	2.16862	0.753744	1.79174	2.68659	0.0300507	0.0533044	0.482478	0.805742	Gstt3	Q99L20	2.22436	1.53194	0.0390763	0.262458	cytoplasm
Q9WVL0	-1.03711	2.97153	4.00864	0.967209	12.8486	2.82909e-06	5.45456e-05	0.0022064	0.0390921	Gstz1	Q9WVL0	3.4746	2.39181	0.00127505	0.0367459	cytoplasm
P14434	0.804401	-0.429042	-1.23344	0.311024	-2.36833	0.0536747	0.0878608	0.63769	0.845729	H2-Aa	P14434	-0.261931	-0.180345	0.808077	0.848393	cytoplasm
P01901	2.15505	0.507411	-1.64764	1.33123	-6.99766	0.000174621	0.000864124	0.122248	0.51242	H2-K1	P01901	0.428119	0.294992	0.691127	0.827173	cytoplasm
Q78JT3	-2.40763	4.35564	6.76327	0.974003	16.5248	4.76447e-07	3.26406e-05	9.07114e-05	0.00582503	Haao	Q78JT3	5.10873	3.51825	2.15039e-06	0.00104601	cytoplasm
Q9QXE0	-1.81443	2.99159	4.80601	0.588581	12.4565	3.51599e-06	6.02468e-05	0.00297857	0.0466926	Hacl1	Q9QXE0	3.63646	2.5037	0.000745585	0.0297327	cytoplasm
Q61425	-1.0071	0.815486	1.82259	-0.0958092	8.85474	3.68836e-05	0.00027178	0.0328461	0.221022	Hadh	Q61425	1.31308	0.903879	0.223437	0.607432	cytoplasm
Q8BMS1	-1.63783	0.408077	2.04591	-0.614877	5.44397	0.000836749	0.00283449	0.179494	0.606775	Hadha	Q8BMS1	1.02073	0.702734	0.343886	0.704268	cytoplasm
Q99JY0	-1.76633	0.738108	2.50443	-0.514109	8.47637	4.9463e-05	0.000337928	0.0407427	0.259401	Hadhb	Q99JY0	1.37421	0.946124	0.202543	0.58379	cytoplasm
Q9NYQ2	-2.09728	-1.93388	0.163408	-1.99924	0.115402	0.911719	0.93432	0.915942	0.887314	Hao2	Q9NYQ2	-1.2374	-0.852041	0.251126	0.634913	cytoplasm
Q61035	-0.208378	-0.343916	-0.135539	-0.276147	-0.513347	0.622881	0.690235	0.967785	0.892702	Hars	Q61035	0.00796003	0.00547935	0.994112	0.873166	cytoplasm
P49710	-0.137885	-0.980936	-0.84305	-0.55941	-1.90283	0.0970846	0.145986	0.716689	0.86036	Hcls1	P49710	-0.641919	-0.441874	0.551735	0.792567	cytoplasm
O09106	0.137862	-1.16165	-1.29952	-0.511896	-4.79634	0.00175913	0.00520063	0.300914	0.721208	Hdac1	O09106	-0.872944	-0.600928	0.418289	0.743373	cytoplasm
P51859	-0.54738	-0.214197	0.333184	-0.380788	0.955422	0.369934	0.45136	0.763783	0.867832	Hdgf	P51859	0.199525	0.137343	0.853239	0.855256	cytoplasm
Q9JMG7	-1.00495	-2.12469	-1.11973	-1.56482	-4.42505	0.00276688	0.00751031	0.342978	0.746741	Hdgfl3	Q9JMG7	-1.62749	-1.12031	0.131312	0.476261	cytoplasm
Q8VDJ3	-0.871776	0.422586	1.29436	-0.224595	3.92711	0.00524465	0.0125003	0.322053	0.734652	Hdlbp	Q8VDJ3	0.895488	0.616416	0.406395	0.737831	cytoplasm
Q69ZR2	0.746017	0.393627	-0.35239	0.569822	-0.972332	0.362003	0.444067	0.883197	0.883622	Hectd1	Q69ZR2	0.57139	0.393406	0.596195	0.805019	cytoplasm
Q3U487	-0.0342804	0.137141	0.171421	0.0514303	0.618477	0.561883	0.636818	0.824072	0.876305	Hectd3	Q3U487	0.457256	0.314763	0.671598	0.823037	cytoplasm
Q6PAV2	0.811911	-0.539348	-1.35126	0.136281	-2.84285	0.0238724	0.044043	0.561195	0.828311	Herc4	Q6PAV2	-0.373607	-0.257237	0.728987	0.834665	cytoplasm
P29416	0.405229	0.0370289	-0.3682	0.257949	-1.45274	0.194233	0.26436	0.796082	0.87251	Hexa	P29416	0.276963	0.190671	0.797322	0.846662	cytoplasm
P20060	-0.345443	-0.341456	0.00398734	-0.343051	0.011521	0.991164	0.993608	0.935095	0.889367	Hexb	P20060	0.0354259	0.0243855	0.973798	0.870862	cytoplasm
Q99L13	-0.654359	0.981438	1.6358	0.163539	7.30906	0.000131681	0.000701244	0.0758642	0.394743	Hibadh	Q99L13	1.41468	0.97379	0.189654	0.567731	cytoplasm
Q8QZS1	-1.03666	0.710765	1.74743	-0.162948	7.24493	0.000139453	0.000731453	0.0783536	0.402483	Hibch	Q8QZS1	1.21375	0.835508	0.260441	0.643313	cytoplasm
P70349	-0.88393	0.124021	1.00795	-0.379955	3.69445	0.00716116	0.0161873	0.349145	0.750096	Hint1	P70349	0.59914	0.412423	0.578556	0.800262	cytoplasm
Q9D2U9	-0.100473	-1.13281	-1.03234	-0.616643	-3.06971	0.0171676	0.0337131	0.526262	0.818978	Hist3h2ba	Q9D2U9	-0.800623	-0.551122	0.4579	0.76025	cytoplasm
P17710	-1.39534	-2.87068	-1.47534	-2.13301	-5.80793	0.000564886	0.00209068	0.204346	0.637251	Hk1	P17710	-2.30226	-1.58491	0.0327838	0.241821	cytoplasm
O08528	-1.6378	-1.40712	0.230682	-1.52246	0.520197	0.623929	0.691082	0.841872	0.878603	Hk2	O08528	-0.794469	-0.54696	0.461303	0.761597	cytoplasm
P22907	0.0619151	1.01137	0.94945	0.53664	3.43541	0.0102239	0.0218738	0.380962	0.766085	Hmbs	P22907	1.31393	0.904488	0.223126	0.607099	cytoplasm
P63158	0.502684	-0.328961	-0.831645	0.0868615	-2.78276	0.0260748	0.0475309	0.570632	0.83067	Hmgb1	P63158	-0.106806	-0.0735309	0.921107	0.864476	cytoplasm
P30681	-0.66681	-1.51401	-0.8472	-1.09041	-2.62222	0.0330594	0.0578836	0.59621	0.836748	Hmgb2	P30681	-1.0785	-0.742384	0.317349	0.687273	cytoplasm
P38060	-1.39388	1.82956	3.22344	0.217835	16.0157	5.95415e-07	3.26406e-05	0.000147037	0.00810105	Hmgcl	P38060	2.39771	1.65062	0.0262006	0.216365	cytoplasm
Q8JZK9	-0.897427	2.01532	2.91274	0.85022	7.92147	0.000168258	0.000840944	0.0551939	0.3218	Hmgcs1	Q8JZK9	2.4929	1.71601	0.0208162	0.19053	cytoplasm
P54869	-3.34616	2.32792	5.67408	-0.509123	11.6514	5.60736e-06	7.68334e-05	0.0053846	0.0676278	Hmgcs2	P54869	3.25223	2.24107	0.00254017	0.0575711	cytoplasm
O70252	-0.944217	-0.96816	-0.0239436	-0.956189	-0.113595	0.912621	0.93446	0.958213	0.891747	Hmox2	O70252	-0.482042	-0.33182	0.654926	0.819346	cytoplasm
Q6PGH2	-0.887374	-0.08412	0.803254	-0.485747	1.14212	0.30238	0.381534	0.73096	0.862712	Jpt2	Q6PGH2	0.391628	0.26958	0.716531	0.832273	cytoplasm
Q91VF2	1.1794	0.25981	-0.919595	0.627647	-1.89599	0.104457	0.155632	0.717876	0.860558	Hnmt	Q91VF2	0.358508	0.24688	0.739494	0.83663	cytoplasm
O88569	-0.523036	-0.611372	-0.088336	-0.567204	-0.295667	0.77572	0.820551	0.991912	0.895038	Hnrnpa2b1	O88569	-0.202091	-0.139109	0.851373	0.854985	cytoplasm
Q8BG05	0.0160836	-0.941061	-0.957145	-0.462489	-4.31721	0.00316788	0.00837104	0.355867	0.753654	Hnrnpa3	Q8BG05	-0.630134	-0.43377	0.559054	0.794725	cytoplasm
Q99020	-0.468941	-0.569995	-0.101054	-0.519468	-0.398303	0.701803	0.758731	0.989081	0.89477	Hnrnpab	Q99020	-0.170583	-0.117421	0.874335	0.858254	cytoplasm
Q60668	-0.241569	-0.789143	-0.547574	-0.515356	-2.26955	0.0560105	0.0910123	0.65415	0.849025	Hnrnpd	Q60668	-0.431212	-0.296827	0.689305	0.826795	cytoplasm
Q9Z2X1	-0.148289	-0.5429	-0.394611	-0.345594	-1.82884	0.108399	0.160526	0.729556	0.862484	Hnrnpf	Q9Z2X1	-0.201986	-0.139039	0.851447	0.854996	cytoplasm
P70333	-0.296638	-0.208065	0.0885733	-0.252351	0.298775	0.776479	0.820551	0.882258	0.883513	Hnrnph2	P70333	0.159913	0.110077	0.882135	0.859331	cytoplasm
P61979	-0.247122	-0.603247	-0.356125	-0.425184	-1.4224	0.196213	0.266312	0.801521	0.873266	Hnrnpk	P61979	-0.244302	-0.168167	0.820809	0.850393	cytoplasm
Q8R081	0.162097	-1.45312	-1.61521	-0.645509	-4.42376	0.00277133	0.00751031	0.34313	0.746824	Hnrnpl	Q8R081	-1.16883	-0.804614	0.278481	0.658529	cytoplasm
Q8VEK3	-0.17552	-0.820881	-0.645361	-0.498201	-1.97777	0.0867941	0.132092	0.703737	0.858154	Hnrnpu	Q8VEK3	-0.474999	-0.326971	0.659649	0.820407	cytoplasm
Q9Z2Y3	-2.68322	-2.70782	-0.0245985	-2.69552	-0.0382443	0.970518	0.978947	0.944285	0.890325	Homer1	Q9Z2Y3	-1.90445	-1.31174	0.0772627	0.358419	cytoplasm
Q99JP6	-1.68136	-3.59807	-1.91671	-2.63972	-4.69117	0.00199582	0.0057201	0.312463	0.728717	Homer3	Q99JP6	-2.97747	-2.04989	0.00576223	0.0917172	cytoplasm
P49429	-2.0451	4.1465	6.19159	1.0507	11.743	5.30985e-06	7.40041e-05	0.00504231	0.0647964	Hpd	P49429	4.83345	3.32812	7.37188e-06	0.00215152	cytoplasm
Q8VCC1	2.73908	2.03	-0.709087	2.38454	-2.01827	0.0816834	0.125142	0.696772	0.856939	Hpgd	Q8VCC1	1.84416	1.27131	0.0868348	0.378981	cytoplasm
P00493	-0.817475	-0.947164	-0.129689	-0.882319	-0.475026	0.648657	0.712646	0.974877	0.8934	Hprt	P00493	-0.484167	-0.333279	0.653508	0.819025	cytoplasm
P52760	-2.4963	2.0615	4.5578	-0.217402	20.1287	1.16083e-07	2.47051e-05	2.02754e-06	0.000402716	Rida	P52760	2.83077	1.94957	0.00864248	0.117185	cytoplasm
Q3TC93	0.194466	0.182518	-0.0119477	0.188492	-0.0392035	0.969779	0.978947	0.944462	0.890343	Hs1bp3	Q3TC93	0.460902	0.317285	0.669122	0.822498	cytoplasm
P50172	3.26825	2.99409	-0.274161	3.13117	-1.25514	0.248125	0.325364	0.831672	0.877297	Hsd11b1	P50172	2.71171	1.87035	0.0117627	0.140007	cytoplasm
Q9EQ06	1.12892	0.0963578	-1.03256	0.715895	-2.90211	0.0257941	0.0471604	0.551962	0.825939	Hsd17b11	Q9EQ06	0.204266	0.140661	0.849735	0.854746	cytoplasm
O70503	-0.96195	0.0438939	1.00584	-0.459028	2.57788	0.0353116	0.0612988	0.498348	0.810757	Hsd17b12	O70503	0.533247	0.367068	0.62102	0.811343	cytoplasm
P51660	-0.0845482	1.73065	1.8152	0.82305	5.31839	0.000962088	0.00315819	0.189126	0.619176	Hsd17b4	P51660	2.05993	1.41799	0.056146	0.308063	cytoplasm
P50171	-0.901476	1.13821	2.03968	0.118366	8.77092	3.93246e-05	0.000283765	0.0344721	0.228604	H2-Ke6	P50171	1.61653	1.11275	0.133933	0.481193	cytoplasm
P24815	-2.92188	-2.96752	-0.0456409	-2.9447	-0.111862	0.913947	0.93464	0.957893	0.891714	Hsd3b1	P24815	-2.12061	-1.46085	0.0491114	0.288985	cytoplasm
Q2TPA8	-1.67759	0.701088	2.37868	-0.488251	9.78998	1.86513e-05	0.000167957	0.0187215	0.153776	Hsdl2	Q2TPA8	1.321	0.909465	0.220589	0.604368	cytoplasm
P07901	0.174029	-0.512628	-0.686657	-0.1693	-3.34062	0.0116742	0.0244407	0.486053	0.806894	Hsp90aa1	P07901	-0.230516	-0.158686	0.830753	0.851919	cytoplasm
P11499	0.317453	0.0161979	-0.301255	0.166826	-1.47838	0.181117	0.24859	0.791492	0.871866	Hsp90ab1	P11499	0.272145	0.18735	0.800776	0.847222	cytoplasm
P08113	0.243345	0.300182	0.0568373	0.271764	0.288207	0.781202	0.824863	0.884194	0.883738	Hsp90b1	P08113	0.569649	0.392151	0.597368	0.805328	cytoplasm
Q8BM72	-0.459811	0.338719	0.79853	-0.060546	3.07461	0.0170469	0.0335572	0.428138	0.786353	Hspa13	Q8BM72	0.736465	0.506945	0.494729	0.774065	cytoplasm
Q99M31	-0.284821	-0.441674	-0.156853	-0.378933	-0.556195	0.597271	0.668845	0.959858	0.891912	Hspa14	Q99M31	-0.0758515	-0.0522127	0.943935	0.867319	cytoplasm
P17879	-0.141936	-1.38048	-1.23854	-0.761207	-4.41721	0.00279406	0.00755512	0.343904	0.74725	Hspa1b	P17879	-1.04072	-0.716395	0.334587	0.698527	cytoplasm
P17156	0.716295	-1.10012	-1.81642	-0.191913	-5.03434	0.00132974	0.00411579	0.275839	0.703382	Hspa2	P17156	-0.916935	-0.631309	0.395151	0.732367	cytoplasm
P48722	0.426329	-1.03503	-1.46136	-0.304352	-5.16283	0.00114708	0.00362869	0.26291	0.69327	Hspa4l	P48722	-0.798947	-0.550025	0.458796	0.760606	cytoplasm
P20029	-0.594431	0.344475	0.938906	-0.124978	3.94568	0.0051176	0.0122732	0.31995	0.733373	Hspa5	P20029	0.766781	0.527812	0.477139	0.767671	cytoplasm
P63017	-0.283337	-0.27158	0.0117569	-0.277458	0.0567083	0.956299	0.96919	0.926759	0.888482	Hspa8	P63017	0.0939715	0.0646857	0.930572	0.865669	cytoplasm
P14602	0.613661	-2.30682	-2.92048	-0.84658	-9.95123	1.66784e-05	0.000158283	0.0256856	0.190157	Hspb1	P14602	-2.10491	-1.44918	0.050949	0.293789	cytoplasm
P63038	-1.77476	0.765614	2.54038	-0.504573	9.57223	2.17469e-05	0.00018842	0.0214204	0.168662	Hspd1	P63038	1.40325	0.966124	0.193164	0.572225	cytoplasm
Q64433	-2.01713	0.858609	2.87574	-0.579261	6.42586	0.000300947	0.00131779	0.116366	0.500094	Hspe1	Q64433	1.54046	1.06069	0.153106	0.514629	cytoplasm
Q61699	-0.129098	-0.608338	-0.47924	-0.368718	-1.33047	0.223429	0.297947	0.818058	0.875509	Hsph1	Q61699	-0.270925	-0.186495	0.801666	0.847366	cytoplasm
Q9JIY5	-1.23203	0.163825	1.39586	-0.534103	2.91258	0.0215589	0.0403238	0.450384	0.79474	Htra2	Q9JIY5	0.70245	0.483561	0.514846	0.780959	cytoplasm
Q9JKR6	-0.657961	0.377649	1.03561	-0.140156	4.49098	0.00254931	0.00702573	0.262235	0.692723	Hyou1	Q9JKR6	0.811544	0.558625	0.451801	0.757797	cytoplasm
Q8BU30	0.0165861	-0.0466596	-0.0632457	-0.0150368	-0.165352	0.873154	0.904683	0.967788	0.892703	Iars	Q8BU30	0.264176	0.181853	0.806504	0.848143	cytoplasm
Q8BIJ6	0.0505644	-0.207029	-0.257593	-0.0782322	-0.526787	0.613969	0.684987	0.965298	0.892456	Iars2	Q8BIJ6	0.0976079	0.0671915	0.927889	0.865333	cytoplasm
O88844	-0.627062	1.27268	1.89974	0.322807	7.67228	9.58608e-05	0.00056203	0.0629549	0.35116	Idh1	O88844	1.70094	1.17084	0.114795	0.442886	cytoplasm
P54071	0.194214	-0.193101	-0.387315	0.00055665	-1.40162	0.202095	0.27308	0.805251	0.873779	Idh2	P54071	0.0853292	0.0587406	0.936939	0.86646	cytoplasm
Q9D6R2	-1.77704	-2.20382	-0.426781	-1.99043	-1.94434	0.0912461	0.138143	0.709504	0.859145	Idh3a	Q9D6R2	-1.56577	-1.07801	0.146506	0.503617	cytoplasm
P70404	-1.5438	-1.76964	-0.225836	-1.65672	-1.12942	0.294471	0.372711	0.854501	0.880182	Idh3g	P70404	-1.17413	-0.808321	0.276272	0.656737	cytoplasm
Q9QZ85	1.58007	2.6899	1.10983	2.24597	2.92301	0.0250813	0.0460296	0.448932	0.794213	Iigp1	Q9QZ85	2.7155	1.87038	0.0117616	0.14	cytoplasm
Q9Z1M8	-0.469781	-0.0936886	0.376093	-0.281735	1.26357	0.259134	0.335471	0.709865	0.859206	Ik	Q9Z1M8	0.305877	0.21055	0.776724	0.843233	cytoplasm
Q7TT37	0.0439876	0.26739	0.223402	0.133349	0.592764	0.573994	0.648735	0.82872	0.876913	Ikbkap	Q7TT37	0.573226	0.394598	0.595082	0.804726	cytoplasm
O54824	-0.113266	-0.682499	-0.569233	-0.340959	-1.77295	0.124265	0.180729	0.739329	0.864054	Il16	O54824	-0.347974	-0.239533	0.746977	0.838001	cytoplasm
Q9CXY6	-0.7817	-1.88661	-1.10491	-1.33416	-2.53024	0.0379086	0.0652039	0.611095	0.840089	Ilf2	Q9CXY6	-1.43014	-0.984442	0.184857	0.561433	cytoplasm
Q9Z1X4	-0.601105	-0.612347	-0.0112417	-0.60785	-0.0376181	0.971156	0.979186	0.944169	0.890313	Ilf3	Q9Z1X4	-0.188824	-0.129976	0.861028	0.856378	cytoplasm
O55222	2.60412	-1.20344	-3.80755	0.700341	-9.91844	1.70598e-05	0.000160652	0.0261941	0.19255	Ilk	O55222	-1.36465	-0.940642	0.205171	0.586919	cytoplasm
Q8CAQ8	-1.26468	-0.653581	0.611095	-0.959128	2.89358	0.0221649	0.0412672	0.453034	0.795696	Immt	Q8CAQ8	-0.109	-0.0750352	0.919499	0.864271	cytoplasm
P24547	0.14706	-0.329696	-0.476756	-0.0913177	-2.12162	0.069948	0.109642	0.679116	0.853764	Impdh2	P24547	-0.0426629	-0.0293689	0.968446	0.870241	cytoplasm
P46660	-4.20186	-3.41251	0.789344	-3.80718	2.24308	0.0582821	0.0940768	0.548917	0.825143	Ina	P46660	-2.33209	-1.60824	0.0303001	0.232882	cytoplasm
P40936	4.45847	2.32306	-2.13541	3.39077	-7.05007	0.000166408	0.000833405	0.119335	0.506393	Inmt	P40936	1.82354	1.25958	0.0897846	0.385683	cytoplasm
Q8BKC5	0.300629	-1.24869	-1.54932	-0.474028	-6.14839	0.000397061	0.00161945	0.177566	0.604196	Ipo5	Q8BKC5	-0.989669	-0.681304	0.358801	0.713034	cytoplasm
Q9EPL8	0.651981	-0.828244	-1.48022	-0.0881315	-5.05006	0.00130575	0.00406735	0.274234	0.702163	Ipo7	Q9EPL8	-0.633326	-0.436035	0.557004	0.794125	cytoplasm
Q3UQ44	-1.73298	1.492	3.22498	-0.120488	4.95441	0.00145946	0.00444397	0.219189	0.653299	Iqgap2	Q3UQ44	2.12202	1.46097	0.0490929	0.288942	cytoplasm
P70671	0.408901	0.760728	0.351827	0.584815	1.46858	0.183683	0.251829	0.674763	0.852959	Irf3	P70671	0.999992	0.688429	0.353797	0.710152	cytoplasm
Q9D7P6	-1.07799	-0.027365	1.05063	-0.447616	3.04862	0.0212196	0.0397501	0.431662	0.787727	Iscu	Q9D7P6	0.483158	0.332594	0.654174	0.819175	cytoplasm
Q91V64	0.306632	0.544209	0.237576	0.42542	1.01383	0.34309	0.426067	0.753465	0.866264	Isoc1	Q91V64	0.80213	0.5522	0.457021	0.759899	cytoplasm
P85094	-1.42567	1.04168	2.46735	-0.191997	9.22549	2.79487e-05	0.000222042	0.0264181	0.193593	Isoc2a	P85094	1.61563	1.11223	0.134115	0.481532	cytoplasm
Q9CX00	0.47926	-0.223933	-0.703194	0.127664	-3.01145	0.0186742	0.0358632	0.535126	0.821441	Ist1	Q9CX00	0.00249506	0.00171772	0.998154	0.873615	cytoplasm
Q9JHU9	0.405509	-2.24811	-2.65362	-0.921301	-3.93928	0.00516102	0.012353	0.403408	0.776187	Isyna1	Q9JHU9	-2.00823	-1.38253	0.0625836	0.325262	cytoplasm
P09055	2.08481	-0.858619	-2.94343	0.613096	-5.58832	0.000714552	0.00251485	0.223112	0.657306	Itgb1	P09055	-0.925098	-0.637397	0.390609	0.730095	cytoplasm
Q9D892	-0.429226	-0.381031	0.0481945	-0.405129	0.24311	0.814612	0.854187	0.892463	0.884691	Itpa	Q9D892	0.0111352	0.0076649	0.991763	0.872904	cytoplasm
P11881	-2.38328	-1.70583	0.677458	-2.04456	1.39254	0.219382	0.293512	0.687705	0.855326	Itpr1	P11881	-0.957175	-0.659173	0.374625	0.721783	cytoplasm
Q9JHI5	-0.446394	1.09692	1.54331	0.325261	6.17866	0.000385067	0.00158111	0.130321	0.528379	Ivd	Q9JHI5	1.49222	1.02716	0.166514	0.535559	cytoplasm
Q02257	1.63848	-0.284415	-1.9229	0.677035	-7.6639	9.65524e-05	0.000564728	0.0891232	0.433805	Jup	Q02257	-0.269468	-0.18561	0.802588	0.847515	cytoplasm
Q8BX02	1.99334	-0.915971	-2.90931	0.538685	-10.7277	9.94611e-06	0.00011389	0.0159024	0.139659	Kank2	Q8BX02	-0.965762	-0.665371	0.37015	0.719364	cytoplasm
Q9DCY0	-1.90696	0.706899	2.61386	-0.60003	7.22871	0.000141499	0.000739009	0.0789937	0.404441	Keg1	Q9DCY0	1.36865	0.942348	0.204351	0.585947	cytoplasm
Q60749	-0.137907	-1.00002	-0.86211	-0.568962	-3.51032	0.0092145	0.0200662	0.461737	0.798771	Khdrbs1	Q60749	-0.660997	-0.455007	0.539975	0.789002	cytoplasm
Q3U0V1	-0.131093	-0.952902	-0.821809	-0.541998	-3.75866	0.00656612	0.0151083	0.427412	0.786068	Khsrp	Q3U0V1	-0.615125	-0.42343	0.568461	0.797433	cytoplasm
Q8CC88	-1.56491	0.580792	2.1457	-0.492058	6.4497	0.000293986	0.00129662	0.115085	0.497326	Vwa8	Q8CC88	1.18015	0.812465	0.273818	0.654722	cytoplasm
Q8K2Q9	0.300706	0.390261	0.0895555	0.345484	0.337343	0.745353	0.795936	0.875198	0.882683	Shtn1	Q8K2Q9	0.649264	0.446964	0.547163	0.791195	cytoplasm
Q61768	0.909317	-1.14725	-2.05657	-0.118968	-8.629	4.38836e-05	0.000305806	0.0543493	0.318444	Kif5b	Q61768	-0.999281	-0.688054	0.35406	0.710305	cytoplasm
O35344	0.13358	-0.220895	-0.354475	-0.0436575	-1.16978	0.278868	0.357414	0.847157	0.879269	Kpna3	O35344	0.0685969	0.0472216	0.949286	0.867968	cytoplasm
P70168	0.615568	-0.785002	-1.40057	-0.084717	-5.6057	0.000701227	0.0024751	0.221583	0.655756	Kpnb1	P70168	-0.583441	-0.401685	0.588486	0.802968	cytoplasm
P11679	-1.73436	-0.00521399	1.72914	-0.869785	4.79245	0.00176731	0.00521216	0.233616	0.667592	Krt8	P11679	0.625052	0.430336	0.56217	0.79563	cytoplasm
Q3V384	-0.580911	0.252096	0.833008	-0.0811067	1.65024	0.14764	0.208508	0.644235	0.847057	Afg1l	Q3V384	0.671935	0.462525	0.533299	0.786924	cytoplasm
Q9EP89	-0.668134	1.64265	2.31078	0.487257	8.24254	5.96273e-05	0.000391997	0.0463857	0.285086	Lactb	Q9EP89	2.0784	1.43066	0.0539837	0.301851	cytoplasm
Q99KR3	-0.555142	1.67002	2.22517	0.557441	10.6955	1.01545e-05	0.000115733	0.0104309	0.105817	Lactb2	Q99KR3	2.08516	1.43532	0.0532074	0.299836	cytoplasm
P11438	1.03525	-0.0503874	-1.08564	0.383869	-4.40997	0.00402372	0.0102015	0.344762	0.747721	Lamp1	P11438	0.0746089	0.0513746	0.944833	0.867428	cytoplasm
P17047	0.516473	0.708962	0.192489	0.612717	0.681302	0.51671	0.595865	0.81274	0.874796	Lamp2	P17047	0.928601	0.6393	0.389196	0.72938	cytoplasm
O88653	-0.193794	-0.635539	-0.441745	-0.414666	-1.34069	0.220249	0.294188	0.816216	0.875263	Lamtor3	O88653	-0.286323	-0.197093	0.790651	0.845568	cytoplasm
O89112	0.317469	-1.12958	-1.44705	-0.406057	-4.10382	0.00416208	0.0104977	0.382259	0.766694	Lancl1	O89112	-0.873639	-0.601429	0.417901	0.743195	cytoplasm
Q9CPY7	-0.930661	1.48045	2.41111	0.274896	8.74074	4.02477e-05	0.00028711	0.0350743	0.231672	Lap3	Q9CPY7	1.9641	1.35201	0.0686027	0.339778	cytoplasm
Q8VDC0	-0.796623	-0.395516	0.401107	-0.596069	0.807983	0.444635	0.527463	0.790011	0.871657	Lars2	Q8VDC0	0.0636761	0.0438317	0.952923	0.868405	cytoplasm
Q61792	0.137693	-0.745328	-0.883021	-0.303817	-2.4283	0.044145	0.074255	0.627782	0.843675	Lasp1	Q61792	-0.456586	-0.31431	0.672043	0.823133	cytoplasm
Q61233	1.14825	-0.920869	-2.06912	0.113693	-6.09848	0.000417756	0.00167859	0.181319	0.609187	Lcp1	Q61233	-0.816487	-0.56225	0.448872	0.756601	cytoplasm
Q9JKS4	-4.58624	-3.88344	0.702798	-4.23484	1.77211	0.117922	0.172844	0.624084	0.842894	Ldb3	Q9JKS4	-2.7329	-1.88541	0.0111023	0.135654	cytoplasm
P16125	-1.30306	-4.07643	-2.77337	-2.68974	-11.5311	6.02778e-06	8.07789e-05	0.00938734	0.0981338	Ldhb	P16125	-3.52484	-2.42651	0.00108206	0.0335895	cytoplasm
Q7TNG8	-3.27344	1.35709	4.63053	-0.958175	11.3572	6.69954e-06	8.73806e-05	0.00663196	0.0772277	Ldhd	Q7TNG8	2.26814	1.56286	0.0352891	0.25047	cytoplasm
Q9Z2I0	-1.5594	0.12601	1.68541	-0.716696	4.40673	0.00283087	0.00763772	0.270648	0.699403	Letm1	Q9Z2I0	0.724359	0.49868	0.501791	0.776534	cytoplasm
P16045	-0.495835	-2.42636	-1.93052	-1.4611	-5.44682	0.000834128	0.00282954	0.235838	0.66969	Lgals1	P16045	-2.02204	-1.39187	0.0608325	0.320766	cytoplasm
O89017	-0.678473	0.856571	1.53504	0.0890486	6.07308	0.000428744	0.00171709	0.136663	0.540202	Lgmn	O89017	1.29421	0.890867	0.230173	0.614491	cytoplasm
Q9D7I5	-1.17784	1.93034	3.10818	0.687066	10.6754	2.88603e-05	0.0002278	0.0105717	0.106819	Lhpp	Q9D7I5	2.45907	1.69279	0.0226061	0.199718	cytoplasm
Q9ERG0	0.569627	-0.112512	-0.682139	0.228558	-3.08548	0.0167821	0.0331429	0.523875	0.818303	Lima1	Q9ERG0	0.0974303	0.0670775	0.928012	0.865348	cytoplasm
O88952	0.127486	-1.29575	-1.42324	-0.584134	-3.95043	0.0050857	0.0122207	0.401953	0.775559	Lin7c	O88952	-1.00515	-0.691937	0.351351	0.708721	cytoplasm
Q9Z0M5	0.243286	1.43946	1.19617	0.96099	3.20194	0.0173538	0.033915	0.411114	0.779457	Lipa	Q9Z0M5	1.70894	1.17644	0.113067	0.439147	cytoplasm
Q9D0F3	-0.294621	0.437429	0.73205	0.0714038	1.89933	0.0975926	0.146569	0.603343	0.838366	Lman1	Q9D0F3	0.805039	0.554151	0.455432	0.759263	cytoplasm
P48678	1.17578	-0.890888	-2.06666	0.142443	-6.39601	0.000309924	0.00134163	0.159795	0.578722	Lmna	P48678	-0.791528	-0.545069	0.462853	0.762205	cytoplasm
Q8BFW7	1.4456	-1.18202	-2.62762	0.131789	-7.64413	9.82061e-05	0.000568942	0.0899896	0.436183	Lpp	Q8BFW7	-1.13189	-0.779557	0.293723	0.670409	cytoplasm
A2ARV4	-2.48303	-2.21213	0.270898	-2.34758	0.8475	0.423636	0.505998	0.782957	0.87065	Lrp2	A2ARV4	-1.44528	-0.995369	0.180029	0.554906	cytoplasm
Q6PB66	-1.26446	0.197868	1.46233	-0.533298	3.25247	0.0132212	0.0270524	0.40447	0.776644	Lrpprc	Q6PB66	0.74241	0.511072	0.491223	0.772819	cytoplasm
Q922Q8	-1.38303	-0.502427	0.880607	-0.85467	2.13234	0.0747916	0.116041	0.566184	0.829566	Lrrc59	Q922Q8	0.0637459	0.0438835	0.952867	0.868399	cytoplasm
Q3UZ39	1.74904	0.381701	-1.36734	1.06537	-4.65372	0.0048048	0.0116335	0.316646	0.731338	Lrrfip1	Q3UZ39	0.376478	0.259336	0.726863	0.834262	cytoplasm
O35900	-0.440922	-0.672295	-0.231374	-0.556609	-0.608973	0.561013	0.63672	0.950099	0.890923	Lsm2	O35900	-0.277995	-0.191358	0.796607	0.846546	cytoplasm
P62313	-0.376607	-0.50087	-0.124262	-0.426312	-0.364209	0.727619	0.781446	0.995395	0.895367	Lsm6	P62313	-0.118303	-0.0814336	0.912661	0.863393	cytoplasm
P24527	0.669926	-0.894215	-1.56414	-0.112145	-4.31858	0.00316242	0.00836567	0.355701	0.753567	Lta4h	P24527	-0.702571	-0.483712	0.514715	0.780916	cytoplasm
P70202	0.624027	-3.54107	-4.1651	-1.45852	-17.7188	2.8953e-07	2.82889e-05	5.48826e-05	0.00414096	Lxn	P70202	-3.34106	-2.30024	0.00194694	0.0480577	cytoplasm
P97823	-0.648683	1.20416	1.85285	0.27774	8.63101	4.38151e-05	0.000305806	0.0373396	0.242999	Lypla1	P97823	1.63637	1.12639	0.129232	0.472279	cytoplasm
Q9WTL7	-0.111186	-0.412028	-0.300842	-0.261607	-1.3425	0.219689	0.293702	0.815889	0.875219	Lypla2	Q9WTL7	-0.0778823	-0.0536115	0.942435	0.867135	cytoplasm
Q9JHQ5	-0.753806	-1.18606	-0.432254	-1.01316	-0.818396	0.442988	0.525765	0.911466	0.886823	Lztfl1	Q9JHQ5	-0.734679	-0.505717	0.495775	0.774434	cytoplasm
Q922B1	-0.724444	0.164889	0.889333	-0.279778	3.74588	0.00668016	0.0153273	0.343035	0.746772	Macrod1	Q922B1	0.610913	0.420522	0.571119	0.798186	cytoplasm
Q9QYH6	-1.00109	0.129494	1.13058	-0.435796	5.15021	0.00116373	0.00367183	0.202616	0.635284	Maged1	Q9QYH6	0.625987	0.430908	0.56165	0.795479	cytoplasm
P61327	-0.74161	-0.932639	-0.191029	-0.837125	-0.607608	0.561871	0.636818	0.950352	0.890949	Magoh	P61327	-0.483483	-0.332806	0.653967	0.819129	cytoplasm
O09159	-0.458718	1.43828	1.897	0.489783	3.67496	0.00735319	0.01656	0.351479	0.751343	Man2b1	O09159	1.83583	1.26369	0.088742	0.383338	cytoplasm
Q91W89	1.06987	-0.121243	-1.19112	0.593427	-4.1173	0.00561811	0.0131882	0.380557	0.765895	Man2c1	Q91W89	-0.00256244	-0.00176449	0.998104	0.873609	cytoplasm
Q64133	-0.213245	-2.10705	-1.89381	-1.16015	-6.23583	0.000363502	0.00151294	0.171129	0.595333	Maoa	Q64133	-1.75429	-1.20758	0.103844	0.418312	cytoplasm
Q8BW75	1.08461	2.24888	1.16428	1.66674	2.94562	0.020546	0.0386692	0.445795	0.793064	Maob	Q8BW75	2.36487	1.62845	0.0282806	0.225042	cytoplasm
P14873	-2.32034	-1.8015	0.518845	-2.06092	1.42738	0.194827	0.264725	0.681764	0.854249	Map1b	P14873	-1.06433	-0.732944	0.323542	0.691411	cytoplasm
Q91VR7	-2.40586	-1.70327	0.702596	-2.05456	2.69371	0.0297357	0.052951	0.481448	0.805407	Map1lc3a	Q91VR7	-0.950494	-0.65458	0.377962	0.723561	cytoplasm
P20357	-3.45551	-2.73559	0.719917	-3.09555	2.5413	0.0372888	0.0642738	0.50375	0.812406	Map2	P20357	-1.79133	-1.23449	0.0963646	0.400444	cytoplasm
P31938	-0.593215	-0.979266	-0.386051	-0.78624	-1.73847	0.123939	0.180362	0.745378	0.865009	Map2k1	P31938	-0.557182	-0.383535	0.605446	0.807425	cytoplasm
Q63932	0.255827	0.249229	-0.00659728	0.252528	-0.031635	0.975611	0.981243	0.943064	0.890199	Map2k2	Q63932	0.516419	0.355508	0.632056	0.814025	cytoplasm
O09110	1.17093	0.383225	-0.787709	0.777079	-2.17387	0.0646678	0.103021	0.670255	0.852116	Map2k3	O09110	0.483468	0.33293	0.653847	0.819101	cytoplasm
P47809	-0.522428	-0.507124	0.0153037	-0.514776	0.0668517	0.948494	0.962701	0.924888	0.888282	Map2k4	P47809	-0.0979544	-0.0674267	0.927638	0.865302	cytoplasm
P27546	0.761311	-0.794775	-1.55609	-0.0167321	-5.37026	0.000907965	0.00302945	0.242935	0.676215	Map4	P27546	-0.619802	-0.42674	0.565441	0.796572	cytoplasm
Q7TSJ2	-2.1351	-1.71674	0.41836	-1.92592	1.24434	0.251848	0.32848	0.71319	0.859771	Map6	Q7TSJ2	-1.01337	-0.697789	0.347292	0.706317	cytoplasm
P63085	-0.305202	-2.14147	-1.83627	-1.22334	-4.3201	0.00315634	0.00835864	0.355517	0.753471	Mapk1	P63085	-1.77193	-1.21971	0.100417	0.410167	cytoplasm
P47811	1.27146	-0.176511	-1.44797	0.547476	-5.36388	0.000914433	0.00303896	0.243532	0.676753	Mapk14	P47811	-0.0946071	-0.0651523	0.930072	0.865607	cytoplasm
Q63844	1.4387	-2.00087	-3.43957	-0.281082	-8.85873	3.67716e-05	0.000271776	0.0480006	0.292112	Mapk3	Q63844	-1.94947	-1.34265	0.0705418	0.344168	cytoplasm
Q9WTU6	0.0469463	-0.182257	-0.229203	-0.0676552	-0.823006	0.436568	0.518903	0.910618	0.88673	Mapk9	Q9WTU6	0.12304	0.0846985	0.909174	0.862941	cytoplasm
Q61166	0.75265	-1.29868	-2.05133	-0.273013	-6.20004	0.00037684	0.00155256	0.173742	0.598979	Mapre1	Q61166	-1.12212	-0.772591	0.298058	0.673638	cytoplasm
Q8R001	-0.748205	-2.11042	-1.36222	-1.42931	-5.32312	0.000957015	0.00315001	0.247378	0.68017	Mapre2	Q8R001	-1.66006	-1.14271	0.123775	0.461543	cytoplasm
Q6PER3	-1.3357	-2.22231	-0.886613	-1.779	-3.5017	0.00932501	0.0202346	0.462955	0.799195	Mapre3	Q6PER3	-1.66477	-1.14604	0.122684	0.459342	cytoplasm
Q922Q1	-0.748835	1.21085	1.95969	0.231009	4.87141	0.0016091	0.00482731	0.2265	0.660693	Marc2	Q922Q1	1.66133	1.14358	0.12349	0.46097	cytoplasm
P26645	-0.801134	-1.80515	-1.00402	-1.30314	-2.42357	0.0444592	0.0747319	0.628562	0.843839	Marcks	P26645	-1.34514	-0.92593	0.212346	0.595227	cytoplasm
Q68FL6	-0.17526	0.21148	0.38674	0.01811	1.37084	0.211096	0.283747	0.691416	0.85599	Mars	Q68FL6	0.557314	0.383633	0.605353	0.807401	cytoplasm
Q91X83	-0.821312	3.76562	4.58693	1.47216	18.0812	2.50489e-07	2.66776e-05	1.90756e-05	0.00199552	Mat1a	Q91X83	4.22932	2.91127	8.81075e-05	0.0115225	cytoplasm
Q3THS6	-0.0205159	-0.342263	-0.321747	-0.181389	-1.48948	0.178253	0.245626	0.789509	0.871585	Mat2a	Q3THS6	-0.0246586	-0.0169743	0.98176	0.871775	cytoplasm
Q99LB6	0.0129385	-0.281256	-0.294194	-0.134159	-1.33251	0.222794	0.297424	0.817692	0.87546	Mat2b	Q99LB6	0.0302452	0.0208201	0.977628	0.871303	cytoplasm
Q8R3F5	-0.532377	0.805768	1.33815	0.00288111	5.62906	0.00114043	0.00361236	0.165969	0.587935	Mcat	Q8R3F5	1.21675	0.837549	0.259278	0.642286	cytoplasm
Q99MR8	-0.531603	0.732461	1.26406	0.100429	3.88421	0.00555131	0.0130692	0.326942	0.737578	Mccc1	Q99MR8	1.1433	0.786991	0.289144	0.666928	cytoplasm
Q3ULD5	-0.412225	0.822284	1.23451	0.205029	3.5989	0.00815717	0.0181196	0.36068	0.756139	Mccc2	Q3ULD5	1.21135	0.833831	0.261399	0.644155	cytoplasm
Q9D1I5	-1.55969	1.01752	2.5772	-0.271085	7.15541	0.000151177	0.000781187	0.0819396	0.41329	Mcee	Q9D1I5	1.61592	1.11247	0.134032	0.481378	cytoplasm
P25206	-1.5449	-1.92716	-0.382261	-1.77425	-1.27023	0.248911	0.32622	0.828941	0.876942	Mcm3	P25206	-1.33146	-0.916629	0.216975	0.600412	cytoplasm
Q9DB27	-0.461114	0.0969347	0.558049	-0.18209	2.42955	0.0440627	0.0741677	0.520442	0.817323	Mcts1	Q9DB27	0.494919	0.340676	0.646336	0.817383	cytoplasm
Q3UMR5	-0.129436	-0.696437	-0.567001	-0.469637	-2.35097	0.0549945	0.0897802	0.64057	0.846316	Mcu	Q3UMR5	-0.358963	-0.247097	0.739273	0.836589	cytoplasm
P14152	-1.46892	0.054427	1.52335	-0.707248	7.06326	0.00016441	0.000830218	0.0857684	0.424406	Mdh1	P14152	0.636269	0.438025	0.555205	0.793595	cytoplasm
P08249	-1.52889	-0.691281	0.837605	-1.11008	4.22496	0.00356168	0.00923159	0.289426	0.713315	Mdh2	P08249	-0.0984994	-0.0678107	0.927227	0.86525	cytoplasm
P06801	-2.00006	-1.08375	0.916304	-1.54191	1.67307	0.136476	0.195229	0.64044	0.84629	Me1	P06801	-0.405014	-0.278871	0.707205	0.830436	cytoplasm
Q99KE1	-1.38277	-2.38175	-0.998986	-1.88226	-2.74281	0.0276554	0.0498651	0.576948	0.832213	Me2	Q99KE1	-1.81563	-1.2499	0.0922786	0.391187	cytoplasm
Q9Z2D6	-1.23858	-0.241895	0.996687	-0.740239	3.18481	0.0225143	0.041854	0.41338	0.780401	Mecp2	Q9Z2D6	0.297925	0.205089	0.782367	0.844188	cytoplasm
Q9DCS3	-1.45257	0.14141	1.59398	-0.655581	5.98045	0.000471647	0.00184646	0.142422	0.550436	Mecr	Q9DCS3	0.720269	0.495851	0.50422	0.777371	cytoplasm
Q9ERE7	0.260568	0.128658	-0.13191	0.194613	-0.39946	0.700988	0.758186	0.988867	0.894749	Mesd	Q9ERE7	0.394983	0.27191	0.714188	0.831815	cytoplasm
O08663	-0.147131	-0.554888	-0.407757	-0.351009	-1.40464	0.20123	0.272365	0.804709	0.873705	Metap2	O08663	-0.214185	-0.147437	0.842589	0.853695	cytoplasm
Q9EQQ9	-0.320273	2.11384	2.43411	0.896784	8.38457	5.3201e-05	0.000360437	0.0428847	0.269365	Mgea5	Q9EQQ9	2.48613	1.71133	0.0211663	0.192379	cytoplasm
P34884	-1.80727	-0.191546	1.61572	-0.999405	5.59974	0.00070576	0.0024875	0.168058	0.590963	Mif	P34884	0.452022	0.311216	0.675086	0.82379	cytoplasm
Q7TNS2	-1.43847	-0.183286	1.25519	-0.810879	5.25751	0.00103024	0.00334144	0.193932	0.625074	Minos1	Q7TNS2	0.393001	0.27055	0.715555	0.832082	cytoplasm
Q9QXN5	-3.10939	-2.37732	0.732071	-2.67015	1.01987	0.345357	0.428228	0.752401	0.8661	Miox	Q9QXN5	-1.4962	-1.03084	0.165004	0.533293	cytoplasm
Q8C7H1	-0.274577	0.835323	1.1099	0.280373	4.05072	0.0044593	0.0109972	0.308231	0.726013	Mmaa	Q8C7H1	1.19928	0.825527	0.266178	0.648298	cytoplasm
Q9D273	-0.0488103	1.27493	1.32374	0.745435	5.14423	0.00183868	0.00539656	0.203109	0.635846	Mmab	Q9D273	1.5977	1.09981	0.138516	0.489598	cytoplasm
Q6PEB6	-0.971176	-2.06394	-1.09277	-1.51756	-0.908123	0.403229	0.484709	0.894972	0.884977	Mob4	Q6PEB6	-1.57291	-1.08273	0.144748	0.500598	cytoplasm
Q924M7	-0.982647	-1.36298	-0.380329	-1.17281	-1.31484	0.228372	0.303376	0.820879	0.875884	Mpi	Q924M7	-0.869846	-0.598772	0.419961	0.744133	cytoplasm
P70290	0.35791	-1.20962	-1.56753	-0.425856	-6.11499	0.000410778	0.00165875	0.180071	0.607541	Mpp1	P70290	-0.961056	-0.661615	0.372858	0.720833	cytoplasm
P97434	2.4934	0.255952	-2.23745	1.37468	-1.96307	0.0887247	0.134744	0.70627	0.858591	Mprip	P97434	0.114934	0.0792154	0.91503	0.863699	cytoplasm
Q9DB15	-1.81015	0.488365	2.29851	-0.660893	5.66765	0.000655926	0.00237008	0.163248	0.583925	Mrpl12	Q9DB15	1.13246	0.779695	0.293638	0.670345	cytoplasm
Q9JKF7	-1.47095	0.358188	1.82914	-0.373467	7.29241	0.000270809	0.00121416	0.076504	0.396751	Mrpl39	Q9JKF7	0.9404	0.647398	0.383218	0.726314	cytoplasm
Q9CQN7	-0.570893	0.0348569	0.60575	-0.207443	0.519193	0.621362	0.689528	0.842054	0.878626	Mrpl41	Q9CQN7	0.452868	0.311731	0.674579	0.823681	cytoplasm
Q9CQ40	-2.11313	0.828529	2.94166	-0.348136	4.07404	0.00590872	0.0137776	0.305669	0.724349	Mrpl49	Q9CQ40	1.5279	1.05208	0.156469	0.520053	cytoplasm
Q9CXW2	-1.97761	0.46545	2.44306	-0.511773	7.19832	0.000291628	0.00128855	0.0802043	0.40811	Mrps22	Q9CXW2	1.14009	0.785	0.290366	0.667864	cytoplasm
Q80ZS3	-2.03523	0.807608	2.84284	-0.61381	6.16969	0.000388579	0.00158818	0.130851	0.52939	Mrps26	Q80ZS3	1.49276	1.02785	0.16623	0.535135	cytoplasm
Q9CQX8	-1.49884	-0.707385	0.79146	-1.10311	1.709	0.129448	0.186819	0.634485	0.845071	Mrps36	Q9CQX8	-0.120084	-0.0826698	0.91134	0.863222	cytoplasm
Q9D6S7	-2.13833	1.19731	3.33564	-0.470511	9.30924	2.6286e-05	0.000212995	0.0251267	0.187488	Mrrf	Q9D6S7	1.90127	1.30919	0.0778404	0.359579	cytoplasm
Q920Q6	-0.327868	-1.55066	-1.2228	-0.939265	-4.46444	0.00263454	0.00720363	0.338344	0.74416	Msi2	Q920Q6	-1.17699	-0.810182	0.275168	0.655833	cytoplasm
P26041	3.46987	-0.968308	-4.43818	1.25078	-17.7151	2.89964e-07	2.82889e-05	5.50843e-05	0.00415004	Msn	P26041	-1.28747	-0.888199	0.231572	0.615925	cytoplasm
Q9D6Y7	-1.04962	2.02125	3.07088	0.485815	10.1637	1.44283e-05	0.000146019	0.0147779	0.133467	Msra	Q9D6Y7	2.5266	1.73924	0.0191504	0.181363	cytoplasm
Q78J03	-0.929491	-0.742828	0.186663	-0.836159	0.556209	0.594704	0.666582	0.83534	0.87777	Msrb2	Q78J03	-0.259396	-0.178558	0.809942	0.84869	cytoplasm
Q9CQ65	0.406812	-0.275876	-0.682688	0.0654682	-3.33612	0.0117483	0.0245748	0.486707	0.807104	Mtap	Q9CQ65	-0.0362306	-0.0249424	0.9732	0.870793	cytoplasm
Q791V5	-1.08791	-0.0549549	1.03296	-0.468137	2.69648	0.0340824	0.0593763	0.481048	0.805276	Mtch2	Q791V5	0.457378	0.314847	0.671515	0.823019	cytoplasm
Q922D8	0.5872	1.64718	1.05998	1.11719	2.44302	0.0431832	0.0730402	0.518415	0.81674	Mthfd1	Q922D8	1.85391	1.27636	0.085589	0.376085	cytoplasm
Q3V3R1	-0.571164	-1.41334	-0.842175	-0.908034	-2.83997	0.0280446	0.0503687	0.561645	0.828425	Mthfd1l	Q3V3R1	-0.995278	-0.685097	0.356132	0.711504	cytoplasm
P62774	-0.358492	-0.840159	-0.481666	-0.599326	-0.687063	0.513277	0.593179	0.935675	0.889427	Mtpn	P62774	-0.460896	-0.317258	0.669149	0.822504	cytoplasm
O08601	-3.51224	1.15942	4.67166	-1.17641	8.57291	4.58474e-05	0.000318581	0.0385888	0.249103	Mttp	O08601	2.11403	1.45695	0.0497195	0.290403	cytoplasm
O88441	-1.28816	-0.378047	0.910116	-0.833105	4.47503	0.00260016	0.00713175	0.263814	0.693999	Mtx2	O88441	0.170818	0.117591	0.874154	0.858229	cytoplasm
P16332	-0.509611	1.06668	1.57629	0.278536	4.19917	0.00368112	0.00944085	0.29216	0.715234	Mut	P16332	1.47351	1.01429	0.171891	0.543455	cytoplasm
Q5XKE0	-2.87166	-1.05014	1.82152	-1.77874	4.38367	0.00414408	0.010474	0.272983	0.701206	Mybpc2	Q5XKE0	-0.212389	-0.146306	0.843781	0.853871	cytoplasm
Q5SX40	-3.48304	-3.18139	0.301647	-3.33221	1.22793	0.257599	0.334371	0.716033	0.860249	Myh1	Q5SX40	-2.2321	-1.53828	0.0382729	0.260024	cytoplasm
Q5SX39	-3.18985	-3.01278	0.177068	-3.10131	0.325227	0.754135	0.802853	0.877415	0.882945	Myh4	Q5SX39	-2.11698	-1.45862	0.0494583	0.289797	cytoplasm
Q02566	-0.822259	-3.06118	-2.23892	-1.94172	-3.10479	0.0163227	0.0324723	0.52096	0.817472	Myh6	Q02566	-2.59731	-1.78787	0.0160361	0.165025	cytoplasm
Q91Z83	-3.55225	-2.36563	1.18662	-2.95894	5.56511	0.000732784	0.00255398	0.170552	0.594519	Myh7	Q91Z83	-1.40372	-0.967445	0.192556	0.571453	cytoplasm
Q8VDD5	2.1916	-0.555917	-2.74752	0.817843	-6.24462	0.000360307	0.0015022	0.170492	0.594434	Myh9	Q8VDD5	-0.641877	-0.442291	0.551359	0.792455	cytoplasm
P05977	-5.40152	-4.65141	0.750115	-5.02647	3.32382	0.0119534	0.0248546	0.3952	0.772596	Myl1	P05977	-3.35213	-2.31493	0.00182091	0.045814	cytoplasm
Q3THE2	1.12052	-1.53145	-2.65197	-0.205469	-7.44696	0.000116559	0.000635992	0.0990068	0.459794	Myl12b	Q3THE2	-1.42201	-0.979214	0.1872	0.564532	cytoplasm
P51667	-4.57996	-4.63806	-0.0581003	-4.60901	-0.22512	0.82806	0.866798	0.97885	0.893787	Myl2	P51667	-3.48866	-2.40679	0.00118814	0.0353338	cytoplasm
P09542	-4.47923	-4.59349	-0.114266	-4.53636	-0.378661	0.715715	0.771378	0.992718	0.895115	Myl3	P09542	-3.46247	-2.38846	0.00129529	0.0370624	cytoplasm
Q9CQ19	-0.491086	-3.94227	-3.45118	-2.21668	-6.28486	0.000346077	0.00145783	0.167598	0.5903	Myl9	Q9CQ19	-3.53882	-2.43594	0.00103449	0.0328175	cytoplasm
O88329	-3.68325	-1.0033	2.67996	-2.34328	4.5495	0.00237183	0.00661131	0.256498	0.687994	Myo1a	O88329	-0.017489	-0.0120548	0.987046	0.872374	cytoplasm
Q9WTI7	2.96918	-1.08994	-4.05912	0.939622	-7.6449	9.81413e-05	0.000568942	0.0899558	0.436091	Myo1c	Q9WTI7	-1.31776	-0.908623	0.221017	0.604832	cytoplasm
Q5SYD0	1.11519	-1.21446	-2.32966	-0.0496362	-6.12773	0.000405484	0.00164105	0.179112	0.606267	Myo1d	Q5SYD0	-1.10405	-0.760261	0.305836	0.679276	cytoplasm
Q62234	-2.00769	-2.17564	-0.167943	-2.09167	-0.497656	0.63337	0.699478	0.970688	0.892989	Myom1	Q62234	-1.49551	-1.02973	0.165458	0.533977	cytoplasm
Q9JK37	-4.38016	-4.03872	0.341441	-4.20944	1.41521	0.198229	0.26875	0.683835	0.854626	Myoz1	Q9JK37	-2.92577	-2.01802	0.00656619	0.0987824	cytoplasm
Q9JJW5	-2.51411	-2.02101	0.493104	-2.21825	0.927034	0.388054	0.469709	0.768813	0.868583	Myoz2	Q9JJW5	-1.24849	-0.85985	0.246809	0.630884	cytoplasm
Q9QY36	-0.624497	-0.0304161	0.594081	-0.327457	2.44554	0.0430212	0.0728672	0.518037	0.816631	Naa10	Q9QY36	0.397375	0.273532	0.712559	0.831495	cytoplasm
Q6PGB6	-0.346676	0.276352	0.623028	-0.0351623	3.0297	0.0181877	0.0351225	0.434238	0.788721	Naa50	Q6PGB6	0.653458	0.449809	0.544614	0.790423	cytoplasm
P70670	-1.12448	0.0960097	1.22049	-0.514237	3.43256	0.0102645	0.0219031	0.381321	0.766254	Naca	P70670	0.615015	0.423363	0.568522	0.797451	cytoplasm
Q8VBW6	0.322216	-1.02675	-1.34896	-0.352266	-3.74689	0.00667105	0.0153208	0.429004	0.786693	Nae1	Q8VBW6	-0.77167	-0.531233	0.474288	0.7666	cytoplasm
Q9QWR8	0.761597	-0.143953	-0.90555	0.308822	-3.29897	0.0123796	0.025588	0.492124	0.808821	Naga	Q9QWR8	0.0309675	0.0213214	0.97709	0.871241	cytoplasm
Q99KQ4	-0.0486944	0.463423	0.512118	0.207364	2.20938	0.0613087	0.0981825	0.554144	0.826506	Nampt	Q99KQ4	0.786168	0.541176	0.466056	0.763453	cytoplasm
Q99J77	-0.870886	-1.52895	-0.658063	-1.19992	-3.32183	0.011987	0.0249031	0.488787	0.807767	Nans	Q99J77	-1.05621	-0.727049	0.327448	0.693966	cytoplasm
Q9DB05	-0.501879	-0.809442	-0.307564	-0.655661	-1.49272	0.177424	0.245039	0.78893	0.871503	Napa	Q9DB05	-0.404021	-0.278107	0.70797	0.830588	cytoplasm
P28663	-2.41983	-2.92432	-0.504491	-2.67208	-1.23407	0.255435	0.332251	0.835488	0.877789	Napb	P28663	-2.169	-1.49375	0.044227	0.276836	cytoplasm
Q8CC86	-0.482028	1.67654	2.15856	0.597254	4.5826	0.00227748	0.00636285	0.253292	0.685288	Naprt	Q8CC86	2.07834	1.43062	0.0539913	0.301871	cytoplasm
Q8BP47	-0.794443	-0.438974	0.355469	-0.616709	1.00605	0.346577	0.429523	0.754838	0.866475	Nars	Q8BP47	0.0198204	0.0136434	0.985339	0.872181	cytoplasm
Q91X97	-0.939915	-2.84772	-1.9078	-1.89382	-6.69899	0.000231034	0.00107537	0.139921	0.546049	Ncald	Q91X97	-2.36239	-1.62618	0.0285021	0.225929	cytoplasm
Q99M51	1.26042	-0.358654	-1.61908	0.450884	-5.94645	0.000488572	0.00189147	0.193115	0.624085	Nck1	Q99M51	-0.274735	-0.189199	0.798852	0.846911	cytoplasm
P09405	-0.620317	-0.485287	0.13503	-0.552802	0.472365	0.650466	0.713349	0.850565	0.879694	Ncl	P09405	-0.0582589	-0.0401024	0.956924	0.868883	cytoplasm
Q62433	-2.52421	-2.48024	0.0439778	-2.50223	0.170463	0.869276	0.902582	0.905809	0.886197	Ndrg1	Q62433	-1.70587	-1.17486	0.113552	0.440202	cytoplasm
Q99LC3	-2.27945	-0.576269	1.70318	-1.42786	7.5845	0.00010339	0.000587803	0.0658952	0.36163	Ndufa10	Q99LC3	0.153441	0.105664	0.886827	0.859971	cytoplasm
Q7TMF3	-2.35833	-0.255902	2.10243	-1.30712	9.0099	3.28019e-05	0.000249233	0.0300089	0.209473	Ndufa12	Q7TMF3	0.488199	0.336201	0.65067	0.818379	cytoplasm
Q9ERS2	-2.3269	-0.148474	2.17843	-1.01984	4.8942	0.00238052	0.00662796	0.224476	0.658678	Ndufa13	Q9ERS2	0.589893	0.406227	0.584276	0.80183	cytoplasm
Q9CQ75	-2.25627	-0.482668	1.7736	-1.36947	7.02497	0.000170287	0.000845884	0.0874015	0.42902	Ndufa2	Q9CQ75	0.242812	0.167206	0.821816	0.850549	cytoplasm
Q9CQ91	-2.32573	-0.332062	1.99367	-1.3289	7.02545	0.000170212	0.000845884	0.0873809	0.428963	Ndufa3	Q9CQ91	0.406092	0.279653	0.706421	0.83028	cytoplasm
Q62425	-1.85852	0.231096	2.08962	-0.813713	5.53756	0.000755105	0.00260222	0.172556	0.597331	Ndufa4	Q62425	0.884014	0.608652	0.412332	0.740627	cytoplasm
Q9CPP6	-2.74554	-0.524627	2.22091	-1.63508	6.80431	0.000209095	0.000992184	0.0973071	0.455496	Ndufa5	Q9CPP6	0.290113	0.199831	0.787812	0.845098	cytoplasm
Q9CQZ5	-2.77587	-0.329471	2.4464	-1.55267	5.6083	0.000699259	0.00247216	0.167446	0.590081	Ndufa6	Q9CQZ5	0.490803	0.338073	0.648856	0.817963	cytoplasm
Q9Z1P6	-2.31026	-0.087997	2.22227	-1.19913	9.86077	1.77545e-05	0.000164508	0.0179106	0.149906	Ndufa7	Q9Z1P6	0.647334	0.445781	0.548224	0.791515	cytoplasm
Q9DCJ5	-2.11609	-0.732438	1.38366	-1.42427	6.27186	0.000350605	0.00147398	0.124914	0.517809	Ndufa8	Q9DCJ5	-0.0325294	-0.0223991	0.975932	0.871108	cytoplasm
Q9DC69	-1.85066	-0.450583	1.40008	-1.15062	4.23889	0.00349892	0.00910765	0.287957	0.712273	Ndufa9	Q9DC69	0.200902	0.138323	0.852204	0.855106	cytoplasm
Q9CR21	-2.07906	-0.427304	1.65175	-1.25318	6.82553	0.000204961	0.000980195	0.0963168	0.45296	Ndufab1	Q9CR21	0.265848	0.183054	0.805251	0.847942	cytoplasm
Q59J78	-1.69864	0.248288	1.94693	-0.725176	4.3825	0.00291804	0.007821	0.273102	0.701297	Ndufaf2	Q59J78	0.872039	0.600375	0.418718	0.743568	cytoplasm
Q9DCS9	-2.56354	-0.347669	2.21588	-1.45561	8.75444	3.98257e-05	0.000285691	0.0347999	0.230277	Ndufb10	Q9DCS9	0.433869	0.298819	0.68733	0.826384	cytoplasm
O09111	-2.37207	-1.40814	0.963937	-1.89011	1.94842	0.105651	0.156933	0.595424	0.836568	Ndufb11	O09111	-0.66153	-0.45557	0.539473	0.788847	cytoplasm
Q9CQZ6	-2.243	-0.343616	1.89938	-1.29331	7.31616	0.000130851	0.000698347	0.0755925	0.393886	Ndufb3	Q9CQZ6	0.379443	0.261292	0.724887	0.833885	cytoplasm
Q9CQC7	-2.61135	0.0700058	2.68136	-1.27067	6.2667	0.000352419	0.00147436	0.125209	0.518397	Ndufb4	Q9CQC7	0.860266	0.592508	0.42484	0.746326	cytoplasm
Q9CQH3	-1.67617	-0.525445	1.15073	-1.10081	2.25366	0.0573636	0.0927783	0.547282	0.824712	Ndufb5	Q9CQH3	0.0942071	0.0648585	0.930387	0.865646	cytoplasm
Q9CR61	-2.49007	-0.0625895	2.42748	-1.27633	8.09282	6.73629e-05	0.000432363	0.0503337	0.302022	Ndufb7	Q9CR61	0.705544	0.485911	0.512805	0.780279	cytoplasm
Q9D6J5	-2.92822	-0.424784	2.50344	-1.6765	10.0214	1.58945e-05	0.000153129	0.016184	0.141156	Ndufb8	Q9D6J5	0.423283	0.291592	0.694506	0.827869	cytoplasm
Q9CQJ8	-2.23848	-0.510698	1.72778	-1.37459	7.96706	7.47391e-05	0.00047103	0.0538642	0.316501	Ndufb9	Q9CQJ8	0.211537	0.145668	0.844453	0.85397	cytoplasm
Q9CQ54	-1.32519	-0.506486	0.818701	-0.915837	1.91283	0.0956455	0.144033	0.60116	0.837875	Ndufc2	Q9CQ54	0.0491336	0.0338238	0.963663	0.869681	cytoplasm
Q91VD9	-2.27857	-0.757744	1.52083	-1.51816	4.63934	0.00212519	0.00603415	0.247861	0.680595	Ndufs1	Q91VD9	-0.0281949	-0.0194159	0.979137	0.871476	cytoplasm
Q91WD5	-2.07034	-0.722847	1.34749	-1.39659	2.74378	0.0276158	0.0498556	0.474241	0.803032	Ndufs2	Q91WD5	-0.0312863	-0.0215427	0.976852	0.871214	cytoplasm
Q9DCT2	-2.74365	-0.430394	2.31326	-1.58702	9.09733	3.07277e-05	0.000238678	0.028505	0.203009	Ndufs3	Q9DCT2	0.384001	0.264501	0.721647	0.833263	cytoplasm
Q99LY9	-2.46078	-0.370642	2.09014	-1.41571	6.90988	0.000189414	0.000927671	0.0924612	0.442858	Ndufs5	Q99LY9	0.392149	0.27007	0.716038	0.832177	cytoplasm
P52503	-3.65156	-0.987687	2.66387	-2.31962	3.55343	0.00868264	0.0191128	0.366251	0.758955	Ndufs6	P52503	-0.00765939	-0.0052793	0.994327	0.87319	cytoplasm
Q91YT0	-2.09401	-0.729662	1.36435	-1.41184	3.30588	0.0122595	0.0253828	0.397519	0.773623	Ndufv1	Q91YT0	-0.0337825	-0.0232617	0.975005	0.871001	cytoplasm
Q9D6J6	-2.71178	-0.745051	1.96673	-1.72842	6.16927	0.000388743	0.00158818	0.130875	0.529437	Ndufv2	Q9D6J6	0.0635306	0.0437592	0.953	0.868415	cytoplasm
Q9DC07	2.42205	-0.490615	-2.91267	0.965718	-5.23808	0.0010531	0.00340439	0.255536	0.687187	Nebl	Q9DC07	-0.618617	-0.426341	0.565805	0.796676	cytoplasm
Q9CR95	-2.12706	-1.77293	0.354134	-1.94999	1.09456	0.308515	0.38787	0.739278	0.864046	Necap1	Q9CR95	-1.07102	-0.737485	0.320553	0.689428	cytoplasm
P46935	0.712942	-0.841934	-1.55488	-0.064496	-3.62226	0.00790056	0.0176074	0.446078	0.793168	Nedd4	P46935	-0.658137	-0.453126	0.541651	0.789518	cytoplasm
P29595	-0.862533	-0.137641	0.724891	-0.500087	1.6895	0.133219	0.19113	0.637714	0.845734	Nedd8	P29595	0.333575	0.229619	0.757113	0.839823	cytoplasm
P19246	-3.56816	-2.68057	0.88759	-3.12437	3.01469	0.0185868	0.0357235	0.436289	0.789505	Nefh	P19246	-1.71576	-1.18252	0.111218	0.435092	cytoplasm
P08551	-5.04169	-4.9474	0.0942911	-4.99454	0.423818	0.683911	0.743011	0.859406	0.880784	Nefl	P08551	-3.71376	-2.56347	0.000554891	0.0269022	cytoplasm
Q9ES74	1.36062	0.00522103	-1.3554	0.68292	-4.46622	0.00262873	0.00719582	0.338136	0.744043	Nek7	Q9ES74	0.0708597	0.0488006	0.947593	0.867763	cytoplasm
P25799	1.53669	-1.05757	-2.59426	0.498983	-10.4636	3.255e-05	0.00024887	0.018781	0.154055	Nfkb1	P25799	-1.02406	-0.705329	0.342107	0.703187	cytoplasm
Q9QZ23	-1.71762	-0.0975721	1.62005	-0.907597	4.63711	0.00213097	0.00604354	0.248074	0.680781	Nfu1	Q9QZ23	0.529641	0.364645	0.623326	0.81191	cytoplasm
Q9CQE1	0.0943019	1.55849	1.46419	0.826397	6.50477	0.000278582	0.00124216	0.112167	0.490908	Nipsnap3b	Q9CQE1	1.85515	1.27706	0.0854179	0.375685	cytoplasm
Q80TM9	1.21041	-0.873668	-2.08408	0.168371	-9.78217	1.87533e-05	0.000167957	0.0284015	0.202555	Nisch	Q80TM9	-0.780626	-0.537571	0.469031	0.7646	cytoplasm
Q9JHW2	-0.864049	2.14934	3.01339	0.642644	10.2074	1.40091e-05	0.000142833	0.0143682	0.131122	Nit2	Q9JHW2	2.62083	1.80407	0.0151027	0.160112	cytoplasm
Q91YP2	-0.503402	-0.140578	0.362823	-0.32199	1.01781	0.341316	0.424297	0.752764	0.866156	Nln	Q91YP2	0.26512	0.182495	0.805834	0.848036	cytoplasm
Q01768	-0.546885	0.13914	0.686025	-0.203873	3.21586	0.0139267	0.0283533	0.409277	0.778687	Nme2	Q01768	0.552771	0.380499	0.608304	0.808156	cytoplasm
O35309	1.13703	0.971313	-0.165718	1.0376	-0.490247	0.640571	0.705669	0.972059	0.893124	Nmi	O35309	1.07774	0.742151	0.317501	0.687376	cytoplasm
O70310	-0.228507	0.128667	0.357174	-0.0499198	1.24591	0.251305	0.328474	0.712919	0.859725	Nmt1	O70310	0.484216	0.333314	0.653474	0.819017	cytoplasm
E9Q5C9	-0.852428	0.0632958	0.915724	-0.302994	2.17154	0.0707681	0.110714	0.560042	0.828019	Nolc1	E9Q5C9	0.532669	0.366666	0.621402	0.811437	cytoplasm
Q6GQT9	-0.025305	-0.0127269	0.0125781	-0.0190159	0.038317	0.970462	0.978947	0.930151	0.888844	Nomo1	Q6GQT9	0.305751	0.210471	0.776806	0.843247	cytoplasm
Q9Z0J0	1.96731	-0.0556307	-2.02294	0.955839	-7.05359	0.000165872	0.000833405	0.119142	0.505987	Npc2	Q9Z0J0	-0.100672	-0.0693581	0.925571	0.865041	cytoplasm
Q6NSR8	0.966914	0.279632	-0.687282	0.623273	-1.85018	0.105012	0.156173	0.725837	0.861876	Npepl1	Q6NSR8	0.417095	0.287197	0.698884	0.828763	cytoplasm
Q11011	-0.236592	-1.33919	-1.10259	-0.787889	-4.87947	0.00159385	0.00481115	0.291988	0.715113	Npepps	Q11011	-0.982163	-0.676078	0.362499	0.715128	cytoplasm
Q9DCJ9	-1.91229	-0.739625	1.17266	-1.20869	3.49346	0.0119512	0.0248546	0.373681	0.76261	Npl	Q9DCJ9	-0.0768981	-0.0529461	0.943148	0.867223	cytoplasm
P60670	0.659212	0.255707	-0.403505	0.457459	-1.29987	0.233194	0.308009	0.823582	0.876241	Nploc4	P60670	0.449306	0.309341	0.676933	0.824186	cytoplasm
Q61937	-0.711435	-0.776396	-0.0649607	-0.743916	-0.248965	0.81025	0.85071	0.983264	0.894213	Npm1	Q61937	-0.332745	-0.229045	0.757701	0.839927	cytoplasm
Q64669	-1.75328	-0.652242	1.10104	-1.20276	5.2259	0.00106771	0.00343554	0.196461	0.628106	Nqo1	Q64669	-0.0185232	-0.0127529	0.986295	0.872289	cytoplasm
Q99J45	-0.102753	-1.04937	-0.946613	-0.481398	-3.15569	0.0184327	0.0354833	0.513319	0.815257	Nrbp1	Q99J45	-0.716759	-0.493393	0.506336	0.778095	cytoplasm
P60761	-4.61279	-3.8566	0.756182	-4.2347	2.45834	0.054584	0.0892086	0.516115	0.816073	Nrgn	P60761	-2.70122	-1.86361	0.0120697	0.141955	cytoplasm
P46460	-1.63371	-2.6641	-1.0304	-2.1489	-3.4511	0.010003	0.0214766	0.470144	0.801656	Nsf	P46460	-2.0522	-1.41285	0.0570433	0.310575	cytoplasm
Q9CZ44	-0.940463	-0.522989	0.417475	-0.731726	1.00299	0.347954	0.430391	0.755377	0.866557	Nsfl1c	Q9CZ44	-0.0375552	-0.0258516	0.972224	0.87068	cytoplasm
Q9JM14	-0.340406	-0.342509	-0.00210358	-0.341247	-0.00802014	0.993849	0.995197	0.938703	0.889745	Nt5c	Q9JM14	0.0334536	0.0230278	0.975257	0.87103	cytoplasm
Q9D020	-0.410197	-0.596542	-0.186345	-0.503369	-0.645399	0.538423	0.617112	0.943369	0.89023	Nt5c3	Q9D020	-0.207847	-0.143071	0.847191	0.854374	cytoplasm
Q3UHB1	-1.2776	-1.2899	-0.0123011	-1.28375	-0.0325003	0.975262	0.981243	0.943224	0.890215	Nt5dc3	Q3UHB1	-0.742963	-0.511454	0.490899	0.772703	cytoplasm
Q9CWD8	-0.699887	0.752992	1.45288	0.17184	5.46663	0.00133394	0.00412355	0.177795	0.604505	Nubpl	Q9CWD8	1.19454	0.822259	0.268076	0.649916	cytoplasm
Q02819	-0.804183	-0.710994	0.0931888	-0.757588	0.0994852	0.923431	0.942388	0.918874	0.887633	Nucb1	Q02819	-0.250423	-0.172379	0.816399	0.849707	cytoplasm
P81117	-0.654134	-1.2715	-0.617364	-0.962816	-1.16026	0.282489	0.360539	0.84889	0.879486	Nucb2	P81117	-0.838301	-0.577043	0.437027	0.751643	cytoplasm
Q80XU3	-0.649734	-0.503666	0.146068	-0.5767	0.411655	0.692414	0.750911	0.861624	0.881055	Nucks1	Q80XU3	-0.0712716	-0.0490597	0.947315	0.867729	cytoplasm
O35685	-0.599929	-0.341942	0.257986	-0.470935	0.637336	0.543376	0.62162	0.820666	0.875855	Nudc	O35685	0.0813662	0.0560082	0.939866	0.866821	cytoplasm
Q9CQ48	-0.724321	-0.14546	0.578861	-0.377005	1.39357	0.210642	0.283373	0.687529	0.855294	Nudcd2	Q9CQ48	0.300541	0.206878	0.780517	0.843876	cytoplasm
Q6P3D0	0.413571	0.487466	0.0738952	0.443129	0.283563	0.785837	0.828646	0.885045	0.883837	Nudt16	Q6P3D0	0.725878	0.49972	0.500899	0.776225	cytoplasm
Q9CQF3	-0.120654	-0.815149	-0.694495	-0.467902	-2.09493	0.0728089	0.113398	0.68366	0.854594	Nudt21	Q9CQF3	-0.479277	-0.329917	0.656777	0.819763	cytoplasm
Q8R2U6	-1.4808	-0.567362	0.913439	-0.932737	3.56741	0.0108945	0.0231057	0.364532	0.758093	Nudt4	Q8R2U6	0.0166474	0.0114605	0.987684	0.872446	cytoplasm
Q99P30	-1.38813	1.70442	3.09255	0.158146	6.93673	0.000184745	0.000906625	0.0912602	0.439634	Nudt7	Q99P30	2.27152	1.56375	0.0351854	0.250123	cytoplasm
Q8BVU5	-0.805714	-0.371223	0.434491	-0.545019	1.45107	0.19468	0.264673	0.677734	0.853509	Nudt9	Q8BVU5	0.0896278	0.0616956	0.933773	0.866068	cytoplasm
E9Q7G0	-0.0232214	-1.07987	-1.05665	-0.551544	-3.17918	0.0146737	0.0295047	0.509811	0.814222	Numa1	E9Q7G0	-0.761769	-0.524382	0.480006	0.768738	cytoplasm
P29758	0.648098	1.98362	1.33552	1.31586	6.35464	0.000322865	0.00138088	0.12026	0.508323	Oat	P29758	2.17924	1.50037	0.0432945	0.27438	cytoplasm
Q9CRD0	-1.00757	0.490042	1.49761	-0.258764	5.15608	0.00115595	0.00365202	0.202134	0.634732	Ociad1	Q9CRD0	0.987718	0.679913	0.359784	0.713593	cytoplasm
Q9D8W7	-1.82763	-0.829847	0.99778	-1.32874	2.70014	0.0403094	0.0688477	0.48052	0.805104	Ociad2	Q9D8W7	-0.182565	-0.125696	0.86556	0.857022	cytoplasm
Q60597	-0.455189	-1.39344	-0.93825	-0.924314	-2.06787	0.0758269	0.117423	0.688277	0.855429	Ogdh	Q60597	-0.996536	-0.685964	0.355524	0.711153	cytoplasm
Q8CGY8	-0.585432	-0.625017	-0.0395844	-0.605224	-0.134328	0.896773	0.923271	0.962048	0.892132	Ogt	Q8CGY8	-0.204353	-0.140666	0.84973	0.854746	cytoplasm
Q9CZ30	-0.339418	-0.0781533	0.261265	-0.208786	1.27654	0.240881	0.317058	0.707624	0.858823	Ola1	Q9CZ30	0.297629	0.204874	0.78259	0.844225	cytoplasm
Q64288	-3.46271	-4.07581	-0.613097	-3.76926	-2.6137	0.0334802	0.0584944	0.597581	0.837062	Omp	Q64288	-3.13024	-2.15721	0.00366608	0.0719212	cytoplasm
P58281	-0.94129	-0.344655	0.596635	-0.642972	2.36315	0.0486708	0.0805894	0.530494	0.820162	Opa1	P58281	0.140929	0.0970103	0.896041	0.861211	cytoplasm
Q8K010	0.793437	1.76447	0.971034	1.18185	3.93143	0.00699146	0.0158477	0.321563	0.734355	Oplah	Q8K010	1.93358	1.33131	0.0729499	0.34944	cytoplasm
Q62422	1.23576	-0.177292	-1.41305	0.529232	-6.26868	0.000351724	0.00147398	0.168757	0.591966	Ostf1	Q62422	-0.0888738	-0.0612029	0.934301	0.866134	cytoplasm
P11725	-2.16349	3.71957	5.88306	0.778041	13.7618	1.74474e-06	4.77372e-05	0.00106449	0.0267762	Otc	P11725	4.42813	3.04918	4.00906e-05	0.00650036	cytoplasm
Q7TQI3	-0.846375	-1.35969	-0.513316	-1.10303	-2.01713	0.0818231	0.125277	0.696967	0.856973	Otub1	Q7TQI3	-0.891422	-0.613616	0.408531	0.738843	cytoplasm
Q9D0K2	-1.2942	-4.21587	-2.92167	-2.75503	-12.9377	2.69507e-06	5.34205e-05	0.00345456	0.0508578	Oxct1	Q9D0K2	-3.6659	-2.5236	0.00067619	0.0288269	cytoplasm
Q4KMM3	-1.36193	-1.32582	0.0361105	-1.34388	0.12122	0.906787	0.931054	0.914871	0.887197	Oxr1	Q4KMM3	-0.7635	-0.525601	0.478986	0.768359	cytoplasm
Q6P9R2	0.973443	-0.320837	-1.29428	0.326303	-4.53759	0.00240682	0.0066859	0.329848	0.739288	Oxsr1	Q6P9R2	-0.184564	-0.127085	0.864089	0.856814	cytoplasm
P09103	-0.868685	0.582159	1.45084	-0.143263	7.26666	0.000136763	0.000720504	0.0775025	0.399859	P4hb	P09103	1.0545	0.725871	0.328233	0.694475	cytoplasm
P50580	-0.39073	0.31819	0.70892	-0.0362697	3.34568	0.0115914	0.0243283	0.392386	0.771338	Pa2g4	P50580	0.703334	0.48414	0.514343	0.780792	cytoplasm
P29341	-0.247524	0.426482	0.674005	0.0894791	2.88825	0.0223381	0.0415581	0.45378	0.795963	Pabpc1	P29341	0.7855	0.540704	0.466445	0.763603	cytoplasm
Q8K212	0.055739	-1.61618	-1.67192	-0.78022	-4.66995	0.00204773	0.00585511	0.31483	0.730206	Pacs1	Q8K212	-1.31249	-0.903492	0.223636	0.607643	cytoplasm
Q61644	-3.46083	-3.79095	-0.330116	-3.62589	-0.832359	0.431598	0.514248	0.908897	0.886539	Pacsin1	Q61644	-2.84571	-1.96112	0.00825524	0.113901	cytoplasm
Q9WVE8	1.10902	-0.388007	-1.49703	0.360508	-6.58245	0.000258364	0.00117346	0.147328	0.558801	Pacsin2	Q9WVE8	-0.276469	-0.190379	0.797625	0.846711	cytoplasm
Q99JB8	-0.43246	0.344243	0.776703	0.033562	2.91526	0.0253433	0.0464057	0.450011	0.794605	Pacsin3	Q99JB8	0.737	0.507313	0.494416	0.773954	cytoplasm
Q08642	-3.54608	-3.53008	0.015998	-3.53808	0.0299158	0.976936	0.982171	0.931701	0.889008	Padi2	Q08642	-2.5693	-1.77076	0.0170773	0.170176	cytoplasm
P63005	0.376125	-1.60293	-1.97905	-0.613401	-7.08275	0.000161507	0.00082237	0.117547	0.502619	Pafah1b1	P63005	-1.35768	-0.934669	0.208063	0.590308	cytoplasm
Q61206	-0.394915	-1.54175	-1.14683	-0.968331	-4.77472	0.00180513	0.00531088	0.303264	0.72277	Pafah1b2	Q61206	-1.15584	-0.795622	0.283887	0.66284	cytoplasm
Q9DCL9	0.341458	0.0105411	-0.330917	0.176	-0.851101	0.421758	0.504249	0.90545	0.886157	Paics	Q9DCL9	0.262109	0.180442	0.807976	0.848377	cytoplasm
Q8CIN4	0.701422	-1.31906	-2.02048	-0.308817	-9.32119	2.60579e-05	0.000211945	0.0370966	0.2418	Pak2	Q8CIN4	-1.13316	-0.780174	0.293341	0.670122	cytoplasm
Q9ET54	1.17569	-0.833484	-2.00918	0.171104	-5.18681	0.00111615	0.00356321	0.260544	0.691344	Palld	Q9ET54	-0.734109	-0.505529	0.495935	0.774491	cytoplasm
Q9Z0P4	-1.59268	-3.30704	-1.71436	-2.27843	-2.70172	0.0338392	0.0590793	0.583478	0.833778	Palm	Q9Z0P4	-2.70262	-1.86062	0.0122079	0.142817	cytoplasm
Q99LX0	-0.665408	-0.26699	0.398418	-0.466199	1.42882	0.194425	0.264475	0.681517	0.854204	Park7	Q99LX0	0.168264	0.115824	0.876029	0.858489	cytoplasm
Q8CAS9	0.875009	1.20452	0.329509	1.03976	0.996499	0.362318	0.444067	0.756523	0.866732	Parp9	Q8CAS9	1.35875	0.935552	0.207634	0.589808	cytoplasm
Q9EPC1	2.57789	-1.09025	-3.66813	0.74382	-12.9566	2.66763e-06	5.33307e-05	0.00340629	0.0504586	Parva	Q9EPC1	-1.24668	-0.859304	0.247109	0.631167	cytoplasm
Q9DCG6	-2.64493	2.89928	5.54421	0.681592	15.9436	2.50299e-06	5.17355e-05	0.000157272	0.00845882	Pbld1	Q9DCG6	3.69566	2.54543	0.000607021	0.0277905	cytoplasm
P61458	-2.66014	2.75918	5.41932	0.0495204	16.0888	5.76425e-07	3.26406e-05	0.000137299	0.00774404	Pcbd1	P61458	3.55834	2.45087	0.000963087	0.0319411	cytoplasm
Q9CZL5	-0.240855	1.07505	1.3159	0.417095	3.34674	0.0115742	0.0243148	0.39225	0.771277	Pcbd2	Q9CZL5	1.43285	0.986309	0.184025	0.560322	cytoplasm
P60335	0.0442328	-0.124304	-0.168537	-0.0400356	-0.840396	0.427358	0.509695	0.907418	0.886375	Pcbp1	P60335	0.181488	0.124933	0.866369	0.857137	cytoplasm
Q61990	0.0822021	-0.674172	-0.756374	-0.295985	-3.57102	0.00847516	0.0187237	0.453208	0.795758	Pcbp2	Q61990	-0.375307	-0.258356	0.727855	0.83445	cytoplasm
Q91ZA3	-0.143205	0.376066	0.51927	0.116431	1.68961	0.133197	0.19113	0.637696	0.84573	Pcca	Q91ZA3	0.716052	0.492904	0.506758	0.778239	cytoplasm
Q99MN9	-0.111614	0.553348	0.664962	0.220867	1.7985	0.113396	0.166511	0.619755	0.84197	Pccb	Q99MN9	0.887572	0.610974	0.410551	0.739794	cytoplasm
Q9Z2V4	-3.66363	0.915447	4.57908	-1.37409	8.83961	3.73113e-05	0.00027328	0.0331347	0.22215	Pck1	Q9Z2V4	1.89768	1.30801	0.07811	0.360116	cytoplasm
Q8BH04	-0.248745	-1.3323	-1.08356	-0.790525	-2.56087	0.0362174	0.062604	0.60612	0.838988	Pck2	Q8BH04	-0.973063	-0.669814	0.366964	0.717615	cytoplasm
Q9CQF9	0.205749	-0.16542	-0.371169	0.0201646	-1.38121	0.208023	0.280159	0.808919	0.874279	Pcyox1	Q9CQF9	0.110906	0.0763477	0.918095	0.864092	cytoplasm
P49586	0.99423	0.572837	-0.421393	0.825673	-1.54153	0.171803	0.237949	0.780222	0.870255	Pcyt1a	P49586	0.705317	0.485663	0.513021	0.780351	cytoplasm
Q3UHX2	-0.948686	-0.323326	0.62536	-0.636006	1.44172	0.19088	0.260232	0.679323	0.853802	Pdap1	Q3UHX2	0.163608	0.112622	0.879431	0.858959	cytoplasm
Q8VE70	0.978452	-0.813071	-1.79152	0.261843	-3.71898	0.00903497	0.0197458	0.432795	0.788165	Pdcd10	Q8VE70	-0.677712	-0.466651	0.529654	0.785771	cytoplasm
Q61823	-0.885344	-0.806428	0.0789159	-0.845886	0.209053	0.840123	0.875666	0.898716	0.885401	Pdcd4	Q61823	-0.33105	-0.227881	0.758894	0.840139	cytoplasm
P56812	-1.13127	-0.806169	0.325098	-0.968718	0.673351	0.52147	0.599937	0.814172	0.874989	Pdcd5	P56812	-0.285927	-0.196826	0.790928	0.845614	cytoplasm
P12815	-0.386642	0.0570665	0.443708	-0.120417	1.46635	0.190628	0.260035	0.675141	0.853029	Pdcd6	P12815	0.441464	0.303882	0.682319	0.825332	cytoplasm
Q9WU78	1.0738	-0.496123	-1.56993	0.288839	-4.36991	0.0029645	0.00792808	0.34953	0.750303	Pdcd6ip	Q9WU78	-0.37816	-0.2604	0.725788	0.834057	cytoplasm
P35486	-1.79435	-1.47811	0.316238	-1.63623	1.46753	0.18396	0.251924	0.67494	0.852992	Pdha1	P35486	-0.836898	-0.576199	0.437699	0.751929	cytoplasm
Q9D051	-1.88645	-1.37859	0.507862	-1.63252	2.58779	0.034795	0.0604882	0.49689	0.810307	Pdhb	Q9D051	-0.720574	-0.496127	0.503983	0.77729	cytoplasm
Q8BKZ9	-1.77092	-1.07039	0.700531	-1.42065	3.05479	0.0175407	0.0341435	0.430824	0.787402	Pdhx	Q8BKZ9	-0.433449	-0.298425	0.687721	0.826465	cytoplasm
D3Z6P0	-3.76303	-3.64409	0.118942	-3.70356	0.422685	0.684702	0.743539	0.859613	0.88081	Pdia2	D3Z6P0	-2.64372	-1.82239	0.0141049	0.154522	cytoplasm
P27773	0.340398	0.064399	-0.275999	0.202398	-1.35649	0.21541	0.288673	0.813369	0.874881	Pdia3	P27773	0.31616	0.217652	0.769403	0.841977	cytoplasm
Q921X9	0.0323706	1.7007	1.66833	0.866537	4.62196	0.00217063	0.00612752	0.249517	0.68204	Pdia5	Q921X9	2.00866	1.38272	0.0625477	0.325171	cytoplasm
Q8BFP9	-0.787347	0.273197	1.06054	-0.257075	3.09573	0.0165366	0.0327908	0.425285	0.785228	Pdk1	Q8BFP9	0.730697	0.502977	0.498113	0.775255	cytoplasm
Q9JK42	-1.47608	-0.583995	0.892088	-1.03004	2.98452	0.019417	0.0370087	0.440426	0.791069	Pdk2	Q9JK42	-0.000846442	-0.000582715	0.999374	0.87375	cytoplasm
O70400	0.989906	-0.347904	-1.33781	0.321001	-3.78289	0.00635563	0.0147072	0.424144	0.784775	Pdlim1	O70400	-0.214635	-0.147791	0.842215	0.853639	cytoplasm
Q8CI51	-0.415861	-0.757893	-0.342032	-0.586877	-0.969613	0.363269	0.444786	0.883695	0.88368	Pdlim5	Q8CI51	-0.368164	-0.253426	0.732847	0.835392	cytoplasm
Q3TJD7	-1.01086	-3.05753	-2.04667	-2.03419	-4.02166	0.00463173	0.0113308	0.392734	0.771495	Pdlim7	Q3TJD7	-2.55925	-1.76171	0.0176514	0.172878	cytoplasm
Q99K01	-1.12255	-1.22577	-0.103222	-1.17416	-0.36684	0.724145	0.779086	0.994908	0.895321	Pdxdc1	Q99K01	-0.707121	-0.486767	0.512063	0.780031	cytoplasm
Q8K183	-0.853813	-0.418538	0.435275	-0.636175	1.93062	0.0931369	0.140744	0.59829	0.837224	Pdxk	Q8K183	0.0510876	0.0351665	0.962222	0.869511	cytoplasm
Q99MZ7	-1.84093	2.44502	4.28596	0.302044	20.5147	1.01274e-07	2.47008e-05	1.29676e-06	0.000283324	Pecr	Q99MZ7	3.09473	2.13074	0.00410598	0.0765323	cytoplasm
Q80X73	-0.0480608	0.563199	0.61126	0.196443	2.03739	0.0855281	0.130458	0.581193	0.833234	Pelo	Q80X73	0.885829	0.609779	0.411467	0.740223	cytoplasm
Q9R0A0	-1.75972	1.09798	2.8577	-0.0451044	5.29504	0.00157976	0.00478161	0.190959	0.621447	Pex14	Q9R0A0	1.73287	1.19306	0.108069	0.428045	cytoplasm
Q8VCI5	-0.596553	-0.0285754	0.567978	-0.255766	1.50813	0.179943	0.24714	0.668069	0.851704	Pex19	Q8VCI5	0.394117	0.27129	0.714812	0.831937	cytoplasm
Q9Z126	4.1152	0.89011	-3.22508	2.50265	-7.27542	0.000135695	0.000718699	0.107425	0.480119	Pf4	Q9Z126	0.453222	0.312911	0.673418	0.82343	cytoplasm
Q5SUR0	-0.461117	-0.714085	-0.252969	-0.587601	-0.876381	0.408741	0.490852	0.900802	0.885636	Pfas	Q5SUR0	-0.316101	-0.217587	0.769469	0.841989	cytoplasm
O70591	-0.684633	-0.0297269	0.654906	-0.42267	1.69516	0.138629	0.197613	0.636776	0.845542	Pfdn2	O70591	0.409034	0.281559	0.704515	0.829898	cytoplasm
Q9WU28	-0.447593	-0.82985	-0.382258	-0.638722	-0.992208	0.352847	0.435303	0.879557	0.883197	Pfdn5	Q9WU28	-0.434333	-0.298973	0.687178	0.826352	cytoplasm
Q03958	-0.925065	-0.657946	0.267119	-0.791505	0.633244	0.545899	0.623629	0.821405	0.875953	Pfdn6	Q03958	-0.175322	-0.120685	0.870872	0.85777	cytoplasm
P12382	0.129511	-1.03636	-1.16588	-0.453427	-3.6636	0.00746758	0.0167711	0.440372	0.791048	Pfkl	P12382	-0.746131	-0.51363	0.489056	0.772042	cytoplasm
P47857	-2.25463	-2.61806	-0.36343	-2.43634	-1.16294	0.281464	0.359797	0.848401	0.879424	Pfkm	P47857	-1.89288	-1.30348	0.0791465	0.362165	cytoplasm
Q9JJV2	-3.05041	-3.59638	-0.545964	-3.32339	-2.12507	0.069587	0.109146	0.67853	0.853656	Pfn2	Q9JJV2	-2.72602	-1.87806	0.0114203	0.137779	cytoplasm
Q9DBJ1	-1.33794	-0.872503	0.465436	-1.10522	2.02022	0.0814456	0.124856	0.583927	0.833885	Pgam1	Q9DBJ1	-0.314556	-0.216543	0.770545	0.842174	cytoplasm
O70250	-3.6622	-3.66229	-8.22212e-05	-3.66225	-0.000222425	0.999828	0.999828	0.937263	0.889594	Pgam2	O70250	-2.68032	-1.84745	0.0128342	0.146838	cytoplasm
Q9DCD0	-0.147356	-1.5146	-1.36725	-0.83098	-2.96751	0.0199025	0.0376004	0.54186	0.823268	Pgd	Q9DCD0	-1.17386	-0.808042	0.276438	0.656872	cytoplasm
P09411	-1.152	0.0724753	1.22448	-0.539765	5.43793	0.000842347	0.00284949	0.179949	0.607379	Pgk1	P09411	0.596501	0.41062	0.580218	0.80072	cytoplasm
Q9CQ60	0.00507028	0.125089	0.120018	0.0650794	0.532773	0.610023	0.681873	0.839589	0.878313	Pgls	Q9CQ60	0.438025	0.301526	0.684649	0.825822	cytoplasm
Q9D0F9	-1.19401	0.820775	2.01478	-0.186616	5.50084	0.000786033	0.00269639	0.175253	0.601057	Pgm2	Q9D0F9	1.35246	0.931018	0.209845	0.592369	cytoplasm
Q7TSV4	0.803961	-1.57236	-2.37632	-0.384199	-10.0912	1.51554e-05	0.000148832	0.02361	0.180027	Pgm1	Q7TSV4	-1.40517	-0.967486	0.192537	0.571429	cytoplasm
Q8BZF8	0.636439	-2.31478	-2.95122	-0.839171	-7.52569	0.000108805	0.000605882	0.0953234	0.450392	Pgm5	Q8BZF8	-2.11703	-1.45753	0.049628	0.290191	cytoplasm
Q8CHP8	-0.542544	-1.19192	-0.649377	-0.867232	-2.58349	0.0350179	0.0608324	0.602456	0.838167	Pgp	Q8CHP8	-0.779082	-0.536279	0.4701	0.76501	cytoplasm
O55022	-0.742528	0.645033	1.38756	-0.0487479	5.58526	0.000716924	0.00251956	0.169098	0.592453	Pgrmc1	O55022	1.09436	0.753301	0.310285	0.682414	cytoplasm
P67778	-1.37052	0.816991	2.18751	-0.276763	5.95957	0.000481964	0.00187781	0.143745	0.552723	Phb	P67778	1.38088	0.950613	0.200409	0.581214	cytoplasm
O35129	-1.3047	1.66387	2.96858	0.179585	5.93866	0.000492546	0.00190384	0.14508	0.555007	Phb2	O35129	2.21576	1.52533	0.0399298	0.264984	cytoplasm
Q9DAK9	-1.06701	-0.873741	0.193272	-0.970377	0.847766	0.423497	0.505998	0.78291	0.870643	Phpt1	Q9DAK9	-0.365221	-0.251408	0.734894	0.835775	cytoplasm
Q8BGT8	-2.22236	-1.96168	0.260679	-2.11808	0.467195	0.656089	0.718223	0.851505	0.879811	Phyhipl	Q8BGT8	-1.24238	-0.85552	0.249196	0.633123	cytoplasm
Q7M6Y3	0.94922	-0.0949599	-1.04418	0.42713	-4.26806	0.00337141	0.00885132	0.361842	0.756732	Picalm	Q7M6Y3	0.0457319	0.0314891	0.96617	0.869975	cytoplasm
P26450	0.843029	-0.30857	-1.1516	0.26723	-5.32183	0.000958396	0.00315031	0.2475	0.680278	Pik3r1	P26450	-0.148506	-0.102251	0.89046	0.860462	cytoplasm
Q9QUR7	-1.2449	-1.48484	-0.239934	-1.34088	-0.643941	0.54234	0.621018	0.943638	0.890258	Pin1	Q9QUR7	-0.943865	-0.64975	0.381491	0.725416	cytoplasm
Q80XI4	-0.816884	-0.128389	0.688495	-0.472637	0.951944	0.371581	0.453143	0.764399	0.867924	Pip4k2b	Q80XI4	0.334499	0.230254	0.756462	0.839707	cytoplasm
Q9D711	1.51685	1.77362	0.256771	1.64524	0.524112	0.615737	0.685433	0.841161	0.878513	Pir	Q9D711	1.81076	1.24716	0.0929938	0.392739	cytoplasm
Q8K411	-0.803494	-0.0480034	0.75549	-0.425749	1.86773	0.102302	0.152983	0.608466	0.839509	Pitrm1	Q8K411	0.412442	0.283906	0.702169	0.829427	cytoplasm
P52480	-0.657644	-3.33269	-2.67504	-1.99517	-12.2444	3.9652e-06	6.321e-05	0.00572405	0.0703864	Pkm	P52480	-2.89885	-1.99542	0.00719588	0.104365	cytoplasm
Q8VEB4	0.588619	0.68394	0.0953209	0.626747	0.32434	0.756184	0.804682	0.877577	0.882964	Pla2g15	Q8VEB4	0.890417	0.613026	0.408982	0.739056	cytoplasm
P27612	0.311134	-0.32878	-0.639913	-0.0088232	-1.69422	0.132298	0.190256	0.753165	0.866218	Plaa	P27612	-0.0716798	-0.0493456	0.947009	0.867692	cytoplasm
Q8CGN5	-2.49227	-2.23146	0.260814	-2.36187	0.40591	0.696447	0.754343	0.862672	0.881182	Plin1	Q8CGN5	-1.46293	-1.00752	0.174769	0.547572	cytoplasm
P43883	-0.277828	1.58298	1.86081	0.838659	3.61234	0.0103028	0.0219462	0.359043	0.7553	Plin2	P43883	1.94753	1.34059	0.0709733	0.345127	cytoplasm
Q9DBG5	0.147536	-0.314338	-0.461874	-0.0834012	-1.60754	0.150222	0.211542	0.76849	0.868535	Plin3	Q9DBG5	-0.0273925	-0.0188568	0.979737	0.871544	cytoplasm
O88492	-1.68303	-1.40211	0.280914	-1.54257	0.8456	0.424629	0.506688	0.783296	0.870698	Plin4	O88492	-0.781209	-0.537838	0.46881	0.764515	cytoplasm
Q3V0K9	-1.51425	-2.38949	-0.875245	-1.95187	-2.57267	0.0355863	0.061688	0.604207	0.83856	Pls1	Q3V0K9	-1.79938	-1.23876	0.0952186	0.397727	cytoplasm
Q60953	-0.0167472	-0.748145	-0.731397	-0.382446	-2.17242	0.0788242	0.121142	0.670502	0.852163	Pml	Q60953	-0.431228	-0.296846	0.689286	0.826791	cytoplasm
Q9Z2M7	-0.343816	-0.126413	0.217402	-0.235114	0.938357	0.37807	0.458991	0.766806	0.868284	Pmm2	Q9Z2M7	0.250171	0.172206	0.816581	0.849735	cytoplasm
Q9DC61	-0.876453	0.314226	1.19068	-0.281113	4.09975	0.00418408	0.0105314	0.30286	0.722502	Pmpca	Q9DC61	0.787982	0.542413	0.465036	0.763057	cytoplasm
Q9CXT8	-1.13531	0.299065	1.43437	-0.418122	5.28668	0.000996941	0.00325507	0.191618	0.622257	Pmpcb	Q9CXT8	0.820045	0.564503	0.447057	0.755854	cytoplasm
Q9D1G2	-0.796003	1.42739	2.22339	0.315693	5.74409	0.00184982	0.00540973	0.157958	0.575901	Pmvk	Q9D1G2	1.88647	1.29856	0.0802856	0.364541	cytoplasm
Q91XF0	-0.782603	2.10651	2.88911	0.661952	10.0055	1.60677e-05	0.000153683	0.0163475	0.142016	Pnpo	Q91XF0	2.56314	1.76435	0.0174822	0.172092	cytoplasm
Q8K1R3	-0.631336	0.441615	1.07295	-0.0948601	2.90199	0.0218944	0.040826	0.45186	0.795273	Pnpt1	Q8K1R3	0.870654	0.599313	0.419541	0.743942	cytoplasm
Q91VA6	-1.06927	1.00603	2.0753	0.175913	7.24209	0.000281724	0.00125388	0.0784653	0.402825	Poldip2	Q91VA6	1.51497	1.04286	0.16013	0.525822	cytoplasm
Q62086	0.789162	0.0608846	-0.728278	0.352196	-2.01987	0.0876728	0.133313	0.696497	0.856891	Pon2	Q62086	0.230776	0.158893	0.830536	0.851886	cytoplasm
P37040	1.40267	0.652645	-0.750028	1.02766	-1.83561	0.107314	0.159112	0.728377	0.862292	Por	P37040	0.710612	0.489404	0.50978	0.779263	cytoplasm
Q62009	3.45935	-1.99918	-5.45853	0.730083	-13.9129	1.61535e-06	4.69029e-05	0.00163027	0.0336028	Postn	Q62009	-2.31642	-1.59804	0.0313657	0.236807	cytoplasm
Q9D819	-1.87231	1.12937	3.00167	-0.37147	15.2515	8.42871e-07	3.48434e-05	0.000296138	0.0121998	Ppa1	Q9D819	1.7848	1.22886	0.097893	0.404024	cytoplasm
Q91VM9	-0.391457	0.0629313	0.454388	-0.164263	2.09885	0.0723813	0.112948	0.571456	0.830873	Ppa2	Q91VM9	0.448208	0.308524	0.677738	0.824358	cytoplasm
P17742	-0.364784	-0.52448	-0.159697	-0.444632	-0.679907	0.517543	0.596263	0.936996	0.889566	Ppia	P17742	-0.14407	-0.0991708	0.89374	0.860903	cytoplasm
P24369	-0.501505	0.575788	1.07729	0.0371417	2.85172	0.0235641	0.04354	0.458905	0.797781	Ppib	P24369	0.981141	0.675366	0.363005	0.715412	cytoplasm
P30412	1.4241	-1.94642	-3.37052	0.0758956	-12.4018	1.16614e-05	0.00012585	0.00511485	0.065352	Ppic	P30412	-1.89236	-1.3033	0.0791872	0.362245	cytoplasm
Q9CR16	-0.240067	0.0615522	0.301619	-0.0892575	1.4909	0.177889	0.245519	0.670982	0.852253	Ppid	Q9CR16	0.41921	0.288566	0.69752	0.828485	cytoplasm
Q99KR7	-1.35081	0.196021	1.54683	-0.577392	5.87888	0.000524263	0.00197632	0.148948	0.561496	Ppif	Q99KR7	0.756315	0.520653	0.483134	0.76989	cytoplasm
Q9D868	-0.569862	-0.880475	-0.310614	-0.725169	-1.44481	0.19004	0.259378	0.797503	0.872709	Ppih	Q9D868	-0.462652	-0.318465	0.667965	0.822245	cytoplasm
P62137	1.03787	-0.760391	-1.79826	0.138738	-4.66006	0.00207241	0.00591183	0.315936	0.730897	Ppp1ca	P62137	-0.635871	-0.437852	0.555362	0.793642	cytoplasm
P62141	0.805005	-1.66934	-2.47434	-0.432165	-6.80164	0.000209621	0.00099275	0.133638	0.534638	Ppp1cb	P62141	-1.50233	-1.03439	0.163552	0.531093	cytoplasm
P63087	0.622484	-1.69361	-2.31609	-0.535562	-7.82227	8.43775e-05	0.000511886	0.0824225	0.414716	Ppp1cc	P63087	-1.49331	-1.02811	0.166124	0.534976	cytoplasm
Q9DBR7	1.14826	-1.10365	-2.25191	0.0223022	-9.00262	3.29818e-05	0.000249822	0.0443509	0.276032	Ppp1r12a	Q9DBR7	-0.999272	-0.688119	0.354015	0.710278	cytoplasm
Q8BG95	0.0678637	-1.43165	-1.49951	-0.53194	-2.84138	0.0279914	0.0503103	0.561425	0.82837	Ppp1r12b	Q8BG95	-1.13016	-0.777987	0.294697	0.67114	cytoplasm
Q9DCL8	0.0210112	-1.15426	-1.17527	-0.566624	-2.83383	0.0241903	0.0445529	0.562607	0.828668	Ppp1r2	Q9DCL8	-0.844231	-0.581151	0.433771	0.750244	cytoplasm
Q6R891	-1.39436	-1.72948	-0.335122	-1.56192	-0.874297	0.409803	0.491643	0.901185	0.885679	Ppp1r9b	Q6R891	-1.16124	-0.799415	0.281598	0.661028	cytoplasm
P62715	0.491978	-1.57027	-2.06225	-0.539145	-4.69293	0.0019916	0.00571472	0.312268	0.728594	Ppp2cb	P62715	-1.34616	-0.926765	0.211935	0.594759	cytoplasm
Q76MZ3	0.273796	-1.33961	-1.6134	-0.532907	-6.17095	0.000388083	0.00158818	0.175888	0.601923	Ppp2r1a	Q76MZ3	-1.0757	-0.740522	0.318564	0.688094	cytoplasm
Q925E7	-0.693145	-0.606911	0.0862344	-0.650028	0.24698	0.814211	0.854133	0.891753	0.88461	Ppp2r2d	Q925E7	-0.166596	-0.114677	0.877248	0.858658	cytoplasm
P58389	-0.207043	-1.48524	-1.2782	-0.846142	-5.98924	0.000467375	0.00183563	0.18974	0.619939	Ptpa	P58389	-1.13361	-0.78033	0.293245	0.670049	cytoplasm
P63328	-0.58709	-2.85216	-2.26507	-1.49312	-6.95468	0.000354592	0.00148091	0.124679	0.517337	Ppp3ca	P63328	-2.4312	-1.67351	0.0241926	0.207343	cytoplasm
Q63810	-2.19644	-2.91298	-0.716537	-2.55471	-2.23624	0.0588837	0.0947424	0.659739	0.850112	Ppp3r1	Q63810	-2.19841	-1.51384	0.0414506	0.269338	cytoplasm
Q9CQR6	0.720541	-0.450732	-1.17127	0.134904	-4.25678	0.00342012	0.00893235	0.363222	0.757432	Ppp6c	Q9CQR6	-0.268322	-0.18474	0.803495	0.847661	cytoplasm
Q7TMR0	1.04071	0.408147	-0.632564	0.661172	-1.82611	0.115291	0.16919	0.730033	0.862561	Prcp	Q7TMR0	0.532147	0.36643	0.621627	0.811493	cytoplasm
P35700	0.2591	1.18758	0.928478	0.723339	4.2578	0.00341568	0.00893235	0.285971	0.710852	Prdx1	P35700	1.45417	1.00106	0.177549	0.551479	cytoplasm
Q61171	0.402444	-0.537204	-0.939648	-0.0673799	-3.03	0.0181798	0.0351225	0.532295	0.820662	Prdx2	Q61171	-0.296762	-0.204301	0.783183	0.844325	cytoplasm
P20108	-1.34528	-0.184839	1.16045	-0.765062	5.84212	0.000544887	0.00203831	0.151365	0.565455	Prdx3	P20108	0.374447	0.257772	0.728445	0.834562	cytoplasm
O08807	-0.53764	0.949846	1.48749	0.206103	6.39032	0.000311669	0.00134482	0.118296	0.504208	Prdx4	O08807	1.36179	0.937385	0.206744	0.588769	cytoplasm
P99029	-1.30777	-0.407376	0.900393	-0.857573	3.57947	0.00837735	0.0185243	0.363053	0.757347	Prdx5	P99029	0.145066	0.0998638	0.893002	0.860804	cytoplasm
Q5EG47	0.51397	0.717582	0.203612	0.595415	0.487386	0.642486	0.706919	0.847833	0.879353	Prkaa1	Q5EG47	0.937678	0.645549	0.384578	0.727018	cytoplasm
Q9R078	0.238823	0.334033	0.0952093	0.286428	0.447792	0.667294	0.728496	0.855037	0.880248	Prkab1	Q9R078	0.604325	0.416021	0.575247	0.799344	cytoplasm
P05132	0.98424	-1.83883	-2.82307	-0.427293	-8.19048	6.21979e-05	0.000404812	0.0684156	0.370339	Prkaca	P05132	-1.70452	-1.17368	0.113915	0.440988	cytoplasm
O54950	0.793031	0.244756	-0.548274	0.518893	-1.54767	0.163889	0.228544	0.779129	0.870097	Prkag1	O54950	0.413942	0.285007	0.70107	0.829205	cytoplasm
P31324	-1.11287	-3.66396	-2.55109	-2.38842	-10.4546	1.18826e-05	0.000126007	0.0188861	0.154545	Prkar2b	P31324	-3.14707	-2.16638	0.00352396	0.0703263	cytoplasm
O08795	-0.451525	0.341915	0.79344	-0.054805	3.77608	0.006414	0.0148001	0.339479	0.744796	Prkcsh	O08795	0.738149	0.508104	0.493743	0.773716	cytoplasm
Q9JIF0	-0.0705247	-1.80661	-1.73609	-0.938569	-7.34801	0.000127198	0.000681835	0.103796	0.471547	Prmt1	Q9JIF0	-1.47989	-1.01871	0.170032	0.540755	cytoplasm
Q9WU79	-0.957452	1.6823	2.63975	0.6264	5.12382	0.00187726	0.00547684	0.204795	0.637758	Prodh	Q9WU79	2.17083	1.49432	0.0441452	0.276623	cytoplasm
Q9Z2Y8	-0.909648	0.621797	1.53144	-0.143925	6.06483	0.000432387	0.0017277	0.137169	0.54112	Plpbp	Q9Z2Y8	1.10161	0.758303	0.307083	0.680162	cytoplasm
Q99KP6	0.0095601	-1.04108	-1.05064	-0.515762	-4.60488	0.00221631	0.00622763	0.322156	0.734714	Prpf19	Q99KP6	-0.728966	-0.501804	0.499116	0.775605	cytoplasm
Q9R1C7	-0.215165	-0.71128	-0.496116	-0.463222	-2.12715	0.0693698	0.109054	0.678176	0.853591	Prpf40a	Q9R1C7	-0.358165	-0.246546	0.739833	0.836693	cytoplasm
Q3UPH1	0.01113	0.434521	0.423391	0.222825	1.23426	0.255369	0.332251	0.714936	0.860065	Prrc1	Q3UPH1	0.746352	0.513772	0.488936	0.771999	cytoplasm
Q8BIW1	-0.0593774	-0.605012	-0.545634	-0.277631	-1.541	0.171929	0.237988	0.780316	0.870269	Prune1	Q8BIW1	-0.280318	-0.192963	0.794939	0.846273	cytoplasm
Q61207	-1.17101	-0.502814	0.6682	-0.836914	1.56921	0.158844	0.2224	0.657781	0.849733	Psap	Q61207	0.0246797	0.0169891	0.981744	0.871773	cytoplasm
Q99K85	-2.48306	-2.28177	0.201287	-2.38242	0.33165	0.749475	0.798589	0.876239	0.882806	Psat1	Q99K85	-1.51492	-1.04333	0.159944	0.525533	cytoplasm
Q9R1P4	-0.00400632	0.337876	0.341882	0.166935	1.66554	0.137994	0.197169	0.641691	0.846543	Psma1	Q9R1P4	0.652468	0.449143	0.54521	0.790604	cytoplasm
O70435	-0.113773	0.355089	0.468862	0.120658	2.32572	0.0514815	0.0846115	0.536203	0.821736	Psma3	O70435	0.689707	0.47477	0.522517	0.783479	cytoplasm
Q9R1P0	0.0791461	0.206662	0.127515	0.142904	0.598797	0.567423	0.642201	0.827629	0.876771	Psma4	Q9R1P0	0.506084	0.348381	0.638901	0.81565	cytoplasm
Q9Z2U1	-0.00709625	0.226682	0.233779	0.109793	0.901649	0.396024	0.478036	0.773319	0.869248	Psma5	Q9Z2U1	0.541838	0.372988	0.615401	0.809948	cytoplasm
Q9QUM9	0.0224995	0.116773	0.0942735	0.0696363	0.458372	0.660023	0.721882	0.853111	0.88001	Psma6	Q9QUM9	0.42653	0.293614	0.692496	0.827456	cytoplasm
Q9Z2U0	-0.112346	0.474663	0.587009	0.181158	2.36912	0.0482376	0.0799262	0.529587	0.81991	Psma7	Q9Z2U0	0.80902	0.556901	0.453199	0.758364	cytoplasm
O09061	0.310736	0.243063	-0.0676722	0.276899	-0.339341	0.743909	0.794741	1	0.895799	Psmb1	O09061	0.500236	0.344371	0.642766	0.816555	cytoplasm
Q9R1P3	0.0517562	0.316195	0.264439	0.183976	1.26763	0.243876	0.320481	0.709163	0.859087	Psmb2	Q9R1P3	0.620614	0.42722	0.565005	0.796447	cytoplasm
Q9R1P1	0.0730176	0.0971247	0.024107	0.0850712	0.123842	0.904782	0.929555	0.914388	0.887144	Psmb3	Q9R1P1	0.397665	0.273746	0.712344	0.831453	cytoplasm
O55234	-0.669648	-0.286747	0.382902	-0.478197	1.48285	0.179959	0.24714	0.672344	0.852508	Psmb5	O55234	0.149281	0.102758	0.889921	0.86039	cytoplasm
P70195	-0.1629	0.442653	0.605553	0.139876	2.95842	0.0201671	0.0380414	0.444024	0.792411	Psmb7	P70195	0.786233	0.541212	0.466025	0.763441	cytoplasm
P62192	-0.172382	0.713067	0.885449	0.270343	2.82596	0.0244709	0.0449771	0.462539	0.79905	Psmc1	P62192	1.05838	0.728545	0.326454	0.69332	cytoplasm
P54775	-0.33596	0.24597	0.58193	-0.0449946	2.56761	0.0358558	0.062111	0.499862	0.811222	Psmc4	P54775	0.621122	0.42755	0.564703	0.79636	cytoplasm
P62196	-0.158886	0.32142	0.480305	0.081267	2.48522	0.0405433	0.0691988	0.512091	0.814896	Psmc5	P62196	0.664267	0.457256	0.537973	0.788383	cytoplasm
P62334	0.0914747	0.0756079	-0.0158667	0.0835413	-0.0746613	0.94249	0.957406	0.951015	0.891017	Psmc6	P62334	0.372781	0.256618	0.729614	0.834783	cytoplasm
Q3TXS7	0.577104	0.0292719	-0.547832	0.303188	-1.46787	0.183871	0.251924	0.793374	0.872131	Psmd1	Q3TXS7	0.23785	0.163752	0.825436	0.851107	cytoplasm
Q9D8W5	0.265359	0.146163	-0.119196	0.205761	-0.474363	0.649108	0.71282	0.974999	0.893412	Psmd12	Q9D8W5	0.411614	0.283359	0.702715	0.829537	cytoplasm
Q9WVJ2	0.237668	-0.0719212	-0.309589	0.0828734	-1.08952	0.310588	0.389874	0.861773	0.881073	Psmd13	Q9WVJ2	0.198581	0.136705	0.853913	0.855354	cytoplasm
O35593	0.08078	0.489637	0.408857	0.244323	1.50113	0.181692	0.249239	0.66925	0.851927	Psmd14	O35593	0.788761	0.542972	0.464577	0.762878	cytoplasm
Q8VDM4	0.316396	0.106129	-0.210267	0.211262	-0.679378	0.517859	0.596345	0.937094	0.889576	Psmd2	Q8VDM4	0.362269	0.249393	0.73694	0.836157	cytoplasm
O35226	0.198378	0.415185	0.216807	0.306782	0.508321	0.626231	0.692688	0.844028	0.878875	Psmd4	O35226	0.692856	0.476962	0.520599	0.782854	cytoplasm
Q9CX56	0.0492793	0.245949	0.19667	0.147614	0.93215	0.381062	0.462394	0.767906	0.868448	Psmd8	Q9CX56	0.55082	0.379174	0.609553	0.808474	cytoplasm
Q9CR00	-0.103337	0.584856	0.688193	0.24076	1.82048	0.109755	0.161943	0.616161	0.841195	Psmd9	Q9CR00	0.91757	0.631624	0.394915	0.73225	cytoplasm
P97371	1.13961	0.557066	-0.582543	0.848337	-2.78187	0.0261088	0.0475574	0.570772	0.830704	Psme1	P97371	0.663024	0.45657	0.538583	0.788572	cytoplasm
P97372	0.913099	0.366917	-0.546182	0.640008	-2.36045	0.0488686	0.080862	0.638997	0.845996	Psme2b	P97372	0.514198	0.354051	0.633452	0.814358	cytoplasm
P61290	-0.908359	-0.145264	0.763095	-0.526811	2.65667	0.0314122	0.0553588	0.486819	0.80714	Psme3	P61290	0.334313	0.230127	0.756592	0.83973	cytoplasm
Q8R326	-0.780495	-1.0264	-0.245907	-0.903448	-0.646782	0.54475	0.622608	0.943113	0.890204	Pspc1	Q8R326	-0.570152	-0.392466	0.597073	0.80525	cytoplasm
Q8BWM0	-1.33656	-0.381122	0.955442	-0.858843	4.80285	0.00174553	0.00517514	0.23267	0.666691	Ptges2	Q8BWM0	0.176574	0.121554	0.86995	0.857641	cytoplasm
Q9R0Q7	0.362744	-0.0323644	-0.395108	0.16519	-1.91268	0.0956677	0.144033	0.714982	0.860073	Ptges3	Q9R0Q7	0.21532	0.148232	0.841751	0.85357	cytoplasm
Q91YR9	0.159005	-2.17986	-2.33886	-1.01043	-11.5413	5.99079e-06	8.07267e-05	0.00932279	0.0976848	Ptgr1	Q91YR9	-1.895	-1.30451	0.0789091	0.361699	cytoplasm
Q8VDQ1	0.0368757	0.515035	0.478159	0.275955	2.22307	0.0600602	0.096373	0.552017	0.825954	Ptgr2	Q8VDQ1	0.822169	0.565964	0.445881	0.755368	cytoplasm
P35235	1.11164	-0.773427	-1.88507	0.169107	-7.61167	0.000100991	0.000579569	0.0914269	0.440084	Ptpn11	P35235	-0.662366	-0.456111	0.538992	0.788699	cytoplasm
Q6PB44	0.783698	-0.331754	-1.11545	0.225972	-3.58767	0.0142639	0.0288169	0.450884	0.794921	Ptpn23	Q6PB44	-0.160866	-0.110758	0.881411	0.859232	cytoplasm
P29351	0.521244	-0.185104	-0.706348	0.16807	-2.87876	0.02265	0.0420741	0.555591	0.826879	Ptpn6	P29351	0.0336646	0.0231766	0.975097	0.871012	cytoplasm
O54724	2.15694	-3.42903	-5.58597	-0.636044	-15.5133	7.46893e-07	3.26406e-05	0.000428473	0.0150977	Cavin1	O54724	-3.50867	-2.41762	0.00112874	0.0343156	cytoplasm
Q8R2Y8	-1.06567	0.336748	1.40241	-0.364459	6.62233	0.000248625	0.00113984	0.106135	0.477103	Ptrh2	Q8R2Y8	0.845022	0.58169	0.433344	0.75006	cytoplasm
[truncated: 2,169 more rows]
