# Supplementary material for: Quantifying compartment‐associated variations of protein abundance in proteomics data
Source: Mol Syst Biol. 2018 Jul 2;14(7):e8131. doi: 10.15252/msb.20178131 (PMC6056770; doi:10.15252/msb.20178131)
Supplement: Supplementary file 3 — Dataset EV2 [file MSB-14-e8131-s003.xls]

## Sheet: Legend
This dataset refers to the proteome quantified in Azimifar SB, Nagaraj N, Cox J & Mann M (2014) Cell-Type-Resolved Quantitative Proteomics of Murine Liver. Cell Metab. 20: 1076–1087
Uniprot	Protein Uniprot Identifier
Hepatocytes	Protein abundance in condition 1 (Hepatocytes)
Kupffer cells	Protein abundance in condition 2 (Kupffer cells)
logFC	log2 of the fold change calculated with the R package "limma"
AveExpr	Average Expression calculated with the R package "limma"
t	t statistics
P.Value	pvalue as calculated with limma
fdrtool.pval	pvalue calculated with fdrtool
fdrtool.qval	qvalue calculated with fdrtool
short.name	Protein short name
accession	Protein accession (used for GO annotation)
residuals	Protein residual from the linear model of the compartment
CNV	Compartment Normalized Variation value (standardized residual)
CNV.pval	CNV pvalue calculated and adjusted with fdrtool
CNV.qval	CNV qvalue calculated and adjusted with fdrtool
compartment	Compartment name

## Sheet: Dataset EV2
Uniprot	Hepatocytes	Kupffer cells	logFC	AveExpr	t	P.Value	adj.P.Val	fdrtool.pval	fdrtool.qval	short.name	accession	residuals	CNV	CNV.pval	CNV.qval	compartment
P42208;F6WYM0;D3YYB1;D3Z3C0;D3Z1S1;D3YZU7;D3YV76	33.0941	34.8391	1.74495	33.9666	9.06852	2.13007e-05	0.000142191	0.0281103	0.149286		P42208	1.94402	1.04969	0.193496	0.742797	nucleus
P28661-2;P28661;P28661-3;Q5ND09;P28661-6;Q5ND18	30.7204	30.5944	-0.126007	30.6574	-0.256268	0.804406	0.84891	0.889328	0.844487	Sept4	P28661	-0.340333	-0.183733	0.819956	0.92446	nucleus
Q3U3D8;Q6DFW0;A2ANZ2	29.6247	28.8975	-0.727201	29.2611	-1.8657	0.100199	0.15361	0.587715	0.782071	3110043O21Rik	Q6DFW0	-1.13235	-0.611302	0.448897	0.870128	nucleus
Q5YD48;Q5YD48-2;Q5YD48-3	34.311	28.5521	-5.75887	31.4316	-19.6828	6.6516e-08	3.32901e-06	5.62961e-07	2.42941e-05	A1cf	Q5YD48	-5.34787	-2.88805	0.000346763	0.0223128	nucleus
Q80WR5;E9PUH0;REV__Q9D489	29.5329	29.4709	-0.061977	29.5019	-0.189991	0.854191	0.888934	0.902456	0.846402	A430005L14Rik	Q80WR5	-0.483107	-0.260807	0.746638	0.917653	nucleus
P58742	29.9665	30.4533	0.48679	30.2099	1.31936	0.224641	0.301207	0.798432	0.829796	Aaas	P58742	0.141173	0.0762127	0.924784	0.932445	nucleus
Q8R2R3	28.1816	29.3801	1.19857	28.7808	3.10526	0.0151051	0.0310139	0.482329	0.746524	Aagab	Q8R2R3	0.54209	0.292656	0.716956	0.914536	nucleus
Q9D2V5;B7ZD25;B7ZD24	27.7679	29.2335	1.46559	28.5007	2.28278	0.052824	0.0894244	0.619461	0.790904	Aar2	Q9D2V5	0.737083	0.397934	0.622053	0.902765	nucleus
Q9JKX4;Q9JKX4-2	28.3478	29.0401	0.692248	28.694	2.81044	0.0235272	0.045127	0.52952	0.763778	Aatf	Q9JKX4	0.0647326	0.0349468	0.96547	0.935107	nucleus
Q8K441;Q8K441-2;REV__E9PY24;REV__E9PZD2;REV__Q3TN34	33.8148	30.323	-3.49187	32.0689	-20.7406	4.46113e-08	2.89198e-06	1.37639e-07	7.9265e-06	Abca6	Q8K441	-3.16729	-1.71034	0.034116	0.368643	nucleus
P21440	33.504	29.8783	-3.62579	31.6912	-12.0328	2.7077e-06	3.26912e-05	0.00201531	0.0212264	Abcb4	P21440	-3.35532	-1.81181	0.0248069	0.31435	nucleus
Q9DC29;F6SGP4	30.285	28.3901	-1.89487	29.3376	-8.57869	3.16436e-05	0.000194293	0.0262116	0.141818	Abcb6	Q9DC29	-2.18502	-1.1796	0.14395	0.682388	nucleus
Q9CXJ4;D3Z492;F6ZFC5;F6Z6T0	31.6027	28.6223	-2.98034	30.1125	-11.4386	3.93653e-06	4.23792e-05	0.00329087	0.0311707	Abcb8	Q9CXJ4	-3.04101	-1.6418	0.0419719	0.405123	nucleus
Q9R1S7	33.45	27.9188	-5.53116	30.6844	-6.70673	0.000174058	0.00075256	0.0793741	0.326448	Abcc6	Q9R1S7	-5.27011	-2.84574	0.000423188	0.0254776	nucleus
Q6P542;G3V012;REV__D3YY58;REV__Q8C1S9	33.4894	33.1125	-0.376836	33.3009	-1.77863	0.114341	0.171447	0.60282	0.786365	Abcf1	Q6P542	-0.108932	-0.0588211	0.941913	0.933592	nucleus
Q8CBW3-2;B7ZCU4;B7ZCU3;Q8CBW3-4;Q8CBW3-3;B7ZCU0;Q8CBW3;Q8CBW3-5;B7ZCU2;B7ZCU5	30.6424	33.1821	2.53969	31.9123	13.1179	1.42513e-06	2.08974e-05	0.00132876	0.015204	Abi1	Q8CBW3	2.31179	1.24805	0.122097	0.645684	nucleus
P00520-2;P00520-3;P00520;P00520-4;A2AV23	26.9813	28.3019	1.32067	27.6416	4.70416	0.00166436	0.00480096	0.270062	0.622503	Abl1	P00520	0.455152	0.245738	0.760815	0.919064	nucleus
Q9QYL7	28.9908	25.1631	-3.82769	27.0769	-2.50404	0.0375727	0.0669082	0.482685	0.746664	Abt1	Q9QYL7	-4.34323	-2.34471	0.00367805	0.104863	nucleus
Q7TQI7	28.1059	25.8131	-2.29279	27.1233	-2.11831	0.073291	0.117495	0.544911	0.768908	Abtb2	Q7TQI7	-2.96244	-1.59933	0.0475713	0.42761	nucleus
Q5SWU9;E9PUB1;Q5SWU9-2	34.9506	32.4041	-2.54645	33.6774	-15.1256	4.89927e-07	1.03864e-05	0.000112287	0.00207466	Acaca	Q5SWU9	-2.02407	-1.09318	0.175676	0.723911	nucleus
E9Q4Z2;D3Z0B3	34.1589	29.0216	-5.13728	31.5903	-27.4068	5.26715e-09	1.92023e-06	3.98903e-12	1.50288e-09	Acacb	E9Q4Z2	-4.75277	-2.56662	0.00147568	0.0600134	nucleus
Q8JZN5;F6W0S5;F6TBZ5	34.414	32.9761	-1.43788	33.695	-7.82006	6.07057e-05	0.000327316	0.0420419	0.204273	Acad9	Q8JZN5	-1.00895	-0.54488	0.499692	0.881769	nucleus
P45952;D6RFD7;D3Z2A5	36.3075	34.0318	-2.27579	35.1697	-11.8981	2.94311e-06	3.45243e-05	0.00225643	0.0231749	Acadm	P45952	-1.51708	-0.819568	0.309989	0.822275	nucleus
Q07417;F6RAZ3	37.0214	34.8782	-2.14321	35.9498	-11.5775	3.60127e-06	3.9725e-05	0.00293989	0.0285514	Acads	Q07417	-1.26018	-0.680887	0.398975	0.856215	nucleus
P50544;B1AR28	37.1625	34.726	-2.43654	35.9442	-13.3283	1.26551e-06	1.91491e-05	0.000644045	0.0085242	Acadvl	P50544	-1.52894	-0.826126	0.306133	0.820439	nucleus
Q8CAY6;G3XA25	36.2	32.6444	-3.5556	34.4222	-18.1156	1.25095e-07	4.61533e-06	4.00594e-06	0.000129447	Acat2	Q8CAY6	-2.81562	-1.52104	0.0595381	0.470514	nucleus
Q5XG73-2;Q5XG73-3;Q5XG73;E9QNH7;E0CXU7	34.0933	31.1666	-2.92663	32.6299	-16.2448	2.85857e-07	7.49286e-06	3.43355e-05	0.000769596	Acbd5	Q5XG73	-2.55355	-1.37897	0.0875963	0.566612	nucleus
Q5EE38;F8WGW2;Q5EE38-2;Q5EE38-3;Q5EE38-4	24.1898	27.7276	3.5378	25.9587	5.07341	0.00105427	0.00328471	0.231939	0.586134	Acd	Q5EE38	2.18615	1.1807	0.143577	0.681826	nucleus
Q9JIX8-4;E9Q9R4;Q9JIX8;B8JJ89;F6Q8C0	33.2946	34.0539	0.759252	33.6742	4.45262	0.00229753	0.00626575	0.29837	0.645626	Acin1	Q9JIX8	0.993239	0.536317	0.506455	0.883164	nucleus
Q9CQR4	34.0818	31.854	-2.22776	32.9679	-6.82866	0.00015413	0.000684185	0.074284	0.312046	Acot13	Q9CQR4	-1.85668	-1.00265	0.214223	0.761754	nucleus
Q9R0H0	32.6887	26.785	-5.90365	30.7208	-8.38395	0.00019392	0.000817908	0.0296826	0.155266	Acox1	Q9R0H0	-5.77519	-3.11822	0.000112132	0.0108849	nucleus
Q8JZR0;REV__Q8C9X1	35.8587	33.8592	-1.99947	34.859	-10.0998	9.79272e-06	8.24984e-05	0.00921605	0.0683385	Acsl5	Q8JZR0	-1.31894	-0.712463	0.377469	0.849258	nucleus
A2AQN4;Q9QXG4;A2AQN5;D6RHA7;F7CU63	34.7082	31.2326	-3.47564	32.9704	-16.9486	2.07355e-07	6.03793e-06	1.56841e-05	0.000394807	Acss2	Q9QXG4	-2.99546	-1.61776	0.0450683	0.417627	nucleus
Q9Z2N8;D3YVN1;Q99MR0;F8WI57;D3Z4L2	31.8084	33.659	1.85058	32.7337	9.09927	2.07905e-05	0.000139268	0.0275636	0.147164	Actl6b	Q99MR0	1.82573	0.985704	0.222068	0.768219	nucleus
P57780;E9Q2W9	36.4076	37.7224	1.31487	37.065	6.53645	0.00020684	0.000859991	0.118354	0.419509	Actn4	P57780	2.09099	1.12963	0.161711	0.707053	nucleus
Q8R2S9	27.9225	29.0874	1.1649	28.5882	1.05245	0.328748	0.413712	0.850451	0.838526	Actr8	Q8R2S9	0.46331	0.250129	0.756676	0.918657	nucleus
O35598;E9PYF2;E9Q162;D3Z1E6	30.284	33.9862	3.70222	32.1351	13.9206	9.14139e-07	1.53821e-05	0.000648016	0.00856377	Adam10	O35598	3.41189	1.84193	0.0225067	0.301198	nucleus
Q99MU3;Q99MU3-5;Q99MU3-4	29.7293	31.4077	1.6784	30.5685	4.11386	0.00359951	0.00912268	0.339521	0.674601	Adar	Q99MU3	1.29147	0.697202	0.387772	0.852673	nucleus
Q91ZS8-2;Q91ZS8;Q91ZS8-5;Q91ZS8-4;Q91ZS8-3	29.9297	28.5781	-1.3516	29.2539	-1.74888	0.119593	0.178354	0.608022	0.787805	Adarb1	Q91ZS8	-1.70363	-0.91971	0.254579	0.791652	nucleus
Q9QYC0;F8WHZ9	29.9976	32.4284	2.43086	31.213	11.8334	3.06418e-06	3.52775e-05	0.00387626	0.0352629	Add1	Q9QYC0	2.09065	1.12865	0.162077	0.707521	nucleus
Q9QYB5-2;Q9QYB5	30.1839	32.6426	2.45871	31.4133	9.19135	1.93428e-05	0.00013214	0.0259808	0.140891	Add3	Q9QYB5	2.15095	1.16121	0.150306	0.691678	nucleus
P00329	38.9722	35.0315	-3.94067	37.0019	-16.1045	3.0523e-07	7.83046e-06	3.99974e-05	0.000875616	Adh1	P00329	-2.7179	-1.46924	0.0687543	0.50646	nucleus
Q9QYY9;E0CYI4	33.333	28.0761	-5.25686	30.7045	-25.873	8.19983e-09	1.92023e-06	5.62006e-11	1.3415e-08	Adh4	Q9QYY9	-5.0162	-2.7086	0.000792797	0.0397721	nucleus
Q99JT9;F7ARY2	33.2486	30.1152	-3.13343	31.6819	-12.0308	2.71108e-06	3.26912e-05	0.00201875	0.0212549	Adi1	Q99JT9	-2.90745	-1.56992	0.0518046	0.443235	nucleus
P55264	36.9998	33.6129	-3.3869	35.3063	-17.7631	1.45238e-07	4.96795e-06	6.10269e-06	0.000184097	Adk	P55264	-2.50764	-1.35489	0.0932723	0.58196	nucleus
A2BDX0;Q9Z103	30.5232	31.3514	0.82816	30.9373	2.66106	0.0295365	0.0544864	0.554296	0.771928	Adnp	Q9Z103	0.579496	0.312847	0.698355	0.912459	nucleus
Q8CHC8	24.315	26.8784	2.56341	25.5967	1.83582	0.104853	0.15968	0.700462	0.810502	Adnp2	Q8CHC8	1.23356	0.666209	0.409217	0.859307	nucleus
Q8CG72;Q8CG72-2	30.7121	31.3035	0.591476	31.0078	2.01042	0.0803229	0.12737	0.668348	0.803188	Adprhl2	Q8CG72	0.375698	0.202826	0.801619	0.922866	nucleus
Q9JKV1;D3YUD8	32.6789	31.6315	-1.04737	32.1552	-4.50024	0.00215994	0.00596644	0.229429	0.583492	Adrm1	Q9JKV1	-0.920618	-0.497072	0.538058	0.889266	nucleus
Q9Z248-2;Q9Z248;E9Q7B4;Q9Z248-5;Q9Z248-4;Q9Z248-3;F8WGQ1;F7C1H2;F6V059;F6V953	23.0228	25.3534	2.33057	24.1881	2.58101	0.0333863	0.060546	0.567802	0.776139	Aebp2	Q9Z248	0.775668	0.41901	0.603724	0.900107	nucleus
Q9CZI9;Q9CZI9-2;D3Z516;F6YA75	25.412	28.1791	2.76715	26.5188	2.23865	0.0780288	0.124141	0.627276	0.79297	Aen	Q9CZI9	1.62833	0.87928	0.276059	0.804697	nucleus
P63002;E9QJV9;P63002-2	26.21	26.7966	0.586585	26.5033	0.604273	0.562905	0.641768	0.939163	0.851514	Aes	P63002	-0.413251	-0.223131	0.782237	0.921105	nucleus
B7ZNX0;Q9ESC8;B7ZC42;F6WNE9	27.2058	27.5753	0.369514	27.3905	0.542868	0.602457	0.677071	0.951402	0.853143	Aff4	Q9ESC8	-0.456902	-0.246679	0.759928	0.918977	nucleus
Q8K4H1;Q8K4H1-2;B1AQL0	32.7181	28.4468	-4.27132	30.5824	-12.3252	2.26623e-06	2.87255e-05	0.00157137	0.0174198	Afmid	Q8K4H1	-4.13774	-2.23411	0.00564845	0.138759	nucleus
Q80WT5-2;Q80WT5	30.3107	31.0736	0.762916	30.6921	2.48086	0.038936	0.0690017	0.58492	0.781257	Aftph	Q80WT5	0.477237	0.25764	0.74961	0.917953	nucleus
Q8K2K6-3;Q8K2K6-1;Q8K2K6;Q8K2K6-2	31.2519	31.857	0.605062	31.5545	2.5829	0.0332899	0.0603939	0.567482	0.776041	Agfg1	Q8K2K6	0.483306	0.260925	0.746526	0.917642	nucleus
Q9D517;D3YUW0;D3Z1M6	32.4193	31.7767	-0.642626	32.098	-1.85704	0.101526	0.155316	0.589208	0.782503	Agpat3	Q9D517	-0.561072	-0.302934	0.707466	0.913488	nucleus
Q9D1E8;F8WGD9	28.3882	29.8697	1.48146	29.129	3.57956	0.00756236	0.0171376	0.411461	0.715296	Agpat5	Q9D1E8	0.860979	0.46481	0.564759	0.893946	nucleus
Q8CJF7;F6S6E4;F6SJR1;F6QTR3	31.6743	32.4043	0.729994	32.0393	2.68099	0.028651	0.0530959	0.550958	0.770863	Ahctf1	Q8CJF7	0.681792	0.368093	0.648406	0.906346	nucleus
Q9EQW9;O70200;G3UYJ2	23.243	34.9855	11.7425	29.1143	10.1887	9.18755e-06	7.8497e-05	0.0132773	0.0881458	Aif1	O70200	10.226	5.52376	7.77689e-12	2.4803e-08	nucleus
B1AU25;Q9Z0X1;REV__D3YVJ8;REV__Q8CEE7	36.4297	33.9204	-2.50927	35.175	-13.3694	1.23675e-06	1.89118e-05	0.000620166	0.00828377	Aifm1	Q9Z0X1	-1.7293	-0.934238	0.247152	0.786727	nucleus
Q91VJ1;G3UZ36;D3Z341	25.7865	28.9648	3.17829	27.9054	3.55834	0.0127956	0.0268319	0.414494	0.71679	Aim2	Q91VJ1	2.10471	1.13647	0.159188	0.703786	nucleus
Q8R010	33.0584	32.1376	-0.920784	32.598	-5.13237	0.000981905	0.00309727	0.173793	0.514845	Aimp2	Q8R010	-0.727937	-0.393053	0.626331	0.903365	nucleus
Q91XC0	24.4726	26.9204	2.44783	25.6965	1.32533	0.235193	0.31292	0.797277	0.829592	Ajuba	Q91XC0	1.14542	0.618591	0.443507	0.868757	nucleus
E9Q474;E9Q394;F6VCM8;Q3UEI5;F7CN81;E9PVD4;F6RPP1;F7CVS3;Q3T998	31.9387	32.0571	0.118406	31.9979	0.561894	0.590041	0.665812	0.947608	0.852642	Akap13	E9Q394	0.116248	0.0627624	0.938029	0.933335	nucleus
Q9DBR0	31.7764	32.2652	0.488792	32.0208	2.08804	0.0712983	0.114873	0.65426	0.799799	Akap8	Q9DBR0	0.458373	0.247473	0.759179	0.918903	nucleus
B1AXD8;Q99LF1	23.1641	24.4417	1.27758	23.9306	0.614408	0.567111	0.645592	0.937144	0.851241	Akirin2	B1AXD8	-0.252711	-0.136509	0.865717	0.928166	nucleus
Q80VW7;Q80VW7-4;E9QPG7;Q80VW7-3;Q80VW7-2	26.2184	27.1028	0.884441	26.6606	1.39544	0.201513	0.27478	0.783755	0.82716	Akna	Q80VW7	-0.113934	-0.0615174	0.939256	0.933416	nucleus
P45376;F8WJG5	33.2963	36.8014	3.50508	35.0488	21.2805	3.66588e-08	2.69348e-06	1.49171e-07	8.45862e-06	Akr1b3	P45376	3.73936	2.01914	0.0123766	0.224966	nucleus
Q9DCT1;Q8CEB6;F8WGW8	32.8453	30.9301	-1.91523	31.8877	-9.34107	1.72234e-05	0.000121579	0.0157802	0.0991463	Akr1e1	Q9DCT1	-1.75949	-0.950022	0.239257	0.781228	nucleus
F8WJD0;P31750;D3Z783;D3YXX3;D3YYP9	30.6929	32.0333	1.34035	31.3631	6.08418	0.000332477	0.00127315	0.147485	0.473838	Akt1	P31750	1.12124	0.605317	0.453351	0.87124	nucleus
Q60823;F8WHG5;D3Z3N2;D3YXM7;D3Z490;D3Z5X2;D3Z0M3;D3YZJ5	30.8266	30.0481	-0.778529	30.4373	-2.61269	0.0318049	0.0581152	0.465883	0.739903	Akt2	Q60823	-0.974357	-0.526022	0.51465	0.88481	nucleus
Q9WUA6;Q9WUA6-2	26.646	27.8296	1.1836	27.2378	1.27392	0.239515	0.317837	0.807232	0.831339	Akt3	Q9WUA6	0.259703	0.140218	0.862104	0.927887	nucleus
Q8VC19;D6RGR8;F6RYA6	30.4478	27.8376	-2.61022	29.1427	-6.34011	0.000253416	0.00102177	0.0964067	0.370542	Alas1	Q8VC19	-2.87202	-1.55049	0.0547725	0.453321	nucleus
Q9JHW9;G3UWP3	24.2058	25.4825	1.27671	24.9353	1.5384	0.169339	0.238111	0.756391	0.82202	Aldh1a3	Q9JHW9	-0.0721632	-0.0389739	0.961494	0.934856	nucleus
Q9CZS1;G3UYH1	36.5965	33.7064	-2.89007	35.1514	-17.5483	1.5929e-07	5.24405e-06	7.85784e-06	0.000225073	Aldh1b1	Q9CZS1	-2.08105	-1.12431	0.163697	0.709575	nucleus
Q8K009;D3Z6B9	29.1741	27.465	-1.70911	28.3195	-1.39554	0.201485	0.27478	0.671256	0.803874	Aldh1l2	Q8K009	-2.19273	-1.18375	0.142544	0.680257	nucleus
Q9EQ20;Q8K0L1	37.7723	34.1011	-3.67125	35.9367	-19.9185	6.0746e-08	3.28717e-06	4.13784e-07	1.90201e-05	Aldh6a1	Q9EQ20	-2.65744	-1.4361	0.0752437	0.528976	nucleus
Q9D081	27.4715	24.7584	-2.71313	26.115	-3.40255	0.00975722	0.0212408	0.35394	0.683664	Alg14	Q9D081	-3.49327	-1.88596	0.0194781	0.28251	nucleus
Q9DBE8;F6RBY3	31.6404	30.4672	-1.17318	31.0538	-4.47295	0.00223765	0.00613019	0.232088	0.58629	Alg2	Q9DBE8	-1.22728	-0.662597	0.411762	0.860055	nucleus
Q6P6J4	26.3029	23.786	-2.51691	25.2961	-3.576	0.0173243	0.0347785	0.331845	0.669561	Alkbh2	Q6P6J4	-3.50057	-1.89008	0.0192141	0.280731	nucleus
Q8K1E6;A2AKV6;A2AKV7	29.1678	28.3681	-0.799677	28.7679	-1.99943	0.0816873	0.129258	0.564861	0.775235	Alkbh3	Q8K1E6	-1.2844	-0.693386	0.390375	0.853511	nucleus
Q3TSG4	29.7852	29.2931	-0.492153	29.5391	-1.40067	0.200005	0.273316	0.67032	0.803654	Alkbh5	Q3TSG4	-0.869343	-0.469317	0.560991	0.89331	nucleus
Q8K2U2;G3X994;D3Z1T0;D6RFR9	24.8944	23.5654	-1.32902	24.2299	-2.12747	0.0671026	0.109134	0.543388	0.76841	Alkbh6	Q8K2U2	-2.55797	-1.38136	0.0870486	0.565071	nucleus
Q80Y20;Q80Y20-2;E9Q1U9;Q9D4T6;Q80Y20-3	27.7971	25.875	-1.92215	26.836	-2.3411	0.0482826	0.0828955	0.50849	0.756388	Alkbh8	Q80Y20	-2.64558	-1.42828	0.076844	0.534216	nucleus
P48999;E9Q6H6;E9QA93	28.9901	32.4801	3.48999	30.7351	9.80251	1.21622e-05	9.51474e-05	0.0173346	0.10565	Alox5	P48999	2.97433	1.60571	0.0466923	0.424165	nucleus
P30355	27.0043	32.8599	5.85559	30.3503	7.98444	0.000111038	0.000528143	0.0543179	0.249063	Alox5ap	P30355	4.99409	2.69632	0.000837515	0.0412018	nucleus
Q920R0;G5E868;Q920R0-2	31.8395	29.3298	-2.50974	30.5846	-9.36185	1.69502e-05	0.000120133	0.0155562	0.0981757	Als2	Q920R0	-2.52917	-1.36549	0.0907395	0.575248	nucleus
O08583;O08583-2	32.3601	33.1386	0.778534	32.7493	3.68993	0.00646551	0.0149595	0.395904	0.707382	Alyref	O08583	0.849768	0.458805	0.569799	0.894786	nucleus
Q8JZV7;F6UP77;F7CUP3	30.7209	31.5268	0.805931	31.1239	3.66912	0.00665852	0.0153509	0.398809	0.708894	Amdhd2	Q8JZV7	0.591695	0.319435	0.692324	0.911763	nucleus
Q9R049-2;Q9R049	31.7175	29.4278	-2.28972	30.5726	-7.59711	7.42313e-05	0.000382089	0.0480101	0.226697	Amfr	Q9R049	-2.33039	-1.25816	0.119102	0.63998	nucleus
Q8VHG2;Q8VHG2-2;F6QYS7;F6YMV1;B1AXE9	28.0676	27.2891	-0.778584	27.6784	-0.814197	0.44787	0.532301	0.780353	0.826537	Amot	Q8VHG2	-1.4549	-0.785454	0.330559	0.831471	nucleus
Q9D4H4;B9EKN5	25.7673	24.1636	-1.60378	24.9655	-1.21663	0.259446	0.339362	0.704223	0.811323	Amotl1	Q9D4H4	-2.6807	-1.44748	0.0729596	0.521289	nucleus
Q8CFA2	33.3755	28.1237	-5.25178	30.7496	-16.7299	2.28791e-07	6.40282e-06	2.00711e-05	0.000485938	Amt	Q8CFA2	-5.00371	-2.70187	0.000817022	0.0405536	nucleus
P53995;A2ATQ5;Q6PG65	29.6087	30.8701	1.26142	30.2394	4.06374	0.00385231	0.00967441	0.345905	0.678677	Anapc1	P53995	0.853489	0.460758	0.568157	0.894514	nucleus
Q8K2H6	25.7012	26.6315	0.930323	26.1663	0.912836	0.388805	0.475458	0.877937	0.842786	Anapc10	Q8K2H6	-0.158123	-0.0853814	0.915767	0.931825	nucleus
Q8R034	26.7133	26.9884	0.275092	26.8508	0.968206	0.362141	0.44802	0.867016	0.841121	Anapc13	Q8R034	-0.637096	-0.343978	0.670031	0.909094	nucleus
Q9D3A0;E9Q0Y1;P60007;Q3UT90;G5E8M3;D3Z6K7	24.0523	24.9775	0.925169	24.6691	1.65729	0.150587	0.215426	0.733861	0.817553	Anapc15	P60007	-0.45043	-0.243274	0.763141	0.91929	nucleus
Q8BZQ7;A2AI11	29.141	29.3904	0.24941	29.2657	0.83556	0.428374	0.513559	0.893216	0.845059	Anapc2	Q8BZQ7	-0.23998	-0.129554	0.872498	0.928685	nucleus
Q91W96;D6RDT6	26.5357	29.1938	2.65812	27.8648	3.38526	0.0100054	0.0217028	0.439717	0.728626	Anapc4	Q91W96	1.71501	0.925974	0.251358	0.789544	nucleus
Q8BTZ4;Q8BTZ4-2	28.1439	29.9602	1.81626	29.052	4.62506	0.00184008	0.00522503	0.278757	0.62992	Anapc5	Q8BTZ4	1.15323	0.622592	0.440564	0.867996	nucleus
D3YU58;Q9WVM3	30.5332	29.8945	-0.638623	30.2138	-1.58089	0.153718	0.219343	0.637758	0.795677	Anapc7	Q9WVM3	-0.885555	-0.478076	0.553703	0.892057	nucleus
P21570	29.3187	28.8245	-0.49422	29.0716	-0.760678	0.469326	0.553304	0.790657	0.82841	Ang	P21570	-0.952657	-0.514294	0.524069	0.886646	nucleus
Q8K1C0-2;Q8K1C0;Q8K1C0-3;Q8K1C0-5;Q8K1C0-4;F6SBQ6	28.4732	29.4361	0.962903	28.9546	1.55576	0.159531	0.226299	0.753087	0.821378	Angel2	Q8K1C0	0.357214	0.192846	0.811191	0.923706	nucleus
E9Q4F7;E9PXS7;E9Q4F8;G3UY79	26.2006	26.514	0.313448	26.3573	0.617905	0.554332	0.633691	0.936448	0.851147	Ankrd11	E9Q4F7	-0.688025	-0.371493	0.64538	0.905949	nucleus
Q99NH0;E9QKG6;Q99NH0-2;Q99NH0-3;E9Q804;REV__P97875;REV__D3YVK9	31.5974	31.3086	-0.288789	31.453	-1.2482	0.248296	0.327687	0.698362	0.81004	Ankrd17	Q99NH0	-0.35038	-0.189166	0.814728	0.924012	nucleus
Q505D1	30.9372	28.3399	-2.59735	29.6386	-7.25106	0.000102392	0.000495072	0.058674	0.263769	Ankrd28	Q505D1	-2.77391	-1.49755	0.063582	0.486911	nucleus
Q8VE42	26.9841	26.5594	-0.424655	26.7718	-0.651874	0.533307	0.614536	0.811716	0.832114	Ankrd49	Q8VE42	-1.28967	-0.696299	0.388387	0.852872	nucleus
Q91WK7;F6QTQ3;D6REF6;B7ZBY0;F6UYM2	27.1887	27.4235	0.234869	27.3061	0.48159	0.643382	0.713833	0.963627	0.854736	Ankrd54	Q91WK7	-0.594524	-0.320981	0.690912	0.911599	nucleus
P59672;Q3UHP6	28.8298	31.3123	2.48243	30.0711	10.0182	1.0387e-05	8.60024e-05	0.0149522	0.0955152	Anks1	P59672	1.93886	1.0467	0.194765	0.744044	nucleus
Q8K298	30.1305	29.25	-0.880521	29.6902	-0.871863	0.409443	0.495856	0.769295	0.824481	Anln	Q8K298	-1.19758	-0.646519	0.423201	0.863321	nucleus
O35381;D3Z7M9;D3YYE1;F6UFG6	34.5326	36.4389	1.9063	35.4857	10.502	7.3677e-06	6.66062e-05	0.0106284	0.0757147	Anp32a	O35381	2.35589	1.27231	0.115006	0.631879	nucleus
Q9EST5;E9QKP8;Q9EST5-2	32.2075	34.074	1.86651	33.1408	7.5165	7.9923e-05	0.000406184	0.0707432	0.301659	Anp32b	Q9EST5	1.91118	1.03187	0.201168	0.750155	nucleus
P97822;P97822-2;E9Q0X5;E9Q5H2;E9PZF5;E9Q2G1;E9Q5H9;E9PVI5	30.1846	33.2257	3.04106	31.7052	8.68109	2.9086e-05	0.000181712	0.0358406	0.179552	Anp32e	P97822	2.73344	1.47566	0.0675516	0.502048	nucleus
P10107;E9QA30	30.2543	37.7175	7.46323	33.9859	25.5302	9.08436e-09	1.92023e-06	2.65491e-10	4.58445e-08	Anxa1	P10107	7.16772	3.86954	1.63958e-06	0.000522912	nucleus
P97384;D3Z7U0	32.6639	34.4797	1.81577	33.5718	7.87425	5.78492e-05	0.000315589	0.0578674	0.26109	Anxa11	P97384	1.93992	1.04742	0.194458	0.743743	nucleus
P97429;D3Z0S1;F7ANV6;E9Q073	33.9306	34.8748	0.944229	34.4027	3.70997	0.00628527	0.014621	0.393117	0.705918	Anxa4	P97429	1.28897	0.696058	0.388552	0.852925	nucleus
Q07076;F8WGC2	34.0155	34.1848	0.169353	34.1001	0.901989	0.394193	0.480828	0.880079	0.843109	Anxa7	Q07076	0.528881	0.285604	0.723493	0.915242	nucleus
A2ANC6;Q9D742;Q80V29;A2ANC5;A2ANC4	27.1663	27.5671	0.400777	27.3381	0.649288	0.537575	0.618085	0.9302	0.850297	Ap5s1	Q9D742	-0.432507	-0.233509	0.772381	0.920179	nucleus
Q3U829;Q6ZQC1	26.7713	29.3051	2.53377	28.0382	9.01285	2.22604e-05	0.000147374	0.0291242	0.153163	Ap5z1	Q3U829	1.63169	0.880972	0.275136	0.804171	nucleus
O88879;O88879-2;G3XA09;Q80VR5	30.3914	32.9439	2.55251	31.6676	7.07109	0.000121606	0.000567381	0.0899631	0.354557	Apaf1	O88879	2.28089	1.23136	0.127171	0.654943	nucleus
Q3TIZ5;Q9DBR4;E9QPX0;F6SIQ5;Q9DBR4-3;E9PWH3;Q9DBR4-2;Q3TDW6;F6V8Y6;E0CYY8;E0CZA9;E0CYJ4	25.9837	26.3381	0.354407	26.1609	0.37024	0.721103	0.780557	0.985862	0.857545	Apbb2	Q9DBR4	-0.684839	-0.369781	0.646903	0.906149	nucleus
G3X9I2;Q8R146-2;Q8R146	33.9278	33.2105	-0.717295	33.5691	-4.3474	0.00263651	0.00704427	0.244602	0.598967	Apeh	Q8R146	-0.373042	-0.201446	0.802941	0.922983	nucleus
P28352;F6QA74;D3Z124;D3Z6R9	33.2433	35.1329	1.88962	34.1881	7.86627	5.82605e-05	0.000316966	0.0581319	0.26197	Apex1	P28352	2.11467	1.14185	0.157224	0.70119	nucleus
O35841;REV__Q8BKT5;REV__Q2VPA6-3;REV__E9PXM8;REV__F7DCU7;REV__Q2VPA6-2	32.8899	35.0592	2.16936	33.9745	11.8402	3.05121e-06	3.52057e-05	0.00385535	0.0351224	Api5	O35841	2.33286	1.25961	0.118676	0.639155	nucleus
Q9D842;Q9D842-3;Q9D842-2	26.4859	25.4366	-1.04927	25.9612	-1.43306	0.190868	0.263129	0.66442	0.802255	Aplf	Q9D842	-2.00106	-1.08043	0.18077	0.729587	nucleus
Q60709;Q61482;Q06335-2;Q06335;E9Q2B5	27.655	25.2896	-2.36541	26.4723	-6.57201	0.000199467	0.000835093	0.0853242	0.342537	Aplp2	Q06335	-3.11358	-1.68096	0.0373149	0.384501	nucleus
Q8K4Z3	34.1998	34.198	-0.00176153	34.1989	-0.0061119	0.995278	0.99637	0.939008	0.851493	Naxe	Q8K4Z3	0.389867	0.21054	0.79424	0.922205	nucleus
P51908;D3Z675	26.3098	29.9036	3.59379	28.1067	8.14344	4.57087e-05	0.00026151	0.0495178	0.232163	Apobec1	P51908	2.61134	1.40995	0.080708	0.546401	nucleus
Q99J72;Q99J72-4;Q99J72-2;E9QMH1;Q99J72-3;Q3TI69	25.8371	29.552	3.71481	27.6946	6.38306	0.000242312	0.000984972	0.127681	0.438086	Apobec3	Q99J72	2.65005	1.43092	0.0763004	0.532449	nucleus
Q3TWF3;P12023;P12023-3;E9QL91;P12023-2;E9PWY4	27.4018	29.4418	2.03993	28.4218	6.55624	0.0002027	0.000846058	0.11719	0.417106	App	P12023	1.24766	0.673596	0.404043	0.857762	nucleus
Q9DAX9	24.001	26.2175	2.21649	24.9509	1.37575	0.212742	0.287611	0.787547	0.827849	Appbp2	Q9DAX9	0.831947	0.449333	0.577791	0.89609	nucleus
Q8K3H0	31.7885	31.8469	0.0584242	31.8177	0.202328	0.844863	0.881318	0.980594	0.85689	Appl1	Q8K3H0	0.0301098	0.0162561	0.983934	0.936247	nucleus
Q8K3G9;D3Z340;D6RFR7	30.3488	31.2871	0.93832	30.818	2.97477	0.0183585	0.0364825	0.50293	0.754357	Appl2	Q8K3G9	0.659281	0.355918	0.659288	0.90775	nucleus
Q6PK77;P08030	32.351	33.7539	1.40286	33.0525	5.24863	0.000854673	0.00276372	0.215252	0.567913	Aprt	P08030	1.47252	0.795038	0.324693	0.828947	nucleus
Q7TQC5-3;Q7TQC5;Q7TQC5-4;Q7TQC5-2;E0CXB7	26.7302	27.0781	0.347943	26.9041	0.895689	0.397348	0.483819	0.881324	0.843296	Aptx	Q7TQC5	-0.561301	-0.303055	0.707354	0.913476	nucleus
Q02013	27.702	32.2107	4.50873	29.9564	9.55388	1.46437e-05	0.000108074	0.0204887	0.118993	Aqp1	Q02013	3.76874	2.03466	0.0117204	0.218254	nucleus
Q8CFQ3;A2AQA7	29.9115	31.5691	1.65766	30.7403	8.73951	2.77308e-05	0.000174375	0.0345699	0.174296	Aqr	Q8CFQ3	1.30246	0.703139	0.383744	0.851356	nucleus
Q4LDD4-2;Q4LDD4;Q4LDD4-3;E9PUB0;F6XBJ8;D3YWW7;D3YYF5;D3YY40;D3Z2X3;D3YZJ7;D3Z2S2	30.6802	33.7444	3.06423	32.2123	13.4021	1.21439e-06	1.86826e-05	0.00103494	0.0124323	Arap1	Q4LDD4	2.8429	1.53478	0.0572737	0.461803	nucleus
G3X9K3;D3YYK9;REV__Q8C152	32.361	32.4252	0.064162	32.3931	0.301999	0.770587	0.82188	0.999495	0.859215	Arfgef1	G3X9K3	0.135556	0.0731891	0.92776	0.932647	nucleus
Q3UL36;Q3UL36-2;D3Z1J9;Q0P5X1-2	30.3722	31.9402	1.56806	31.1562	4.69676	0.00168	0.00483858	0.270868	0.623202	Arglu1	Q3UL36	1.29309	0.698084	0.387172	0.852478	nucleus
Q3UIA2;Q3UIA2-2	31.1707	34.077	2.90631	32.6239	13.956	8.96883e-07	1.52622e-05	0.000627239	0.00835544	Arhgap17	Q3UIA2	2.77041	1.49568	0.0639139	0.488212	nucleus
Q8K0Q5	28.587	32.0498	3.46278	30.3184	5.48047	0.00065166	0.00221179	0.194526	0.542919	Arhgap18	Q8K0Q5	2.87692	1.55313	0.0543605	0.451961	nucleus
Q8BL80;Q8BL80-2;D3Z1Y5;Q8BL80-3	26.3	29.1002	2.80014	27.7001	3.15428	0.0140446	0.0290842	0.47471	0.7435	Arhgap22	Q8BL80	1.81599	0.980519	0.224509	0.770161	nucleus
A2AB59;A2AKN5;Q8BT62	28.9623	31.5223	2.56	30.2423	12.2636	2.352e-06	2.94286e-05	0.00273737	0.0269788	Arhgap27	A2AB59	2.03949	1.10103	0.172596	0.720362	nucleus
Q811P8;Q811P8-2	25.2063	25.3525	0.146251	25.2689	0.189534	0.855239	0.889767	0.978039	0.856569	Arhgap32	Q811P8	-1.02839	-0.555331	0.491503	0.880036	nucleus
Q91YM2;F7CQQ6	30.9073	27.9813	-2.92596	29.4443	-8.03476	5.02306e-05	0.000282193	0.0369005	0.183885	Arhgap35	Q91YM2	-3.10774	-1.67777	0.0376773	0.386205	nucleus
Q99PT1	34.3471	37.3373	2.9902	35.8422	14.433	6.97e-07	1.29543e-05	0.000401654	0.00587154	Arhgdia	Q99PT1	3.40749	1.84019	0.0226347	0.301924	nucleus
E9Q7D5	28.7618	28.8973	0.135457	28.8296	0.248557	0.810154	0.853045	0.989829	0.858035	Arhgef5	E9Q7D5	-0.419962	-0.226719	0.778825	0.920787	nucleus
E9QAQ7;A2BH40;A2BH40-3;A2BH40-4;A2BH40-2	30.6969	32.6794	1.98254	31.6881	7.20851	0.000106609	0.000512128	0.0836301	0.338035	Arid1a	A2BH40	1.76412	0.952383	0.238091	0.780393	nucleus
E9Q6R4;E9Q4N7;E9Q4N6	29.9104	29.6981	-0.212267	29.8043	-0.512325	0.62268	0.695263	0.838923	0.836669	Arid1b	E9Q4N7	-0.567655	-0.306451	0.704229	0.913125	nucleus
E9Q7E2;E9Q6E3	29.3187	29.6739	0.355183	29.4963	0.460782	0.657591	0.726227	0.96778	0.855269	Arid2	E9Q7E2	-0.103251	-0.0557401	0.944951	0.933791	nucleus
Q62431;B7ZP08	23.4872	28.4314	4.94421	25.9593	8.06614	4.88755e-05	0.000276188	0.051805	0.24031	Arid3a	Q62431	3.47018	1.87441	0.0202365	0.287477	nucleus
G8JL57;A2CG63-2;A2CG63;F6R6U0	26.2092	27.8232	1.61398	27.1315	2.20212	0.0648775	0.106051	0.633777	0.794657	Arid4b	A2CG63	0.61402	0.331534	0.6813	0.910463	nucleus
Q8BM75;Q8BM75-2;Q8BM75-3	29.7455	28.1189	-1.62663	28.9322	-1.94768	0.0884209	0.138212	0.573653	0.777915	Arid5b	Q8BM75	-2.01074	-1.0855	0.178731	0.727343	nucleus
Q9Z1K5	31.5495	31.8032	0.253737	31.6763	1.38734	0.203875	0.277373	0.785316	0.827444	Arih1	Q9Z1K5	0.1838	0.099231	0.902168	0.930868	nucleus
Q9Z1K6	29.8037	29.477	-0.32678	29.6404	-1.84872	0.102819	0.156929	0.590647	0.782918	Arih2	Q9Z1K6	-0.700744	-0.378299	0.639341	0.905144	nucleus
Q8BIX3;Q8BIX3-2	26.6679	28.4646	1.79666	27.5663	2.18265	0.0616371	0.101511	0.637253	0.795548	Arl14ep	Q8BIX3	0.87658	0.473281	0.557687	0.892746	nucleus
Q9D0J4	29.2421	29.7152	0.473145	29.4787	1.48077	0.178083	0.24845	0.767388	0.824122	Arl2	Q9D0J4	0.0013645	0.000736631	0.999272	0.937164	nucleus
Q9D385-2;Q9D385	23.3465	25.8454	2.49886	24.5959	8.51465	0.00017842	0.000766257	0.0396809	0.195039	Arl2bp	Q9D385	1.00034	0.540344	0.503269	0.882511	nucleus
Q9WUL7	30.7566	30.7643	0.00772194	30.7604	0.0287319	0.977803	0.982859	0.945951	0.852422	Arl3	Q9WUL7	-0.200304	-0.108137	0.893438	0.93024	nucleus
Q9JM93;D3YWC2;D3Z6F1;D3Z668	28.6622	28.6682	0.00598743	28.6652	0.0222237	0.98283	0.986717	0.944654	0.852249	Arl6ip4	Q9JM93	-0.566774	-0.305978	0.704664	0.913174	nucleus
Q9D7A8	32.2393	29.9155	-2.32382	31.0774	-7.73796	6.53381e-05	0.000345744	0.0441623	0.212387	Armc1	Q9D7A8	-2.27363	-1.22756	0.128348	0.657022	nucleus
Q3UJZ3	28.7389	25.5375	-3.2014	26.9095	-1.8942	0.101537	0.155316	0.582808	0.780639	Armc7	Q3UJZ3	-3.76081	-2.0303	0.0119015	0.22014	nucleus
Q8BHS6	26.9977	28.3085	1.3108	27.6531	4.01158	0.00413589	0.0102867	0.35263	0.682861	Armcx3	Q8BHS6	0.448145	0.241955	0.764388	0.919411	nucleus
Q8CEC2;P53762-2;Q3ULM2;P53762;E9QLT6;D3YV20	27.2349	29.1485	1.91362	28.1917	2.30948	0.0506937	0.086318	0.614753	0.789639	Arnt	P53762	1.09228	0.589716	0.465075	0.874077	nucleus
Q9WTL8-2;Q9WTL8-4;Q9WTL8-3;Q9WTL8;E9QP96;Q9WTL8-5	26.7574	26.9649	0.207462	26.8612	0.294502	0.776097	0.826212	0.999008	0.859156	Arntl	Q9WTL8	-0.697034	-0.376338	0.641079	0.905377	nucleus
Q8BWG8	29.7479	33.4826	3.73468	31.6152	22.0267	2.81653e-08	2.42574e-06	5.3154e-08	3.46906e-06	Arrb1	Q8BWG8	3.35099	1.80904	0.0250285	0.315595	nucleus
Q91YI4;Q91YI4-2;E9Q4A2;Q5F2D9	29.7422	34.1738	4.4316	31.958	16.9771	2.04731e-07	6.0036e-06	2.96653e-05	0.00067831	Arrb2	Q91YI4	4.04692	2.18474	0.00680249	0.1552	nucleus
P98203-2;P98203;P98203-4;P98203-5;P98203-3;Q80WW5	28.5975	29.5033	0.905804	29.0504	2.10295	0.0696821	0.112702	0.651567	0.799138	Arvcf	P98203	0.321761	0.173705	0.829628	0.925275	nucleus
Q9D8Z1;Q3UMX8;REV__G3UWX8;REV__G3UY71;REV__Q9QXT5-2;REV__Q9QXT5;REV__Q3UTJ7	29.1508	28.8223	-0.328543	28.9866	-0.481987	0.643113	0.713616	0.844865	0.837632	Ascc1	Q9D8Z1	-0.816214	-0.440636	0.585175	0.897266	nucleus
Q91WR3;Q91WR3-3;E9Q3P7;Q91WR3-2	31.0288	28.8667	-2.16202	29.9478	-4.6213	0.00184893	0.00524554	0.217895	0.570906	Ascc2	Q91WR3	-2.32264	-1.25393	0.120349	0.642377	nucleus
E9PZJ8	32.0717	31.5923	-0.479347	31.832	-1.17807	0.273626	0.354996	0.711404	0.812871	Ascc3	E9PZJ8	-0.458341	-0.247461	0.75919	0.918904	nucleus
Q9CQE6	27.7823	27.7456	-0.0367186	27.7613	-0.0963548	0.926032	0.944539	0.921049	0.849034	Asf1a	Q9CQE6	-0.762723	-0.411776	0.609988	0.901032	nucleus
Q99MY8	24.9186	24.1508	-0.767765	24.4067	-0.466997	0.65764	0.726227	0.847804	0.838103	Ash1l	Q99MY8	-1.99251	-1.076	0.182563	0.73153	nucleus
Q91X20;D6RI55;D6RET1	29.8462	31.2031	1.35696	30.5246	3.65632	0.00678031	0.0155981	0.400603	0.709819	Ash2l	Q91X20	0.990378	0.534658	0.507771	0.883431	nucleus
O54984	31.8996	32.7292	0.829559	32.3144	3.73327	0.00608247	0.0142372	0.389892	0.704205	Asna1	O54984	0.820602	0.443042	0.583128	0.896943	nucleus
Q8R3P0;B0QZP3;D6RJ20	30.0301	28.0785	-1.9516	29.0543	-8.16769	4.47632e-05	0.000257168	0.0339935	0.171889	Aspa	Q8R3P0	-2.28615	-1.23419	0.1263	0.653387	nucleus
Q8CJ27;B1ARM8	28.6205	27.4527	-1.16781	28.0366	-1.21683	0.259375	0.339358	0.704186	0.811315	Aspm	Q8CJ27	-1.74783	-0.943581	0.242456	0.78349	nucleus
Q8VBT9;Q8VBT9-3;Q8VBT9-2;A2ABZ8;A2AC05;A2AC02;A2AC03;A2AC01;E9PVI1;F7CRQ2;E9PWZ4;E9Q6F5;E9Q779;E9PUH8;A2AC00	32.1923	31.9239	-0.268368	32.0581	-1.243	0.250106	0.329644	0.699327	0.810252	Aspscr1	Q8VBT9	-0.226353	-0.122211	0.879669	0.929225	nucleus
P16460	39.3473	36.0306	-3.31672	37.6889	-18.4846	1.07312e-07	4.24235e-06	2.55761e-06	8.72386e-05	Ass1	P16460	-2.02863	-1.09675	0.174271	0.722303	nucleus
Q8QZV7;F6W761	29.9118	30.3051	0.393299	30.1085	1.13733	0.289291	0.371473	0.833825	0.835835	Ints13	Q8QZV7	0.0381597	0.0206006	0.979641	0.935985	nucleus
Q9D5T0	33.1272	31.4086	-1.71858	32.2679	-6.47031	0.000221377	0.000910939	0.0900507	0.35478	Atad1	Q9D5T0	-1.51375	-0.817363	0.311292	0.822887	nucleus
G3X963;Q8CDM1;Q8CDM1-2	29.1992	30.7246	1.52541	29.9619	4.60887	0.00187851	0.00531381	0.280561	0.631423	Atad2	Q8CDM1	1.04617	0.564777	0.484163	0.878438	nucleus
B2RUJ4;Q4QY64;Q4QY64-2	26.8606	27.0334	0.172838	26.947	0.261282	0.800675	0.846112	0.992371	0.858347	Atad5	Q4QY64	-0.713689	-0.385327	0.633129	0.904303	nucleus
Q9Z2A5	26.6286	26.4985	-0.130085	26.5635	-0.266744	0.796616	0.842763	0.887255	0.84418	Ate1	Q9Z2A5	-1.05702	-0.570706	0.479588	0.877421	nucleus
P81269;F6U840;E9PWM8;E9PZB1	28.1494	30.9955	2.84606	29.5725	4.09369	0.00369903	0.00933077	0.342081	0.676248	Atf1	P81269	2.18399	1.17907	0.144132	0.682661	nucleus
P16951-2;P16951;Q3UKS5;G3UXC3;E9Q8B1;P16951-3;A2AQE9;A2AQF0;F6Z2B2;Q3UT24;A2AQF1	26.6481	28.1587	1.51057	27.4034	2.22335	0.057891	0.0961959	0.629996	0.793679	Atf2	P16951	0.587034	0.31695	0.694597	0.912026	nucleus
F6VAN0	25.7782	25.0524	-0.725741	25.4153	-0.600206	0.565478	0.644066	0.821765	0.833826	Atf6	F6VAN0	-1.80078	-0.972358	0.22839	0.77318	nucleus
Q3TZR9;Q8R0S1;E9Q0F9	25.8196	27.5546	1.73499	26.6871	3.75833	0.00587216	0.0138288	0.386442	0.70235	Atf7	Q8R0S1	0.667163	0.360243	0.655414	0.907255	nucleus
Q7TT18;Q7TT18-2	30.2671	30.7544	0.487298	30.5108	0.635074	0.543644	0.623976	0.933029	0.850683	Atf7ip	Q7TT18	0.194035	0.104751	0.896755	0.93048	nucleus
Q6P4T0;F6V3Y9	29.4702	28.7673	-0.702926	29.1188	-2.03637	0.0771877	0.123006	0.558624	0.773295	Atg2a	Q6P4T0	-1.13497	-0.612718	0.447847	0.869864	nucleus
Q80XK6;Q80XK6-5;Q80XK6-4	28.8389	29.0432	0.204309	28.9411	0.456065	0.660833	0.729169	0.968722	0.855389	Atg2b	Q80XK6	-0.337681	-0.182299	0.821338	0.924578	nucleus
B9EHX4;Q62388;D3Z0Q2;F6UXV2	28.7164	28.7882	0.0717649	28.7523	0.111452	0.914086	0.935046	0.96245	0.854584	Atm	Q62388	-0.491563	-0.265374	0.742357	0.917218	nucleus
O35126;D3YYE6	27.1074	24.8972	-2.21016	25.7813	-1.36686	0.232672	0.310122	0.676501	0.805098	Atn1	O35126	-3.05371	-1.64869	0.0411185	0.401541	nucleus
Q6PIC6;Q8VCE0	30.0578	30.6261	0.568385	30.342	1.87451	0.0988628	0.1519	0.693296	0.808917	Atp1a3	Q6PIC6	0.238659	0.128841	0.873194	0.928738	nucleus
O55143;F8WI94	35.5593	35.7907	0.231398	35.675	0.767932	0.465248	0.549502	0.906621	0.846999	Atp2a2	O55143	0.859794	0.464416	0.565089	0.894002	nucleus
G5E829;Q05CJ5	32.505	35.3559	2.85088	33.9304	12.4184	2.1429e-06	2.75584e-05	0.00240898	0.0243602	Atp2b1	G5E829	2.94735	1.59135	0.0486904	0.431892	nucleus
Q03265;D6RJ16	38.9989	37.8737	-1.12517	38.4363	-6.93258	0.000139133	0.000632159	0.0701589	0.299915	Atp5a1	Q03265	0.102247	0.0552728	0.945412	0.933821	nucleus
Q9CQQ7	35.9643	34.8596	-1.10471	35.4119	-5.17411	0.000933977	0.00297037	0.17051	0.51008	Atp5f1	Q9CQQ7	-0.405792	-0.219204	0.785975	0.921451	nucleus
Q9DCX2;G3X9L6;B1ASE2;D3Z1B2	36.6293	35.4569	-1.17243	36.0431	-6.60459	0.000192964	0.000816014	0.083853	0.338631	Atp5h	Q9DCX2	-0.357687	-0.193245	0.810808	0.923673	nucleus
Q9Z1G4-3;Q9Z1G4-2;Q9Z1G4;Q3TY98;A2A599;E9Q4L3	32.0941	32.4038	0.309658	32.249	1.49971	0.173221	0.242615	0.763767	0.823435	Atp6v0a1	Q9Z1G4	0.334579	0.180641	0.822936	0.924713	nucleus
Q9CQ28;Q9CQ28-2;Q9CQ28-3	27.7474	26.4915	-1.25591	27.1195	-2.94621	0.0191638	0.0378954	0.416386	0.717713	Dph6	Q9CQ28	-1.98799	-1.07327	0.183677	0.732722	nucleus
F6RYG0;Q6PGD0;G3UXG8;D3Z6U7;D3YYN2	29.3786	26.4114	-2.96721	27.895	-3.38819	0.00996285	0.0216202	0.35581	0.684802	Atraid	Q6PGD0	-3.41521	-1.84371	0.022377	0.300457	nucleus
Q8BMG1;E0CYW4;E9Q6L5;F6U6D4	27.7036	28.3599	0.656333	28.0317	1.09455	0.306515	0.38975	0.842195	0.837201	Atrip	Q8BMG1	-0.0833898	-0.0450203	0.955526	0.934476	nucleus
Q61687;Q8C2S3;A6PWK7;Q3TA30;A6PWK9;A6PWL2	31.0933	32.7638	1.67044	31.9285	8.05299	4.94383e-05	0.000278715	0.0522029	0.24171	Atrx	Q61687	1.52106	0.821177	0.309039	0.821826	nucleus
P54254	28.1252	26.8094	-1.31576	27.4673	-4.0166	0.00410762	0.0102303	0.279817	0.630804	Atxn1	P54254	-1.98205	-1.07005	0.184996	0.734122	nucleus
P0C7T6	27.4892	28.2492	0.76002	27.8692	1.40896	0.197628	0.270784	0.781155	0.826684	Atxn1l	P0C7T6	-0.0170377	-0.00919839	0.990909	0.936667	nucleus
Q7TQH0-2;Q7TQH0-3;Q7TQH0;Q3TGG2;E9Q5Q0	32.3233	33.3973	1.07405	32.8603	4.45525	0.00228966	0.00625137	0.298063	0.645391	Atxn2l	Q7TQH0	1.13887	0.614896	0.446234	0.869455	nucleus
Q9CVD2;E9Q717;F6T5L3;Q5M8S1;F6TRN1	28.9178	30.0784	1.16063	29.4981	2.73224	0.0264968	0.0497641	0.542419	0.768093	Atxn3	Q9CVD2	0.632374	0.34139	0.672368	0.909382	nucleus
Q9DCJ7;Q9D1J7	28.5246	25.9411	-2.58345	27.2328	-3.63769	0.00696177	0.0159736	0.324205	0.664388	Aurkaip1	Q9DCJ7	-3.18019	-1.71686	0.0334391	0.365088	nucleus
O70126	26.1627	27.3346	1.17184	26.7487	1.06646	0.318263	0.402566	0.847701	0.838087	Aurkb	O70126	0.163778	0.0884308	0.912771	0.931616	nucleus
O88566	24.4624	24.5588	0.0963989	24.5175	0.0879312	0.932479	0.949348	0.957757	0.853975	Axin2	O88566	-1.20778	-0.652272	0.419086	0.862164	nucleus
Q3UI43	31.4566	31.7347	0.278103	31.5956	1.15775	0.281353	0.363164	0.829838	0.835176	Babam1	Q3UI43	0.191989	0.103652	0.897833	0.930558	nucleus
P97302	28.0695	29.8427	1.77315	28.9561	3.79802	0.00555482	0.013217	0.381015	0.699385	Bach1	P97302	1.09716	0.592322	0.463105	0.873609	nucleus
Q60739;F6TCF9;Q60739-2	30.6114	31.9038	1.29242	31.2576	4.86906	0.00135407	0.00403875	0.252536	0.606611	Bag1	Q60739	1.05911	0.571773	0.478767	0.877236	nucleus
Q9JLV1	33.632	30.3132	-3.31887	31.9726	-10.5515	7.11881e-06	6.52118e-05	0.0065865	0.0530988	Bag3	Q9JLV1	-3.02612	-1.63407	0.0429476	0.409117	nucleus
Q8CI61	28.5791	27.9467	-0.632368	28.2629	-2.53732	0.0357007	0.0640448	0.477504	0.744617	Bag4	Q8CI61	-1.21962	-0.658421	0.414715	0.860913	nucleus
Q8CI32;E0CX76;E0CYW3	31.4193	32.0749	0.655667	31.7471	3.84432	0.0052078	0.0125179	0.374746	0.695885	Bag5	Q8CI32	0.563053	0.303982	0.706501	0.91338	nucleus
Q3UF95;Q9Z1R2;G3UYQ2;G3UZT6;Q3TDL4;G3UXT8;G3UYZ0;G3V013	31.5594	31.5722	0.0128222	31.5658	0.0739513	0.94292	0.956203	0.954968	0.853611	Bag6	Q9Z1R2	-0.0553846	-0.0299014	0.970453	0.935418	nucleus
Q9DBJ3	31.3686	28.9865	-2.3821	30.1775	-3.58125	0.00754415	0.0171064	0.331189	0.669124	Baiap2l1	Q9DBJ3	-2.48355	-1.34082	0.096724	0.590773	nucleus
O54962	32.5976	33.8623	1.2647	33.2299	3.33451	0.0107732	0.023129	0.447276	0.731983	Banf1	O54962	1.3773	0.743646	0.356948	0.841961	nucleus
Q8VBU8-4;Q8VBU8;Q8VBU8-3;Q8VBU8-2;G3UWN8;G3UWM0;G3UYF0;G3UYT4;F6V6B6;G3UZ43	24.7233	27.1475	2.42423	25.9354	1.82968	0.105835	0.160921	0.701602	0.810751	Banp	Q8VBU8	1.16547	0.629399	0.435584	0.866688	nucleus
Q99PU7	25.2341	25.4227	0.188594	25.3419	0.192318	0.853141	0.888174	0.978595	0.856639	Bap1	Q99PU7	-0.981194	-0.529845	0.511599	0.884203	nucleus
Q9DCT6;D3Z687	24.6822	26.1984	1.51625	25.5486	2.78345	0.0281393	0.0522688	0.533955	0.765279	0610010K14Rik	Q9DCT6	0.250339	0.135193	0.866999	0.928265	nucleus
O70445	26.5188	26.326	-0.192789	26.4224	-0.226147	0.826929	0.866923	0.895291	0.845362	Bard1	O70445	-1.13884	-0.61489	0.446239	0.869456	nucleus
Q91XV3	27.0977	34.4853	7.38763	30.7915	8.57012	3.18686e-05	0.000195425	0.0383639	0.189794	Basp1	Q91XV3	6.54239	3.53223	1.2111e-05	0.00253272	nucleus
Q9D275	25.737	26.45	0.712966	26.1444	1.53275	0.170699	0.239674	0.757466	0.822227	Batf3	Q9D275	-0.369241	-0.199378	0.804923	0.923158	nucleus
Q07813;Q8K3J2	30.858	32.1541	1.29614	31.5061	3.17589	0.0136023	0.0283158	0.471373	0.742152	Bax	Q07813	1.10578	0.596975	0.459599	0.872768	nucleus
G3UWZ0;O88379;G3UWK3;G3UZ82;G3UZD1;G3UXR5;REV__Q9QWF0	29.8836	31.9482	2.06462	30.9159	7.51725	7.98682e-05	0.000406184	0.0707141	0.301572	Baz1a	O88379	1.70456	0.920211	0.25432	0.791484	nucleus
Q9Z277;Q9Z277-2	32.3059	33.6553	1.34933	32.9806	6.39387	0.000239603	0.000975608	0.127006	0.436781	Baz1b	Q9Z277	1.41113	0.761892	0.345272	0.837485	nucleus
E9Q0R0;Q8K2G4-2;Q8K2G4;D3YXR1;Q8K2G4-3	24.5614	26.8796	2.31818	25.9523	3.7637	0.0143444	0.0296413	0.385705	0.701951	Bbs7	Q8K2G4	1.03123	0.556917	0.490267	0.87977	nucleus
Q8VBW5-2;Q8VBW5-3;Q8VBW5;B8JK50;Q8VBW5-4;E9PXP0	25.6182	26.8394	1.22118	26.2288	0.954593	0.368566	0.454918	0.869699	0.841533	Bbx	Q8VBW5	0.118279	0.0638678	0.93694	0.933263	nucleus
Q99KU6;Q99KU6-2;D3Z523	28.5982	26.3388	-2.25938	27.4685	-3.82826	0.00532549	0.0127595	0.301338	0.647887	BC004004	Q99KU6	-2.84329	-1.53498	0.0572415	0.461686	nucleus
E9Q286	26.4304	24.9916	-1.43878	25.4712	-1.31531	0.238328	0.316393	0.685967	0.807269	Ice1	E9Q286	-2.40023	-1.29595	0.108412	0.61804	nucleus
Q8R2U2;D6RFS8;F6RAK6	27.5569	27.0826	-0.474327	27.3197	-0.577966	0.579665	0.65661	0.826099	0.834553	Nepro	Q8R2U2	-1.23959	-0.669234	0.407094	0.858677	nucleus
Q8K0Y7;A2AJ30	27.0529	26.902	-0.150899	26.9775	-0.251947	0.807625	0.850661	0.890183	0.844613	Paxx	Q8K0Y7	-1.00393	-0.542022	0.501944	0.882237	nucleus
Q9D287;D6RGA5;D6RHR7	30.2841	31.8385	1.55431	31.0613	5.9667	0.000377623	0.00140693	0.155883	0.487662	Bcas2	Q9D287	1.26401	0.682387	0.397937	0.855894	nucleus
Q0VF62;Q8CCN5;F7C0F2	30.6114	30.0484	-0.563005	30.3299	-2.67247	0.0290262	0.0536578	0.456777	0.736087	Bcas3	Q8CCN5	-0.796312	-0.429898	0.594352	0.898692	nucleus
Q9CWI3	30.6657	29.902	-0.763705	30.2838	-2.9792	0.0182369	0.036286	0.411665	0.715397	Bccip	Q9CWI3	-0.987558	-0.533146	0.508972	0.883674	nucleus
Q03311	31.6738	28.1817	-3.49214	29.9278	-9.44695	1.58814e-05	0.000114188	0.0146681	0.0942411	Bche	Q03311	-3.54041	-1.91143	0.017894	0.271431	nucleus
Q9Z0H7;E9PW64	29.2775	30.0967	0.819253	29.6871	0.728071	0.487952	0.571746	0.914535	0.848122	Bcl10	Q9Z0H7	0.353638	0.190912	0.813049	0.923868	nucleus
A2AHX9;Q64373-2;Q9QWX2;Q64373-3;Q64373-4;Q64373;O35843;A2AHX8;A2AHX7	28.9896	26.8578	-2.13177	27.9237	-6.05839	0.000341851	0.0013015	0.111387	0.404812	Bcl2l1	Q64373	-2.64752	-1.42928	0.0766392	0.533552	nucleus
P41183	27.836	26.8988	-0.937264	27.3674	-0.858507	0.416338	0.502062	0.771852	0.824961	Bcl6	P41183	-1.65392	-0.892907	0.268685	0.800407	nucleus
Q67FY2-2;Q67FY2	27.7519	25.6767	-2.07514	26.7143	-5.26011	0.000843129	0.00273372	0.163892	0.500185	Bcl9l	Q67FY2	-2.80645	-1.51514	0.0605333	0.474646	nucleus
Q8K019-2;Q8K019;Q8K019-3;E9Q5V0	31.5855	32.3526	0.767075	31.969	3.76902	0.00578479	0.0136564	0.384976	0.701555	Bclaf1	Q8K019	0.703409	0.379762	0.638046	0.90497	nucleus
Q8CGN4-4;Q8CGN4-3;Q8CGN4-2;Q8CGN4	25.2623	28.9682	3.70586	26.8505	1.92681	0.0968405	0.149316	0.683656	0.806744	Bcor	Q8CGN4	2.54098	1.37213	0.0891814	0.57101	nucleus
Q80XN0	36.1412	32.6799	-3.46128	34.4106	-12.4418	2.11311e-06	2.72501e-05	0.00142084	0.016055	Bdh1	Q80XN0	-2.73154	-1.4756	0.067563	0.50209	nucleus
O88597;E9PYD6;E9QAM0;F7DB15;F7CVL9;F7C090;E9PX06	29.7302	31.7699	2.03962	30.7501	7.08922	0.000119499	0.0005601	0.089106	0.35237	Becn1	O88597	1.65286	0.892299	0.269011	0.800601	nucleus
Q6PAL0	25.091	25.5523	0.461242	25.3546	0.41411	0.691614	0.755613	0.977099	0.856451	Bend3	Q6PAL0	-0.733466	-0.396079	0.623677	0.902993	nucleus
Q921C5;Q921C5-2;D3Z390;Q921C5-3	30.7707	30.5556	-0.215076	30.6632	-1.24122	0.250729	0.330355	0.699658	0.810325	Bicd2	Q921C5	-0.420638	-0.227088	0.778475	0.920754	nucleus
Q6P1B9;O08539-2;O08539;REV__D3YV81	31.3216	33.8303	2.50863	32.576	11.0935	4.93203e-06	4.91661e-05	0.00687609	0.0548117	Bin1	O08539	2.39902	1.29518	0.108623	0.618499	nucleus
Q62210	26.1396	26.2035	0.0638665	26.1716	0.175644	0.865069	0.897543	0.975265	0.85622	Birc2	Q62210	-0.948223	-0.511987	0.525932	0.887002	nucleus
O88700;E9PZ97	27.2178	27.0603	-0.157517	27.139	-0.160701	0.876433	0.906288	0.908267	0.847234	Blm	O88700	-0.981838	-0.530089	0.511405	0.884164	nucleus
Q9CWG9	30.4394	30.96	0.520584	30.6997	2.75859	0.025455	0.048145	0.538055	0.766651	Bloc1s2	Q9CWG9	0.257323	0.138918	0.86337	0.927985	nucleus
Q923D2;E9PZC3;E9PZC4	34.5907	36.5054	1.91466	35.5481	10.7557	6.18751e-06	5.85719e-05	0.00883903	0.0662662	Blvrb	Q923D2	2.37438	1.28231	0.11218	0.626074	nucleus
Q8R2X8;Q8R2X8-2	28.3518	26.3269	-2.02489	27.3394	-2.55428	0.0347835	0.0626557	0.474875	0.743566	Blzf1	Q8R2X8	-2.65171	-1.43156	0.0761694	0.532022	nucleus
Q91Z96;Q91Z96-2	31.46	32.1673	0.707311	31.8136	3.12937	0.0145734	0.0300374	0.478574	0.745043	Bmp2k	Q91Z96	0.621786	0.335692	0.677527	0.910009	nucleus
O35607	25.9304	25.7538	-0.176622	25.8295	-0.268564	0.796275	0.842662	0.886895	0.844127	Bmpr2	O35607	-1.22514	-0.661524	0.412519	0.860276	nucleus
P97504;B1AUL6	28.0318	28.1052	0.0733243	28.0685	0.0841455	0.935071	0.950742	0.957002	0.853877	Bmx	P97504	-0.609227	-0.328903	0.683691	0.910748	nucleus
Q6QD59;B8JJI4;F7C279;F6QGF9	31.385	30.8261	-0.558881	31.1056	-2.43881	0.0415374	0.0729154	0.49293	0.750616	Bnip1	Q6QD59	-0.657458	-0.354949	0.660158	0.90786	nucleus
O55003	28.8531	26.0364	-2.81673	27.4447	-6.857	0.00014987	0.00067021	0.07314	0.308724	Bnip3	O55003	-3.35626	-1.81189	0.0248004	0.314313	nucleus
Q9Z2F7;Q91Z78	28.7633	27.5607	-1.20261	28.162	-2.72247	0.0268944	0.0503344	0.44924	0.732842	Bnip3l	Q9Z2F7	-1.75777	-0.948946	0.239789	0.781608	nucleus
E9Q6J5;Q80TF0	30.2012	31.0088	0.80761	30.605	2.47148	0.0395016	0.0699325	0.586535	0.781728	Bod1l	E9Q6J5	0.502862	0.271473	0.736653	0.91663	nucleus
O35425	26.6436	27.937	1.29332	27.2903	1.25773	0.245013	0.324108	0.810373	0.831882	Bok	O35425	0.369009	0.199235	0.80506	0.92317	nucleus
Q8BGS2;Q8BGS2-2	31.1632	31.8537	0.690472	31.5084	1.42113	0.194189	0.266877	0.778818	0.826254	Bola2	Q8BGS2	0.553264	0.298693	0.711377	0.913923	nucleus
P97452;E9Q4K5	31.0594	30.8339	-0.225438	30.9467	-0.562388	0.589721	0.665705	0.829139	0.83506	Bop1	P97452	-0.380726	-0.205543	0.799018	0.922634	nucleus
Q99MP8-2;Q99MP8;Q99MP8-3;D6RG84	31.1941	29.5577	-1.63649	30.3759	-2.80242	0.0238153	0.0455932	0.437334	0.727551	Brap	Q99MP8	-1.76831	-0.954664	0.236969	0.779582	nucleus
Q8C3R1;E9QLK3;Q8C3R1-2;F6RL49;D6RE40	28.3916	29.4779	1.08637	28.9348	1.91812	0.0925053	0.143504	0.685254	0.807107	Brat1	Q8C3R1	0.466467	0.251828	0.755076	0.918499	nucleus
A2A4Q4;P48754	26.4809	27.1084	0.627492	26.7946	0.49009	0.637623	0.708747	0.961931	0.854517	Brca1	P48754	-0.325163	-0.175564	0.827833	0.925125	nucleus
P97929;F8VPU5	29.5473	24.366	-5.18128	27.3268	-5.66713	0.000859641	0.00277606	0.135171	0.452166	Brca2	P97929	-5.5999	-3.02312	0.000180456	0.0149914	nucleus
P46737;G3UVX3;P46737-2;A3KGA8;E9Q0P6	32.0395	32.3348	0.295283	32.1872	1.56948	0.156332	0.222506	0.750479	0.820869	Brcc3	P46737	0.310692	0.167744	0.83539	0.925752	nucleus
Q7JJ13;Q7JJ13-2;F8WIU6;G3UZR9;Q3TH63	28.9525	30.5481	1.59557	29.7503	5.18029	0.000927104	0.00295197	0.221654	0.57509	Brd2	Q7JJ13	1.07336	0.57946	0.472874	0.875896	nucleus
Q8K2F0;Q8K2F0-2;A2AKA9;A2AKB0	29.88	29.9144	0.0343842	29.8972	0.151877	0.883158	0.910994	0.97052	0.855618	Brd3	Q8K2F0	-0.326298	-0.176153	0.827265	0.925078	nucleus
Q9ESU6;B0V2V7;Q3UH70;B0V2V8;B0V2V6;D6RGP2;Q91Y44;G3X8Z8	30.4722	32.4772	2.00493	31.4747	8.25396	4.15714e-05	0.000241419	0.0463953	0.220756	Brdt	Q91Y44	1.74739	0.943343	0.242576	0.783574	nucleus
O88665	27.5271	29.0271	1.50001	28.2771	2.03152	0.0777645	0.123822	0.664506	0.802276	Brd7	O88665	0.729561	0.393878	0.625606	0.903263	nucleus
Q8R3B7-2;Q8R3B7;D3YZC8;D3YZC7	27.5753	28.3334	0.758188	27.9544	1.35258	0.214275	0.289401	0.792015	0.828653	Brd8	Q8R3B7	-0.00387796	-0.00209364	0.997931	0.937085	nucleus
Q8K3W0;D3Z7P0;Q8K3W0-1;Q8K3W0-5;Q8K3W0-6;Q8K3W0-4;E9Q0U3;E9Q8Q1	31.6549	32.3363	0.68137	31.9956	2.66005	0.0295823	0.0545396	0.554466	0.771982	Babam2	Q8K3W0	0.6298	0.340022	0.673605	0.909533	nucleus
Q5SXJ3;E9Q432	27.4474	27.0163	-0.431026	27.2319	-0.323341	0.754977	0.808808	0.876073	0.842505	Brip1	Q5SXJ3	-1.21536	-0.656159	0.41632	0.861375	nucleus
Q9DCA5;F6WEP7;E9Q2V8;F6QAG4	29.6209	31.1016	1.48068	30.3613	4.51719	0.00211316	0.00585903	0.290921	0.639821	Brix1	Q9DCA5	1.07487	0.580273	0.472253	0.875753	nucleus
Q99N20;Q99LB1	27.0838	27.8408	0.757037	27.5885	1.06896	0.327818	0.412911	0.847211	0.838008	Brms1	Q99N20	-0.0906174	-0.0489243	0.951673	0.934228	nucleus
Q3U1T3;Q3U1T3-2	25.3053	26.1011	0.795753	25.7032	0.813028	0.440428	0.525268	0.897679	0.84571	Brms1l	Q3U1T3	-0.361636	-0.195282	0.808852	0.923503	nucleus
B2RRD7;E9PXP1;Q80XK2;Q3U109;E9Q9R6	28.0974	29.0699	0.972482	28.5837	1.55133	0.160576	0.227547	0.753929	0.821542	Brpf1	B2RRD7	0.301353	0.162691	0.840281	0.926153	nucleus
Q921C3-2;Q921C3;E9Q2N1;F7D5W0	23.6245	24.826	1.20151	24.2253	1.96537	0.0860612	0.135049	0.676579	0.805116	Brwd1	Q921C3	-0.248597	-0.134275	0.867894	0.928334	nucleus
A2AHJ4;A2AHJ4-2;G3UXF9;G3UZT0;A2AHJ4-3	26.4882	25.4896	-0.998538	25.9889	-0.778456	0.459373	0.543628	0.78723	0.827791	Brwd3	A2AHJ4	-1.94993	-1.05282	0.19217	0.741482	nucleus
P35991;A2BDW0	29.9982	33.5122	3.51404	31.7552	8.50178	3.37299e-05	0.000204499	0.039992	0.196268	Btk	P35991	3.17394	1.71346	0.0337902	0.366941	nucleus
Q9Z1S0;F6VLH3	26.6062	28.1637	1.55752	27.3849	3.09822	0.0152642	0.0313008	0.483429	0.746955	Bub1b	Q9Z1S0	0.626687	0.338361	0.675108	0.909716	nucleus
Q9WVA3	32.4209	33.9593	1.53843	33.1901	9.17513	1.95894e-05	0.000133446	0.0262538	0.141987	Bub3	Q9WVA3	1.62026	0.87481	0.278508	0.806082	nucleus
Q8R149;Q8R149-2;F6ZBW5	27.3553	27.7695	0.414147	27.5624	0.575137	0.581484	0.65841	0.944969	0.852291	Bud13	Q8R149	-0.386222	-0.208517	0.796174	0.922379	nucleus
E0CX20;Q6PGH1	30.8301	31.9716	1.14153	31.4009	4.04644	0.00394396	0.00987116	0.348126	0.680071	Bud31	Q6PGH1	0.946309	0.51088	0.526827	0.887172	nucleus
O54825	29.5649	28.4794	-1.08555	29.0222	-1.98378	0.0836687	0.131745	0.567512	0.77605	Bysl	O54825	-1.5011	-0.810373	0.315448	0.824812	nucleus
Q9CS00	26.4694	29.1388	2.66937	27.8041	4.19024	0.00324816	0.008373	0.329939	0.668286	Cactin	Q9CS00	1.71472	0.925822	0.251436	0.789596	nucleus
Q9CXW3	33.1563	33.8361	0.679816	33.4962	2.89954	0.0205599	0.0402848	0.515014	0.75873	Cacybp	Q9CXW3	0.889711	0.480408	0.551771	0.89172	nucleus
E9QAI5;B2RQC6;B7ZN27;G3UWN2;E9QAT6;F6S3Z3	33.3595	33.4573	0.097828	33.4084	0.57349	0.582544	0.659146	0.945297	0.852335	Cad	B2RQC6	0.343111	0.18527	0.818477	0.924334	nucleus
Q8BYR5-5;Q8BYR5;E9Q5C0;E9PVF7;E9Q9P3;Q8BYR5-4;Q8BYR5-3;Q8BYR5-2;E9Q835;F6SH36;E9Q2A3;A4PI80;Q8BYR5-7	25.619	28.8104	3.1914	26.9867	4.21478	0.00428306	0.0105745	0.326897	0.666229	Cadps2	Q8BYR5	2.08863	1.12781	0.162389	0.707918	nucleus
Q8CGU1;E9Q7U2;F6Q5V4	27.703	27.2749	-0.428094	27.489	-0.865753	0.412587	0.498848	0.770464	0.824701	Calcoco1	Q8CGU1	-1.16791	-0.630531	0.434758	0.866469	nucleus
P14211	37.6003	38.1467	0.546382	37.8735	3.03816	0.0166951	0.0336976	0.492865	0.750591	Calr	P14211	1.53023	0.82691	0.305674	0.820217	nucleus
Q91YS8;D3Z368	29.1396	31.5953	2.45573	30.3675	12.0237	2.72295e-06	3.27501e-05	0.00332784	0.0314391	Camk1	Q91YS8	1.9661	1.06141	0.188569	0.737839	nucleus
Q8BW96;Q8BW96-3	27.6651	33.2484	5.58335	30.4567	24.3041	1.3254e-08	1.92023e-06	1.84749e-09	2.02668e-07	Camk1d	Q8BW96	4.83692	2.61135	0.00121713	0.0527235	nucleus
Q6PHZ2;E9Q1T1;E9QM47;E9Q2E8;F7A856	30.5333	33.9326	3.39922	32.2329	4.48114	0.00221403	0.00608274	0.295064	0.643073	Camk2d	Q6PHZ2	3.15232	1.70181	0.0350193	0.373275	nucleus
Q8VBY2;B1AUD3	27.6667	25.586	-2.08067	26.4778	-2.32576	0.0542162	0.0913483	0.510956	0.757279	Camkk1	Q8VBY2	-2.82681	-1.52614	0.0586893	0.466938	nucleus
Q8C078-4;Q8C078-3;Q8C078-2;Q8C078;E9QQ88;Q8C078-5	26.689	28.484	1.795	27.5865	2.98092	0.0181897	0.0362218	0.501948	0.753994	Camkk2	Q8C078	0.878578	0.474359	0.55679	0.892592	nucleus
Q3U2J5;Q3U2J5-2	24.5898	22.9524	-1.63738	23.7711	-1.21226	0.261022	0.340936	0.705035	0.811499	Camkmt	Q3U2J5	-2.91939	-1.57661	0.0508153	0.43972	nucleus
Q6ZQ38;D3YWC5	35.0757	35.6974	0.621699	35.3865	3.66306	0.00671586	0.0154683	0.399658	0.709332	Cand1	Q6ZQ38	1.16587	0.629689	0.435372	0.866632	nucleus
Q6ZQ73	28.4524	28.1535	-0.298935	28.3029	-0.336411	0.745476	0.80121	0.873494	0.842113	Cand2	Q6ZQ73	-0.90824	-0.490324	0.543591	0.89027	nucleus
O08529;E9PWN1;Q91VA3	32.4468	33.8676	1.42086	33.1572	8.99939	2.24996e-05	0.000148448	0.0293739	0.154106	Capn2	O08529	1.50719	0.813764	0.313427	0.823882	nucleus
Q9R1S8;F2Z3X0	29.4656	29.1809	-0.284657	29.3233	-0.703728	0.502165	0.585859	0.801661	0.830365	Capn7	Q9R1S8	-0.717513	-0.387351	0.631346	0.904058	nucleus
Q9WVG6-2;Q9WVG6;D3YUP1;D6RFA7	30.4033	30.9561	0.552781	30.6797	1.68318	0.132001	0.193538	0.728985	0.816556	Carm1	Q9WVG6	0.283239	0.152909	0.849766	0.926917	nucleus
Q8K3W3	27.1161	28.4791	1.36304	27.7976	4.28186	0.00287489	0.00755617	0.318678	0.660543	Casc3	Q8K3W3	0.521007	0.281291	0.727501	0.91567	nucleus
A3KGI3;Q66JQ7;A3KGI5;A3KGI6	27.4677	27.8807	0.412971	27.6742	0.46481	0.654829	0.723454	0.966976	0.855166	Knl1	Q66JQ7	-0.367829	-0.198586	0.805682	0.923225	nucleus
O70589-3;O70589-5;O70589;F8WGK4;O70589-4;E9QM23;O70589-2;F6ZQR2;B1AUH5;B1AUH6;F7CD87	31.9137	30.4751	-1.43853	31.1944	-5.14605	0.000965917	0.00305283	0.172713	0.513287	Cask	O70589	-1.44504	-0.780174	0.333821	0.832842	nucleus
P29594;D6RFN6	28.3591	28.8444	0.485308	28.6018	1.04162	0.328946	0.413824	0.852577	0.838864	Casp2	P29594	-0.140245	-0.0757131	0.925276	0.932478	nucleus
P70677	32.2096	33.2687	1.05907	32.7392	5.09638	0.0010254	0.00321137	0.2297	0.583779	Casp3	P70677	1.1041	0.596118	0.460243	0.872923	nucleus
O08738	31.2615	31.6221	0.360536	31.4418	1.94854	0.0883049	0.138081	0.679664	0.805829	Casp6	O08738	0.24045	0.129813	0.872245	0.928666	nucleus
P97864	31.064	31.1686	0.104586	31.1163	0.438807	0.67276	0.739408	0.972168	0.855828	Casp7	P97864	-0.0498948	-0.0269368	0.973381	0.9356	nucleus
O89110	31.9262	33.7725	1.84621	32.8494	9.32166	1.74828e-05	0.000122944	0.0238754	0.132488	Casp8	O89110	1.8419	0.994438	0.217998	0.76491	nucleus
Q9WUF3;B1AX75	26.2513	24.6006	-1.65069	25.3081	-2.06142	0.0796177	0.126335	0.554413	0.771966	Casp8ap2	Q9WUF3	-2.64333	-1.42723	0.0770613	0.534919	nucleus
Q8C3Q9;A2AS93;A2AS92	28.9055	28.4421	-0.463491	28.6738	-1.02221	0.337482	0.422921	0.740686	0.818929	Casp9	Q8C3Q9	-0.993881	-0.536552	0.50627	0.883126	nucleus
Q9WVC3;Q924U4;D3Z147	24.3024	25.672	1.36965	25.2155	0.734738	0.491311	0.575144	0.91321	0.847935	Cav2	Q9WVC3	0.0375969	0.020305	0.979933	0.936003	nucleus
O70374;O70374-2;Q3UGB2;A2AKD9;F6WYU8	23.4035	25.2493	1.84582	24.3264	1.63294	0.142287	0.205772	0.738458	0.818482	Cbfa2t2	O70374	0.357217	0.192952	0.811089	0.923698	nucleus
O54972;B7ZP57;Q61909;Q3UQX8;B1AXH8	25.5504	28.2962	2.74582	27.1194	3.08232	0.0185493	0.036801	0.485918	0.747924	Cbfa2t3	O54972	1.63111	0.880768	0.275248	0.804234	nucleus
Q08024;Q08024-4;Q08024-3	29.033	31.5775	2.54442	30.3052	10.5231	7.2606e-06	6.62345e-05	0.0104683	0.074908	Cbfb	Q08024	2.03624	1.09927	0.173283	0.721162	nucleus
P22682;B1NE42	30.2004	32.877	2.67667	31.5387	14.866	5.58121e-07	1.12987e-05	0.000264894	0.0042239	Cbl	P22682	2.37178	1.28042	0.11271	0.627176	nucleus
B9EKI5;Q3TTA7;Q3TTA7-2;B1NE43	28.5109	28.3123	-0.198643	28.3974	-0.247171	0.812113	0.854641	0.891128	0.844752	Cblb	Q3TTA7	-0.797758	-0.430678	0.593684	0.898589	nucleus
E9QM14;Q9JIY2;Q9JIY2-3;Q9JIY2-2;Q9JIY2-4	28.0153	27.6621	-0.353279	27.8387	-0.404896	0.696484	0.759643	0.860003	0.840032	Cbll1	Q9JIY2	-1.0387	-0.560764	0.487274	0.879121	nucleus
Q8K354	33.8075	33.1002	-0.707291	33.4538	-2.58424	0.0332215	0.0602925	0.47025	0.741695	Cbr3	Q8K354	-0.383984	-0.207352	0.797288	0.922479	nucleus
Q91WT9;Q91WT9-2;D3YUF2;D3YYN0;D3Z4K2	35.3366	29.7572	-5.57939	32.5469	-28.5034	3.89506e-09	1.92023e-06	5.50671e-13	3.2602e-10	Cbs	Q91WT9	-4.98978	-2.69511	0.000842042	0.0413435	nucleus
P83917;Q7TPM0;Q9CYJ8	31.1856	33.0097	1.82415	32.0977	9.88895	1.14128e-05	9.12165e-05	0.0163425	0.101545	Cbx1	P83917	1.69084	0.912842	0.258144	0.793936	nucleus
P30658	22.0844	25.1659	3.08142	24.1387	4.57202	0.00421233	0.0104453	0.284694	0.63482	Cbx2	P30658	1.3631	0.736481	0.361599	0.843676	nucleus
O55187;O55187-2	25.2706	26.6032	1.33256	25.9369	1.32669	0.222317	0.298839	0.797015	0.829545	Cbx4	O55187	0.169133	0.0913314	0.909922	0.931417	nucleus
Q61686;D3Z0U2	32.0345	32.1963	0.161762	32.1154	0.608696	0.560115	0.63909	0.938282	0.851395	Cbx5	Q61686	0.176296	0.0951826	0.90614	0.93115	nucleus
Q3UK98;Q9DBY5;E9Q1P4;D3Z329;D3Z5F6;E9PZM8;F8VQB8	22.2716	23.3619	1.09029	22.9984	1.09203	0.31837	0.402648	0.842689	0.837281	Cbx6	Q9DBY5	-0.595444	-0.321704	0.690252	0.911522	nucleus
Q9QXV1	27.0333	27.8687	0.835389	27.451	2.61256	0.0318113	0.0581159	0.562461	0.774493	Cbx8	Q9QXV1	-0.0210645	-0.0113728	0.98876	0.936538	nucleus
Q8K1A6;E9PX94	31.5422	30.7887	-0.753495	31.1654	-1.99588	0.0821329	0.129814	0.565462	0.775421	Cc2d1a	Q8K1A6	-0.824704	-0.445246	0.581256	0.896645	nucleus
Q8BRN9;F6XC25;A2A8R6	29.5993	31.8105	2.21121	30.7049	9.80496	1.21403e-05	9.50743e-05	0.0173059	0.105533	Cc2d1b	Q8BRN9	1.80164	0.97262	0.228265	0.773084	nucleus
Q8CH18;Q8CH18-3;Q8CH18-2	32.8024	33.3638	0.561323	33.0831	2.33337	0.0488615	0.0837006	0.610555	0.788499	Ccar1	Q8CH18	0.709596	0.383139	0.63506	0.904566	nucleus
Q8BTY1;A2AQY8;A2AQY9	34.3115	29.9932	-4.31826	32.1523	-19.0166	8.64737e-08	3.72377e-06	1.32033e-06	4.9947e-05	Kyat1	Q8BTY1	-3.90718	-2.11003	0.00895371	0.185929	nucleus
Q9DA08	27.6714	28.45	0.778573	28.0607	2.33136	0.0490133	0.0839308	0.610908	0.788595	Sgf29	Q9DA08	0.0332542	0.0179533	0.982257	0.936145	nucleus
Q8C6E0;Q5SNY8	29.4009	28.1428	-1.25803	28.7719	-2.35374	0.0473516	0.0815923	0.506463	0.755652	Cfap36	Q8C6E0	-1.70216	-0.918913	0.254991	0.791919	nucleus
Q8C7V8;Q8C7V8-2;E9Q204	30.2325	30.2565	0.0240517	30.2445	0.115152	0.911248	0.932912	0.963189	0.854679	Ccdc134	Q8C7V8	-0.275249	-0.148595	0.853956	0.927249	nucleus
Q8R0K4	27.2629	27.2332	-0.029716	27.2481	-0.0480096	0.962921	0.971583	0.930665	0.850361	Ccdc137	Q8R0K4	-0.846178	-0.456846	0.571448	0.895057	nucleus
D3YZV8	24.2105	25.3856	1.17512	24.882	0.694198	0.510698	0.593888	0.921266	0.849064	Ccdc8	D3YZV8	-0.172945	-0.093404	0.907886	0.931274	nucleus
Q6PDY0	23.1256	21.4319	-1.69367	22.1578	-1.15658	0.286671	0.368648	0.715418	0.813725	Ccdc85b	Q6PDY0	-3.23067	-1.74515	0.0306324	0.34952	nucleus
Q9JJ89	27.6866	28.471	0.784476	28.0788	2.12803	0.0670449	0.109077	0.647049	0.798018	Ccdc86	Q9JJ89	0.0417937	0.0225635	0.977701	0.935867	nucleus
Q9D8L5;Q9D8L5-2	28.2304	29.2393	1.00889	28.7348	2.15392	0.0644251	0.105383	0.642397	0.796853	Ccdc91	Q9D8L5	0.360912	0.194844	0.809273	0.923539	nucleus
Q8VDN4;D6RJ58;D3YUR9	26.1154	27.403	1.28759	26.7592	1.55322	0.199774	0.273066	0.75357	0.821472	Ccdc92	Q8VDN4	0.271287	0.14648	0.856011	0.927411	nucleus
Q9DBT3	27.474	27.5665	0.0925201	27.5202	0.183278	0.859277	0.893071	0.97679	0.856412	Ccdc97	Q9DBT3	-0.687186	-0.371002	0.645816	0.906006	nucleus
G3UWG0;G3UWS7;Q8K2I2	25.37	22.7118	-2.65821	24.3068	-2.40607	0.0636916	0.104413	0.498115	0.752569	Cchcr1	Q8K2I2	-3.80433	-2.0543	0.0109345	0.209772	nucleus
P51943;D6RIK7	26.5572	26.3833	-0.173876	26.4703	-0.420426	0.685573	0.750488	0.856949	0.839554	Ccna2	P51943	-1.11324	-0.601065	0.456529	0.872022	nucleus
P24860;Q68EM3;G3UY65	27.3421	27.0232	-0.318856	27.2054	-0.248332	0.811251	0.854013	0.890898	0.844718	Ccnb1	P24860	-1.12153	-0.605502	0.453212	0.871206	nucleus
P30276	27.3295	23.4885	-3.84106	25.409	-3.38853	0.0303223	0.0557122	0.355765	0.684775	Ccnb2	P30276	-4.64592	-2.50829	0.00188892	0.0703897	nucleus
P25322	26.9737	28.72	1.74639	27.8469	3.83333	0.00528799	0.0126822	0.376228	0.69672	Ccnd1	P25322	0.879551	0.474873	0.556362	0.892518	nucleus
P30282	24.8595	24.4861	-0.373404	24.6728	-0.906759	0.391817	0.478535	0.762625	0.823217	Ccnd3	P30282	-1.60843	-0.868594	0.281937	0.807988	nucleus
Q3TVC7;Q3TVC7-3;Q3TVC7-2	26.4868	26.7242	0.23741	26.6055	0.475824	0.647305	0.716897	0.964778	0.854884	Ccndbp1	Q3TVC7	-0.714214	-0.385623	0.632868	0.904267	nucleus
Q61458;Q3UUW5;E9PWD3;F7D1U6;E9QA43	27.3637	27.9071	0.543345	27.6354	1.5314	0.165356	0.233251	0.757723	0.822277	Ccnh	Q61458	-0.255563	-0.137976	0.864288	0.928056	nucleus
Q52KE7;Q52KE7-2;F6WST0;F6WYR6	23.9016	24.2647	0.363151	24.0831	0.334353	0.746969	0.802368	0.993031	0.858428	Ccnl1	Q52KE7	-1.03871	-0.561013	0.487081	0.879078	nucleus
Q3V0G4;Q9QWV9;E9Q7A7	28.822	28.1714	-0.650516	28.4967	-1.00518	0.345118	0.430828	0.74391	0.819573	Ccnt1	Q9QWV9	-1.19546	-0.645378	0.42402	0.863549	nucleus
E9QAF8;Q7TQK0	27.1788	25.8378	-1.34101	26.6041	-2.0556	0.0802961	0.127349	0.555391	0.772276	Ccnt2	Q7TQK0	-2.17212	-1.17272	0.146302	0.68589	nucleus
Q8BGU5;Q8BGU5-2	30.9039	30.7793	-0.124624	30.8416	-0.290031	0.77939	0.828906	0.882651	0.843495	Ccny	Q8BGU5	-0.306982	-0.16573	0.837338	0.925912	nucleus
O35710-2;O35710	26.5535	23.9021	-2.65143	25.2278	-5.88355	0.000413659	0.00152064	0.121572	0.426056	Noct	O35710	-3.59144	-1.9391	0.0163022	0.259253	nucleus
Q9WU84	32.1044	30.4718	-1.63266	31.2881	-4.5558	0.00201064	0.00562489	0.224082	0.57775	Ccs	Q9WU84	-1.60595	-0.867063	0.282786	0.808454	nucleus
P80315;G5E839;G3UYW5;G3UXF3;G3UXG2	35.3502	36.1612	0.810931	35.7557	3.33456	0.0107725	0.023129	0.447269	0.73198	Cct4	P80315	1.40292	0.757755	0.347898	0.838514	nucleus
P80316;E0CZA1	35.1728	35.7576	0.584767	35.4652	3.37088	0.0102168	0.0221067	0.44185	0.729582	Cct5	P80316	1.14586	0.61889	0.443287	0.868701	nucleus
P42932	35.6684	36.2195	0.551078	35.9439	2.8679	0.0215664	0.0418655	0.520142	0.760539	Cct8	P42932	1.19847	0.647367	0.422593	0.863151	nucleus
Q9CWK3;Q69ZP6	28.5365	29.272	0.735521	28.9042	1.726	0.123784	0.183498	0.720943	0.814889	Cd2bp2	Q9CWK3	0.140852	0.0760403	0.924954	0.932456	nucleus
P56528	29.7706	33.4167	3.6461	31.5937	10.8809	5.68452e-06	5.46689e-05	0.00805959	0.0618338	Cd38	P56528	3.26636	1.76335	0.0289352	0.339407	nucleus
Q76KJ5	28.3026	27.9506	-0.352058	28.1266	-1.19662	0.266726	0.347493	0.707946	0.812129	Cd3eap	Q76KJ5	-0.987447	-0.533087	0.509019	0.883684	nucleus
Q8BMD5-3;Q8BMD5-2;Q8BMD5-4;Q8BMD5;G3UW39;Q8BMD5-6	28.1467	26.4602	-1.68645	27.3034	-4.76501	0.00154163	0.00450078	0.204752	0.555602	Cdadc1	Q8BMD5	-2.34901	-1.26815	0.116198	0.634275	nucleus
Q8CC12-2;Q8CC12;Q8CC12-3	26.9489	29.6692	2.7203	28.3091	2.9008	0.0205207	0.0402323	0.51481	0.758657	Cdan1	Q8CC12	1.84916	0.998369	0.216185	0.763404	nucleus
Q8R349	30.002	30.9275	0.925502	30.4647	2.05003	0.0755865	0.120733	0.661144	0.80147	Cdc16	Q8R349	0.586064	0.316389	0.695111	0.912086	nucleus
Q99JP4	27.8819	29.0294	1.14751	28.4556	3.9299	0.00462618	0.011283	0.363325	0.689296	Cdc26	Q99JP4	0.438847	0.236922	0.769149	0.91987	nucleus
Q8CFI2	28.9243	27.9102	-1.01408	28.4173	-2.7566	0.0255323	0.0482437	0.444134	0.730598	Cdc34	Q8CFI2	-1.5412	-0.832023	0.302693	0.818768	nucleus
Q9DC48;Q6P8J8	30.1645	30.5537	0.389214	30.3591	0.420276	0.685678	0.750488	0.975868	0.856296	Cdc40	Q9DC48	0.0780701	0.0421466	0.958362	0.934657	nucleus
Q6A068;E9Q5F8	33.2344	33.3199	0.0855002	33.2772	0.310101	0.764647	0.817352	0.997876	0.859019	Cdc5l	Q6A068	0.309002	0.16685	0.836254	0.925823	nucleus
Q8JZM7	30.409	31.4284	1.01945	30.9187	5.28259	0.00082101	0.00267278	0.21212	0.564313	Cdc73	Q8JZM7	0.750884	0.405371	0.615557	0.901839	nucleus
Q14B71;D3YZE8;Q14B71-2;D3Z5P7;F6RTJ7	27.3865	27.6979	0.31138	27.5422	0.329093	0.75079	0.805306	0.994082	0.858557	Cdca2	Q14B71	-0.483556	-0.261066	0.746394	0.917629	nucleus
Q9CPY3;Q9CPY3-2	25.8061	25.4741	-0.332051	25.5848	-0.17693	0.865619	0.897776	0.905046	0.846774	Cdca5	Q9CPY3	-1.40222	-0.757147	0.348284	0.838664	nucleus
Q922M5	24.0853	24.9615	0.876159	24.586	0.81846	0.440983	0.5258	0.896603	0.845554	Cdca7l	Q922M5	-0.493692	-0.266638	0.741173	0.917097	nucleus
Q8BHX3;Q8BHX3-2;Q8BHX3-3;E9Q2C7	25.2195	25.6103	0.390772	25.3758	1.06389	0.338333	0.423674	0.848205	0.838167	Cdca8	Q8BHX3	-0.78156	-0.422044	0.601107	0.899716	nucleus
Q9R100;A2AKS7	29.14	26.8357	-2.30425	27.9878	-2.50884	0.0372971	0.0665006	0.481937	0.74637	Cdh17	Q9R100	-2.79381	-1.50825	0.0617128	0.47946	nucleus
Q9DB75-2;Q9DB75	27.0966	23.6454	-3.45123	25.1245	-3.58649	0.00943522	0.020647	0.330538	0.668687	Cdip1	Q9DB75	-4.29666	-2.31976	0.00405791	0.11211	nucleus
P11440;D3Z2T9	29.3771	29.4762	0.0991404	29.4266	0.115218	0.911198	0.932912	0.963202	0.854681	Cdk1	P11440	-0.349134	-0.188481	0.815387	0.924069	nucleus
Q3UMM4	29.0932	27.1707	-1.9225	28.1319	-4.32377	0.0027199	0.00721566	0.247009	0.601318	Cdk10	Q3UMM4	-2.42021	-1.30656	0.105552	0.611711	nucleus
P24788;A2A9P6;P24788-2	30.8332	31.5781	0.744901	31.2057	3.44507	0.00917438	0.0201784	0.430902	0.724604	Cdk11b	P24788	0.550224	0.297047	0.712896	0.914091	nucleus
Q14AX6-3;Q14AX6;Q14AX6-2	29.1019	28.9196	-0.182291	29.0107	-0.41678	0.688127	0.752656	0.857666	0.839666	Cdk12	Q14AX6	-0.678492	-0.366286	0.650016	0.906557	nucleus
Q69ZA1	29.6663	30.2606	0.594368	29.9635	1.06547	0.318683	0.402886	0.847895	0.838118	Cdk13	Q69ZA1	0.196464	0.106061	0.895471	0.930387	nucleus
O35495;O35495-3;O35495-2;E9PVC7;E9Q435;D3YV23;D6RHB2;E9Q9M2	24.2482	27.3807	3.13246	26.0382	1.86418	0.106058	0.161209	0.695208	0.809343	Cdk14	O35495	1.79097	0.967263	0.230837	0.775044	nucleus
Q8K0D0;Q8K0D0-2	29.3497	29.6566	0.306908	29.5032	1.0341	0.332233	0.417173	0.854053	0.839097	Cdk17	Q8K0D0	-0.146125	-0.0788862	0.922154	0.932265	nucleus
Q04899	27.2096	26.1474	-1.06221	26.6785	-1.60169	0.149052	0.213538	0.634042	0.794726	Cdk18	Q04899	-1.88796	-1.0193	0.206709	0.755213	nucleus
Q8BWD8;G5E8L1	27.9642	28.7517	0.787443	28.358	0.957302	0.367281	0.453506	0.869165	0.841451	Cdk19	Q8BWD8	0.0931189	0.0502722	0.950344	0.934142	nucleus
P97377-2;P97377;Q80YP0-2	28.895	30.9287	2.0337	29.9119	5.4341	0.000687582	0.00231417	0.19855	0.547995	Cdk2	P97377	1.50148	0.810581	0.315324	0.824755	nucleus
F2Z4B3;O35207;Q9CPY4;G3UYI1	27.8956	28.3218	0.42619	28.1392	1.51985	0.173845	0.243312	0.759925	0.822701		O35207	-0.28008	-0.151208	0.851418	0.927048	nucleus
P30285;E9Q9E4;E9PZX7;D3YWB0;D6RHS5	29.2027	29.4451	0.242353	29.3239	0.213213	0.836655	0.874552	0.982768	0.857161	Cdk4	P30285	-0.236281	-0.127557	0.874447	0.928833	nucleus
P49615	30.8572	30.8311	-0.0261398	30.8442	-0.132522	0.897943	0.922522	0.913862	0.848027	Cdk5	P49615	-0.216633	-0.116953	0.884808	0.929607	nucleus
Q99LM2;A2A6D9;B0QZI8;A2A6E1;F2Z486;D6RJ46;A2A6E0;D6RII4	33.0512	32.0227	-1.02844	32.5369	-3.56975	0.00766913	0.0173572	0.332625	0.670081	Cdk5rap3	Q99LM2	-0.836856	-0.451863	0.57565	0.895744	nucleus
Q64261	31.0625	30.5269	-0.535557	30.7947	-1.99836	0.0818211	0.129371	0.565042	0.775291	Cdk6	Q64261	-0.690311	-0.372679	0.644326	0.905809	nucleus
Q03147;Q8CAC4	28.5994	28.8323	0.232967	28.7159	0.928104	0.381312	0.46814	0.874923	0.84233	Cdk7	Q03147	-0.350743	-0.189352	0.81455	0.923997	nucleus
Q99J95;Q99J95-2;Q99J95-3;D6RHP4;B0R021	30.0657	29.9466	-0.119152	30.0062	-0.302459	0.77025	0.821611	0.880196	0.843127	Cdk9	Q99J95	-0.447488	-0.241578	0.764744	0.919446	nucleus
Q8BG74;P46414	29.508	29.658	0.150051	29.583	0.626	0.549278	0.628957	0.934836	0.850929	Cdkn1b	P46414	-0.275421	-0.148687	0.853867	0.927242	nucleus
Q8BI72	31.6968	31.6107	-0.0861168	31.6537	-0.411233	0.692022	0.755802	0.858756	0.839837	Cdkn2aip	Q8BI72	-0.130396	-0.0703994	0.930506	0.932832	nucleus
Q9D211	25.0174	28.0321	3.01461	26.5247	4.94578	0.00123177	0.00373872	0.244658	0.599023	Cdkn2aipnl	Q9D211	1.80709	0.975856	0.226721	0.771891	nucleus
P55271	24.9614	24.9486	-0.0128182	24.9563	-0.00597688	0.995473	0.996403	0.939035	0.851496	Cdkn2b	P55271	-1.23009	-0.664275	0.410579	0.859708	nucleus
Q60772	28.8698	29.2614	0.3916	29.0656	0.844368	0.423726	0.509062	0.891473	0.844803	Cdkn2c	Q60772	-0.14502	-0.0782897	0.922741	0.932305	nucleus
Q8R4E9	25.7258	26.4593	0.733545	26.1449	1.35774	0.218116	0.294218	0.79102	0.828475	Cdt1	Q8R4E9	-0.350618	-0.189323	0.814577	0.923999	nucleus
Q9WTK2-2;F6YXD9;Q9WTK2	28.1084	29.4389	1.3305	28.7736	2.10809	0.0691332	0.111908	0.65064	0.798909	Cdyl	Q9WTK2	0.66128	0.357004	0.658314	0.907626	nucleus
Q9D5D8	26.084	26.6722	0.588157	26.3781	0.98367	0.354945	0.440587	0.863971	0.84065	Cdyl2	Q9D5D8	-0.433617	-0.23413	0.771793	0.920123	nucleus
P53566	25.3593	27.7769	2.41762	26.7408	2.07006	0.0786235	0.124984	0.657513	0.800592	Cebpa	P53566	1.26963	0.685589	0.395726	0.855205	nucleus
P28033	30.2545	30.4829	0.228396	30.3687	0.471204	0.650455	0.719447	0.9657	0.855002	Cebpb	P28033	-0.067062	-0.0362039	0.964229	0.935029	nucleus
Q6PZD9	24.573	25.3705	0.797447	25.0287	0.997723	0.352774	0.438569	0.861205	0.84022	Cebpe	Q6PZD9	-0.487476	-0.263261	0.744336	0.91742	nucleus
P28659-4;P28659-2;P28659-3;P28659	31.8184	30.5886	-1.22975	31.2035	-5.20461	0.000900588	0.00288511	0.168141	0.506583	Celf1	P28659	-1.25285	-0.676409	0.402083	0.857167	nucleus
Q9Z0H4-2;Q9Z0H4-6;Q9Z0H4-11;E9QA47;Q9Z0H4-7;Q9Z0H4-5;Q9Z0H4-4;F6V6I8;Q9Z0H4;Q9Z0H4-8;Q9Z0H4-9;A3KGT2;A3KGT0	27.1065	33.3013	6.19481	30.2039	10.4761	7.50166e-06	6.7501e-05	0.0108279	0.0767104	Celf2	Q9Z0H4	5.3511	2.88905	0.000345128	0.022257	nucleus
O35216	26.4096	27.5858	1.17621	27.1938	2.35106	0.0587266	0.0973495	0.607454	0.787649	Cenpa	O35216	0.211147	0.114005	0.887693	0.92982	nucleus
P27790;Q923C5	25.1687	24.0469	-1.12177	24.5277	-1.23444	0.258218	0.338328	0.700916	0.810601	Cenpb	P27790	-2.30295	-1.2436	0.123433	0.648169	nucleus
P49452	26.8847	29.0781	2.19342	27.9814	2.35576	0.0472042	0.0813819	0.60663	0.787422	Cenpc1	P49452	1.31109	0.707867	0.380554	0.850297	nucleus
Q9QYM8	23.8949	25.3286	1.43371	24.6118	0.730868	0.486335	0.570427	0.913979	0.848044	Cenph	Q9QYM8	0.0306909	0.0165764	0.983617	0.936228	nucleus
Q9CZW2-2;Q9CZW2	24.0769	26.1348	2.05789	25.1059	1.99646	0.0820595	0.129719	0.670894	0.803789	Cenpn	Q9CZW2	0.686567	0.370809	0.645988	0.906029	nucleus
Q9CZ92-2;Q9CZ92	29.6575	27.6446	-2.01286	28.651	-3.08927	0.015469	0.0316132	0.396144	0.707508	Cenpp	Q9CZ92	-2.4123	-1.30229	0.106697	0.61427	nucleus
Q3TJM4	25.7324	25.9978	0.265453	25.8841	0.244652	0.813984	0.856104	0.989049	0.857939	Cenpt	Q3TJM4	-0.817559	-0.441456	0.584477	0.897156	nucleus
Q9CXS4;Q9CXS4-2;F6SS03	33.7713	33.1209	-0.65043	33.4461	-3.31744	0.0110453	0.0236289	0.365114	0.690347	Cenpv	Q9CXS4	-0.333417	-0.180045	0.823511	0.924762	nucleus
A2AUM9;Q69ZV8	24.9873	26.2443	1.25697	25.7056	2.17559	0.067429	0.109535	0.638515	0.79587	Cep152	A2AUM9	0.0442012	0.0238694	0.976411	0.935787	nucleus
Q6A078;E9Q9M0;E9PUT8;Q6A078-2	29.3522	27.776	-1.57618	28.5641	-0.879757	0.405407	0.491708	0.767784	0.824197	Cep290	Q6A078	-2.02878	-1.09524	0.174864	0.722984	nucleus
E9Q309;E9Q4N5	32.7541	30.7136	-2.04051	31.7338	-5.03645	0.0011026	0.00340428	0.181517	0.525698	Cep350	E9Q309	-1.90066	-1.02624	0.203637	0.752435	nucleus
B8JJE7;Q8CEE0;Q8CEE0-2;Q8CEE0-3;B8JJF0;D6RDR1;D6RH89;F7BGJ9	26.048	26.4929	0.444911	26.3022	0.317842	0.760195	0.813315	0.996329	0.858831	Cep57	Q8CEE0	-0.583133	-0.314862	0.696508	0.912247	nucleus
Q8C0D9;Q8C0D9-2;Q3TRP8	25.9657	26.6054	0.639698	26.2856	1.58349	0.153128	0.218566	0.747821	0.820347	Cep68	Q8C0D9	-0.402675	-0.217426	0.78767	0.921607	nucleus
Q6IQY5-2;Q6IQY5	28.1295	26.0392	-2.09024	27.0844	-4.48542	0.00220178	0.00605254	0.23087	0.585014	Cep70	Q6IQY5	-2.75578	-1.48776	0.0653332	0.493701	nucleus
A2A9K3;Q8BMK0;Q8C1L6	26.5386	25.3703	-1.16835	25.9544	-1.38002	0.206025	0.279944	0.674091	0.804537	Cep85	Q8BMK0	-2.11095	-1.13975	0.157986	0.702202	nucleus
Q8BGS7-2;Q8BGS7;D3Z5Y5;D3YX12	30.7706	32.0906	1.31999	31.4306	2.92754	0.0197101	0.0389199	0.5105	0.757114	Cept1	Q8BGS7	1.1144	0.601625	0.45611	0.871919	nucleus
Q924Z4;D3YTM0;D3Z0Z2;D3Z4M2	32.8323	31.2657	-1.56657	32.049	-6.87475	0.000147267	0.000660714	0.0724305	0.306648	Cers2	Q924Z4	-1.4131	-0.762991	0.344576	0.83721	nucleus
Q9D6J1	27.2475	26.6556	-0.591956	26.9093	-0.559231	0.594035	0.669634	0.829755	0.835162	Cers4	Q9D6J1	-1.4111	-0.761843	0.345303	0.837497	nucleus
Q9D6K9;Q9D6K9-2	29.0196	28.9545	-0.0650665	28.987	-0.0756975	0.941575	0.955241	0.925156	0.849604	Cers5	Q9D6K9	-0.575598	-0.310739	0.700289	0.912679	nucleus
Q8C172	25.1477	29.5283	4.38062	27.338	7.94885	5.41587e-05	0.000299378	0.0554439	0.252921	Cers6	Q8C172	3.19578	1.72574	0.0325348	0.360221	nucleus
O35648	29.0927	28.4146	-0.67813	28.7536	-0.884814	0.402836	0.489267	0.766817	0.824014	Cetn3	O35648	-1.17593	-0.63483	0.431633	0.865632	nucleus
P18760;F8WGL3;E9Q1T2	35.8751	38.5909	2.71574	37.233	16.8703	2.14759e-07	6.16536e-06	3.33527e-05	0.000750688	Cfl1	P18760	3.39914	1.83615	0.0229335	0.303601	nucleus
P45591	33.6598	31.0917	-2.56805	32.3757	-7.83631	5.98333e-05	0.000323154	0.0416328	0.202688	Cfl2	P45591	-2.27047	-1.22604	0.128823	0.657852	nucleus
Q8BHG9	28.2214	31.0179	2.79646	29.6196	5.32949	0.000776885	0.00255617	0.207849	0.559306	Cggbp1	Q8BHG9	2.14692	1.15905	0.151064	0.69275	nucleus
Q8BMJ7	27.4778	25.429	-2.04883	26.4534	-3.50263	0.00844368	0.0188248	0.34108	0.675606	Cgrrf1	Q8BMJ7	-2.82787	-1.52673	0.0585919	0.466525	nucleus
Q9QWF0	24.6494	26.9015	2.25215	25.9363	1.45433	0.190652	0.262907	0.772449	0.825073	Chaf1a	Q9QWF0	0.980527	0.529527	0.511853	0.884253	nucleus
Q9D0N7;D3YTP6;D3Z616	29.0029	28.8993	-0.103617	28.9511	-0.238422	0.817728	0.859332	0.89286	0.845007	Chaf1b	Q9D0N7	-0.617054	-0.333119	0.67986	0.910291	nucleus
Q8K327	26.9331	29.801	2.86786	28.367	4.44169	0.00233044	0.0063358	0.299644	0.6466	Champ1	Q8K327	1.99396	1.07655	0.18234	0.731289	nucleus
Q9CQA6	30.5892	27.8231	-2.76608	29.2062	-9.78643	1.23076e-05	9.59735e-05	0.0115541	0.0802428	Chchd1	Q9CQA6	-3.00325	-1.62134	0.0445955	0.415722	nucleus
Q9D1L0;D3Z5B1;B2RPU8	33.0445	31.3075	-1.73707	32.176	-8.89364	2.44822e-05	0.000157678	0.0213394	0.122448	Chchd2	Q9D1L0	-1.54663	-0.835106	0.300905	0.817887	nucleus
Q9CRB9;Q9D9P1;E9Q4H4;D3Z0L4;F6QFL0;E9Q1D3	34.3569	32.4992	-1.85775	33.428	-8.86546	2.50429e-05	0.000160294	0.0217407	0.124048	Chchd3	Q9CRB9	-1.43876	-0.776991	0.335797	0.833662	nucleus
P40201;Q8C7Q2;G3V014;G3UWS6	29.7217	30.9086	1.18693	30.3151	3.54115	0.00798949	0.0179978	0.41696	0.717992	Chd1	P40201	0.798676	0.431167	0.593264	0.898525	nucleus
Q9CXF7-2;Q9CXF7	26.8274	28.8769	2.04953	27.8521	2.34251	0.0481781	0.0827799	0.608952	0.78806	Chd1l	Q9CXF7	1.15721	0.62479	0.438953	0.867576	nucleus
E9PZM4;G3UXJ4;F7CDZ7	34.2335	37.1164	2.88292	35.675	10.0206	1.0369e-05	8.60016e-05	0.0149276	0.0954053	Chd2	E9PZM4	3.28042	1.77153	0.0281995	0.334845	nucleus
E9QAS4;Q6PDQ2;E9QAS5;F6WR45;REV__E9PVE3;REV__B9EKR1	32.8844	34.5096	1.62517	33.697	7.6231	7.24939e-05	0.000374947	0.0666817	0.289351	Chd4	Q6PDQ2	1.78772	0.96527	0.231799	0.775768	nucleus
A3KFM7;A3KFM8;E9Q5X4;A3KFM6	25.3757	27.3758	2.0001	26.3757	1.5506	0.160749	0.227759	0.754068	0.821569	Chd6	A3KFM7	0.854959	0.46167	0.567392	0.894387	nucleus
A2AJK6-3;A2AJK6;E9PV74	27.6843	24.7881	-2.89625	26.4431	-2.51389	0.0413204	0.0726137	0.481148	0.74606	Chd7	A2AJK6	-3.63932	-1.96479	0.0149371	0.248347	nucleus
Q09XV5;F7AL76;Q09XV5-2;Q8BIM5;Q8BUB9	30.2749	31.391	1.11616	30.833	3.01691	0.0172344	0.0346339	0.496227	0.751862	Chd8	Q09XV5	0.824242	0.444972	0.581488	0.896682	nucleus
Q8BYH8-2;Q8BYH8	24.6955	26.1286	1.43308	25.2687	1.40457	0.221909	0.298541	0.782	0.826839	Chd9	Q8BYH8	0.169483	0.0915274	0.909729	0.931403	nucleus
O35280;G3UYB1;O35280-2;G3UYC5;G3UZ93;G3UZZ8;G3UX84	26.9238	26.7644	-0.15946	26.8441	-0.115476	0.910999	0.932912	0.917248	0.848503	Chek1	O35280	-1.03498	-0.55879	0.488808	0.879454	nucleus
Q9Z265	28.4521	28.5158	0.0637161	28.4839	0.307737	0.766379	0.818751	0.998348	0.859076	Chek2	Q9Z265	-0.545648	-0.294574	0.715182	0.914342	nucleus
O35744;F6RU51	29.4502	37.6785	8.22829	33.5643	12.6651	1.8514e-06	2.49074e-05	0.00195939	0.0207622	Chil3	O35744	7.79275	4.20693	1.87448e-07	0.000119566	nucleus
Q921W0	29.9391	31.255	1.3159	30.597	3.10011	0.0152213	0.0312194	0.483134	0.746839	Chmp1a	Q921W0	0.965504	0.521231	0.518487	0.885565	nucleus
Q99LU0	30.6983	32.4629	1.76461	31.5806	2.77498	0.0248287	0.0472009	0.53535	0.765748	Chmp1b	Q99LU0	1.54644	0.834867	0.301044	0.817956	nucleus
Q9DB34	30.9157	31.7437	0.828038	31.3297	2.34433	0.0480431	0.082592	0.608632	0.787973	Chmp2a	Q9DB34	0.647723	0.349685	0.664888	0.908455	nucleus
Q9D8B3	32.0756	34.6143	2.53874	33.345	9.50292	1.52196e-05	0.000111134	0.0211938	0.121862	Chmp4b	Q9D8B3	2.56043	1.38239	0.0868142	0.564408	nucleus
Q9D7S9	30.919	31.8793	0.960268	31.3992	3.40003	0.00979305	0.021314	0.437531	0.72764	Chmp5	Q9D7S9	0.780539	0.421388	0.601672	0.899801	nucleus
Q8R1T1;Q8R1T1-2	30.2338	29.3876	-0.846184	29.8107	-2.88072	0.0211525	0.0412196	0.425852	0.722245	Chmp7	Q8R1T1	-1.14525	-0.618271	0.443743	0.868818	nucleus
B0R091;P61022;B0R092	31.5923	29.8882	-1.70414	30.7402	-7.97135	5.3098e-05	0.000295377	0.0383601	0.189779	Chp1	P61022	-1.76662	-0.953774	0.237406	0.779898	nucleus
Q9JKP8;D3Z0U4	24.4967	27.9936	3.49688	26.4949	3.66178	0.00855629	0.0190247	0.399837	0.709425	Chrac1	Q9JKP8	2.19867	1.1874	0.141317	0.678373	nucleus
P0CG14	26.1526	27.5182	1.36552	26.8354	2.69726	0.0279481	0.0519736	0.54824	0.769988	Chtf8	P0CG14	0.355695	0.192055	0.811951	0.923772	nucleus
Q9CY57-3;E9PW20;Q9CY57;D3YZA1;Q9CY57-5;Q9CY57-4;D3Z7T7;Q9CY57-2	30.4108	30.5746	0.163798	30.4927	0.306854	0.767025	0.819259	0.998525	0.859097	Chtop	Q9CY57	-0.104437	-0.0563813	0.944319	0.93375	nucleus
Q6DG52;D3Z553	27.4019	25.5773	-1.82457	26.6199	-4.6425	0.00258805	0.00693838	0.215919	0.568672	Churc1	Q6DG52	-2.61683	-1.4128	0.080099	0.544523	nucleus
Q8WTY4;F8WIK0;E0CYY1;F7BWP1	32.2328	31.0171	-1.21571	31.625	-4.25792	0.0029677	0.00776011	0.253805	0.607806	Ciapin1	Q8WTY4	-1.16663	-0.629879	0.435233	0.866595	nucleus
Q9Z0F4;Q8C2K4;D3YY46	26.2207	29.3792	3.15852	27.8	5.23685	0.000866706	0.0027942	0.216346	0.569157	Cib1	Q9Z0F4	2.16055	1.16657	0.148432	0.688995	nucleus
Q924A2;Q924A2-2;E9QP01;E9Q6T8;E9PWB7;F6SAZ4	27.7176	29.3306	1.61304	28.5241	4.49596	0.00217192	0.00598923	0.293355	0.641739	Cic	Q924A2	0.875756	0.472802	0.558086	0.892814	nucleus
Q9D0V8;Q8VDH2;Q9D0V8-2;Q9D0V8-3	25.9566	23.9735	-1.98303	25.1067	-1.31456	0.231492	0.308805	0.686104	0.8073	Cinp	Q9D0V8	-3.027	-1.63444	0.0429003	0.408926	nucleus
P60824;D3YU80	28.4995	30.2362	1.73668	29.3679	4.29857	0.00281199	0.00740904	0.316652	0.659112	Cirbp	P60824	1.13559	0.613058	0.447595	0.8698	nucleus
Q8R2N2	29.1135	29.7158	0.602229	29.4146	1.88819	0.096825	0.149316	0.69077	0.808352	Utp4	Q8R2N2	0.108062	0.0583374	0.94239	0.933623	nucleus
Q8BMK4	31.1875	34.7792	3.5917	32.9834	10.3689	8.08653e-06	7.12582e-05	0.0116906	0.0808913	Ckap4	Q8BMK4	3.45872	1.86728	0.0207169	0.29052	nucleus
Q04447	30.2413	37.5581	7.31678	33.8997	32.2781	1.49448e-09	1.92023e-06	1.11022e-15	1.15027e-12	Ckb	Q04447	7.01902	3.78926	2.6794e-06	0.00077686	nucleus
Q8CFC7;Q8CFC7-2;Q8CFC7-3	24.5387	25.8621	1.3234	25.2949	3.41372	0.0118462	0.0250864	0.43551	0.726721	Clasrp	Q8CFC7	0.032492	0.0175474	0.982658	0.936169	nucleus
Q99LI2;A2AEM2	32.0217	31.4206	-0.60113	31.7212	-2.99915	0.0176991	0.0354202	0.408825	0.713985	Clcc1	Q99LI2	-0.58882	-0.317905	0.693723	0.911925	nucleus
O70496;E9PYL4;F7BK14	28.7085	30.2469	1.5384	29.4777	6.72906	0.000170204	0.000737881	0.107409	0.396081	Clcn7	O70496	0.973686	0.525652	0.514946	0.884869	nucleus
Q9Z1Q5	32.1698	36.9045	4.73468	34.5371	20.6045	4.69114e-08	2.95116e-06	3.68937e-07	1.74281e-05	Clic1	Q9Z1Q5	4.77278	2.57687	0.00141236	0.0583119	nucleus
Q9D7P7;Q6P912;A2AJ28	24.9494	26.3375	1.3881	25.6434	1.35961	0.212134	0.28695	0.790658	0.82841	Clic3	Q9D7P7	0.168729	0.091117	0.910132	0.931432	nucleus
Q9QYB1	33.8766	34.1577	0.281089	34.0172	1.38586	0.204307	0.277922	0.7856	0.827496	Clic4	Q9QYB1	0.616439	0.332881	0.680076	0.910317	nucleus
Q8BHB9;E0CY42	27.1279	27.1302	0.00224556	27.1291	0.00695822	0.994624	0.996069	0.941612	0.851843	Clic6	Q8BHB9	-0.837725	-0.452286	0.575293	0.895686	nucleus
Q922J3;Q922J3-2	27.7525	27.3019	-0.450663	27.495	-0.70586	0.503863	0.587414	0.801249	0.830293	Clip1	Q922J3	-1.18186	-0.638057	0.429296	0.864999	nucleus
O35492	26.6056	29.0139	2.40838	27.8097	4.29411	0.00282864	0.00744882	0.317192	0.659494	Clk3	O35492	1.47743	0.797695	0.323078	0.828239	nucleus
O08785-2;O08785;Q6ZQD6;F8WHF7;P97460;G3X9B7	27.4889	25.804	-1.68498	26.6465	-3.53865	0.00801813	0.0180539	0.336526	0.672653	Clock	O08785	-2.46208	-1.32924	0.0996391	0.597932	nucleus
Q99LI9	28.4711	29.194	0.722901	28.8325	1.94596	0.0886535	0.138509	0.680137	0.805938	Clp1	Q99LI9	0.116845	0.0630801	0.937716	0.933314	nucleus
Q9JHS4;Q6P8N8;F7BB92	34.1052	31.6408	-2.46446	32.873	-12.5737	1.9539e-06	2.58182e-05	0.0012668	0.0146306	Clpx	Q9JHS4	-2.0893	-1.12827	0.162217	0.7077	nucleus
Q06890;E9PUU2;E9PXG5;E9Q8Y5;E9Q9B8;E9Q2G2	32.2088	30.2976	-1.91124	31.2532	-9.48946	1.53758e-05	0.000111683	0.0142414	0.0923897	Clu	Q06890	-1.86634	-1.00766	0.211942	0.759805	nucleus
Q3TM98;Q8R3P7;E9Q8M4;D3Z1F2	26.4001	25.0083	-1.3918	25.7042	-2.75693	0.0344097	0.0620635	0.444085	0.730577	Cluap1	Q8R3P7	-2.35853	-1.27344	0.114684	0.631227	nucleus
Q9D486;G8JL45;Q9D486-2;Q9D486-3	26.5268	29.2492	2.72238	27.888	7.86798	5.81723e-05	0.000316665	0.0580752	0.261782	Cmip	Q9D486	1.77772	0.959836	0.234438	0.777731	nucleus
Q9CZT6	29.4965	28.5747	-0.921822	29.0356	-2.25779	0.054898	0.092159	0.521958	0.761173	Cmss1	Q9CZT6	-1.3493	-0.728421	0.366878	0.845578	nucleus
P53996	29.339	29.0816	-0.257455	29.2103	-0.764358	0.467254	0.551264	0.789947	0.828282	Cnbp	P53996	-0.712353	-0.384566	0.633801	0.904395	nucleus
Q9D1A2;F6XEL6	34.5845	37.2091	2.62455	35.8968	14.6102	6.35953e-07	1.21956e-05	0.000339211	0.00512793	Cndp2	Q9D1A2	3.08318	1.66511	0.0391447	0.392927	nucleus
Q3UJ81;Q3UJ81-3;Q3UJ81-2;D3Z6J3	28.1137	27.1377	-0.975989	27.6257	-1.40543	0.198638	0.271936	0.669451	0.803449	Cnep1r1	Q3UJ81	-1.64428	-0.887696	0.271489	0.802061	nucleus
Q6ZQ08;Q6ZQ08-4;Q6ZQ08-3;F6ZAI9	32.7606	33.4623	0.701709	33.1114	2.5928	0.0327886	0.0596592	0.565804	0.775526	Cnot1	Q6ZQ08	0.842693	0.455001	0.573002	0.895312	nucleus
Q8BH15;Q8BH15-4;Q8BH15-3;Q8BH15-5;Q8BH15-6	30.0109	30.7766	0.765722	30.3937	2.34102	0.0482884	0.0828955	0.609212	0.788131	Cnot10	Q8BH15	0.427831	0.230966	0.774793	0.920408	nucleus
Q9CWN7	29.4871	30.6231	1.13605	30.0551	1.69082	0.130499	0.191772	0.727547	0.81626	Cnot11	Q9CWN7	0.706937	0.381641	0.636383	0.904746	nucleus
Q8C5L3;E9Q027;Q8C5L3-2;F8WGI0;Q8C5L3-3;E9Q8D5;E9Q7M5;E9Q8R6	29.4495	29.2275	-0.221991	29.3385	-0.589263	0.572433	0.649992	0.823897	0.834184	Cnot2	Q8C5L3	-0.657649	-0.355033	0.660082	0.90785	nucleus
Q8K0V4;F6YBV1;F6UAW9;F6WUZ2	30.563	31.0662	0.503148	30.8146	2.10878	0.0690603	0.111827	0.650516	0.798878	Cnot3	Q8K0V4	0.26142	0.141131	0.861216	0.927818	nucleus
Q8K3P5-2;Q8K3P5;Q8K3P5-3	23.3657	25.2857	1.91991	24.0057	0.967082	0.372328	0.458682	0.867238	0.841155	Cnot6	Q8K3P5	0.424741	0.229427	0.776254	0.920545	nucleus
Q8VEG6-2;Q8VEG6;Q8VEG6-3;D3YXZ0;D3Z2G5;D3YVH6;F8WJG1;D3Z5R3	25.6488	27.2438	1.59502	26.4463	3.99413	0.00423574	0.0104952	0.354898	0.684248	Cnot6l	Q8VEG6	0.497447	0.268608	0.739331	0.916907	nucleus
Q60809;Q3TLK9	30.9488	29.4602	-1.48861	30.2045	-1.55885	0.158805	0.225369	0.641704	0.796678	Cnot7	Q60809	-1.66316	-0.897889	0.266023	0.798812	nucleus
Q9D8X5;A2AFQ7	28.9968	28.9022	-0.0946381	28.9495	-0.157822	0.878626	0.907984	0.908838	0.847316	Cnot8	Q9D8X5	-0.609136	-0.328845	0.683744	0.910755	nucleus
P16330-2;P16330	30.4103	33.0744	2.66415	31.7423	12.6339	1.88568e-06	2.53179e-05	0.00201164	0.0211962	Cnp	P16330	2.39581	1.2934	0.109109	0.619553	nucleus
A2AM05-4;A2AM05;A2AM05-2	25.5444	27.1015	1.55711	26.5824	1.57324	0.168763	0.23737	0.749766	0.820729	Cntln	A2AM05	0.441355	0.238322	0.767823	0.919743	nucleus
Q9DBL7	34.3639	32.3723	-1.9916	33.3681	-9.47508	1.55447e-05	0.000112656	0.0143844	0.0930028	Coasy	Q9DBL7	-1.57138	-0.848615	0.293154	0.813967	nucleus
Q8C0L8	30.6935	31.4029	0.709397	31.0482	2.87705	0.0212702	0.0414238	0.518656	0.760017	Cog5	Q8C0L8	0.490386	0.264742	0.742949	0.917278	nucleus
Q9EQG9-2;Q9EQG9;Q9EQG9-3	30.7216	31.2837	0.562095	31.0026	3.12671	0.0146311	0.0301435	0.478988	0.745207	Col4a3bp	Q9EQG9	0.347978	0.187861	0.815983	0.924121	nucleus
Q8CF98	26.0281	24.5682	-1.45991	25.1938	-0.852953	0.422869	0.508413	0.772916	0.82516	Colec10	Q8CF98	-2.49143	-1.34525	0.0956267	0.588012	nucleus
Q8K4M5;Q8VI86;F7BCN0;F7BZY0;G8JL54	29.9795	30.9306	0.951137	30.455	4.35047	0.00262589	0.00702226	0.310412	0.654625	Commd1	Q8K4M5	0.607776	0.32811	0.684413	0.910834	nucleus
Q8JZY2;Q3UTM6	30.4326	31.8691	1.43658	31.1508	5.71958	0.000496395	0.00176622	0.174725	0.516181	Commd10	Q8JZY2	1.17212	0.632781	0.433121	0.866032	nucleus
Q63829	31.4111	32.3272	0.916159	31.8692	4.14207	0.0034652	0.00883901	0.335962	0.672284	Commd3	Q63829	0.822118	0.443846	0.582444	0.896834	nucleus
Q9CQ02	29.942	31.3021	1.36017	30.6221	5.6615	0.000529952	0.00185911	0.17939	0.522759	Commd4	Q9CQ02	1.01028	0.545402	0.499281	0.881684	nucleus
Q3V4B5;B7ZNP3	29.4978	31.1401	1.64231	30.3189	3.98149	0.00430964	0.010636	0.356546	0.685248	Commd6	Q3V4B5	1.21506	0.655953	0.416466	0.861417	nucleus
Q9CZG3;F6WL59	30.9746	31.6877	0.713064	31.3312	2.5085	0.0373162	0.0665223	0.580171	0.779861	Commd8	Q9CZG3	0.543015	0.293157	0.716492	0.914485	nucleus
Q8K2Q0	30.6466	32.4465	1.79993	31.5466	7.80087	6.17551e-05	0.000331861	0.0603366	0.269231	Commd9	Q8K2Q0	1.57275	0.849069	0.292895	0.813834	nucleus
O89079;D3Z315;F6YFR7;F6XIG5;E9Q6I5	33.8309	33.6235	-0.207445	33.7272	-0.932258	0.379292	0.465892	0.757762	0.822285	Cope	O89079	0.119942	0.064769	0.936052	0.933204	nucleus
Q9CQ13	22.4742	25.6812	3.20694	24.6122	6.75908	0.000606646	0.00207581	0.105778	0.392426	Coprs	Q9CQ13	1.55651	0.840908	0.29756	0.816216	nucleus
P61202;P61202-2;A2AQE4	32.7001	32.744	0.0438448	32.7221	0.216344	0.834298	0.872846	0.983394	0.857239	Cops2	P61202	0.174302	0.0941115	0.907192	0.931225	nucleus
O88543;Q8BX58;F6YCA7;D3Z036	32.781	33.2823	0.501321	33.0317	2.56594	0.0341669	0.0617064	0.570363	0.77692	Cops3	O88543	0.645861	0.348725	0.665751	0.908563	nucleus
O88544;F6QTS1;D3YV99;D3Z1R9;D6RG47	33.1597	33.4986	0.33888	33.3292	1.97597	0.0846753	0.133156	0.674638	0.804665	Cops4	O88544	0.549381	0.296643	0.713269	0.914132	nucleus
O35864	32.1127	32.0649	-0.0477999	32.0888	-0.223889	0.828625	0.868417	0.895738	0.845428	Cops5	O35864	-0.0196532	-0.0106109	0.989513	0.936583	nucleus
D3Z0F5;O88545;F6QK86	31.9893	31.8074	-0.181877	31.8983	-0.676845	0.518165	0.60082	0.80687	0.831276	Cops6	O88545	-0.175224	-0.0946039	0.906708	0.931191	nucleus
Q9CZ04-2;Q9CZ04;D3Z440	31.9758	30.6619	-1.31393	31.3189	-6.18353	0.000298936	0.00116507	0.104521	0.389579	Cops7a	Q9CZ04	-1.30961	-0.70706	0.381097	0.850478	nucleus
Q8BV13;D6RH36;D6RI85	29.8359	30.1678	0.331869	30.0018	0.326596	0.752607	0.806806	0.99458	0.858617	Cops7b	Q8BV13	-0.0364947	-0.0197018	0.980529	0.93604	nucleus
Q8VBV7	31.3616	31.6365	0.274909	31.499	1.49038	0.175602	0.24538	0.765551	0.823774	Cops8	Q8VBV7	0.172245	0.0929917	0.908291	0.931302	nucleus
P97478;Q3TYT1	32.3901	29.3816	-3.00855	30.8859	-7.38706	9.01076e-05	0.000447799	0.054269	0.248895	Coq7	P97478	-2.93208	-1.58309	0.0498721	0.436293	nucleus
Q9CQI6	30.4149	36.5794	6.16452	33.4972	32.4912	1.42055e-09	1.92023e-06	6.66134e-16	8.49431e-13	Cotl1	Q9CQI6	5.89699	3.18354	8.02546e-05	0.00892362	nucleus
Q8BJ03-2;E9QPY1;Q8BJ03	30.2354	27.2685	-2.96683	28.7519	-7.4908	8.18386e-05	0.000414174	0.0510976	0.237809	Cox15	Q8BJ03	-3.26563	-1.76297	0.02897	0.33962	nucleus
P19783;D6RG40	35.9954	34.8636	-1.13183	35.4295	-5.93284	0.000391859	0.00145212	0.11863	0.420076	Cox4i1	P19783	-0.427485	-0.230924	0.774833	0.920411	nucleus
Q61387;E9PZS8;F7B257	31.1526	29.1344	-2.01821	30.1435	-9.55961	1.45805e-05	0.000107773	0.0135612	0.0894158	Cox7a2l	Q61387	-2.15727	-1.16465	0.149099	0.689955	nucleus
Q7TN98-4;Q7TN98-5;Q7TN98-3;Q5SU48;Q7TN98-2;Q7TN98;Q5SU47;Q9D5G2	29.5208	27.8216	-1.69919	28.6712	-5.29864	0.000805605	0.0026333	0.16099	0.495719	Cpeb4	Q7TN98	-2.12242	-1.1458	0.155793	0.699272	nucleus
Q8C166;B7ZCP4;A3KGK7;B7ZCP5;B7ZCP7;B7ZCP8;F6R587	31.9082	34.0066	2.09839	32.9574	8.42443	3.59841e-05	0.000214791	0.0419048	0.203742	Cpne1	Q8C166	2.09092	1.12889	0.161988	0.707407	nucleus
P59108	30.4986	32.0918	1.59326	31.2952	2.03744	0.0770613	0.122877	0.66343	0.802018	Cpne2	P59108	1.3403	0.723574	0.370075	0.846708	nucleus
Q8BT60;Q9D6C8;Q3UYN2;Q9Z140;Q0VE82	33.477	34.0535	0.576536	33.7652	2.89493	0.0207034	0.040508	0.515759	0.758994	Cpne7	Q0VE82	0.842282	0.454815	0.573159	0.895338	nucleus
Q8C196	41.0733	38.7656	-2.30769	39.9194	-13.049	1.4822e-06	2.14032e-05	0.000830517	0.0104189	Cps1	Q8C196	-0.719014	-0.388941	0.629945	0.903866	nucleus
O35218	30.7269	32.0982	1.37132	31.4125	3.60792	0.00726275	0.0165345	0.407429	0.713287	Cpsf2	O35218	1.15813	0.62523	0.43863	0.867491	nucleus
Q9QXK7	31.6953	31.5869	-0.108394	31.6411	-0.446796	0.667226	0.734794	0.851768	0.838735	Cpsf3	Q9QXK7	-0.15293	-0.0825654	0.918536	0.932016	nucleus
A8Y5J3;Q9CWS4;D6RH69	27.8969	29.0154	1.1185	28.4562	2.32724	0.0493251	0.0843898	0.61163	0.788792	Ints11	Q9CWS4	0.412453	0.222672	0.782673	0.921146	nucleus
B2LVG5;B2LVG6;E0CXT7;Q8BQZ5;Q8BQZ5-3;Q8BQZ5-2;F8WHF1;F7B6Z5	29.9664	30.0443	0.0778314	30.0053	0.204298	0.843376	0.880243	0.980988	0.856939	Cpsf4	Q8BQZ5	-0.267802	-0.144574	0.857865	0.927557	nucleus
Q6NVF9	31.688	33.2624	1.57449	32.4752	9.30938	1.76493e-05	0.000123633	0.0240673	0.133257	Cpsf6	Q6NVF9	1.52867	0.825316	0.306608	0.820667	nucleus
P52825;A2A8E8;A2A8E7;A2A8E9	36.3137	33.0043	-3.30936	34.659	-15.6661	3.7597e-07	8.66927e-06	6.39529e-05	0.0012753	Cpt2	P52825	-2.54959	-1.37736	0.0879683	0.567652	nucleus
O88843;Q3V2M2	27.8868	27.5943	-0.292534	27.7406	-0.545652	0.600632	0.675728	0.832407	0.835601	Cradd	O88843	-1.00034	-0.540055	0.503497	0.882558	nucleus
Q6PG95;G3X8W5	24.9419	24.9161	-0.0258406	24.929	-0.0555753	0.958506	0.968445	0.92916	0.850155	Cramp1l	Q6PG95	-1.24651	-0.673143	0.404359	0.857857	nucleus
Q8C7D2-2;Q8C7D2-3;Q8C7D2	29.2559	29.2367	-0.019189	29.2463	-0.0339186	0.973798	0.979995	0.93347	0.850743	Crbn	Q8C7D2	-0.488561	-0.263751	0.743877	0.917373	nucleus
G5E865;Q62347;Q01147-2;Q01147	27.531	30.0371	2.50612	28.7841	7.03229	0.000126254	0.000582424	0.0918194	0.359245	Creb1	Q01147	1.73635	0.937426	0.245543	0.785629	nucleus
Q91XE9	27.7986	25.5079	-2.29074	27.035	-4.31424	0.00550709	0.0131229	0.247985	0.602262	Creb3l3	Q91XE9	-3.01391	-1.62714	0.0438386	0.412674	nucleus
Q8CDG5;B8JJI2;B8JJI3;B8JJI0	24.5203	24.753	0.232675	24.6754	0.178416	0.864504	0.897149	0.975819	0.85629	Crebrf	Q8CDG5	-1.06143	-0.57323	0.477647	0.876984	nucleus
F6U9F5;P27699-10;P27699-2;E9QLF2;P27699-8;F6Q346;P27699-7;F6W4F5;E9PWV9;P27699-6;D3Z7M6;F6QKL8;D3Z2U7;P27699-5;D3Z7P7;D3Z326;Q78Z98;D3Z6A5;Q99JF1;Q9CQ87;Q3TTH6;D3Z773;P27699-4;D3Z4K8;P27699-3;D3Z0R0;F6RB97;D3Z011;P27699-9;D3YXV5;E9PV35;F6XRJ7;P27699	24.9365	22.7545	-2.18207	24.0637	-2.30617	0.0718633	0.115667	0.514114	0.758409	Crem	P27699	-3.40369	-1.83806	0.0227913	0.302807	nucleus
P47941	31.9986	32.4204	0.421761	32.2095	2.10618	0.0693372	0.112219	0.650985	0.798994	Crkl	P47941	0.430045	0.232182	0.773639	0.920298	nucleus
P63154;E9QA42;E9PZS1	30.1178	31.5428	1.425	30.8303	4.35876	0.00259742	0.00695964	0.309423	0.653903	Crnkl1	P63154	1.10574	0.59694	0.459625	0.872774	nucleus
Q3U182;Q9D682	25.7124	28.8664	3.15396	27.2894	4.28896	0.00284796	0.00749358	0.317816	0.659935	Crtc2	Q3U182	2.06747	1.11637	0.166693	0.713298	nucleus
Q91X84;Q91X84-2;F6UMS9	26.3433	26.1389	-0.204393	26.2411	-0.395619	0.703038	0.765466	0.861828	0.840317	Crtc3	Q91X84	-1.18102	-0.637672	0.429574	0.865075	nucleus
P97784	28.0855	27.5153	-0.57018	27.8004	-1.22597	0.256104	0.335877	0.702486	0.810945	Cry1	P97784	-1.24339	-0.671266	0.405671	0.858252	nucleus
Q9R194	26.3609	24.6939	-1.66698	25.6465	-3.11119	0.0178279	0.0356262	0.393095	0.705906	Cry2	Q9R194	-2.64053	-1.42571	0.0773779	0.535939	nucleus
P23927;F8WJ07	25.7338	27.3103	1.57654	26.5221	1.5348	0.164532	0.232437	0.757076	0.822152	Cryab	P23927	0.493769	0.266619	0.741191	0.917098	nucleus
O54983	21.2031	23.4729	2.26986	22.565	7.81293	0.000686708	0.00231285	0.0599249	0.267886	Crym	O54983	0.398044	0.215107	0.78988	0.921809	nucleus
Q9ERK4;E9Q1T9;F6ZEW4;E9QAX7;F7D1H9	34.5714	36.3834	1.81202	35.4774	3.91238	0.00473932	0.011521	0.365645	0.690658	Cse1l	Q9ERK4	2.26836	1.22505	0.129131	0.658391	nucleus
P09581;Q3TAZ7;Q3TBH6	29.7558	34.5193	4.76349	32.1376	11.3685	4.11897e-06	4.39241e-05	0.00557736	0.0468138	Csf1r	P09581	4.38117	2.36519	0.00339076	0.100062	nucleus
E9Q4G7;Q8BK63;E9PWB2;E9Q3W1;F6YBC9	30.2961	30.5368	0.240688	30.4165	1.00562	0.344918	0.430634	0.859651	0.839977	Csnk1a1	Q8BK63	-0.0475223	-0.0256552	0.974647	0.935678	nucleus
Q9JMK2;Q3TYE1;F7A4U8;A8Y2Z9;A8Y2Z5;A9J9D8;F6VU53	29.2913	29.8405	0.549223	29.5659	1.23484	0.252964	0.3328	0.814818	0.832646	Csnk1e	Q9JMK2	0.0860108	0.0464331	0.954131	0.934386	nucleus
Q8BTH8;Q6P2B2	26.1945	25.5276	-0.666867	25.8134	-1.35219	0.219796	0.296222	0.679189	0.805719	Csnk1g1	Q8BTH8	-1.6694	-0.90138	0.264169	0.797685	nucleus
Q8BVP5;Q99K78;Q99JQ5	26.4694	24.8317	-1.63767	25.3776	-1.31925	0.237091	0.315098	0.685241	0.807104	Csnk1g2	Q8BVP5	-2.59233	-1.39967	0.0829452	0.553169	nucleus
Q8C4X2	28.8069	29.423	0.616121	29.115	1.50682	0.171429	0.240559	0.762411	0.823177	Csnk1g3	Q8C4X2	0.0685512	0.0370078	0.963435	0.934979	nucleus
Q60737;A2ANR6;Q6NSS6	32.6811	33.2335	0.552368	32.9573	1.9499	0.0881218	0.137856	0.679415	0.805772		Q60737	0.67951	0.36689	0.649478	0.906487	nucleus
O54833;E9Q578	30.9398	32.3176	1.37776	31.6287	4.49405	0.00217731	0.00599895	0.293576	0.641911	Csnk2a2	O54833	1.20165	0.648733	0.421615	0.862877	nucleus
P67871;G3UZJ5;G3UZA4;G3UWL3;G3UXG7;G3UZX4;G3UWU5	31.5215	32.1541	0.632633	31.8378	2.08162	0.0720051	0.115876	0.65542	0.800082	Csnk2b	P67871	0.557818	0.301157	0.709103	0.913671	nucleus
P97315	30.1887	34.6548	4.46615	32.4217	14.6337	6.28303e-07	1.2154e-05	0.000331633	0.00504008	Csrp1	P97315	4.15922	2.24538	0.0054111	0.135161	nucleus
P97314;Q6QMT3	29.5801	29.5585	-0.0215811	29.5693	-0.0586963	0.954677	0.965993	0.928539	0.850069	Csrp2	P97314	-0.434498	-0.234565	0.771381	0.920084	nucleus
P50462	31.6019	23.1489	-8.45299	27.3754	-6.25311	0.000277677	0.0010937	0.10085	0.381113	Csrp3	P50462	-8.51379	-4.59649	1.24141e-08	1.53816e-05	nucleus
P21460;A2APX3	29.1662	31.6887	2.52243	30.4274	5.10166	0.0010189	0.00319548	0.229188	0.583237	Cst3	P21460	2.03744	1.09992	0.17303	0.720868	nucleus
Q62426	33.5449	34.3785	0.833588	33.9617	4.01506	0.00411631	0.0102467	0.352179	0.682584	Cstb	Q62426	1.11117	0.600013	0.457318	0.872214	nucleus
Q99LC2;A2APA3	31.9376	31.211	-0.726581	31.5743	-2.40864	0.043512	0.0759119	0.497707	0.752417	Cstf1	Q99LC2	-0.728929	-0.393549	0.625896	0.903304	nucleus
Q8BIQ5;E9PZ33;Q8BIQ5-2;A2AEK3	31.7616	32.3016	0.540042	32.0316	2.85839	0.0218787	0.0423525	0.521688	0.761079	Cstf2	Q8BIQ5	0.507048	0.273752	0.734525	0.916409	nucleus
Q8C7E9	28.888	29.1974	0.309415	29.0427	0.82969	0.431492	0.516655	0.894379	0.845229	Cstf2t	Q8C7E9	-0.224038	-0.120948	0.880902	0.929317	nucleus
Q99LI7	31.0883	32.226	1.13775	31.6572	5.60097	0.000567603	0.00196875	0.18435	0.529558	Cstf3	Q99LI7	0.987493	0.53312	0.508993	0.883679	nucleus
O88712-2;O88712;O88712-3	30.7438	33.1625	2.4187	31.9531	11.8447	3.04259e-06	3.51753e-05	0.00384146	0.0350288	Ctbp1	O88712	2.20844	1.19226	0.139697	0.675853	nucleus
Q91YZ2;P56546;P56546-2;E9PWQ9;E9Q0T4	30.5225	32.0152	1.49265	31.2689	7.87273	5.79271e-05	0.000315589	0.0579175	0.261257	Ctbp2	P56546	1.24387	0.671518	0.405495	0.858199	nucleus
Q5SUQ9;Q5SUQ9-3	27.4931	30.3466	2.85342	28.9198	3.65149	0.00682682	0.0156939	0.401281	0.710167	Ctc1	Q5SUQ9	2.07705	1.12137	0.164801	0.710958	nucleus
Q61164;A2APF3;A2APF3-2	29.9955	32.0738	2.07833	31.0346	8.91118	2.41401e-05	0.00015586	0.0310566	0.160345	Ctcfl	A2APF3	1.73775	0.938133	0.245187	0.785384	nucleus
Q3TP92	26.7436	26.4868	-0.256824	26.6152	-0.263041	0.806295	0.849816	0.887988	0.844289	Ctdnep1	Q3TP92	-1.16372	-0.62831	0.436378	0.866899	nucleus
Q7TSG2;Q7TSG2-2;E9QNE3	30.7836	31.7913	1.00774	31.2875	2.28579	0.0525794	0.0890728	0.61893	0.790762	Ctdp1	Q7TSG2	0.804427	0.434282	0.590598	0.898113	nucleus
P58466;F7AIT6	29.4309	28.9764	-0.454404	29.2037	-1.25585	0.245656	0.324824	0.696945	0.809727	Ctdsp1	P58466	-0.893309	-0.482255	0.550242	0.891452	nucleus
Q8BX07;Q8R3B3	24.9047	26.0592	1.15446	25.3995	0.869485	0.414381	0.500578	0.886503	0.844069	Ctdsp2	Q8BX07	-0.0726893	-0.039254	0.961217	0.934838	nucleus
Q52KL5;P58465;G3UXN0	24.685	25.4329	0.747899	25.1836	0.819822	0.444903	0.529492	0.896333	0.845515	Ctdspl	P58465	-0.517521	-0.279482	0.729184	0.915848	nucleus
Q8BG15;Q8BG15-6;Q8BG15-3;Q8BG15-5;Q8BG15-4	24.7432	28.8934	4.15027	26.8183	3.6283	0.00705524	0.0161535	0.404546	0.711832	Ctdspl2	Q8BG15	2.89498	1.56339	0.0527863	0.446646	nucleus
Q61301-2;Q61301;Q61301-3;E0CXB9;Q8BS72	30.6611	29.3222	-1.33892	29.9916	-2.46306	0.0400161	0.070734	0.489108	0.749156	Ctnna2	Q61301	-1.56357	-0.844115	0.295721	0.815284	nucleus
Q02248;E9Q6A9;F7BAC9;F7CRC6;D3YUH4;F6QZ47;D3Z5Q1;E9PW26;D3Z7S6	34.3612	34.2031	-0.158067	34.2821	-0.832156	0.43018	0.51534	0.776905	0.825901	Ctnnb1	Q02248	0.261664	0.14131	0.861041	0.927805	nucleus
Q9JJN6	22.7667	26.3602	3.59353	25.1623	9.12093	0.00012295	0.000571093	0.027184	0.145678	Ctnnbip1	Q9JJN6	1.99402	1.07721	0.182072	0.731	nucleus
Q9CWL8	29.6135	30.638	1.02446	30.1258	4.21307	0.00315046	0.00815383	0.327109	0.666373	Ctnnbl1	Q9CWL8	0.617365	0.333286	0.679709	0.910272	nucleus
G3X9V2;P30999;E9Q8Z6;E9Q8Z8;E9Q8Z4;E9Q8Z9;D3Z2H2;E9Q901;E9Q904;D3Z7H6;E9Q986;E9Q907;E9Q905;D3Z2H7	34.41	34.8325	0.422456	34.6213	2.16337	0.0634945	0.104126	0.640703	0.796425	Ctnnd1	P30999	0.850699	0.459417	0.569284	0.894701	nucleus
Q62018;Q62018-3;Q62018-2	30.6433	30.7442	0.100845	30.6938	0.431314	0.67797	0.744247	0.973664	0.856018	Ctr9	Q62018	-0.126899	-0.0685083	0.932369	0.932957	nucleus
P16675;G3X8T3;A2A5J9;A2A5J8;A2A5J6	33.1058	35.6877	2.58187	34.3968	13.7004	1.03002e-06	1.68115e-05	0.00079204	0.0100419	Ctsa	P16675	2.78298	1.50269	0.0626781	0.483335	nucleus
P10605	34.8453	37.073	2.22774	35.9592	10.8884	5.65591e-06	5.45569e-05	0.00801497	0.0615737	Ctsb	P10605	2.73179	1.47539	0.0676016	0.502233	nucleus
E9Q2Q0;P97821;D3Z220	32.1944	36.3222	4.12779	34.2583	15.016	5.17493e-07	1.07581e-05	0.000228722	0.00374792	Ctsc	P97821	4.17016	2.25152	0.00528577	0.133212	nucleus
P55097	28.5417	29.3509	0.809155	28.9463	1.45433	0.18507	0.256566	0.772449	0.825072	Ctsk	P55097	0.215403	0.116287	0.885459	0.929655	nucleus
P06797;E9Q6H1;Q9JI81	32.4774	32.77	0.2926	32.6237	1.45484	0.184933	0.25645	0.772351	0.825054	Ctsl	P06797	0.384275	0.207479	0.797166	0.922468	nucleus
Q9CXX9	25.7562	28.0041	2.24792	26.8802	2.50347	0.0376057	0.0669517	0.581033	0.780116	Cuedc2	Q9CXX9	1.16906	0.631253	0.434232	0.866329	nucleus
Q9WTX6;Q3TPM3;D3Z2H3;D3YUS8	32.7901	32.9855	0.195419	32.8878	1.00296	0.346121	0.431744	0.860174	0.840059	Cul1	Q9WTX6	0.341535	0.184408	0.819306	0.924405	nucleus
Q9D4H8;Q9D4H8-2;E0CYT5	32.8934	31.6898	-1.2036	32.2916	-5.41381	0.000703975	0.00236275	0.152548	0.482261	Cul2	Q9D4H8	-1.03949	-0.561265	0.486885	0.879036	nucleus
Q9JLV5;Q6ZQ84;E9Q4T8;F6ZZK0;F6UY44;F6R0N8;Q60636-3;Q60636-5;Q60636-4;Q60636	32.2965	32.8245	0.527929	32.5605	2.58145	0.0333641	0.0605172	0.567729	0.776116	Prdm1	Q60636	0.588096	0.317522	0.694074	0.911966	nucleus
A2A432;A2A432-2	32.4756	32.2457	-0.229928	32.3607	-1.1491	0.284694	0.366741	0.716817	0.814021	Cul4b	A2A432	-0.138567	-0.0748155	0.926159	0.932538	nucleus
Q9D8X1;D3YY50;F8WHX2	31.893	30.4789	-1.41413	31.186	-3.45187	0.00908473	0.0200163	0.347565	0.67972	Cutc	Q9D8X1	-1.42424	-0.768943	0.340826	0.835714	nucleus
P53564-3;E9QKN9;P53564;P53564-2;P53564-4;P53564-5;E9PWB4;P70298	30.0423	31.0896	1.04735	30.5659	2.64757	0.030152	0.055452	0.556561	0.772646	Cux2	P70298	0.71492	0.385953	0.632578	0.904227	nucleus
Q9JHS9	29.505	30.6205	1.11552	30.0628	3.51704	0.00827057	0.0185166	0.420433	0.719669	Cwc15	Q9JHS9	0.689533	0.372246	0.644711	0.90586	nucleus
Q8C5N3-2;B1AYU7;Q8C5N3;B1AYU4;A2AK44;A2AK42;B1AYU8;B1AYU9	30.5398	30.8893	0.349502	30.7145	1.21842	0.258802	0.338854	0.818012	0.83319	Cwc22	Q8C5N3	0.103719	0.0559937	0.944701	0.933775	nucleus
Q9DBF7;Q9DBF7-3;Q9DBF7-2;A2A6F5;F7BY36	27.3116	26.4736	-0.83797	26.8926	-1.03787	0.330583	0.415534	0.737727	0.818335	Cwc25	Q9DBF7	-1.64595	-0.888634	0.270983	0.801764	nucleus
Q3TKY6;D3Z2U3	29.022	30.4441	1.42206	29.7331	5.39575	0.000718938	0.0024046	0.201923	0.552164	Cwc27	Q3TKY6	0.911963	0.492327	0.541945	0.889973	nucleus
P97792;P97792-2;P97792-3;REV__P28649	32.5418	28.3838	-4.158	30.4628	-15.75	3.61121e-07	8.57975e-06	5.85138e-05	0.00119093	Cxadr	P97792	-4.05513	-2.18947	0.00668334	0.153576	nucleus
Q9CWW7	31.4721	29.4973	-1.97485	30.4847	-3.3411	0.0106701	0.0229381	0.361986	0.688505	Cxxc1	Q9CWW7	-2.05826	-1.11122	0.168657	0.715687	nucleus
Q61462;Q61462-2	28.07	33.3029	5.23295	30.6864	9.25257	1.84428e-05	0.000127462	0.0249725	0.136839	Cyba	Q61462	4.55704	2.4602	0.00230681	0.0792895	nucleus
Q61093;E9Q7S3;E9Q802;Q8CIZ9-2;Q8CIZ9;Q8CIZ9-3;E0CYB0	29.4579	36.081	6.62316	32.7695	30.3716	2.38913e-09	1.92023e-06	5.08482e-14	3.86338e-11	Cybb	Q61093	6.18896	3.34112	3.49063e-05	0.00537713	nucleus
Q5SQX6;E9Q245	25.6765	29.8496	4.17318	28.0611	4.4506	0.00323355	0.00834204	0.298605	0.645806	Cyfip2	Q5SQX6	3.08043	1.66334	0.039353	0.393859	nucleus
Q9CX80	27.4873	28.2453	0.758044	27.8663	1.45457	0.185006	0.256514	0.772403	0.825064	Cygb	Q9CX80	-0.0193394	-0.0104411	0.98968	0.936594	nucleus
Q9QXA1	28.3508	28.245	-0.105775	28.2979	-0.370195	0.721135	0.780557	0.866834	0.841093	Cyhr1	Q9QXA1	-0.732782	-0.395602	0.624095	0.903052	nucleus
O08967;F8WJ79	27.5812	27.5377	-0.0435825	27.5594	-0.0860255	0.933624	0.949905	0.923102	0.849319	Cyth3	O08967	-0.804607	-0.434393	0.590503	0.898099	nucleus
Q99LF4	34.279	34.3828	0.103726	34.3309	0.541087	0.603627	0.678239	0.951757	0.85319	Rtcb	Q99LF4	0.509157	0.274963	0.733395	0.916291	nucleus
Q8R1F0	28.8005	29.3826	0.582007	29.0915	0.558035	0.592548	0.668271	0.948378	0.852744	D8Ertd738e	Q8R1F0	0.033331	0.017994	0.982217	0.936142	nucleus
Q62165	32.093	31.6961	-0.396858	31.8945	-1.12894	0.292606	0.37513	0.72059	0.814815	Dag1	Q62165	-0.372144	-0.200923	0.803443	0.923027	nucleus
F6QP10;Q91WC9	28.3691	30.6698	2.30078	29.5195	9.86414	1.16225e-05	9.20045e-05	0.016622	0.102717	Daglb	Q91WC9	1.67695	0.905325	0.262084	0.796404	nucleus
Q9ER88;G3X9M0;Q9ER88-2;G3UWZ6;G3UWM7;G3UWJ4;G3UZC0;G3UWR5;G3UYM6;G3UYP3	32.4382	30.3026	-2.13554	31.3704	-8.8693	2.49655e-05	0.000160118	0.0216855	0.12383	Dap3	Q9ER88	-2.0507	-1.10722	0.170195	0.717531	nucleus
O54784	27.991	29.7096	1.71858	28.8503	3.62363	0.00710224	0.0162419	0.405206	0.712166	Dapk3	O54784	1.02892	0.555484	0.491383	0.88001	nucleus
Q8BIP0;F6TF53	30.7403	29.9461	-0.794172	30.3432	-1.8044	0.109968	0.166132	0.59833	0.785106	Dars2	Q8BIP0	-1.00503	-0.542581	0.501503	0.882146	nucleus
Q9JII5-2;Q9JII5;Q3UGB5;D3Z4J1	32.5528	33.0101	0.457297	32.7815	1.67848	0.132933	0.194593	0.729868	0.816737	Dazap1	Q9JII5	0.562096	0.303491	0.706953	0.913431	nucleus
Q923B1;D3YXA2;F6UCV1;F6S2R9;F6ZYX6;F6SDN8	28.8335	29.9228	1.08932	29.3781	5.0268	0.00111561	0.00343699	0.236528	0.590879	Dbr1	Q923B1	0.546377	0.294965	0.71482	0.914302	nucleus
Q91VU6;Q91VU6-2;D3Z2V1;D3Z4U8;D3YVR5;D6RCG5;D3YZ95;D3YZ04;D3YWI9;D6REI5	31.8685	29.1727	-2.6958	30.5206	-11.5307	3.71047e-06	4.03741e-05	0.00305409	0.0294181	Dcaf11	Q91VU6	-2.71017	-1.46321	0.0698989	0.510586	nucleus
Q6PAC3	28.7665	29.4872	0.720704	29.1268	2.03108	0.0778174	0.123845	0.664587	0.802295	Dcaf13	Q6PAC3	0.166092	0.0896657	0.911558	0.931532	nucleus
P61963	29.0767	30.8325	1.75579	29.9546	5.68862	0.000513977	0.00181739	0.1772	0.519693	Dcaf7	P61963	1.2552	0.677625	0.401237	0.85691	nucleus
Q8N7N5;Q8N7N5-2	31.9749	30.8183	-1.15663	31.3966	-4.24706	0.00301089	0.00785158	0.254938	0.608867	Dcaf8	Q8N7N5	-1.15248	-0.622224	0.440835	0.868067	nucleus
Q5DU00;Q5DU00-2	26.328	26.8618	0.533855	26.6839	0.364184	0.728712	0.786707	0.987071	0.857695	Dcdc2a	Q5DU00	-0.445432	-0.240504	0.76576	0.919544	nucleus
P43346	29.0862	30.8771	1.7909	29.9816	3.00317	0.0175926	0.0352291	0.498407	0.752679	Dck	P43346	1.29197	0.697473	0.387588	0.852613	nucleus
Q91YD3	26.8775	28.909	2.03149	27.8933	6.14137	0.000312688	0.00120868	0.143524	0.467056	Dcp1a	Q91YD3	1.14791	0.619764	0.442643	0.868535	nucleus
Q3U564-2;Q3U564;B9EIX0	25.5925	25.7657	0.173227	25.6791	0.39203	0.705581	0.76731	0.981509	0.857004	Dcp1b	Q3U564	-0.934152	-0.50442	0.532067	0.888159	nucleus
Q9CYC6	26.8894	27.2122	0.322773	27.0508	0.607143	0.561094	0.640056	0.938591	0.851437	Dcp2	Q9CYC6	-0.558742	-0.301669	0.708631	0.913618	nucleus
Q9DAR7;D6RFQ0	32.1782	33.719	1.54087	32.9486	6.1828	0.000299168	0.00116514	0.140706	0.462124	Dcps	Q9DAR7	1.58043	0.853287	0.290504	0.812589	nucleus
Q9Z0Y1;E9Q919	32.0488	31.924	-0.124815	31.9864	-0.198714	0.847593	0.883497	0.900727	0.846152	Dctn3	Q9Z0Y1	-0.107795	-0.0581991	0.942527	0.933632	nucleus
Q9QZB9	28.8922	30.2917	1.39955	29.5919	4.01686	0.00410622	0.0102295	0.351946	0.682441	Dctn5	Q9QZB9	0.866828	0.467962	0.562123	0.893502	nucleus
Q9QZ73;D3Z0B8;D3Z2L7;Q3UT23;D3Z546;D3YUG2	31.3945	31.733	0.338474	31.5637	1.32004	0.224424	0.300958	0.7983	0.829773	Dcun1d1	Q9QZ73	0.241546	0.130406	0.871667	0.928622	nucleus
Q8CCA0;Q8C5X2;B7ZMU0;D3Z7G2;D6RI45;D3Z664;D6RHK6;D3Z4A7;D6RJL1;F7A063	26.4106	22.9681	-3.44245	24.6894	-4.53367	0.00438106	0.0107916	0.226202	0.580045	Dcun1d4	Q8CCA0	-4.40735	-2.37966	0.00320019	0.0966872	nucleus
Q3U1J4;E9Q4W8;F7ADY1	34.62	34.4028	-0.217222	34.5114	-1.30619	0.228869	0.305602	0.687646	0.807649	Ddb1	Q3U1J4	0.247596	0.133717	0.868438	0.928375	nucleus
Q99J79;Q4FZK4;A2AGR6	25.9606	25.7648	-0.195732	25.8823	-0.26366	0.803071	0.847715	0.887865	0.844271	Ddb2	Q99J79	-1.239	-0.669005	0.407254	0.858725	nucleus
A2ADY9;Q9DAF3	33.7985	32.9066	-0.891913	33.3525	-4.29368	0.00283025	0.00745104	0.250099	0.604294	Ddi2	A2ADY9	-0.570176	-0.307896	0.7029	0.912975	nucleus
Q80WW9;F7AIJ1	32.1014	30.9262	-1.17526	31.5138	-4.09733	0.00368087	0.00929521	0.270921	0.623249	Ddrgk1	Q80WW9	-1.14908	-0.620394	0.44218	0.868415	nucleus
Q91VR5	34.675	34.9716	0.296574	34.8233	1.60804	0.147654	0.211944	0.743167	0.819425	Ddx1	Q91VR5	0.770966	0.416374	0.606003	0.900446	nucleus
Q80Y44;Q8CFS2	28.6558	31.2629	2.60709	29.9594	2.37173	0.046057	0.0797032	0.603839	0.786649	Ddx10	Q80Y44	2.0332	1.09764	0.173921	0.721899	nucleus
Q6AXC6;E9Q6F8	26.4105	25.2102	-1.2003	25.6103	-0.704206	0.508754	0.592114	0.801569	0.830349	Ddx11	Q6AXC6	-2.16521	-1.16906	0.147566	0.68774	nucleus
Q501J6;Q3U741;Q501J6-2	33.6622	34.5983	0.936102	34.1302	4.50111	0.0021575	0.00596141	0.292764	0.641274	Ddx17	Q501J6	1.2341	0.666404	0.40908	0.859267	nucleus
Q8K363;F6ZX28	31.622	31.7575	0.135516	31.6897	0.5308	0.610405	0.683932	0.953809	0.85346	Ddx18	Q8K363	0.0782059	0.0422224	0.958287	0.934652	nucleus
Q61655	32.7865	33.1295	0.342961	32.958	1.30654	0.228756	0.305571	0.800912	0.830234	Ddx19a	Q61655	0.488462	0.263739	0.743888	0.917374	nucleus
Q9JJY4;E9Q381	29.6655	29.1019	-0.563616	29.3837	-1.68985	0.130689	0.191982	0.6184	0.79062	Ddx20	Q9JJY4	-0.961652	-0.51915	0.520159	0.885891	nucleus
Q9JIK5;Q61056-2;B7ZMP6;Q61056;B2RPS7;REV__A2ACC7;REV__Q8BQZ4;REV__F8WHN4;REV__A2ACC6;REV__E9Q0J2	33.7027	34.5834	0.880673	34.1431	3.79307	0.00559343	0.0132921	0.381691	0.699758	Ddx21	Q9JIK5	1.18574	0.64029	0.427682	0.864559	nucleus
Q9ESV0;F8WJA0	30.7396	29.7581	-0.98146	30.2488	-1.6447	0.139814	0.202815	0.62639	0.792737	Ddx24	Q9ESV0	-1.19245	-0.64376	0.425182	0.863871	nucleus
Q921N6;Q921N6-2	31.6611	30.5183	-1.1428	31.0897	-4.8277	0.00142546	0.00420746	0.199203	0.548808	Ddx27	Q921N6	-1.19329	-0.644243	0.424835	0.863775	nucleus
Q9CWT6	29.0038	27.1604	-1.84338	28.0821	-8.47188	3.45821e-05	0.000208487	0.0280693	0.149128	Ddx28	Q9CWT6	-2.35666	-1.27225	0.115023	0.631913	nucleus
Q6NZQ2	28.5609	28.5275	-0.0333407	28.5442	-0.0785841	0.939352	0.953788	0.924582	0.849524	Ddx31	Q6NZQ2	-0.62376	-0.336743	0.676574	0.909894	nucleus
Q8VDW0;Q3UAF1;D6RHT5;Q8VDW0-2	31.1915	32.4285	1.23703	31.81	4.98125	0.00117936	0.00360575	0.241075	0.595474	Ddx39	Q8VDW0	1.10476	0.59643	0.460009	0.872867	nucleus
Q9Z1N5;G3UXI6	33.9599	35.8228	1.86281	34.8913	11.18	4.65825e-06	4.74984e-05	0.00644081	0.0522223	Ddx39b	Q9Z1N5	2.21267	1.19487	0.138832	0.674491	nucleus
Q62167;P16381;Q61496;Q3V086	34.8307	35.214	0.383318	35.0223	1.95533	0.0873922	0.136804	0.678418	0.805542	D1Pas1	P16381	0.884818	0.477874	0.553871	0.892087	nucleus
Q62095	31.2752	30.1432	-1.13204	30.7092	-4.7276	0.00161585	0.00467642	0.208116	0.559622	Ddx3y	Q62095	-1.24973	-0.674703	0.403271	0.857528	nucleus
Q91VN6	29.7499	30.4618	0.711912	30.1058	2.77577	0.0247987	0.0471533	0.535219	0.765704	Ddx41	Q91VN6	0.328566	0.177377	0.826083	0.924979	nucleus
Q810A7	31.6287	32.8828	1.25409	32.2558	6.65415	0.00018352	0.000782942	0.111566	0.405199	Ddx42	Q810A7	1.19796	0.646763	0.423026	0.863272	nucleus
Q569Z5;Q569Z5-2;F8WHR6;F8WIZ2	32.4652	33.6901	1.22491	33.0777	4.56742	0.00198086	0.00556095	0.285213	0.635241	Ddx46	Q569Z5	1.31446	0.709706	0.379318	0.849882	nucleus
Q9CWX9;F6QKD2;D3YWF9	29.5824	30.6607	1.07838	30.1215	3.25369	0.0121277	0.0255982	0.459466	0.737226	Ddx47	Q9CWX9	0.665862	0.359467	0.656108	0.907344	nucleus
Q4FZF3	27.3942	27.5074	0.113183	27.4508	0.259028	0.802351	0.847343	0.99192	0.858292	Ddx49	Q4FZF3	-0.680411	-0.367346	0.649071	0.906433	nucleus
Q99MJ9;Q8BRU5	29.8644	29.4163	-0.448068	29.6403	-1.07738	0.313657	0.397678	0.730276	0.816821	Ddx50	Q99MJ9	-0.811473	-0.438076	0.587357	0.897609	nucleus
Q6P9R1	30.0912	29.289	-0.802143	29.6901	-2.25936	0.0547657	0.092017	0.521703	0.761084	Ddx51	Q6P9R1	-1.12605	-0.607905	0.451422	0.870761	nucleus
Q8K301	30.4629	29.1922	-1.27071	29.8276	-3.0599	0.0161615	0.0328365	0.40025	0.709637	Ddx52	Q8K301	-1.52988	-0.825918	0.306255	0.820497	nucleus
Q8K4L0;F8WIL7	28.6095	29.2271	0.617669	28.9183	2.06793	0.0735359	0.117789	0.657898	0.800685	Ddx54	Q8K4L0	0.0357138	0.0192804	0.980945	0.936065	nucleus
E9Q9T6;Q6ZPL9;E9Q2P8	29.6101	29.6664	0.0562851	29.6383	0.110335	0.914943	0.935802	0.962227	0.854555	Ddx55	Q6ZPL9	-0.351395	-0.189701	0.814213	0.923968	nucleus
Q9D0R4;Q5SVX2	29.0765	30.5372	1.46078	29.8069	3.03726	0.0167175	0.033721	0.493007	0.750645	Ddx56	Q9D0R4	0.960152	0.518342	0.520809	0.886017	nucleus
Q9DBN9;Q9DBN9-2	23.8851	27.274	3.38885	25.5795	3.202	0.0130873	0.0273484	0.467358	0.740511	Ddx59	Q9DBN9	1.98413	1.07165	0.18434	0.733428	nucleus
P54823	33.0532	33.6098	0.556579	33.3315	2.88326	0.0210716	0.0410785	0.51765	0.759663	Ddx6	P54823	0.74853	0.404171	0.616603	0.901989	nucleus
Q9CQ62	36.2512	33.3717	-2.87947	34.8114	-15.6648	3.76198e-07	8.66927e-06	6.40382e-05	0.00127659	Decr1	Q9CQ62	-2.13058	-1.15098	0.153929	0.696734	nucleus
Q7TNV0;D3YVJ6;E9Q8Y1;E9Q8P4	31.3438	34.2494	2.90559	32.7966	17.7014	1.49122e-07	5.05281e-06	1.3162e-05	0.000340942	Dek	Q7TNV0	2.79985	1.51158	0.0611402	0.477134	nucleus
Q8K382;E9Q596;F8WJG6;A2ALU3;A2AUP6;D6RH88;D6RI65;E9PZT3	28.4182	31.0319	2.6137	29.7251	6.98552	0.000132123	0.000605256	0.0940982	0.364907	Dennd1a	Q8K382	1.99844	1.07888	0.181395	0.730268	nucleus
Q3U1Y4;Q3U1Y4-3;Q3U1Y4-2;E9Q303;F6W646;F6RXE7;F6RPS8	27.177	30.9363	3.75932	29.0567	5.33723	0.000769865	0.00254058	0.207151	0.558476	Dennd4b	Q3U1Y4	2.9279	1.58076	0.0502089	0.437525	nucleus
Q91YP3	33.1164	32.5156	-0.600785	32.816	-2.58065	0.0334048	0.0605682	0.470803	0.74192	Dera	Q91YP3	-0.397836	-0.214815	0.79016	0.921834	nucleus
P31001	30.1836	31.5215	1.33783	30.8525	3.28683	0.0115517	0.0245381	0.454445	0.735091	Des	P31001	1.03003	0.556065	0.49093	0.879913	nucleus
O54786	29.2043	30.5905	1.38621	29.8974	3.47113	0.00883551	0.0195252	0.427094	0.722829	Dffa	O54786	0.907844	0.490102	0.543773	0.890302	nucleus
Q9EQM6	26.6111	28.0131	1.40195	27.3121	4.2423	0.00303002	0.00788654	0.323509	0.663908	Dgcr8	Q9EQM6	0.471976	0.25483	0.752251	0.918218	nucleus
Q9R1C6;F2Z490	26.4425	28.1306	1.68813	27.4072	3.31626	0.0134945	0.0281201	0.450012	0.733178	Dgke	Q9R1C6	0.728793	0.393496	0.625942	0.90331	nucleus
Q6P5E8;D6RI30;D6RFT1;Q6P5E8-2	27.0256	25.8843	-1.14132	26.4549	-3.04794	0.0164526	0.0332848	0.401929	0.710499	Dgkq	Q6P5E8	-1.99911	-1.07933	0.181215	0.730072	nucleus
A2AHK0;Q80UP3;A2AHJ7	28.9693	32.4663	3.49698	30.7178	11.7539	3.2208e-06	3.65453e-05	0.00412884	0.0369304	Dgkz	Q80UP3	2.9777	1.60752	0.0464442	0.42318	nucleus
Q8VCH6	32.6626	27.5942	-5.06844	30.1284	-17.9969	1.31502e-07	4.66563e-06	4.61969e-06	0.000146023	Dhcr24	Q8VCH6	-4.94452	-2.6697	0.000942614	0.0443536	nucleus
O88455;D3Z7G1;D3YXR4;Q711T1	32.6754	30.3989	-2.27652	31.5371	-6.95544	0.000136057	0.000620815	0.0692775	0.297267	Dhcr7	O88455	-2.15037	-1.16106	0.150358	0.691752	nucleus
O35435;E9Q1V3;F6RI88;F6TCT7;D3YZY5;F6ZQJ5	30.9818	30.0944	-0.887378	30.5381	-5.07258	0.00105533	0.00328608	0.178579	0.521627	Dhodh	O35435	-1.05618	-0.570199	0.479978	0.877508	nucleus
Q99LB2;G3X8V7	35.4249	32.3103	-3.11467	33.8676	-15.6306	3.82468e-07	8.78401e-06	6.63991e-05	0.0013173	Dhrs4	Q99LB2	-2.50967	-1.35556	0.0931102	0.581537	nucleus
O35286	33.2215	34.3483	1.12677	33.7849	5.78466	0.000461549	0.00166808	0.169605	0.50875	Dhx15	O35286	1.34803	0.727887	0.367229	0.845703	nucleus
Q8BZS9;D3Z4E3	28.3399	25.6097	-2.73021	26.9748	-3.41539	0.00957715	0.0209054	0.352273	0.682642	Dhx32	Q8BZS9	-3.35911	-1.81346	0.0246758	0.313607	nucleus
Q5QNV3;Q80VY9	27.0755	25.7913	-1.28424	26.4334	-0.872054	0.409345	0.495799	0.769258	0.824474	Dhx33	Q80VY9	-2.13334	-1.15179	0.153641	0.696338	nucleus
Q8VHK9;G3X8Y4	31.2661	30.8362	-0.429854	31.0512	-1.0799	0.312598	0.396439	0.729801	0.816723	Dhx36	Q8VHK9	-0.549145	-0.296471	0.713429	0.914149	nucleus
Q6PE54;Q5SXR4;E9Q3U3	27.5718	28.2429	0.671107	27.9074	0.994476	0.349981	0.435659	0.861844	0.84032	Dhx40	Q6PE54	-0.091554	-0.0494284	0.951176	0.934196	nucleus
A2A4P0;F6ZF21;A2A4N9	29.1007	30.4271	1.3264	29.7639	3.56794	0.00768898	0.0173899	0.41312	0.716115	Dhx8	A2A4P0	0.830006	0.448082	0.578851	0.89626	nucleus
Q9Z207;F8WIG5;E9PV50;E9Q9L9;F6QRM7;Q3TLZ9	29.2059	27.2673	-1.93868	28.2366	-1.79369	0.111766	0.168243	0.600195	0.785631	Diaph3	Q9Z207	-2.41675	-1.30469	0.106052	0.612832	nucleus
Q8C9B9;Q8C9B9-3;Q8C9B9-2	30.1702	31.0822	0.912	30.6262	3.42086	0.00950153	0.0207827	0.434457	0.72624	Dido1	Q8C9B9	0.601859	0.324917	0.687321	0.911178	nucleus
Q9D0D4	29.5577	30.3318	0.77414	29.9447	0.956324	0.367744	0.45402	0.869358	0.841481	Dimt1	Q9D0D4	0.357319	0.192899	0.81114	0.923702	nucleus
F8WI56;D3Z7D3;Q8BWT5;F7DDW0;F7BCF6	30.0626	28.4611	-1.60148	29.2618	-3.62051	0.00713384	0.0163064	0.326322	0.665837	Dip2a	Q8BWT5	-1.93038	-1.04212	0.196726	0.745947	nucleus
Q3UH60	33.1859	32.3081	-0.877824	32.747	-2.31386	0.0503531	0.0858068	0.512874	0.757967	Dip2b	Q3UH60	-0.662769	-0.35787	0.657539	0.907527	nucleus
Q9CSH3;E9Q1E0	30.8207	32.1019	1.2812	31.4613	6.31197	0.000260996	0.0010429	0.132193	0.446653	Dis3	Q9CSH3	1.08435	0.585404	0.468345	0.874847	nucleus
Q811T9-3;Q811T9-2;E9QKS5;Q811T9;D3YYC9;Q811T9-4	25.5182	27.2571	1.73888	26.3876	2.42274	0.0425777	0.074511	0.594962	0.784152	Disc1	Q811T9	0.618564	0.334013	0.679049	0.910193	nucleus
Q9ESX5;B7ZCL7;F6YUI5;F6S1S5	33.2515	33.2664	0.0148809	33.259	0.0720636	0.944374	0.957376	0.954592	0.853562	Dkc1	Q9ESX5	0.241368	0.13033	0.871741	0.928627	nucleus
O08749;Q3TIE8	36.327	34.6547	-1.67237	35.4908	-8.53321	3.28593e-05	0.000200102	0.0269892	0.14491	Dld	O08749	-0.910275	-0.491756	0.542414	0.890058	nucleus
Q811D0;E9Q9H0;D3Z3B8;G3UZL5	32.768	31.1132	-1.65481	31.9406	-8.249	4.17478e-05	0.000241886	0.0323136	0.164912	Dlg1	Q811D0	-1.51253	-0.816673	0.3117	0.823078	nucleus
Q9D2G2;Q9D2G2-2	36.3518	34.6934	-1.65842	35.5226	-7.06244	0.000122625	0.000570045	0.0652708	0.284974	Dlst	Q9D2G2	-0.892004	-0.481888	0.550546	0.891505	nucleus
Q9JI44;Q9JI44-2	28.1181	30.3964	2.27829	29.2573	12.2879	2.3178e-06	2.92255e-05	0.0026834	0.0265518	Dmap1	Q9JI44	1.61076	0.869599	0.281381	0.807681	nucleus
P11531	31.9738	30.311	-1.66284	31.1424	-6.58447	0.000196951	0.000827404	0.0847589	0.341042	Dmd	P11531	-1.65888	-0.89563	0.267228	0.799537	nucleus
P54265-9;P54265-8;P54265-10;D6RI32;F8WIG1;P54265-3;P54265;P54265-6;P54265-5;P54265-7;P54265-2;E9Q6J9;P54265-4;E9QPQ3;D3YYG5	25.6855	28.8592	3.17376	27.8013	5.90625	0.0012109	0.00368115	0.160343	0.494712	Dmpk	P54265	2.08258	1.12453	0.163613	0.709469	nucleus
Q08274;D3Z6Z8	27.2135	28.8329	1.61938	28.0232	3.69561	0.00641387	0.014873	0.395113	0.706968	Dmwd	Q08274	0.794316	0.428847	0.595254	0.89883	nucleus
Q6ZQJ5;Q6ZQJ5-2;F6QHT9	28.0576	28.4367	0.379109	28.2471	0.549783	0.597928	0.673158	0.950023	0.852961	Dna2	Q6ZQJ5	-0.298957	-0.161398	0.841533	0.926254	nucleus
P63037;B1AXY1;B1AXY0;B1AXX9	34.4057	33.5119	-0.893814	33.9588	-3.61747	0.00716474	0.0163618	0.326697	0.666093	Dnaja1	P63037	-0.466329	-0.251839	0.755065	0.918498	nucleus
Q99M87;Q99M87-3	33.3227	30.8968	-2.42591	32.1098	-8.1237	4.64953e-05	0.000265538	0.034933	0.175805	Dnaja3	Q99M87	-2.18702	-1.18093	0.1435	0.681708	nucleus
Q9QYJ3;Q3TYL7	30.9137	31.6769	0.763261	31.2953	3.24108	0.0123546	0.0260202	0.461383	0.738032	Dnajb1	Q9QYJ3	0.582594	0.314524	0.696818	0.912282	nucleus
Q99KV1	34.1557	34.3161	0.160433	34.2359	0.766902	0.465826	0.549982	0.906825	0.847029	Dnajb11	Q99KV1	0.544382	0.293981	0.71573	0.914402	nucleus
Q9QYI4;Q8C4C9;D6RHR9	31.8554	30.3283	-1.52713	31.0918	-4.69346	0.00168701	0.00485042	0.211221	0.563269	Dnajb12	Q9QYI4	-1.54379	-0.833485	0.301845	0.818351	nucleus
Q149L6;Q149L6-2;Q149L6-3	28.4193	28.702	0.282751	28.5606	1.20747	0.26276	0.342974	0.820144	0.833552	Dnajb14	Q149L6	-0.332328	-0.179411	0.824122	0.924813	nucleus
Q3TB24;Q9QYI5;Q9QYI5-2	30.5315	29.8862	-0.645394	30.2088	-2.15687	0.0641339	0.104996	0.538516	0.766804	Dnajb2	Q9QYI5	-0.892608	-0.481884	0.550549	0.891506	nucleus
Q9D832	31.5696	30.3008	-1.26878	30.9352	-5.72278	0.000494615	0.00176054	0.131567	0.44548	Dnajb4	Q9D832	-1.33521	-0.720862	0.371871	0.847335	nucleus
O89114;A2AG30	26.4969	25.0234	-1.47356	25.7602	-1.83399	0.105144	0.160016	0.593195	0.783649	Dnajb5	O89114	-2.42342	-1.30847	0.105044	0.610564	nucleus
O54946;F6YRQ2;G3X8S5;Q9QYI8	30.0704	29.8664	-0.203935	29.9684	-0.391401	0.706027	0.767362	0.862658	0.840446	Dnajb6	O54946	-0.531463	-0.286913	0.722278	0.915112	nucleus
Q9QYI6;Q5D0C3	26.5851	27.1416	0.556427	26.8634	1.14211	0.287419	0.369314	0.832892	0.835681	Dnajb9	Q9QYI6	-0.378073	-0.20413	0.800371	0.922755	nucleus
Q61712;F6ZL86;F6WEH1;F6YK70;F8WH68	30.8814	29.808	-1.0734	30.3447	-2.80963	0.0235561	0.0451645	0.436269	0.727067	Dnajc1	Q61712	-1.25968	-0.680061	0.399547	0.856391	nucleus
P54103;E9Q9H2;E9Q9H3;Q3TRX6	31.0423	31.6928	0.650455	31.3676	3.32131	0.010983	0.0235218	0.449254	0.732848	Dnajc2	P54103	0.492196	0.265722	0.74203	0.917184	nucleus
E9Q8D0;F6QYD2	29.2324	27.4334	-1.79898	28.3329	-4.08504	0.00374264	0.00943584	0.272263	0.624408	Dnajc21	E9Q8D0	-2.27245	-1.22679	0.128588	0.657442	nucleus
Q9QYI3;F7BTP8;A2A5E1	31.9023	33.0032	1.10098	32.4527	4.10457	0.00364498	0.00922578	0.340698	0.67536	Dnajc7	Q9QYI3	1.09249	0.589831	0.464988	0.874057	nucleus
Q6NZB0;A2ALF3;A2ALF0;F6TQL3;F7CXJ2;F6QIL6;D3Z4I5;E9PZT4	30.4335	32.8053	2.37178	31.6194	10.2613	8.72517e-06	7.55503e-05	0.0126168	0.0851686	Dnajc8	Q6NZB0	2.1075	1.13775	0.158717	0.703167	nucleus
Q91WN1	27.3169	31.869	4.55201	29.5929	9.59493	1.41975e-05	0.000105834	0.0199358	0.116703	Dnajc9	Q91WN1	3.74496	2.02187	0.0122587	0.223784	nucleus
Q9D7J6	25.2206	26.2349	1.01434	25.8968	1.19568	0.278707	0.360473	0.82244	0.83394	Dnase1l1	Q9D7J6	-0.157808	-0.0852164	0.91593	0.931836	nucleus
O55070	26.5634	27.5011	0.937777	27.0322	2.17297	0.0625628	0.102843	0.638984	0.795989	Dnase1l3	O55070	-0.000516448	-0.000278842	0.999724	0.937191	nucleus
Q9D113	26.9535	26.3123	-0.641181	26.6787	-1.65048	0.144344	0.207905	0.625365	0.792468	Dnlz	Q9D113	-1.51153	-0.816083	0.31205	0.823242	nucleus
P39053-5;P39053-2;E9QMG2;P39053-6;P39053-4;P39053;P39053-3;D6RH60;F6TH70	26.9127	25.5818	-1.33095	26.2473	-2.0914	0.0709311	0.114358	0.549396	0.770361	Dnm1	P39053	-2.20839	-1.19233	0.139675	0.675818	nucleus
P39054;P39054-2	27.2912	29.7717	2.48059	28.5314	3.7286	0.00612253	0.0143205	0.390537	0.704549	Dnm2	P39054	1.66904	0.901102	0.264316	0.797775	nucleus
P13864;P13864-2	30.8883	33.0335	2.14515	31.9609	7.8545	5.88724e-05	0.000319823	0.0585234	0.26327	Dnmt1	P13864	1.96007	1.05818	0.189917	0.739215	nucleus
O88508;G3UXY2;G3UZN5;G3UX07;G3UZH2;G3UZG8;G3UY43;Q3KR45;G3UX63;G3UZU0	27.8671	30.4612	2.59416	29.1641	5.66524	0.000527717	0.00185306	0.179087	0.522336	Dnmt3a	O88508	1.88291	1.01654	0.207943	0.756312	nucleus
Q80VJ3	29.7681	29.2682	-0.499951	29.5181	-1.85494	0.101851	0.155624	0.589572	0.782608	Dnph1	Q80VJ3	-0.880122	-0.475136	0.556144	0.89248	nucleus
Q99LB0;F7B2G8;A2A4Y7	25.5805	29.0776	3.49703	27.3291	7.59213	7.45701e-05	0.000383424	0.0678415	0.29291	Dnttip1	Q99LB0	2.38758	1.28924	0.110254	0.62201	nucleus
Q8R2M2	30.4841	30.9701	0.486036	30.7271	1.69616	0.129458	0.190504	0.726543	0.816053	Dnttip2	Q8R2M2	0.230559	0.124469	0.877462	0.92906	nucleus
P59764;E9PXU8;F6SJX1;F6YXW9	29.802	31.8037	2.00173	30.8029	6.07185	0.000336924	0.00128723	0.14835	0.475296	Dock4	P59764	1.62747	0.878593	0.276435	0.804911	nucleus
P97465	27.5906	31.5261	3.93546	29.5583	12.0307	2.71128e-06	3.26912e-05	0.00330914	0.0313035	Dok1	P97465	3.17607	1.7147	0.0336619	0.366266	nucleus
D3YWN6;D3Z6I5;Q9QXP4;F6QFE2;D6RHL8;D6RJM0;F6RJK8	22.1757	23.6555	1.47979	23.0635	2.6038	0.0503579	0.0858068	0.563941	0.774951	Donson	Q9QXP4	-0.222641	-0.12029	0.881545	0.929365	nucleus
G5E824;P31428	27.2914	29.0411	1.74969	28.1662	2.46425	0.0399431	0.0706309	0.587781	0.78209	Dpep1	P31428	0.938187	0.50652	0.530361	0.887839	nucleus
Q61103;D3Z5N6;F8WIP7	29.1596	31.1993	2.0397	30.1795	11.1673	4.69732e-06	4.77957e-05	0.00650306	0.052598	Dpf2	Q61103	1.55356	0.838696	0.298832	0.816855	nucleus
P58269;F7CPB1;P58269-2;P58269-4;P58269-3;F7CL41;F6T820	25.9508	27.8111	1.86025	26.7481	1.55535	0.165317	0.233251	0.753166	0.821394	Dpf3	P58269	0.815283	0.440216	0.585533	0.897323	nucleus
Q5NCQ5;B1ARH1	28.2967	28.2216	-0.075103	28.2591	-0.151735	0.883266	0.910994	0.910046	0.847487	Dph1	Q5NCQ5	-0.711534	-0.384132	0.634184	0.904447	nucleus
Q8K0W9;D3YXV3;D3Z1U2	26.0453	26.1851	0.139831	26.1152	0.252914	0.806905	0.850088	0.990699	0.858142	Dph3	Q8K0W9	-0.888688	-0.479847	0.552235	0.891802	nucleus
Q99KK7	34.5235	34.6374	0.113965	34.5804	0.645873	0.536985	0.617676	0.930879	0.85039	Dpp3	Q99KK7	0.561962	0.30349	0.706953	0.913431	nucleus
A6X919;A6X919-2;A6X919-3	31.9585	30.5299	-1.42863	31.2442	-5.06941	0.00105938	0.00329427	0.178835	0.521985	Dpy19l1	A6X919	-1.42733	-0.770619	0.339775	0.835289	nucleus
Q71B07	26.4201	25.909	-0.511123	26.1281	-0.69271	0.511575	0.594751	0.803795	0.83074	Dpy19l3	Q71B07	-1.47436	-0.796051	0.324077	0.828677	nucleus
A2AJQ3-2;A2AJQ3;A2AJQ2;A2AJQ1;D6RI72	28.2455	26.7336	-1.51192	27.4895	-3.9929	0.00424288	0.0105016	0.282467	0.632996	Dpy19l4	A2AJQ3	-2.15726	-1.16463	0.149107	0.689967	nucleus
Q99LT0	30.7029	32.4337	1.73078	31.5683	3.98817	0.00427042	0.0105486	0.355674	0.68472	Dpy30	Q99LT0	1.51341	0.817032	0.311488	0.822979	nucleus
Q91WV0	29.4552	31.847	2.39179	30.6511	11.7159	3.2988e-06	3.71298e-05	0.00425473	0.0377577	Dr1	Q91WV0	1.95713	1.05656	0.190594	0.7399	nucleus
F6T9K1;Q9D6N5;D3YY09	29.2379	32.059	2.82111	30.6485	11.9059	2.92879e-06	3.44525e-05	0.00365826	0.0337774	Drap1	Q9D6N5	2.3486	1.2679	0.116271	0.634419	nucleus
P32233;F7BQ65	32.7875	32.024	-0.763483	32.4057	-3.72334	0.00616803	0.0144025	0.313792	0.65707	Drg1	P32233	-0.61782	-0.333585	0.679437	0.91024	nucleus
Q9QXB9	31.3616	31.219	-0.142578	31.2903	-0.615159	0.556052	0.635352	0.818853	0.833333	Drg2	Q9QXB9	-0.245232	-0.132396	0.869726	0.928474	nucleus
Q5HZJ0;F6QX82;E9Q5G5	26.6532	25.157	-1.49625	25.9051	-2.32502	0.0494946	0.0846348	0.511076	0.757322	Drosha	Q5HZJ0	-2.4189	-1.30601	0.1057	0.612042	nucleus
Q14AI0;D3YVY9	27.1149	25.8108	-1.3041	26.4629	-1.47823	0.178742	0.249262	0.656225	0.800279	Dscc1	Q14AI0	-2.14634	-1.15881	0.151151	0.692872	nucleus
Q8BLI4	27.2148	29.9079	2.69312	28.5614	4.13708	0.00348854	0.00888813	0.336589	0.672694	Dse	Q8BLI4	1.86829	1.00868	0.21148	0.759407	nucleus
Q9CYC5;A2ACV5;B0QZT4;B0QZT5	26.4004	23.9534	-2.447	25.3517	-1.52901	0.171606	0.240772	0.647064	0.798022	Dsn1	Q9CYC5	-3.41367	-1.84314	0.0224182	0.300693	nucleus
Q9DD18;Q9DD18-2	30.5563	28.4148	-2.14147	29.4856	-2.88888	0.0208934	0.0408218	0.424666	0.721685	Dtd1	Q9DD18	-2.38437	-1.28723	0.110809	0.623191	nucleus
Q91WZ8;Q91WZ8-2;Q91WZ8-3	28.3037	27.5951	-0.708653	27.9494	-1.29201	0.233496	0.311006	0.690261	0.808238	Dtnbp1	Q91WZ8	-1.34385	-0.725497	0.368804	0.846261	nucleus
Q8R3P2;Q8R3P2-2;Q8R3P2-3	25.9017	26.1483	0.246624	26.025	0.283867	0.783937	0.832712	0.996883	0.858898	Dtx2	Q8R3P2	-0.806909	-0.435697	0.589388	0.897926	nucleus
Q3UIR3;Q3UIR3-2	32.8653	33.0677	0.202425	32.9665	0.965158	0.363572	0.44956	0.867617	0.841213	Dtx3l	Q3UIR3	0.361649	0.19527	0.808864	0.923504	nucleus
Q6NXK5	25.5547	27.4724	1.91768	26.6505	7.48307	0.000165462	0.000721865	0.072058	0.305552	Dusp11	Q6NXK5	0.803724	0.433994	0.590844	0.898152	nucleus
Q9D0T2;F7BAT9;Q924M1;G3UW79;E9PUU1;F6ZTK6;F6QRT3	27.0537	27.9262	0.872548	27.4899	1.98539	0.0834629	0.131442	0.672916	0.804263	Dusp12	Q9D0T2	0.0196432	0.0106054	0.989518	0.936584	nucleus
Q99N11;Q99N11-2;REV__Q7TPW1	26.6398	28.6006	1.96078	27.6202	6.9495	0.000136848	0.000622953	0.0958833	0.369274	Dusp22	Q99N11	1.0358	0.559249	0.488451	0.879377	nucleus
Q6NT99	29.6192	28.5543	-1.06496	29.0868	-2.2596	0.0547449	0.0919981	0.521663	0.76107	Dusp23	Q6NT99	-1.47106	-0.794153	0.325232	0.829182	nucleus
Q9D7X3	31.5615	33.8707	2.30926	32.7161	8.76514	2.71588e-05	0.000171225	0.0340249	0.172021	Dusp3	Q9D7X3	2.24141	1.21011	0.133866	0.666442	nucleus
Q8BFV3	21.8601	25.5467	3.68662	23.4401	4.06145	0.00516503	0.0124244	0.346199	0.678862	Dusp4	Q8BFV3	1.92923	1.04241	0.196601	0.745827	nucleus
Q60838	26.5174	27.559	1.04158	27.0382	1.38153	0.205582	0.27946	0.786435	0.827647	Dvl2	Q60838	0.0952857	0.0514471	0.949185	0.934067	nucleus
O88485-2;Q3TYJ3;O88485;D3Z0M6	26.4427	27.4943	1.05155	27.1438	1.01969	0.348772	0.434321	0.856885	0.839544	Dync1i1	O88485	0.0922546	0.0498108	0.950799	0.934171	nucleus
P63168;Q80ZS7	29.4796	31.195	1.71541	30.3373	6.60331	0.000193215	0.000816359	0.114459	0.411384	Dynll1	P63168	1.285	0.693708	0.390155	0.853441	nucleus
P56387	30.1082	27.7058	-2.40237	28.907	-5.49023	0.00064436	0.00219068	0.147136	0.473248	Dynlt3	P56387	-2.72331	-1.47019	0.0685747	0.505806	nucleus
A1L341;Q61214;F6ZS07;A9C478;Q9Z188-2;Q9Z188;Q9Z188-3;A9C477	27.1225	29.4722	2.34969	28.2974	6.89701	0.000144076	0.000650028	0.0985341	0.375648	Dyrk1a	Q61214	1.50877	0.814585	0.31294	0.823655	nucleus
Q8R0K9	25.5492	28.3901	2.84095	26.9697	6.14888	0.000310188	0.00120212	0.14301	0.466163	E2f4	Q8R0K9	1.72603	0.932021	0.248275	0.787486	nucleus
Q58FA4;E9PUS7	24.2426	27.2611	3.01854	25.7518	3.3962	0.00984764	0.0214039	0.438097	0.727896	E2f8	Q58FA4	1.67607	0.905208	0.262146	0.796442	nucleus
Q9D4C5;Q91ZD6	27.0482	27.0121	-0.0360973	27.0302	-0.0537694	0.958477	0.968445	0.929519	0.850204	Eaf2	Q91ZD6	-0.889949	-0.480485	0.551707	0.891709	nucleus
Q5BU09;Q5BU09-2;E0CXF0;E0CYG0	25.8655	26.2546	0.389128	26.0601	1.23276	0.253698	0.333535	0.815223	0.832715	Eapp	Q5BU09	-0.670701	-0.362152	0.653707	0.907035	nucleus
Q9D903;A2ACZ1	29.987	31.0427	1.05563	30.5149	4.47107	0.00224312	0.00614167	0.296228	0.643976	Ebna1bp2	Q9D903	0.713583	0.385231	0.633214	0.904315	nucleus
P70245;A2AC29	33.916	31.6705	-2.24546	32.7932	-8.59966	3.11e-05	0.000191565	0.0258596	0.140403	Ebp	P70245	-1.90326	-1.02778	0.202959	0.751813	nucleus
Q9CS74	28.3475	27.8771	-0.470326	28.1123	-1.31581	0.225775	0.302371	0.685875	0.807248	Ecd	Q9CS74	-1.09791	-0.592721	0.462804	0.873537	nucleus
Q6PDI5;A2ALW1	33.5271	34.0508	0.523653	33.789	1.83423	0.105106	0.159989	0.700757	0.810566	AI314180	Q6PDI5	0.798137	0.43098	0.593424	0.89855	nucleus
Q3TZW0;Q3TZW0-2;G3UVV5	21.4438	25.3975	3.95369	24.0796	4.37545	0.00516303	0.0124227	0.307438	0.652445	Ecscr	Q3TZW0	2.1238	1.14766	0.155122	0.698362	nucleus
Q07139;Q07139-2;Q8C9Y7;Q07139-3	24.5178	25.4474	0.929533	24.9826	1.68916	0.130825	0.192104	0.72786	0.816325	Ect2	Q07139	-0.364998	-0.197119	0.80709	0.923348	nucleus
Q9JMG1	32.488	32.0897	-0.398278	32.2889	-1.67567	0.133494	0.195311	0.620905	0.791289	Edf1	Q9JMG1	-0.304763	-0.164549	0.838482	0.926006	nucleus
P48302;F8WJF4	24.841	24.4726	-0.368372	24.6937	-0.435599	0.682164	0.747745	0.853967	0.839084	Ednrb	P48302	-1.60662	-0.867622	0.282476	0.808284	nucleus
P10126;D3YZ68;D3Z3I8	38.8897	39.0367	0.146947	38.9632	0.750436	0.475125	0.559182	0.910093	0.847494	Eef1a1	P10126	1.35536	0.732658	0.364097	0.844582	nucleus
P62631;B7ZBW3	32.3517	29.8238	-2.52788	31.0877	-6.56614	0.000200663	0.000838644	0.0855912	0.343241	Eef1a2	P62631	-2.45812	-1.32718	0.100165	0.599197	nucleus
Q9D1M4	31.7957	31.3757	-0.42004	31.5857	-1.62688	0.143576	0.207077	0.629556	0.793565	Eef1e1	Q9D1M4	-0.447097	-0.241385	0.764927	0.919464	nucleus
Q9D8N0	35.9971	35.7846	-0.212472	35.8909	-0.984231	0.354686	0.440463	0.747881	0.820358	Eef1g	Q9D8N0	0.492169	0.265866	0.741896	0.917171	nucleus
Q9JHW4;F8WHS9	33.6214	32.2705	-1.35084	32.946	-7.26094	0.000101439	0.000491699	0.0583443	0.262676	Eefsec	Q9JHW4	-1.05994	-0.572358	0.478317	0.877135	nucleus
O08810;A2AH85;G3UZ34;G3UXK8;G3UZ25	33.3923	34.9641	1.57183	34.1782	8.67457	2.92417e-05	0.000182566	0.0359848	0.180144	Eftud2	O08810	1.82283	0.98428	0.222736	0.768754	nucleus
Q01279;Q9ERV6;Q9WVF5;Q5SVE7	35.4708	32.1583	-3.31245	33.8145	-20.3883	5.08465e-08	3.08469e-06	2.2171e-07	1.16469e-05	Egfr	Q01279	-2.69948	-1.4581	0.0708829	0.514079	nucleus
Q91YE3	27.6949	28.5625	0.867569	28.1287	2.73927	0.0262147	0.049311	0.541253	0.767709	Egln1	Q91YE3	0.126347	0.0682122	0.93266	0.932977	nucleus
Q5DW34;Q5DW34-2	28.5001	29.7036	1.20354	29.1019	6.29407	0.000265948	0.00105613	0.133348	0.448804	Ehmt1	Q5DW34	0.60254	0.325287	0.686983	0.911138	nucleus
Q9Z148-2;Q9Z148-3;A2CG76;Q9Z148;A2CG77;G3UYH7	28.8698	29.1719	0.302136	29.0208	0.513311	0.622022	0.694608	0.957297	0.853916	Ehmt2	Q9Z148	-0.234485	-0.126588	0.875393	0.928904	nucleus
Q3THJ3	27.4713	27.3289	-0.142396	27.4001	-0.231523	0.822895	0.863727	0.894226	0.845207	Eif1ad	Q3THJ3	-0.922565	-0.49808	0.537235	0.889115	nucleus
Q03963	31.0122	32.2717	1.25953	31.642	4.83165	0.00141845	0.00419191	0.256441	0.610266	Eif2ak2	Q03963	1.09602	0.59171	0.463567	0.873719	nucleus
Q8CHW4;F6T9C3	32.2676	31.0299	-1.23766	31.6488	-5.125	0.000990646	0.00312076	0.174378	0.515684	Eif2b5	Q8CHW4	-1.18253	-0.638463	0.429002	0.864919	nucleus
Q8CJG1;E9Q5W9	31.7717	30.9722	-0.79955	31.3719	-2.07994	0.0721916	0.116118	0.551311	0.770976	2001-08-01	Q8CJG1	-0.830784	-0.448535	0.578467	0.896199	nucleus
Q8CJG0	31.7395	33.1614	1.4219	32.4504	2.99139	0.0179063	0.0357533	0.500281	0.753377	2002-08-01	Q8CJG0	1.38505	0.747778	0.354282	0.840961	nucleus
Q8CJF9;Q3T9X7;A3KFX7;A3KFX6	29.2817	28.6058	-0.675931	28.9438	-2.27903	0.0531301	0.0898008	0.518508	0.759965	2003-08-01	Q8CJF9	-1.14081	-0.615867	0.445517	0.869272	nucleus
Q61211;E9PUG7;Q61211-2;Q8C8I3	31.7765	30.5554	-1.22115	31.1659	-4.27355	0.00290675	0.00762617	0.25218	0.606274	Eif2d	Q61211	-1.25155	-0.675704	0.402574	0.857317	nucleus
Q6ZWX6	34.1494	34.4809	0.331503	34.3152	1.94933	0.0881983	0.137954	0.679519	0.805796	Eif2s1	Q6ZWX6	0.714361	0.385774	0.632736	0.904249	nucleus
P23116;Q3UM46	34.8724	35.4289	0.556512	35.1507	2.86259	0.0217404	0.0421349	0.521005	0.760841	Eif3a	P23116	1.06528	0.575342	0.476026	0.876617	nucleus
P60229	33.8077	33.9715	0.163797	33.8896	0.287079	0.781567	0.830732	0.997525	0.858976	Eif3e	P60229	0.487135	0.263054	0.744531	0.91744	nucleus
Q9Z1D1	33.7877	33.2672	-0.520499	33.5275	-1.68231	0.132174	0.193702	0.619732	0.790976	Eif3g	Q9Z1D1	-0.200635	-0.108343	0.893236	0.930225	nucleus
Q9DBZ5;Q9DBZ5-2;Q3TY56	32.5361	32.1879	-0.348214	32.362	-1.44027	0.188886	0.260769	0.66311	0.801942	Eif3k	Q9DBZ5	-0.246331	-0.133	0.869137	0.928429	nucleus
Q8QZY1	34.1668	34.1119	-0.0548676	34.1394	-0.336195	0.745632	0.801289	0.873536	0.842119	Eif3l	Q8QZY1	0.331013	0.178756	0.824753	0.924867	nucleus
P60843;Q3TSJ4	36.1552	36.5962	0.440951	36.3757	2.37555	0.0457865	0.0793633	0.603171	0.786463	Eif4a1	P60843	1.17313	0.633734	0.432428	0.865846	nucleus
P10630;Q8BTU6;D6RJ60	33.744	31.9657	-1.77834	32.8548	-6.92538	0.000140119	0.000635144	0.0704388	0.300751	Eif4a2	P10630	-1.46609	-0.791685	0.326738	0.829835	nucleus
Q91VC3;A2AFK7;E9PV04	33.0342	34.1978	1.16361	33.616	5.29274	0.00081123	0.0026472	0.21119	0.563233	Eif4a3	Q91VC3	1.35225	0.730149	0.365742	0.845173	nucleus
Q60876	30.2616	29.5548	-0.706825	29.9082	-1.94828	0.0883401	0.138108	0.573551	0.777885	Eif4ebp1	Q60876	-1.00105	-0.540422	0.503207	0.882498	nucleus
Q9EST3;Q9EST3-2;A8Y5K6;Q5NBZ7;Q5NBZ4	28.1948	28.4523	0.257507	28.3235	0.515197	0.620763	0.693283	0.956921	0.853866	Eif4enif1	Q9EST3	-0.396663	-0.214145	0.790798	0.921893	nucleus
E9Q9E1;Q6NZJ6;Q6NZJ6-2;E9Q298;D3YWM1;D6RCH1;D3YWC6	27.8445	25.1039	-2.74061	26.4742	-4.9282	0.00125868	0.00380603	0.190537	0.537773	Eif4g1	Q6NZJ6	-3.45579	-1.86569	0.0208252	0.291195	nucleus
P63242	35.4252	35.7327	0.307499	35.5789	1.38251	0.205292	0.279104	0.786245	0.827613	Eif5a	P63242	0.912534	0.492892	0.541482	0.889889	nucleus
Q8BGY2	25.7355	24.9567	-0.778808	25.2682	-0.687177	0.524	0.606565	0.804867	0.830927	Eif5a2	Q8BGY2	-1.86127	-1.00503	0.213137	0.760831	nucleus
O55135;A6PWZ2;D6RG53;D6RJJ3;B1AZQ4	33.1112	32.9053	-0.205883	33.0082	-1.06988	0.316814	0.401206	0.731688	0.81711	Eif6	O55135	-0.00384336	-0.00207525	0.997949	0.937086	nucleus
Q8VEB6;Q8VEB6-2	25.6548	26.9093	1.2545	26.3717	2.34346	0.0528434	0.0894416	0.608784	0.788014	Elac1	Q8VEB6	0.157977	0.0853032	0.915844	0.93183	nucleus
Q80Y81;Q80Y81-2;B1ATP7;B1ATP9	31.8494	30.9366	-0.91282	31.393	-3.39382	0.00988174	0.0214683	0.355076	0.684357	Elac2	Q80Y81	-0.930518	-0.502383	0.533724	0.888467	nucleus
P70372	33.2202	34.7987	1.57851	34.0094	6.92599	0.000140034	0.000635059	0.0970634	0.372127	Elavl1	P70372	1.79953	0.971681	0.228714	0.773429	nucleus
F8WHL6;Q60775	25.2618	28.4048	3.143	26.8333	6.88927	0.000145176	0.000653157	0.0989295	0.376587	Elf1	Q60775	1.97803	1.06813	0.185783	0.73495	nucleus
Q9Z2U4;Q3U1U8	27.9216	26.7529	-1.1687	27.1425	-1.46305	0.195774	0.268625	0.658975	0.800946	Elf4	Q9Z2U4	-1.87045	-1.0098	0.21097	0.758966	nucleus
E9PWF4;P41971;G3UVX2;G3UVW8	24.795	26.2966	1.50161	25.5458	1.57279	0.15557	0.221593	0.749851	0.820746	Elk3	P41971	0.255348	0.137896	0.864365	0.928062	nucleus
Q8C6Q0;P41158;F6ZCI1	26.4067	25.6987	-0.708021	26.1033	-1.09584	0.310643	0.394271	0.726804	0.816107	Elk4	P41158	-1.67359	-0.903621	0.262983	0.796959	nucleus
O08856	28.0462	28.0538	0.00758701	28.05	0.0267609	0.979326	0.984018	0.945559	0.85237	Ell	O08856	-0.672455	-0.363038	0.652915	0.906933	nucleus
P60003	26.195	28.0305	1.83543	27.2439	4.04074	0.00529877	0.0126986	0.348861	0.680529	Elof1	P60003	0.832994	0.449767	0.577423	0.89603	nucleus
Q91WG4;Q91WG4-2	31.1587	30.9045	-0.254223	31.0316	-0.805182	0.44468	0.529292	0.782086	0.826855	Elp2	Q91WG4	-0.392219	-0.211749	0.793086	0.9221	nucleus
Q9CZX0;Q9CZX0-2	29.954	29.969	0.0149651	29.9615	0.0528484	0.959188	0.968896	0.950759	0.853059	Elp3	Q9CZX0	-0.332833	-0.179681	0.823861	0.924791	nucleus
Q9ER73;A2A414	29.7903	28.6914	-1.09892	29.2408	-2.76666	0.0251445	0.0476699	0.442636	0.729933	Elp4	Q9ER73	-1.47523	-0.796407	0.323861	0.828583	nucleus
Q99L85;B1AR48;F8WIE7	28.0508	27.594	-0.456785	27.8224	-0.469253	0.651789	0.720591	0.847362	0.838032	Elp5	Q99L85	-1.13604	-0.613311	0.447407	0.869752	nucleus
Q9CRD2	32.3383	31.5077	-0.830686	31.923	-3.92202	0.00467668	0.011386	0.29049	0.639478	Emc2	Q9CRD2	-0.763237	-0.412084	0.60972	0.900993	nucleus
O08579;Q3THM8;B7FAU5;D6RFS0	30.2047	31.0309	0.826188	30.6178	2.7772	0.0247451	0.0471002	0.534984	0.765625	Emd	O08579	0.522052	0.281833	0.726997	0.915616	nucleus
Q8BJW7	27.8197	26.2708	-1.54886	27.1559	-1.67977	0.138406	0.201125	0.620179	0.791096	Eme1	Q8BJW7	-2.26836	-1.22463	0.129262	0.658618	nucleus
O35130	29.59	29.9766	0.38662	29.7833	1.21342	0.260602	0.340526	0.818984	0.833356	Emg1	O35130	-0.0245744	-0.0132665	0.986888	0.936426	nucleus
Q8BMB0-3;Q8BMB0	26.8872	28.1792	1.29206	27.5332	2.55568	0.0347087	0.0625443	0.572108	0.777449	Emsy	Q8BMB0	0.410156	0.221446	0.78384	0.921254	nucleus
O35709	22.4798	26.3002	3.82047	24.1171	2.99182	0.0210198	0.0410274	0.500212	0.753351	Enc1	O35709	2.171	1.17289	0.146245	0.685806	nucleus
O08600	32.9265	29.7316	-3.19494	31.3291	-16.0154	3.1829e-07	7.97462e-06	4.40388e-05	0.000948437	Endog	O08600	-3.02505	-1.63337	0.0430375	0.40948	nucleus
Q8C9A2;Q8C9A2-1;F6XV41;E9PXA0;E9PXN2;F8WJ25	23.5372	23.8682	0.330943	23.7358	0.726486	0.501667	0.585349	0.914849	0.848167	Endov	Q8C9A2	-1.13437	-0.612718	0.447847	0.869864	nucleus
Q8BGB7	28.6735	30.4471	1.77357	29.5603	4.47899	0.00222019	0.0060962	0.295312	0.643266	Enoph1	Q8BGB7	1.20276	0.649322	0.421193	0.862759	nucleus
B1AXJ1;Q3U3N6;B1AXJ2	25.0922	24.5206	-0.571617	24.8064	-0.619809	0.553141	0.632629	0.817949	0.83318	Tepsin	Q3U3N6	-1.76612	-0.953723	0.237431	0.779916	nucleus
Q9JIX0	29.6452	30.0471	0.401846	29.8461	1.26068	0.244002	0.32286	0.8098	0.831784	Eny2	Q9JIX0	0.00027137	0.0001465	0.999855	0.937198	nucleus
E9PYJ8;B2RWS6;E9Q5K0;Q3UHC9;Q60603	30.3516	31.4106	1.059	30.8811	1.37307	0.20809	0.282391	0.788064	0.827942	Ep300	B2RWS6	0.780449	0.421332	0.601721	0.899808	nucleus
Q8CHI8-2;Q8CHI8-4;Q8CHI8;Q8CHI8-3;Q8CHI8-5;D3Z6R8	28.9278	30.0694	1.14162	29.4986	3.85872	0.00510471	0.0123069	0.372809	0.694788	Ep400	Q8CHI8	0.615101	0.332065	0.680817	0.910405	nucleus
P48193;A2A841;P48193-2;E9PWN6;A2A842;Q3V048	33.2265	32.0979	-1.12866	32.6622	-4.0501	0.00392439	0.00982984	0.276102	0.627686	Epb41	P48193	-0.906531	-0.489494	0.544273	0.890392	nucleus
G3X9B8;O70318;Q811B2	32.5543	35.2717	2.71742	33.913	13.6971	1.03188e-06	1.68134e-05	0.00079441	0.0100653	Epb41l2	O70318	2.82248	1.52393	0.0590552	0.468486	nucleus
Q8BGS1;Q8BGS1-3	32.2767	29.0553	-3.22137	30.666	-9.83652	1.18611e-05	9.30933e-05	0.0111482	0.0782858	Epb41l5	Q8BGS1	-3.16465	-1.70864	0.0342944	0.369568	nucleus
Q8C9X6;Q8C9X6-2;D3Z3Q6	24.0451	26.4092	2.36402	25.396	1.89989	0.100702	0.154259	0.688612	0.807867	Epc1	Q8C9X6	0.987162	0.53316	0.508961	0.883672	nucleus
Q8C0I4;Q6PBH3;A2AQV0	24.9103	25.9957	1.08543	25.453	1.27129	0.240402	0.318839	0.807742	0.831427	Epc2	Q8C0I4	-0.140759	-0.0760129	0.924981	0.932458	nucleus
Q8VEH5	30.4235	28.0716	-2.3519	29.2475	-6.74065	0.000168241	0.000731581	0.0779304	0.322425	Epm2aip1	Q8VEH5	-2.61794	-1.41332	0.079988	0.544179	nucleus
Q60902;F8WJ42;Q60902-2;Q60902-3;F6ZE93	32.5422	33.8529	1.31066	33.1976	6.77868	0.000161974	0.000709858	0.104723	0.39004	Eps15l1	Q60902	1.41362	0.763251	0.344412	0.837145	nucleus
Q80TH2-1;Q80TH2;Q80TH2-2;B2RUJ2;B7ZNX6;B9EHV0;Q80TE7;E9Q6L9	30.7982	32.384	1.58583	31.5911	8.00395	5.16015e-05	0.000288885	0.0537088	0.24696	Erbin	Q80TH2	1.38506	0.747746	0.354303	0.840969	nucleus
Q91VP3;P07903;E9PUM0	27.2814	28.8963	1.61489	28.0889	1.56307	0.157821	0.224236	0.751699	0.821107	Ercc1	P07903	0.801651	0.432805	0.591861	0.898309	nucleus
O08811;F6ZD66;E9Q6K1;F6YA33;D3Z700	28.8429	28.6875	-0.155331	28.7652	-0.358576	0.72947	0.787165	0.869123	0.841445	Ercc2	O08811	-0.696638	-0.376084	0.641303	0.905407	nucleus
P49135	29.2265	29.3632	0.136621	29.2948	0.496391	0.63337	0.704832	0.960673	0.854354	Ercc3	P49135	-0.337868	-0.182399	0.821242	0.92457	nucleus
Q9QZD4;F7A043;D6RHP2	26.1618	29.0986	2.93682	27.6302	3.21115	0.0129117	0.0270577	0.465955	0.739933	Ercc4	Q9QZD4	1.9286	1.04133	0.197065	0.746273	nucleus
F8WHS1;P81270-4;P81270;P81270-3;F8WHG9;D3YU51;P81270-2	27.4471	28.798	1.35085	28.1225	3.13835	0.0143804	0.0297095	0.47718	0.744488	Erg	P81270	0.566465	0.305827	0.704803	0.91319	nucleus
Q9DC16;F6SLP4;F6Z6A5	32.8756	31.7596	-1.11599	32.3176	-6.99399	0.000131038	0.000601041	0.0678112	0.292818	Ergic1	Q9DC16	-0.954978	-0.515634	0.522988	0.886438	nucleus
Q9CR89;Q9CR89-2;D6RGS9;F8WJ78;B2KFC9	29.3189	28.992	-0.326887	29.1555	-1.46863	0.181262	0.252193	0.657964	0.800701	Ergic2	Q9CR89	-0.785285	-0.423938	0.599474	0.89947	nucleus
Q9EQY0;Q9EQY0-2;B1ARJ5	27.4854	27.0046	-0.4808	27.245	-0.846852	0.422421	0.508	0.774085	0.825378	Ern1	Q9EQY0	-1.25852	-0.679458	0.399965	0.85652	nucleus
Q99JZ7	31.216	27.8649	-3.35111	29.5404	-7.33616	9.45019e-05	0.00046461	0.0558842	0.254418	Errfi1	Q99JZ7	-3.47913	-1.8783	0.0199784	0.28581	nucleus
Q8CIB9	25.6729	24.9121	-0.760828	25.4193	-0.477401	0.650647	0.719576	0.845764	0.837776	Esco2	Q8CIB9	-1.8542	-1.00121	0.214879	0.762308	nucleus
Q3V1V3;D3Z0H5	28.9985	28.9525	-0.0459374	28.9755	-0.262227	0.799972	0.845461	0.888149	0.844313	Esf1	Q3V1V3	-0.560146	-0.302397	0.70796	0.913543	nucleus
P60330	30.0014	28.2667	-1.73468	29.1341	-1.40337	0.199228	0.272511	0.669827	0.803538	Espl1	P60330	-2.07422	-1.11978	0.165401	0.711705	nucleus
Q8K0G8;D3Z139;Q3TH23	31.575	25.6947	-5.88028	28.6348	-15.3674	4.34731e-07	9.53048e-06	8.7477e-05	0.00167789	Esrp2	Q8K0G8	-5.94578	-3.21005	6.99455e-05	0.00826215	nucleus
O08580;G3UY24;G3UZQ2;A2RTQ7;E9QKA2;G5E8P8	27.7074	26.7814	-0.92607	27.2444	-1.95661	0.0872224	0.136582	0.572132	0.777456	Esrra	O08580	-1.66512	-0.898962	0.265453	0.798467	nucleus
Q9DCM0	35.6713	33.3491	-2.32223	34.5102	-10.128	9.59568e-06	8.13356e-05	0.00902738	0.0673071	Ethe1	Q9DCM0	-1.67432	-0.904399	0.262572	0.796705	nucleus
Q9D4V0;F6Y9V2	28.7723	28.5594	-0.212875	28.6659	-0.421197	0.685033	0.750038	0.856797	0.83953	Etnk1	Q9D4V0	-0.766472	-0.413785	0.608246	0.900776	nucleus
P27577;E9PWI8	25.7858	26.1516	0.365724	25.9948	0.417838	0.689015	0.753371	0.976355	0.856357	Ets1	P27577	-0.70798	-0.382284	0.635816	0.904669	nucleus
P97360;Q80WR3;E9Q8J8;E9QAJ7	28.7124	29.644	0.931539	29.1782	1.81309	0.108531	0.164243	0.704684	0.811423	Etv6	P97360	0.367519	0.198408	0.805853	0.92324	nucleus
Q5SUT0;Q61545;Q5SUS9;Q5SUS8	32.0322	32.9677	0.935487	32.5	3.12482	0.0146722	0.0302216	0.479281	0.745323	Ewsr1	Q61545	0.949626	0.512707	0.525351	0.886891	nucleus
Q8VEG4;F8WID1	30.6038	26.9505	-3.65329	28.7771	-3.38964	0.00994186	0.0215843	0.355621	0.684687	Exd2	Q8VEG4	-3.88793	-2.09894	0.00932014	0.190631	nucleus
Q9QZ11	26.0111	25.941	-0.070068	25.9711	-0.087088	0.933125	0.949664	0.922891	0.84929	Exo1	Q9QZ11	-1.10454	-0.596398	0.460033	0.872873	nucleus
Q9DAA6;Q9DAA6-2	30.023	30.4014	0.378455	30.2122	1.58376	0.153067	0.218544	0.74777	0.820336	Exosc1	Q9DAA6	0.0426722	0.0230368	0.977234	0.935838	nucleus
P56960;Q8K366;Q9CYJ3;F6VYQ6	31.2377	32.752	1.51423	31.9949	2.88327	0.0210713	0.0410785	0.517648	0.759662	Exosc10	P56960	1.39	0.750429	0.352578	0.840315	nucleus
Q8VBV3;A2AV19	29.3208	30.5784	1.25751	29.9496	3.55322	0.00785261	0.017706	0.415228	0.717149	Exosc2	Q8VBV3	0.799445	0.431582	0.592909	0.89847	nucleus
Q7TQK4;F6TGV1	30.647	30.6814	0.0343606	30.6642	0.0752461	0.941922	0.955493	0.955227	0.853645	Exosc3	Q7TQK4	-0.192738	-0.104052	0.89744	0.930529	nucleus
Q921I9	29.4951	29.7639	0.268793	29.6295	0.926616	0.382037	0.468787	0.875217	0.842375	Exosc4	Q921I9	-0.158915	-0.0857908	0.915365	0.931797	nucleus
Q9CRA8	30.3461	31.0728	0.726692	30.7094	2.79701	0.0240117	0.0459192	0.531724	0.764527	Exosc5	Q9CRA8	0.447177	0.241412	0.764901	0.919461	nucleus
Q8BTW3	29.748	30.42	0.671971	30.084	2.61701	0.0315951	0.0577844	0.561709	0.774259	Exosc6	Q8BTW3	0.288303	0.155641	0.847115	0.926705	nucleus
Q4VBW5;Q9D0M0	30.4281	30.861	0.43287	30.6445	2.69659	0.027977	0.0520173	0.548353	0.770025	Exosc7	Q9D0M0	0.167642	0.0905033	0.910735	0.931474	nucleus
Q9D753;D3YYN3;F6SGT4	30.8041	30.9345	0.130372	30.8693	0.426264	0.681491	0.747177	0.974672	0.856145	Exosc8	Q9D753	-0.0693699	-0.0374504	0.962998	0.934951	nucleus
Q9JHI7;D6RGB5;D3YTN9;F6Y747	29.9245	30.3959	0.471395	30.1602	2.19069	0.0608788	0.100451	0.635817	0.795181	Exosc9	Q9JHI7	0.118454	0.0639479	0.936861	0.933257	nucleus
Q6P4T3;P97480;G5E8I5;P97480-2;G5E831;A2A953	27.3731	28.6671	1.29406	28.0201	3.6947	0.00642209	0.0148876	0.395239	0.707034	Eya3	P97480	0.496783	0.268208	0.739705	0.916946	nucleus
P70351;P70351-2	26.9455	28.0509	1.10542	27.4982	0.871383	0.409689	0.496029	0.886128	0.844013	Ezh1	P70351	0.233667	0.126158	0.875813	0.928936	nucleus
Q61188;D3Z774;Q61188-2;Q6AXH7;F7AQX0;F6T3Z0;E9PWK3	25.0002	28.7664	3.76616	26.8833	5.18988	0.000916542	0.00292457	0.220747	0.574088	Ezh2	Q61188	2.55564	1.38009	0.0873406	0.565894	nucleus
P26040	31.7953	34.4805	2.6852	33.1379	5.19722	0.000908555	0.00290388	0.220055	0.573321	Ezr	P26040	2.65807	1.43508	0.0754512	0.529662	nucleus
A2ACJ2	26.3026	25.8546	-0.448002	26.0786	-0.410036	0.692864	0.756327	0.858992	0.839874	Faap100	A2ACJ2	-1.4317	-0.773027	0.338268	0.834676	nucleus
P12710	39.0517	35.6694	-3.3823	37.3605	-14.8529	5.61846e-07	1.13143e-05	0.000148183	0.0026284	Fabp1	P12710	-2.14569	-1.15994	0.150752	0.692309	nucleus
P04117;P24526	30.4605	34.9097	4.44922	32.6851	11.9474	2.85437e-06	3.3908e-05	0.00353864	0.0329432	Fabp4	P04117	4.18963	2.26181	0.00508129	0.129956	nucleus
P51880;E9Q0H6	28.534	34.9006	6.3666	31.7173	20.0461	5.78578e-08	3.21505e-06	7.63455e-07	3.17176e-05	Fabp7	P51880	5.7715	3.1158	0.000113515	0.0109708	nucleus
Q61160	29.382	30.7082	1.32621	30.0451	3.33476	0.0107694	0.023129	0.447239	0.731967	Fadd	Q61160	0.878798	0.474421	0.556738	0.892583	nucleus
Q920L1	33.0776	29.4319	-3.64572	31.2548	-13.45	1.18244e-06	1.83587e-05	0.000575689	0.00782395	Fads1	Q920L1	-3.44952	-1.86259	0.0210384	0.292513	nucleus
P54731	31.4455	30.8094	-0.636191	31.1275	-2.29734	0.0516515	0.0877012	0.515542	0.758917	Faf1	P54731	-0.724226	-0.390997	0.628137	0.903616	nucleus
Q8R0F8;Q3UQY4	34.1667	30.1488	-4.01796	32.1578	-21.7859	3.06362e-08	2.48809e-06	3.20044e-08	2.27324e-06	Fahd1	Q8R0F8	-3.63209	-1.96143	0.0151099	0.249782	nucleus
Q9CQY2;Q3TQP0;D3YZS0	27.57	28.6192	1.04919	28.0946	2.65536	0.0297949	0.054879	0.555252	0.772232	Fam103a1	Q9CQY2	0.286204	0.154516	0.848206	0.926792	nucleus
Q9D2L9;F6VLR1;D3YYD2	27.2235	26.1814	-1.04209	26.7025	-2.14608	0.0652078	0.106573	0.540301	0.767395	Fam111a	Q9D2L9	-1.86541	-1.00713	0.212183	0.760013	nucleus
Q9D281;D3Z2J2	31.2493	28.4214	-2.82795	29.8353	-8.90919	2.41787e-05	0.000156005	0.0211208	0.121568	Fam114a1	Q9D281	-2.95016	-1.59272	0.048496	0.431156	nucleus
Q8C569;Q8C569-2;D3Z1L4;F6Q255	25.9567	29.4814	3.52476	27.719	8.56311	3.20543e-05	0.000196439	0.0385284	0.190453	Fam118b	Q8C569	2.48081	1.33952	0.0970462	0.591577	nucleus
Q6A0A9	34.2463	34.2912	0.0449932	34.2687	0.257278	0.803654	0.848238	0.991571	0.858249	Fam120a	Q6A0A9	0.444713	0.24016	0.766085	0.919576	nucleus
Q6RI63;Q6RI63-2	25.2499	26.4044	1.15458	25.7117	1.28359	0.258204	0.338328	0.805357	0.831012	Fam120b	Q6RI63	-0.0124663	-0.00673178	0.993346	0.936813	nucleus
Q8C3F2;Q8C3F2-3;Q8C3F2-2	28.7789	28.9613	0.182398	28.8701	0.264882	0.797999	0.843746	0.99309	0.858435	Fam120c	Q8C3F2	-0.370047	-0.199772	0.804545	0.923125	nucleus
Q8R1F1;A2ARS6	30.2847	32.0163	1.73161	31.1505	4.38678	0.00250369	0.00673468	0.306096	0.651453	Fam129b	Q8R1F1	1.4414	0.77815	0.335077	0.833364	nucleus
E9QPM1;Q8VE91-3;Q8VE91;Q8VE91-2	27.1702	25.906	-1.26423	26.5381	-2.03207	0.0776994	0.123739	0.559349	0.773522	Retreg1	Q8VE91	-2.09684	-1.13207	0.160806	0.705889	nucleus
Q8BPZ8;Q8BPZ8-2;D6RFD4	27.3687	28.5466	1.17793	27.9576	2.44464	0.0411663	0.0724088	0.591168	0.783068	Abraxas1	Q8BPZ8	0.37989	0.205098	0.799444	0.922672	nucleus
Q9CV28;Q9CV28-2;D3Z0Z1;D6RGT9;D6RCI2;F7BWU4;D6REU0;D6RGU8;D6RG90;F6S1I0	28.7619	28.3969	-0.365021	28.5794	-0.900602	0.394886	0.481491	0.7638	0.823441	Mindy3	Q9CV28	-0.920423	-0.496897	0.538202	0.889293	nucleus
Q91WE2	29.7831	30.5855	0.802346	30.1843	1.58941	0.15179	0.216978	0.746697	0.820125	Fam192a	Q91WE2	0.424795	0.229326	0.776349	0.920554	nucleus
Q3U2K0-2;Q3U2K0;Q3U2K0-3	25.2851	25.702	0.416844	25.5233	0.227687	0.826621	0.866694	0.98566	0.85752	Fam193b	Q3U2K0	-0.744058	-0.401789	0.618682	0.902287	nucleus
Q9CQB2	29.1754	25.6663	-3.50913	27.4208	-8.98786	2.27067e-05	0.000149304	0.0200443	0.117155	Mcrip2	Q9CQB2	-3.99253	-2.15538	0.00758536	0.167024	nucleus
Q3UGS4;F8WHC3	28.8623	30.1675	1.30522	29.5149	6.84834	0.000151157	0.000673913	0.101043	0.381564	Mcrip1	Q3UGS4	0.7673	0.414231	0.607859	0.90072	nucleus
Q80ZQ9;F6ZCU9;D6RGQ6	27.4074	29.4007	1.99329	28.4041	5.02392	0.00111953	0.00344465	0.236814	0.591171	Fam206a	Q80ZQ9	1.20199	0.648941	0.421466	0.862835	nucleus
Q5DTT3;E9PYT9	29.09	27.7661	-1.32387	28.4281	-1.39212	0.202478	0.275901	0.67188	0.80402	Fam208b	Q5DTT3	-1.82214	-0.983689	0.223014	0.768976	nucleus
Q8VCS3	27.5158	27.7216	0.205731	27.6187	0.639631	0.540829	0.621522	0.932122	0.85056	Fam20b	Q8VCS3	-0.566682	-0.305943	0.704696	0.913178	nucleus
Q6PGL7;Q6PGL7-2;E9PY74	32.6687	33.3652	0.696446	33.0169	3.0754	0.0157921	0.0321847	0.487003	0.748345	Washc2	Q6PGL7	0.821429	0.443516	0.582725	0.896879	nucleus
E9PXL0;Q6P539	24.6666	26.4294	1.76282	25.548	1.50488	0.171916	0.241137	0.76278	0.823247	Fam222b	Q6P539	0.494196	0.266887	0.740941	0.917073	nucleus
Q9CR80;G5E8Y3	27.3705	29.0875	1.71697	28.229	4.73915	0.00159252	0.00461861	0.266275	0.619178	Fam32a	Q9CR80	0.919243	0.496289	0.538699	0.889383	nucleus
Q9WV03;Q05AF0;Q9WTJ8	28.7948	30.9012	2.10639	29.848	5.82623	0.000440709	0.00160418	0.166394	0.503973	Fam50b	Q9WTJ8	1.55672	0.840407	0.297848	0.816361	nucleus
Q76LS9-2;Q76LS9	32.3795	30.505	-1.87447	31.4422	-9.24913	1.84922e-05	0.000127593	0.0168054	0.10348	Mindy1	Q76LS9	-1.79986	-0.971776	0.228669	0.773394	nucleus
Q6PDI6;Q6PDI6-3;Q6PDI6-2	28.1219	29.9547	1.83274	29.0383	7.40668	8.8475e-05	0.000440821	0.0751376	0.314504	Mindy2	Q6PDI6	1.16587	0.629418	0.43557	0.866685	nucleus
Q922G2;Q922G2-2;A2ADS1	29.1891	28.3083	-0.880757	28.7487	-2.41043	0.0433923	0.0757202	0.497423	0.752311	Fam76a	Q922G2	-1.36177	-0.735155	0.362465	0.843991	nucleus
Q80XP8;D6RG49;Q80XP8-2	28.7496	30.2885	1.53893	29.5191	3.89418	0.00485997	0.0117728	0.368065	0.692065	Fam76b	Q80XP8	0.981384	0.529807	0.51163	0.884209	nucleus
Q5SWY7	24.7881	24.0362	-0.751903	24.4122	-0.583996	0.575798	0.652738	0.824923	0.834357	Fam83g	Q5SWY7	-1.99936	-1.07972	0.181056	0.729898	nucleus
Q8BP22;F6VZK2;G3UY30	26.1705	25.5994	-0.571104	25.7897	-0.226814	0.828401	0.868278	0.895159	0.845343	Fam92a	Q8BP22	-1.57782	-0.851934	0.29127	0.812989	nucleus
Q9DCL2	27.9884	28.0123	0.023834	28.0003	0.0829639	0.93598	0.951284	0.956766	0.853846	Fam96a	Q9DCL2	-0.666277	-0.359703	0.655897	0.907317	nucleus
Q9D187;F8WHV1	29.9753	30.2643	0.289037	30.1198	0.999194	0.347831	0.433317	0.860916	0.840175	Fam96b	Q9D187	-0.0550562	-0.0297223	0.97063	0.935429	nucleus
Q80VD1;REV__Q6R5G4;REV__A2AU31	31.3883	32.4817	1.09342	31.935	5.84701	0.000430684	0.00157542	0.164806	0.501576	Fam98b	Q80VD1	0.995406	0.5374	0.505597	0.882989	nucleus
Q80V62;E9Q6F3;Q80V62-2;F7CAP1	31.3054	30.332	-0.97336	30.8187	-2.86847	0.0215479	0.0418379	0.427637	0.723083	Fancd2	Q80V62	-1.0858	-0.586202	0.467739	0.874705	nucleus
Q9EQR6	20.5811	22.0844	1.50322	21.4831	1.22896	0.276343	0.358135	0.815962	0.832841	Fancg	Q9EQR6	-0.476907	-0.257768	0.74949	0.917941	nucleus
Q8K368;D3YX57;Q8K368-4;Q8K368-2;F2Z414;D3YVC7	27.5318	28.0699	0.538069	27.8008	0.574498	0.581895	0.658644	0.945096	0.852308	Fanci	Q8K368	-0.231563	-0.125017	0.876927	0.92902	nucleus
P25446	29.4883	27.7342	-1.75409	28.6112	-4.16929	0.00334068	0.00856798	0.263156	0.616396	Fas	P25446	-2.183	-1.1785	0.144326	0.682952	nucleus
Q922E6	30.5434	29.1631	-1.38022	29.8533	-4.41207	0.00242221	0.00654471	0.238098	0.592477	Fastkd2	Q922E6	-1.62538	-0.877477	0.277045	0.805257	nucleus
P35550	33.4006	33.8295	0.428906	33.6151	1.93551	0.090081	0.140443	0.682056	0.806378	Fbl	P35550	0.681353	0.367913	0.648566	0.906367	nucleus
Q71FD7;A2ADE7;A2ADE5;A2ADE6;A2ADF2;A2ADF1;A2ADE8;A2ADE9;A2ADF3	27.8912	29.6836	1.79241	28.7874	4.17394	0.00331988	0.00851917	0.331969	0.669644	Fblim1	Q71FD7	1.08537	0.585961	0.467922	0.874748	nucleus
Q9QXD6;E9Q0T7;P97323	38.2579	33.7854	-4.47252	36.0217	-18.6973	9.83674e-08	4.03767e-06	1.96749e-06	7.02009e-05	Fbp1	Q9QXD6	-3.37414	-1.82363	0.0238813	0.309012	nucleus
Q8C4V4-2;Q8C4V4	26.3817	24.1009	-2.28084	25.2413	-3.21987	0.0127468	0.0267411	0.378193	0.69782	Fbxl3	Q8C4V4	-3.25076	-1.75519	0.0296863	0.343952	nucleus
Q8BH70	26.5855	23.1432	-3.44231	24.8643	-5.93881	0.000389307	0.00144525	0.118277	0.419352	Fbxl4	Q8BH70	-4.37675	-2.3631	0.00341911	0.100551	nucleus
E9QP06;Q7TPD1;F6T356;Q7TPD1-2	22.4172	25.0149	2.59766	23.716	2.3362	0.0486486	0.0834545	0.610057	0.788363	Fbxo11	Q7TPD1	0.937294	0.506382	0.530472	0.88786	nucleus
Q78JE5;Q3V492;D6REV6;D3Z2G9;D6RFT2	31.5458	31.1104	-0.435359	31.3281	-2.30838	0.05078	0.0864344	0.513758	0.758282	Fbxo22	Q78JE5	-0.505938	-0.273149	0.735088	0.916468	nucleus
Q9DC63-2;Q9DC63;Q9DC63-3;A2BHN6	30.3433	28.8058	-1.53759	29.5745	-5.47466	0.000656045	0.00222198	0.148227	0.47509	Fbxo3	Q9DC63	-1.81758	-0.981232	0.224172	0.769894	nucleus
Q8BMI0	28.8195	28.8508	0.03132	28.8352	0.0941945	0.927341	0.945474	0.959007	0.854138	Fbxo38	Q8BMI0	-0.514053	-0.277514	0.731017	0.916041	nucleus
Q7TSG3	24.2191	24.7698	0.550716	24.4944	0.183848	0.860432	0.894078	0.976903	0.856426	Fbxo5	Q7TSG3	-0.795846	-0.429819	0.59442	0.898702	nucleus
Q3U7U3;Q3UGI9;Q3UD93;D6RJ76;F8WIP1	27.7525	28.5123	0.759832	28.1324	0.708234	0.499514	0.583475	0.918476	0.848675	Fbxo7	Q3U7U3	0.0286293	0.0154563	0.984724	0.936295	nucleus
Q5SRY7-4;Q5SRY7-3;Q5SRY7;E9Q0X1;Q5SRY7-2;Q8CHD5	27.4163	27.9012	0.48499	27.6588	1.16928	0.276945	0.35882	0.827586	0.834802	Fbxw11	Q5SRY7	-0.304767	-0.16454	0.83849	0.926007	nucleus
E9Q186;Q9CTH6;E9QA58	27.0776	25.9185	-1.15913	26.498	-1.43592	0.19008	0.26223	0.6639	0.802131	Fcf1	Q9CTH6	-2.00786	-1.08405	0.179314	0.727989	nucleus
E9Q8W5;Q8K285;D3YYE9;D3Z6N2;D6RCG0	25.9819	24.8869	-1.09499	25.2519	-1.00569	0.354918	0.440587	0.743813	0.819553	Fcho1	Q8K285	-2.13454	-1.15255	0.153369	0.695964	nucleus
Q920E5	35.5099	32.7296	-2.78031	34.1198	-12.6152	1.90662e-06	2.5508e-05	0.00122161	0.0142057	Fdps	Q920E5	-2.16052	-1.16699	0.148284	0.688782	nucleus
Q9Z2G0	26.7579	24.637	-2.1209	25.6975	-1.52688	0.179668	0.250336	0.647448	0.798118	Fem1b	Q9Z2G0	-3.0253	-1.6334	0.043033	0.409462	nucleus
P70451-5;P70451;P70451-2;Q3TZJ5;P70451-3;P70451-4	28.6187	31.1148	2.49613	29.8668	11.3672	4.12246e-06	4.39241e-05	0.00558297	0.0468502	Fer	P70451	1.91578	1.03425	0.200128	0.749183	nucleus
Q8CIB5;F8WGQ4;A6X941	33.4306	32.6301	-0.800508	33.0303	-4.29484	0.00282589	0.00744361	0.249979	0.604179	Fermt2	Q8CIB5	-0.542844	-0.293123	0.716524	0.914488	nucleus
Q8BY35;Q8BY35-2;E9PVB8	28.465	33.7254	5.26036	31.0952	15.4304	4.21521e-07	9.39028e-06	0.000151412	0.00267623	Fgd2	Q8BY35	4.65326	2.51211	0.00185889	0.0696921	nucleus
P61148;D3Z6H1;D6RCX9;D3Z6E2;D3Z192	30.0827	25.8553	-4.22747	27.969	-5.87322	0.000418395	0.00153454	0.122196	0.427308	Fgf1	P61148	-4.55285	-2.45787	0.00232903	0.0797243	nucleus
Q66JX5-2;Q66JX5;F6UTB8	28.0272	28.5292	0.501997	28.2782	1.02215	0.337512	0.422921	0.856402	0.839468	Fgfr1op	Q66JX5	-0.181355	-0.0979082	0.903466	0.930961	nucleus
O89106;E9PZ91;E9PVU9;F6SV10;E9Q3M6	30.66	28.0148	-2.64521	29.3374	-6.51868	0.00021064	0.000873908	0.0877771	0.348948	Fhit	O89106	-2.87005	-1.54943	0.054937	0.453861	nucleus
P97447;A2AEX8;A2AEX6;A2AEY1;A2AEY0;A2AEX9;Q8CDC8	29.4904	29.8456	0.355191	29.668	0.96759	0.36243	0.448262	0.867138	0.84114	Fhl1	P97447	-0.0733443	-0.0395951	0.96088	0.934817	nucleus
O70433	26.0421	25.9281	-0.114016	25.977	-0.156871	0.879928	0.908562	0.909027	0.847342	Fhl2	O70433	-1.14309	-0.617209	0.444526	0.869019	nucleus
A6H6N4;F2Z455;Q9R059;D6RJ68	26.3007	31.0603	4.75959	28.6805	11.9832	2.79177e-06	3.33284e-05	0.00343814	0.0322316	Fhl3	Q9R059	3.77556	2.03856	0.0115606	0.21657	nucleus
Q6P9Q4	31.0667	33.7654	2.69871	32.416	4.94845	0.00122774	0.00372766	0.244388	0.598757	Fhod1	Q6P9Q4	2.54469	1.37381	0.0887903	0.569933	nucleus
Q9JI19;Q8K2D8	28.5346	29.2009	0.666322	28.8677	0.432733	0.676982	0.743416	0.973381	0.855982	Fibp	Q9JI19	0.0713278	0.038507	0.961955	0.934885	nucleus
Q8BPY9;Q5SWU3	23.9686	25.5122	1.54363	24.8507	2.45591	0.0449171	0.0780526	0.58922	0.782506	Fignl1	Q8BPY9	0.153446	0.0828764	0.91823	0.931995	nucleus
Q6P6L0-3;E0CYM1;Q6P6L0;E0CYH7	27.6149	31.8491	4.23418	29.732	4.8139	0.00145018	0.00426811	0.258308	0.61199	Filip1l	Q6P6L0	3.47901	1.87825	0.0199811	0.285828	nucleus
Q9WTJ4	24.4139	26.8285	2.41465	25.6212	2.72214	0.026908	0.0503403	0.544098	0.768643	Fiz1	Q9WTJ4	1.10201	0.595155	0.460969	0.873098	nucleus
Q61576;A2A4H9;F6W360	23.9752	26.735	2.75981	25.3551	3.87266	0.00500693	0.0121075	0.370939	0.69372	Fkbp10	Q61576	1.37078	0.74036	0.359076	0.84275	nucleus
Q62446	33.9098	33.1835	-0.726323	33.5466	-2.21907	0.0582739	0.0966988	0.52828	0.763355	Fkbp3	Q62446	-0.385198	-0.20801	0.796658	0.922423	nucleus
P30416;F6S2D5;D6RDE2;F7CAT1	34.9077	34.7117	-0.195923	34.8097	-0.895375	0.397506	0.483951	0.764799	0.823631	Fkbp4	P30416	0.318986	0.17228	0.831004	0.92539	nucleus
Q64378;B8JJC2	32.1963	33.5079	1.31159	32.8521	6.02612	0.000353996	0.00133541	0.151591	0.480689	Fkbp5	Q64378	1.3543	0.731203	0.36505	0.844925	nucleus
Q8CG64	25.7586	27.8114	2.05285	26.785	2.49484	0.0381082	0.0676964	0.582516	0.780553	Fkrp	Q8CG64	0.974399	0.526142	0.514554	0.884791	nucleus
Q8QZS3	28.2231	28.734	0.510808	28.4785	1.01935	0.338756	0.424039	0.856951	0.839554	Flcn	Q8QZS3	-0.138425	-0.0747311	0.926242	0.932544	nucleus
P26323	25.7996	30.4039	4.60435	28.1017	11.5533	3.65722e-06	3.99519e-05	0.00483342	0.0418388	Fli1	P26323	3.53304	1.90771	0.0181183	0.273061	nucleus
Q9JJ28	33.4356	34.4486	1.01295	33.9421	4.53138	0.00207485	0.00577327	0.289301	0.638533	Flii	Q9JJ28	1.2715	0.686579	0.395044	0.854992	nucleus
B7FAU9;Q8BTM8;B7FAV1;F6XC15;F6Z2C0;Q8BTM8-2;F7AVL7	33.5275	38.595	5.06749	36.0613	19.4256	7.35328e-08	3.49407e-06	1.67518e-06	6.11667e-05	Flna	Q8BTM8	5.34204	2.88461	0.000352465	0.0225058	nucleus
Q80X90	36.1493	36.3241	0.174795	36.2367	0.69855	0.505222	0.588643	0.920401	0.848944	Flnb	Q80X90	0.905943	0.489399	0.544351	0.890406	nucleus
O08917;G3UYU4;G3UZZ5;G3UWW8;G3XA73	31.6686	32.1127	0.444049	31.8906	2.31509	0.0502578	0.0856967	0.613767	0.789373	Flot1	O08917	0.394862	0.213182	0.791718	0.921976	nucleus
P35917	30.4808	28.6247	-1.85607	29.5528	-6.3222	0.000258211	0.00103496	0.0973084	0.372716	Flt4	P35917	-2.11213	-1.14025	0.157804	0.701962	nucleus
Q8CI03;Q8CI03-2;Q8CI03-3	27.5298	23.5451	-3.9847	25.9359	-2.76808	0.0416114	0.0730319	0.442425	0.729839	Flywch1	Q8CI03	-4.75469	-2.56698	0.00147341	0.0599534	nucleus
E9Q543;E9PXL5;Q9R222;P35846;E9PYD9;E9PXB5	23.3902	26.8109	3.42078	24.7585	3.08709	0.0290758	0.0537392	0.48517	0.747634	Folr1	P35846	1.92986	1.04242	0.196597	0.745823	nucleus
P13346	24.2662	23.8006	-0.465677	24.0334	-0.65837	0.535707	0.616664	0.810454	0.831897	Fosb	P13346	-1.80402	-0.974307	0.227459	0.772463	nucleus
P48755;REV__Q9D3V1-2;REV__Q9D3V1	25.8951	24.7644	-1.13075	25.249	-1.61159	0.152597	0.217937	0.632278	0.794271	Fosl1	P48755	-2.18542	-1.18004	0.143802	0.682165	nucleus
P47930;P47930-2	23.1086	25.6457	2.5371	24.3772	3.00493	0.0175463	0.035151	0.498127	0.752574	Fosl2	P47930	0.997147	0.538643	0.504614	0.882787	nucleus
P35583;G5E8P5;G3UYH0	26.786	25.8598	-0.926184	26.4772	-1.48125	0.191048	0.263302	0.65568	0.800146	Foxa2	P35583	-1.82571	-0.985724	0.222058	0.768212	nucleus
Q9ES18	26.3848	26.9346	0.549811	26.6597	0.892486	0.398959	0.485352	0.881956	0.843391	Foxj2	Q9ES18	-0.419585	-0.226547	0.778989	0.920802	nucleus
Q8BUR3-2;Q8BUR3	24.7369	26.2856	1.54872	25.7694	3.51353	0.0134885	0.0281137	0.42094	0.719912	Foxj3	Q8BUR3	0.292336	0.157872	0.84495	0.926531	nucleus
P42128;E9Q4K6	28.4446	30.3405	1.89581	29.3926	4.74258	0.00158568	0.00460567	0.265906	0.618851	Foxk1	P42128	1.28516	0.693806	0.390088	0.853419	nucleus
Q3UCQ1;Q3UCQ1-2	23.9515	26.1901	2.23861	25.2307	2.67137	0.0329855	0.0599318	0.552568	0.771378	Foxk2	Q3UCQ1	0.845447	0.456628	0.571631	0.895088	nucleus
Q499D0	23.7152	24.6975	0.982352	24.3046	0.730483	0.499435	0.583475	0.914056	0.848055	Foxn3	Q499D0	-0.451965	-0.244117	0.762345	0.919213	nucleus
Q9R1E0;Q70KY4;B1AUT2;Q9WVH3	28.2121	27.5404	-0.671714	27.8762	-2.74481	0.0259944	0.0490114	0.445894	0.731376	Foxo6	Q70KY4	-1.32287	-0.714175	0.376324	0.848868	nucleus
Q9WVH4	26.6981	26.7697	0.0716333	26.7339	0.135136	0.895943	0.92135	0.967178	0.855192	Foxo3	Q9WVH4	-0.843192	-0.455253	0.572789	0.895278	nucleus
D3Z6Q3;P58462;D3Z6Q4;P58462-4;P58462-2;P58462-3;D3Z0J5;F8WI47;D3Z2T4;Q6P0X7;D3Z454;D3Z6Q5	29.25	28.5532	-0.696796	28.9016	-2.45467	0.0405363	0.0714571	0.490429	0.749663	Foxp1	P58462	-1.16719	-0.630113	0.435063	0.86655	nucleus
Q9DBY0-2;F8WHF2;D3Z726;Q9DBY0-3;Q9DBY0	23.9905	24.0096	0.0190918	23.9987	0.0113075	0.991305	0.993364	0.942479	0.851959	Foxp4	Q9DBY0	-1.36728	-0.738465	0.360308	0.843204	nucleus
Q8BP78	27.6726	26.0915	-1.58108	26.882	-3.09289	0.0153858	0.0314898	0.395639	0.707244	Fra10ac1	Q8BP78	-2.3262	-1.25587	0.119776	0.641281	nucleus
P97376	28.8758	31.3563	2.48059	30.1161	10.882	5.68048e-06	5.46689e-05	0.00805329	0.0617971	Frg1	P97376	1.94501	1.05002	0.193353	0.742656	nucleus
Q922K9	23.6161	26.3443	2.72824	25.4349	2.69292	0.0373873	0.0666368	0.548964	0.770222	Frk	Q922K9	1.27667	0.689572	0.392987	0.854343	nucleus
Q8BGW1;Q8BGW1-2;Q8BGW1-3;Q8BGW1-4;E9Q1E4;D3Z127	29.7183	30.1655	0.447235	29.9419	1.72582	0.123818	0.18352	0.720977	0.814896	Fto	Q8BGW1	0.0583905	0.0315222	0.968852	0.935319	nucleus
Q9DBE9	30.7032	30.451	-0.252171	30.5771	-0.80605	0.444208	0.528926	0.78192	0.826824	Ftsj3	Q9DBE9	-0.46949	-0.253461	0.753539	0.918346	nucleus
Q9DBC3;D3Z491;G3UZ59	30.5728	32.1763	1.60345	31.3745	8.03499	5.02203e-05	0.000282193	0.0527514	0.243631	Cmtr1	Q9DBC3	1.36342	0.736058	0.361875	0.843777	nucleus
Q3TUE1;Q91WJ8	32.0906	33.8963	1.80565	32.9934	6.50025	0.000214662	0.000887918	0.120506	0.423903	Fubp1	Q91WJ8	1.82995	0.988002	0.220992	0.767353	nucleus
Q8CFQ9;P56959;G3UXT7;G3UZD2;Q91VQ2	30.1334	33.0809	2.94754	31.6072	8.08304	4.81628e-05	0.000273121	0.0512976	0.238518	Fus	P56959	2.63098	1.42035	0.0784977	0.53951	nucleus
Q61584-3;Q61584-4;Q61584;Q61584-5;Q61584-6;Q61584-2;Q61584-7;E9PVJ4	32.0188	32.5187	0.499933	32.2687	2.20016	0.0599965	0.099148	0.634126	0.794747	Fxr1	Q61584	0.511726	0.276283	0.732165	0.916162	nucleus
O35601;O35601-2;F6V072;E0CY17	29.263	34.2471	4.98409	31.755	14.6323	6.28742e-07	1.2154e-05	0.000332067	0.00504512	Fyb	O35601	4.51595	2.43795	0.00252752	0.0834544	nucleus
P39688;D3YZ57;D3YZA2;D3YVZ0;Q80ZF2	29.5457	29.8619	0.316148	29.7038	0.259127	0.802278	0.847343	0.99194	0.858294	Fyn	P39688	-0.102753	-0.0554712	0.945216	0.933808	nucleus
Q91Z49;Q91Z49-2;Q91Z49-3;D3Z591	29.5218	28.9049	-0.616932	29.2133	-1.29264	0.233287	0.31077	0.690144	0.808212	Fyttd1	Q91Z49	-1.04	-0.561445	0.486746	0.879005	nucleus
D3YTV2;Q9R1K5;F8WJ80;E9Q1P6	25.6087	24.6367	-0.972023	24.9607	-0.385765	0.713512	0.773612	0.863767	0.840618	Fzr1	Q9R1K5	-2.07658	-1.1213	0.164827	0.71099	nucleus
P97855;Q3UR88	33.8317	34.0076	0.175909	33.9196	0.59364	0.569646	0.648025	0.941281	0.851798	G3bp1	P97855	0.503428	0.271853	0.736298	0.916593	nucleus
Q00422;E9Q6K9	30.1754	31.5403	1.36499	30.8578	2.67056	0.0291108	0.0537743	0.552703	0.771421	Gabpa	Q00422	1.05575	0.569951	0.480169	0.877551	nucleus
Q00420-3;Q00420;F8WGS3;E9PX74;E9PX75;Q00420-4;Q3UT69;Q00420-2;F8WGH1	26.3137	27.3824	1.06871	26.9244	0.926191	0.386214	0.472949	0.875301	0.842388	Gabpb1	Q00420	0.0869383	0.046941	0.95363	0.934354	nucleus
P81069;P81069-2;E9Q615;Q8C2T8	25.6753	26.8677	1.1924	26.2715	2.41442	0.0431263	0.0753479	0.596405	0.784562	Gabpb2	P81069	0.0994502	0.0537002	0.946963	0.933922	nucleus
Q9CR59	31.2695	29.8553	-1.41414	30.5624	-4.29345	0.0028311	0.00745123	0.250122	0.604316	Gadd45gip1	Q9CR59	-1.53284	-0.827543	0.305304	0.820039	nucleus
O35969;O35969-2	34.5379	31.2317	-3.30621	32.8848	-12.9022	1.61261e-06	2.28083e-05	0.000947524	0.0115891	Gamt	O35969	-2.8557	-1.54224	0.0560738	0.457539	nucleus
P16858;E9PX42;E9PX72;E9Q9E5;E9Q1S8;F8WJL5;F6ZQM8;E9Q5U3;E9PXL6;E9Q0E3;D3YV03;D3YUV0;D3YYI5;E9PYX4;D3Z1B7;E9PZP4;F6UT49;E9PX99;Q64467;E9QP42	38.5714	39.0019	0.430507	38.7866	2.12921	0.0669231	0.108992	0.646836	0.797965	Gapdh	P16858	1.58347	0.855893	0.289034	0.811815	nucleus
D3YZ09;Q9CY66-3;G5E8M6;Q9CY66-2;Q9CY66;F6SL78	31.7108	31.7919	0.0811195	31.7514	0.272139	0.792615	0.839703	0.99454	0.858613	Gar1	Q9CY66	0.0392808	0.0212073	0.979041	0.935949	nucleus
E9Q087;Q08369;B9EHF7;E9PXW9;Q3UYJ1;Q0VGJ0;P97489	26.7598	26.2279	-0.531885	26.4938	-1.23309	0.253582	0.333431	0.701165	0.810656	Gata5	P97489	-1.43597	-0.7753	0.33685	0.834096	nucleus
Q920S3;Q920S3-2;F7CAN4	23.5422	27.0949	3.55274	25.5723	3.11345	0.0177727	0.0355436	0.481052	0.746022	Gatad1	Q920S3	2.08829	1.12797	0.162328	0.707841	nucleus
Q8CHY6;E9QMN5	31.6814	30.998	-0.683368	31.3397	-2.99628	0.0177755	0.0355436	0.409233	0.714189	Gatad2a	Q8CHY6	-0.730334	-0.3943	0.625236	0.903212	nucleus
Q8VHR5;Q8VHR5-2	31.2253	33.882	2.65667	32.5536	4.59307	0.00191682	0.00540158	0.282328	0.632882	Gatad2b	Q8VHR5	2.53027	1.36603	0.0906107	0.574901	nucleus
Q9Z0E6;E9Q2N7	29.4753	34.4428	4.96748	31.959	12.9634	1.55673e-06	2.22298e-05	0.00151907	0.0169515	Gbp2	Q9Z0E6	4.53631	2.44894	0.00241621	0.0813957	nucleus
Q61107;D3YUH5;D3YVW6	30.0418	34.3811	4.33931	32.2114	10.3206	8.36628e-06	7.30327e-05	0.0120983	0.0828003	Gbp3	Q61107	4.0068	2.16309	0.00737223	0.163872	nucleus
O88986;E9PWY6	34.9247	31.3023	-3.62237	33.1135	-5.69988	0.000507507	0.00179846	0.133041	0.448234	Gcat	O88986	-3.10449	-1.6767	0.0377988	0.386772	nucleus
Q8BKT3;Q8BKT3-2	26.7394	27.671	0.9316	27.2052	1.86554	0.100223	0.153623	0.694956	0.809287	Gcfc2	Q8BKT3	0.0239579	0.0129352	0.987216	0.936445	nucleus
Q05915	31.4407	27.9195	-3.52121	29.6801	-10.0694	1.00096e-05	8.37209e-05	0.00942273	0.0694554	Gch1	Q05915	-3.6101	-1.94903	0.0157623	0.255055	nucleus
P99025	32.7231	26.7456	-5.97748	29.7344	-10.0209	1.03662e-05	8.60016e-05	0.00976054	0.0712525	Gchfr	P99025	-5.84302	-3.15485	9.30248e-05	0.00964267	nucleus
P52792-2;P52792;F6V339	33.388	29.2396	-4.14839	31.3138	-7.75592	6.42922e-05	0.000341876	0.043691	0.210598	Gck	P52792	-3.89815	-2.1049	0.00912173	0.188103	nucleus
Q91X44	34.2784	28.4575	-5.82088	31.368	-23.1117	1.94907e-08	2.13644e-06	4.57092e-09	4.2569e-07	Gckr	Q91X44	-5.41556	-2.9246	0.000291355	0.0202701	nucleus
Q9CQQ4	29.3536	28.5048	-0.848811	28.9292	-2.32987	0.049126	0.0840642	0.510296	0.757041	Gemin2	Q9CQQ4	-1.30116	-0.702437	0.384219	0.851513	nucleus
Q8BX17;E9PUU4;F7CKD6	30.9638	31.1152	0.151443	31.0395	0.258762	0.802549	0.847443	0.991867	0.858286	Gemin5	Q8BX17	-0.0204925	-0.0110632	0.989066	0.936557	nucleus
Q9CX53	24.233	25.899	1.66599	25.185	1.36348	0.216388	0.29205	0.789911	0.828275	Gemin6	Q9CX53	0.321856	0.173827	0.82951	0.925265	nucleus
D3Z684;Q9CWY4	24.0266	22.9356	-1.091	23.4811	-1.93064	0.0907542	0.141287	0.576564	0.778788	Gemin7	Q9CWY4	-2.47109	-1.33462	0.0982748	0.594613	nucleus
Q8BMI4-2;Q8BMI4	25.9678	25.6347	-0.333042	25.8012	-1.02046	0.338264	0.423666	0.741018	0.818996	2001-01-01	Q8BMI4	-1.37506	-0.74247	0.357708	0.842244	nucleus
Q9D1H7;D3Z4J5;Q9D1H7-2;D3Z7S0	30.2712	30.3075	0.0363065	30.2893	0.0973014	0.924953	0.943696	0.959627	0.854218	Get4	Q9D1H7	-0.256256	-0.138342	0.863931	0.928029	nucleus
Q8R0H9	30.6461	32.5146	1.86847	31.5803	7.93156	5.49902e-05	0.00030328	0.055998	0.254804	Gga1	Q8R0H9	1.64121	0.886028	0.27239	0.802586	nucleus
Q5SV77;Q5SV77-2;Q5SV77-4;Q5SV77-3;E9Q389	26.2851	24.8669	-1.41815	25.3397	-1.26695	0.25398	0.333819	0.694892	0.809272	Ggnbp2	Q5SV77	-2.4049	-1.29849	0.107722	0.616531	nucleus
Q99J23;A2A5D6	29.5311	28.9204	-0.610745	29.2258	-2.15022	0.064794	0.105933	0.539616	0.767169	Ghdc	Q99J23	-1.03218	-0.557227	0.490025	0.879718	nucleus
Q9D7M1	29.6525	31.0373	1.38478	30.3449	3.47316	0.00880973	0.0194816	0.426798	0.72269	Gid8	Q9D7M1	0.984473	0.53147	0.510305	0.883943	nucleus
Q8K349	29.5083	26.8281	-2.68019	28.1682	-4.50731	0.0021403	0.00592235	0.228744	0.582765	Gimap6	Q8K349	-3.10561	-1.67657	0.037814	0.386843	nucleus
Q9CZ15	25.2252	27.2586	2.03335	26.3871	2.87366	0.0247853	0.0471463	0.519206	0.760211	Gins1	Q9CZ15	0.862013	0.465487	0.564192	0.893851	nucleus
Q9D600;D6RCW5	25.6771	28.5973	2.92017	27.1372	3.71196	0.00626768	0.0145928	0.392841	0.705772	Gins2	Q9D600	1.82754	0.986818	0.221546	0.7678	nucleus
Q9CY94	22.6348	27.4885	4.85363	25.4083	5.21244	0.00137773	0.00409694	0.218625	0.571725	Gins3	Q9CY94	3.23117	1.74559	0.0305901	0.349275	nucleus
Q99LZ3	25.6815	28.0838	2.4023	26.8827	2.87329	0.0213914	0.0416095	0.519267	0.760232	Gins4	Q99LZ3	1.31043	0.707594	0.380738	0.850358	nucleus
Q5F258;Q68FF6;D3Z6T2;Q3V140-2;Q3V140	29.4107	31.1922	1.78146	30.3014	4.49688	0.00216934	0.00598384	0.29325	0.641656	Acrbp	Q3V140	1.33904	0.722884	0.370531	0.846867	nucleus
Q9JLQ2;D3Z1I2;D3Z409	25.1129	29.0815	3.96861	27.0972	4.17853	0.00329955	0.00848731	0.331397	0.669262	Git2	Q9JLQ2	2.77772	1.49999	0.0631513	0.485213	nucleus
Q02738	26.5376	24.1173	-2.42025	25.7308	-7.08334	0.000475008	0.00170585	0.064511	0.282594	Gjb4	Q02738	-3.36304	-1.81578	0.0244925	0.312562	nucleus
Q64516-1;Q64516-2;Q64516	34.6026	31.2037	-3.39884	32.9031	-17.2101	1.84627e-07	5.69514e-06	1.16334e-05	0.000307747	Gk	Q64516	-2.93707	-1.5862	0.0494241	0.434639	nucleus
Q91W43	35.9347	31.7695	-4.16526	33.8521	-8.94319	2.35298e-05	0.00015315	0.0206495	0.119652	Gldc	Q91W43	-3.47148	-1.87525	0.0201804	0.287117	nucleus
Q8R322;F7DD45	28.8664	28.8208	-0.0455993	28.8436	-0.0953022	0.926489	0.944806	0.921258	0.849063	Gle1	Q8R322	-0.582803	-0.31463	0.696722	0.912271	nucleus
Q9CPU0	36.0549	34.3742	-1.68071	35.2145	-2.42431	0.0424747	0.0743576	0.495222	0.751484	Glo1	Q9CPU0	-0.966008	-0.521836	0.518002	0.88547	nucleus
Q9QUH0	33.5035	33.672	0.168525	33.5877	0.74608	0.477606	0.561759	0.910958	0.847617	Glrx	Q9QUH0	0.438888	0.236991	0.769083	0.919864	nucleus
Q923X4-2;Q923X4;F6XNT0;B7ZC40	29.2864	27.4788	-1.80755	28.3826	-5.75461	0.000477292	0.00171214	0.129539	0.441646	Glrx2	Q923X4	-2.27161	-1.22634	0.128729	0.657688	nucleus
Q9CQM9	33.7175	34.2897	0.572201	34.0036	1.51174	0.170198	0.23911	0.761472	0.822997	Glrx3	Q9CQM9	0.879845	0.475112	0.556164	0.892484	nucleus
Q80Y14	33.724	32.0186	-1.7053	32.8713	-1.98572	0.0834216	0.131399	0.567185	0.77595	Glrx5	Q80Y14	-1.39654	-0.754128	0.35021	0.839409	nucleus
Q8BS40	25.9751	24.3275	-1.6476	25.0336	-1.70077	0.134293	0.196271	0.616474	0.790103	Cptp	Q8BS40	-2.68833	-1.45157	0.0721533	0.518515	nucleus
Q8BK35	30.5458	27.9511	-2.59471	29.2484	-7.35783	9.26027e-05	0.000457137	0.0551917	0.25206	Nop53	Q8BK35	-2.83944	-1.5329	0.0575781	0.462904	nucleus
D3YYT1;Q922P9;REV__Q8BNJ3	31.7461	32.8141	1.06806	32.2801	4.98996	0.00116688	0.00357545	0.240202	0.594599	Glyr1	Q922P9	1.03235	0.55736	0.489921	0.879695	nucleus
Q9CQX6;Q3UX61	28.1562	28.8588	0.702562	28.5075	1.79746	0.11113	0.167441	0.707591	0.812052	Naa11	Q3UX61	0.0416731	0.0224979	0.977766	0.93587	nucleus
E9PZF0;Q01768;Q5NC79	36.4368	36.3484	-0.0884206	36.3926	-0.359765	0.728615	0.786707	0.868889	0.841409	Nme2	Q01768	0.692793	0.374275	0.642909	0.905621	nucleus
F6TVX7;Q8BSF4;F7C386;E9PX91;Q3TJ76;D3YY63;D3Z0X7	29.809	27.8871	-1.92189	28.848	-5.35057	0.000757913	0.002508	0.157141	0.489671	Pisd	Q8BSF4	-2.29494	-1.23893	0.124849	0.650766	nucleus
Q920G9;Q3V0Z2	24.2381	25.5691	1.33099	24.9036	1.54948	0.161014	0.228068	0.754281	0.821611	Gmcl1	Q920G9	-0.012267	-0.00662513	0.993452	0.936819	nucleus
Q9JL60	28.8556	28.7833	-0.0723338	28.8195	-0.282947	0.784617	0.833067	0.884052	0.843704	Gmeb1	Q9JL60	-0.611414	-0.330075	0.682625	0.910622	nucleus
P58929;A2AS07;D6RGU7	26.8222	27.7658	0.94362	27.294	1.6693	0.134772	0.196852	0.731598	0.817091	Gmeb2	P58929	0.0504014	0.0272122	0.973109	0.935583	nucleus
Q6PGG2	29.3136	33.0355	3.72188	31.1746	17.1983	1.85594e-07	5.70141e-06	2.32232e-05	0.000550121	Gmip	Q6PGG2	3.26257	1.7613	0.0291222	0.340549	nucleus
O88513	25.7381	24.5558	-1.18234	25.147	-1.04693	0.326639	0.411567	0.736016	0.817989	Gmnn	O88513	-2.26435	-1.22267	0.129875	0.65968	nucleus
P27601;Q9D034	31.0361	32.891	1.85495	31.9636	10.3029	8.47152e-06	7.38845e-05	0.0122509	0.083504	Gna13	P27601	1.69561	0.915408	0.256807	0.793086	nucleus
B2RSH2	22.3668	26.3653	3.99849	24.6517	4.85934	0.00202523	0.0056608	0.253547	0.607563	Gnai1	B2RSH2	2.32935	1.25847	0.119011	0.639805	nucleus
P08752;Q8JZT4	32.8668	36.9791	4.11224	34.923	19.6527	6.72981e-08	3.32901e-06	1.25985e-06	4.80305e-05	Gnai2	P08752	4.27173	2.30649	0.00427415	0.116103	nucleus
P63094;P63094-3;Q8CGK7;Q66L47;A2A610;A2AE31;Q8C040	32.4241	32.9465	0.522392	32.6853	2.57962	0.0334576	0.0606524	0.568038	0.776211	Gnas	P63094	0.604775	0.326531	0.685851	0.911004	nucleus
P68040	36.2979	36.1371	-0.160758	36.2175	-0.904537	0.392923	0.479703	0.763049	0.823298	Rack1	P68040	0.596259	0.322114	0.689877	0.911478	nucleus
P62881-2;P62881;Q3TSE8	23.9922	26.9554	2.96321	25.9677	1.54931	0.17431	0.243857	0.754314	0.821617	Gnb5	P62881	1.57714	0.851809	0.291341	0.813026	nucleus
Q99LH1;B1ASC2	29.3365	29.9684	0.631867	29.6524	2.25238	0.0553582	0.0926735	0.624841	0.79233	Gnl2	Q99LH1	0.176527	0.0952984	0.906027	0.931142	nucleus
Q8CI11;Q8CI11-2	31.7089	31.517	-0.191921	31.6129	-0.409353	0.693344	0.756732	0.859126	0.839895	Gnl3	Q8CI11	-0.234091	-0.126384	0.875593	0.928919	nucleus
Q6PGG6	29.5	31.0432	1.54319	30.2716	1.62084	0.144872	0.208448	0.740745	0.818941	Gnl3l	Q6PGG6	1.11632	0.602649	0.455343	0.871731	nucleus
Q9DCQ3	26.8618	21.5292	-5.33259	25.0842	-5.20476	0.00226822	0.00620337	0.168129	0.506565		Q9DCQ3	-6.21891	-3.35765	3.1921e-05	0.00504805	nucleus
Q8BRM2;Q8BRM2-2	25.4078	25.0235	-0.384293	25.2157	-0.451303	0.664114	0.73212	0.850884	0.838595	Gorab	Q8BRM2	-1.52383	-0.822849	0.308055	0.821359	nucleus
P05201;F7ALS6	36.5626	35.0457	-1.5169	35.8041	-7.8755	5.77851e-05	0.000315447	0.0406594	0.198892	Got1	P05201	-0.713775	-0.38562	0.632871	0.904268	nucleus
D6RET6;Q9DBM1;E9Q1H0;D6RJ67	27.8614	28.2904	0.42904	28.0759	1.07009	0.316726	0.401186	0.846989	0.837973	Gpatch1	Q9DBM1	-0.283192	-0.152888	0.849786	0.926918	nucleus
Q7TQC7-3;Q7TQC7-2;Q7TQC7;E0CZ29;E9PY25;E9Q042	25.41	23.4017	-2.00839	24.4058	-2.64784	0.0301395	0.0554434	0.460517	0.737668	Gpatch2	Q7TQC7	-3.14754	-1.69963	0.0352536	0.374456	nucleus
Q9QZF2	26.1829	26.6714	0.48843	26.4271	0.974612	0.359146	0.445	0.865754	0.840926	Gpc1	Q9QZF2	-0.516117	-0.278673	0.729937	0.915928	nucleus
P06745	35.7839	36.8671	1.08324	36.3255	5.7834	0.000462197	0.00166917	0.169703	0.508894	Gpi1	P06745	1.75075	0.945702	0.2414	0.782749	nucleus
Q56A08;F6XU64	29.232	30.0117	0.779733	29.6219	3.15929	0.0139408	0.0289065	0.473936	0.743188	Gpkow	Q56A08	0.306194	0.1653	0.837755	0.925946	nucleus
Q8VCE2;D3Z3X7;D6RCY0	27.9844	26.6935	-1.29085	27.3389	-2.46208	0.0400769	0.0708025	0.489263	0.749216	Gpn1	Q8VCE2	-1.98166	-1.06984	0.18508	0.73421	nucleus
Q8BUV8	28.5579	28.9466	0.38878	28.7522	0.826127	0.433392	0.518737	0.895084	0.845332	Gpr107	Q8BUV8	-0.202162	-0.109139	0.892456	0.930168	nucleus
Q921N8	25.5722	26.5847	1.01249	26.0785	1.01957	0.338658	0.42397	0.856908	0.839547	Gps2	Q921N8	-0.0984111	-0.0531398	0.947515	0.933958	nucleus
Q6IR34;Q6IR34-2;Q6IR34-3;Q6IR34-5;E9Q2Y2;F6SX81;A2AIV3;Q6IR34-4;A2AIV4	27.8486	26.8925	-0.956054	27.3705	-1.97269	0.0851016	0.133717	0.569395	0.776625	Gpsm1	Q6IR34	-1.67052	-0.901872	0.263909	0.797526	nucleus
O70325-2;O70325;Q76LV0;Q91XR9	33.4091	32.9762	-0.432916	33.1926	-2.25519	0.0551183	0.0924164	0.522381	0.76132	Gpx4	O70325	-0.178989	-0.0966494	0.904701	0.931048	nucleus
O89100	25.9185	28.7055	2.78695	27.7765	10.3081	6.29568e-05	0.000336817	0.012206	0.0832977	Grap2	O89100	1.73636	0.937557	0.245477	0.785583	nucleus
Q9JJA9	27.1635	26.6843	-0.479203	26.9239	-0.800016	0.447495	0.53192	0.78308	0.827036	Grasp	Q9JJA9	-1.31299	-0.708877	0.379875	0.850069	nucleus
Q60631;B1AT92;Q60631-2;B1AT95	31.0372	34.71	3.67278	32.8736	14.3023	7.46262e-07	1.3582e-05	0.000454428	0.00649077	Grb2	Q60631	3.51362	1.8969	0.0187834	0.277773	nucleus
O35127	29.8675	30.817	0.949534	30.3422	4.10262	0.00365463	0.00924294	0.340947	0.67552	Grcc10	O35127	0.586667	0.316714	0.694813	0.912051	nucleus
Q8VD04;A2AEW5	31.7412	32.5948	0.85358	32.168	4.66664	0.00174531	0.00498824	0.274163	0.626038	Gripap1	Q8VD04	0.817035	0.441111	0.584771	0.897203	nucleus
Q8VEB1	24.7253	26.0261	1.30078	25.5925	1.90205	0.107885	0.163343	0.688214	0.807777	Grk5	Q8VEB1	0.0423778	0.0228856	0.977383	0.935847	nucleus
Q99LP6	34.3536	32.2355	-2.11804	33.2946	-11.367	4.12303e-06	4.39241e-05	0.00348644	0.0325748	Grpel1	Q99LP6	-1.69962	-0.917869	0.255531	0.792267	nucleus
G3UVT6;Q8BIF7;Q810D6;Q8K335;D6REU5;F7CPC6	29.7363	29.0723	-0.66402	29.4043	-3.2268	0.0126173	0.026504	0.377255	0.697296	Grwd1	Q810D6	-1.04973	-0.566702	0.482675	0.878109	nucleus
Q9D8T2	32.6209	33.826	1.20508	33.2235	4.67354	0.00173011	0.00495065	0.273406	0.62539	Gsdmd	Q9D8T2	1.32174	0.713646	0.376677	0.848989	nucleus
Q9WV60;E9QAQ5	30.7708	31.6947	0.923987	31.2328	5.22744	0.000876445	0.00282277	0.217222	0.570148	Gsk3b	Q9WV60	0.718433	0.387857	0.6309	0.903997	nucleus
Q8BGR8;Q8BGR8-2;E9QMH5	24.8819	25.2125	0.330598	25.0708	0.322717	0.756659	0.81034	0.995355	0.858712	Gskip	Q8BGR8	-0.900537	-0.486313	0.546892	0.89086	nucleus
P13020-2;P13020;A6PWS5	32.0479	36.4144	4.3665	34.2311	15.3739	4.33349e-07	9.53048e-06	0.000160272	0.00280571	Gsn	P13020	4.38336	2.36659	0.00337181	0.0997335	nucleus
Q5RL51;Q5RL51-2;Q5RL51-3;Q5RL51-4	26.7496	22.8957	-3.85392	24.8227	-6.19304	0.000951914	0.00301568	0.104013	0.388421	Gstcd	Q5RL51	-4.75977	-2.56987	0.00145535	0.0594727	nucleus
P19157;F8WJD9;P46425	39.9194	36.4951	-3.42434	38.2073	-16.1702	2.95975e-07	7.65588e-06	3.72424e-05	0.00082462	Gstp1	P19157	-2.03661	-1.10126	0.172508	0.720259	nucleus
Q91X50;Q64471;D3Z3X5;D3Z5W7	34.9026	31.7197	-3.1829	33.3112	-3.85349	0.00514191	0.0123839	0.298393	0.645643	Gstt1	Q64471	-2.66887	-1.44142	0.0741681	0.525387	nucleus
Q91VB0;Q61133	33.4927	29.7612	-3.73152	31.627	-14.6259	6.30817e-07	1.21697e-05	0.000186026	0.00317116	Gstt2	Q61133	-3.46303	-1.86997	0.0205342	0.289372	nucleus
Q99PM3;Q149E9	27.5045	28.567	1.06249	28.0358	2.22113	0.0580893	0.0964423	0.630391	0.793782	Gtf2a1	Q99PM3	0.288102	0.155542	0.84721	0.926712	nucleus
D3Z793;Q80ZM7;F8WHY7;D3Z7S8;D6RIQ7;D3Z7C2;Q05C74	27.9914	28.6665	0.675187	28.3289	0.833195	0.429629	0.514871	0.893685	0.845128	Gtf2a2	Q80ZM7	-0.0144137	-0.00778155	0.992309	0.936751	nucleus
P62915	30.1781	31.1576	0.979496	30.6679	3.5275	0.00814735	0.0182799	0.418924	0.718943	Gtf2b	P62915	0.670729	0.362097	0.653756	0.907042	nucleus
Q9D0D5;E9Q948	29.0069	29.911	0.90409	29.4589	4.61908	0.00185419	0.0052558	0.279423	0.630476	Gtf2e1	Q9D0D5	0.391346	0.21127	0.793543	0.922142	nucleus
Q9D902;Q3UIR2	30.1978	30.4081	0.210241	30.303	0.267326	0.796184	0.842659	0.993578	0.858495	Gtf2e2	Q9D902	-0.0950899	-0.0513349	0.949296	0.934074	nucleus
Q3THK3;E9Q7N7	29.7992	31.4694	1.6702	30.6343	7.12796	0.000115132	0.000544111	0.0872969	0.347703	Gtf2f1	Q3THK3	1.29544	0.699349	0.386313	0.852198	nucleus
Q8R0A0	29.3005	31.2055	1.90496	30.253	6.91272	0.00014187	0.000641272	0.0977348	0.373739	Gtf2f2	Q8R0A0	1.44335	0.779198	0.334426	0.833094	nucleus
Q9JIB4;Q8C5I2	27.0618	28.1563	1.09452	27.609	2.54983	0.0350221	0.0630032	0.573107	0.777751	Gtf2h2	Q9JIB4	0.24303	0.131212	0.87088	0.928562	nucleus
Q8VD76	25.9275	27.2282	1.30068	26.5779	2.45077	0.0407802	0.0718083	0.590109	0.782763	Gtf2h3	Q8VD76	0.251647	0.135878	0.866331	0.928214	nucleus
O70422;E0CXV5;E0CYM3;E0CYK8	27.8542	27.787	-0.0671293	27.8158	-0.15367	0.882356	0.910484	0.909662	0.847433	Gtf2h4	O70422	-0.780623	-0.421438	0.601629	0.899794	nucleus
Q3UHU8;Q9ESZ8-5;Q9ESZ8-4;Q9ESZ8-3;Q9ESZ8-6;Q9ESZ8-2;Q9ESZ8;G3UYD0;G3UWV2;G3UYD7;G3UZU4;G3UY14	31.9604	31.9249	-0.0355544	31.9427	-0.13318	0.897439	0.922385	0.913731	0.848009	Gtf2i	Q9ESZ8	-0.0339205	-0.0183137	0.981901	0.936123	nucleus
Q9JI57-3;Q9JI57-10;Q9JI57-4;Q9JI57-8;Q9JI57-7;Q6PD35;Q9JI57-6;Q9JI57-2;Q9JI57-5;Q9JI57;Q9JI57-9	28.5516	24.3984	-4.15315	26.1783	-8.88368	5.70626e-05	0.000312546	0.0214805	0.123013	Gtf2ird1	Q9JI57	-4.74519	-2.56174	0.00150681	0.0608314	nucleus
Q8K284;Q8K284-2;E9QLY6;Q8K284-3	30.5505	31.1818	0.631346	30.8662	1.30983	0.227693	0.304411	0.800275	0.830122	Gtf3c1	Q8K284	0.387431	0.209159	0.795561	0.922324	nucleus
Q8BMQ2;E9Q2B0;Q8BMQ2-3	30.2653	30.6991	0.433845	30.4822	1.89301	0.0961173	0.148391	0.689881	0.808153	Gtf3c4	Q8BMQ2	0.140262	0.0757214	0.925268	0.932478	nucleus
Q8R2T8-2;Q8R2T8	28.2613	28.7402	0.478971	28.5007	0.903699	0.39334	0.479924	0.879741	0.843058	Gtf3c5	Q8R2T8	-0.163624	-0.0883346	0.912865	0.931623	nucleus
Q8BTU1;Q8BTU1-2	26.5558	28.5568	2.00103	27.5563	5.40498	0.00071125	0.00238302	0.201107	0.551163	Cfap20	Q8BTU1	1.06141	0.573081	0.477761	0.87701	nucleus
Q8K013;F8WHJ2;D3Z4U2;D6RCG6;F6WSS0;F6TIN5	29.0054	26.4052	-2.60026	27.7053	-2.7066	0.0275531	0.0513479	0.451625	0.733877	Gtpbp10	Q8K013	-3.11326	-1.68071	0.0373437	0.384637	nucleus
Q923K4;E9PWV7;D6RDC6;Q923K4-2;E9PZT8	30.3835	27.6107	-2.77281	28.9971	-3.55591	0.00782243	0.0176462	0.334358	0.671228	Gtpbp3	Q923K4	-3.0458	-1.6443	0.041661	0.403828	nucleus
Q99ME9	30.5799	31.7376	1.15773	31.1588	4.23794	0.00304767	0.00792821	0.324044	0.664277	Gtpbp4	Q99ME9	0.918938	0.496099	0.538854	0.889412	nucleus
Q80SU7;Q8BRX7	31.7224	35.8624	4.13996	33.7924	16.3857	2.6778e-07	7.13537e-06	5.62687e-05	0.00115508	Gm4070	Q80SU7	4.10014	2.21363	0.00610373	0.145339	nucleus
Q4VBD9;E9PWS5;A2ASL5	26.5164	26.4536	-0.0627801	26.485	-0.0723859	0.944125	0.957224	0.925815	0.849695	Gzf1	Q4VBD9	-1.00925	-0.544921	0.49966	0.881763	nucleus
P11032-2;P11032	27.7092	34.4648	6.75556	31.087	11.9228	2.89823e-06	3.41765e-05	0.00360913	0.0334364	Gzma	P11032	6.01682	3.24835	5.72366e-05	0.00738562	nucleus
P10922	34.7059	34.6466	-0.0592099	34.6762	-0.272937	0.792023	0.839526	0.886031	0.843998	H1f0	P10922	0.420553	0.227128	0.778437	0.920751	nucleus
Q3THW5;P0C0S6;Q8R029;Q5NC91;Q3UA95;G3UWL7	33.8503	35.9667	2.1164	34.9085	9.94676	1.09405e-05	8.94341e-05	0.0157071	0.0988303	H2afz	P0C0S6	2.44718	1.32149	0.10163	0.60268	nucleus
P27661	35.6827	38.4685	2.7858	37.0756	16.9558	2.06684e-07	6.03793e-06	3.0367e-05	0.00069226	H2afx	P27661	3.43569	1.85582	0.0215097	0.295373	nucleus
Q9QZQ8	34.7655	36.8743	2.10883	35.8199	11.7325	3.26438e-06	3.68283e-05	0.00419918	0.0373847	H2afy	Q9QZQ8	2.59897	1.40364	0.082075	0.55056	nucleus
P84244;E0CZ27	34.1681	35.8723	1.70421	35.0202	2.37841	0.0455857	0.0790578	0.602673	0.786324	H3f3b	P84244	2.09033	1.12883	0.162007	0.707432	nucleus
Q3U0D9-3;Q3U0D9;Q3U0D9-2;Q3U0D9-4;F6T851	25.8012	26.4268	0.625602	26.114	0.647816	0.535793	0.616664	0.930493	0.850337	Hace1	Q3U0D9	-0.445426	-0.240514	0.76575	0.919543	nucleus
Q61425	36.5595	33.8292	-2.73026	35.1943	-12.8347	1.67685e-06	2.33068e-05	0.00100629	0.0121592	Hadh	Q61425	-1.92769	-1.04144	0.197018	0.746228	nucleus
Q8BY71;A2ATU9	27.7941	30.7078	2.91375	29.2509	9.85389	1.17104e-05	9.24375e-05	0.0167388	0.103203	Hat1	Q8BY71	2.18979	1.18221	0.143064	0.681048	nucleus
Q8QZX2;Q8QZX2-2	28.5007	29.6621	1.16135	29.0814	2.02409	0.0786559	0.124994	0.665858	0.802598	Haus3	Q8QZX2	0.560461	0.302571	0.707801	0.913526	nucleus
O35387;G3X9M8	31.212	28.6865	-2.52548	29.9492	-10.703	6.41429e-06	6.03632e-05	0.00586957	0.0486863	Hax1	O35387	-2.65419	-1.43293	0.0758888	0.531103	nucleus
Q61191;B1AUX2;F6SJS2	32.6578	34.8535	2.19575	33.7557	12.5059	2.034e-06	2.65134e-05	0.00223972	0.0230428	Hcfc1	Q61191	2.31883	1.25201	0.120916	0.643456	nucleus
P08103;F6UND7;P08103-2	29.7804	34.7325	4.95207	32.2564	12.628	1.89222e-06	2.53504e-05	0.00202163	0.0212786	Hck	P08103	4.57404	2.46931	0.00222171	0.0775909	nucleus
P49710;E9Q4E5	29.3628	35.9441	6.58132	32.6534	17.4017	1.6976e-07	5.38652e-06	1.84938e-05	0.000453985	Hcls1	P49710	6.13056	3.3096	4.1353e-05	0.00603268	nucleus
O09106;D3YYI8	31.496	32.9929	1.49688	32.2444	7.1278	0.000115149	0.000544111	0.0873041	0.347722	Hdac1	O09106	1.41763	0.765354	0.343085	0.836618	nucleus
Q6P3E7;G3X9I8;D3Z7T3;D3Z7T4	27.0783	28.2306	1.15225	27.6544	1.99305	0.082489	0.130185	0.671516	0.803935	Hdac10	Q6P3E7	0.30364	0.163935	0.839076	0.926054	nucleus
Q6NZM9;Q6NZM9-2	26.5988	28.6768	2.07804	27.6378	2.40316	0.0438804	0.0764578	0.598361	0.785115	Hdac4	Q6NZM9	1.14592	0.618706	0.443422	0.868736	nucleus
Q9Z2V5;Q3UG37;B1AUA8	29.7128	28.352	-1.36074	29.0324	-3.27595	0.0117374	0.0248889	0.370641	0.693549	Hdac6	Q9Z2V5	-1.75054	-0.945036	0.241731	0.782982	nucleus
Q8C2B3-2;Q8C2B3-3;E9PXW8;Q8C2B3-5;Q8C2B3;E9PX62;Q8C2B3-4;E9PXW1;Q8C2B3-6;E9Q4I7;E9PZG4;F6VIB5;F6RY11	27.6362	28.9202	1.28397	28.2782	2.84655	0.0222743	0.0429717	0.523616	0.761749	Hdac7	Q8C2B3	0.532519	0.287497	0.721737	0.915054	nucleus
Q8VH37;Q8VH37-2	24.709	26.0132	1.30422	25.5784	2.36874	0.0573533	0.0955658	0.604362	0.786794	Hdac8	Q8VH37	0.0429755	0.0232084	0.977064	0.935827	nucleus
P51859;E0CXA0;E0CYW7	34.2233	35.0755	0.852178	34.6494	4.94163	0.00123807	0.0037543	0.24508	0.599437	Hdgf	P51859	1.24791	0.67391	0.403824	0.857696	nucleus
Q3UMU9-3;Q3UMU9;Q3UMU9-2	31.4585	31.8527	0.394149	31.6556	1.46233	0.182931	0.254075	0.770916	0.824786	Hdgfl2	Q3UMU9	0.308369	0.166483	0.836609	0.925853	nucleus
Q9JMG7;Q9JMG7-2	27.4309	29.0414	1.61056	28.2361	1.41796	0.19508	0.267863	0.779427	0.826367	Hdgfl3	Q9JMG7	0.823348	0.444515	0.581876	0.896744	nucleus
Q8VDJ3	36.6577	35.251	-1.40665	35.9543	-6.82074	0.000155343	0.000687825	0.0746061	0.312976	Hdlbp	Q8VDJ3	-0.586966	-0.317117	0.694444	0.912009	nucleus
G5E835;Q6NVF4;D6RGT6	29.4084	30.0469	0.638511	29.7277	1.23598	0.252563	0.332409	0.814597	0.832608	Helb	Q6NVF4	0.1957	0.105649	0.895875	0.930416	nucleus
Q60848;Q60848-2;D3Z414	28.576	28.8477	0.27175	28.7118	0.332505	0.74831	0.803272	0.9934	0.858473	Hells	Q60848	-0.316039	-0.170616	0.832612	0.925523	nucleus
Q6DFV5;Q6DFV5-3;Q6DFV5-2;A2AAU3;A2AAU5;Q6PAR9	26.8321	27.8589	1.02676	27.3455	3.94601	0.00452475	0.0110889	0.3612	0.688038	Helz	Q6DFV5	0.135277	0.0730373	0.927909	0.932657	nucleus
E9QAM5;A2AS03;A2AS05;E9Q8D9;E9Q7J7	33.0574	32.1583	-0.89917	32.6079	-5.40203	0.000713692	0.00238872	0.153396	0.483645	Helz2	E9QAM5	-0.706487	-0.38147	0.636535	0.904766	nucleus
Q4U2R1-2;Q4U2R1;F8WJE1	29.2068	29.3806	0.173759	29.2937	0.565428	0.587751	0.664181	0.946904	0.852549	Herc2	Q4U2R1	-0.304157	-0.1642	0.838819	0.926033	nucleus
Q6PAV2-2;Q6PAV2;Q6PAV2-3	31.819	33.35	1.53107	32.5845	6.31236	0.000260888	0.0010429	0.132167	0.446605	Herc4	Q6PAV2	1.50807	0.8142	0.313168	0.823761	nucleus
F2Z461;Q9D9A3	23.4612	25.1181	1.65692	24.2896	1.85827	0.101337	0.155084	0.696301	0.809585	Herc6	F2Z461	0.178369	0.0963457	0.904999	0.93107	nucleus
Q8R409	30.1094	29.6855	-0.423956	29.8974	-1.07002	0.316757	0.401186	0.731662	0.817105	Hexim1	Q8R409	-0.744685	-0.402022	0.618479	0.902258	nucleus
Q3TVI4;A2AB66;A2AB67;A2AB65	25.5933	23.81	-1.78329	24.5743	-1.31121	0.232559	0.310044	0.68672	0.80744	Hexim2	Q3TVI4	-2.89052	-1.56081	0.0531784	0.447987	nucleus
D3Z4R1;Q8CA92;F6XQ35	24.7318	26.0938	1.36199	25.2766	1.02473	0.354709	0.440463	0.855895	0.839388	Hfm1	D3Z4R1	0.104727	0.0565562	0.944146	0.933738	nucleus
P43120;G3UXH1	28.21	26.1477	-2.06228	27.1788	-4.11952	0.00357212	0.0090747	0.268509	0.621147	Hhex	P43120	-2.71381	-1.46509	0.0695401	0.5093	nucleus
Q9JLZ6;Q9JLZ6-2	29.2216	29.5622	0.340601	29.3919	0.60606	0.561777	0.640683	0.938807	0.851466	Hic2	Q9JLZ6	-0.134754	-0.0727474	0.928195	0.932676	nucleus
Q8BLR9-2;Q8BLR9	27.4658	27.8128	0.346974	27.6393	0.636534	0.542741	0.623248	0.932738	0.850644	Hif1an	Q8BLR9	-0.434151	-0.234392	0.771545	0.920099	nucleus
Q9JLR9	31.8685	28.0189	-3.84963	29.9437	-10.1663	9.33619e-06	7.96259e-05	0.00877768	0.0659247	Higd1a	Q9JLR9	-3.86401	-2.08617	0.00975891	0.19608	nucleus
P70349;B0R1E3	34.9855	34.6643	-0.32117	34.8249	-1.07039	0.3166	0.401093	0.731592	0.81709	Hint1	P70349	0.207292	0.111958	0.889696	0.929967	nucleus
Q9D0S9	34.8379	32.2507	-2.58722	33.5443	-10.0967	9.81457e-06	8.25382e-05	0.00923691	0.0684518	Hint2	Q9D0S9	-2.08446	-1.12578	0.163146	0.708879	nucleus
Q9CPS6;F8WH96;E9Q7F8	30.5088	28.9365	-1.57232	29.7226	-5.33546	0.000771464	0.00254412	0.158254	0.491435	Hint3	Q9CPS6	-1.8235	-0.984434	0.222664	0.768696	nucleus
Q8VD75;E9Q4E3	31.9839	35.3133	3.32939	33.6486	14.0267	8.63545e-07	1.50357e-05	0.000587632	0.00794899	Hip1	Q8VD75	3.33511	1.80063	0.0257113	0.319356	nucleus
Q61666;Q61666-2;Q61666-4	26.7743	28.2047	1.43048	27.4895	1.61351	0.146459	0.210417	0.742131	0.819218	Hira	Q61666	0.528916	0.285569	0.723526	0.915246	nucleus
Q8BLH7;D3YWU7	23.8707	27.1049	3.23425	25.7188	5.42863	0.00109729	0.00339138	0.199028	0.548591	Hirip3	Q8BLH7	1.82702	0.986789	0.221559	0.767811	nucleus
P43275	30.5938	36.357	5.76318	33.4754	19.5232	7.07777e-08	3.42198e-06	1.48273e-06	5.50693e-05	Hist1h1a	P43275	5.52681	2.98371	0.000218937	0.0170406	nucleus
P43276	33.5011	37.3922	3.89115	35.4467	14.2156	7.81104e-07	1.40047e-05	0.00049294	0.00692503	Hist1h1b	P43276	4.1611	2.24691	0.00537956	0.134674	nucleus
P15864	35.9822	38.8484	2.86622	37.4153	10.9698	5.35538e-06	5.23384e-05	0.00754439	0.0587885	Hist1h1c	P15864	3.56827	1.92755	0.0169512	0.264341	nucleus
P43277	34.1908	36.1265	1.93574	35.1586	5.26544	0.000837818	0.00271924	0.213697	0.566133	Hist1h1d	P43277	2.3258	1.256	0.119737	0.641206	nucleus
P43274	35.1305	36.6188	1.48833	35.8746	5.61468	0.000558825	0.00194551	0.183218	0.528023	Hist1h1e	P43274	2.04204	1.10292	0.17186	0.7195	nucleus
Q8CGP6;Q8CGP5;Q8BFU2;P22752;Q8R1M2;Q8CGP7;Q8CGP4	35.6918	38.6611	2.9693	37.1765	4.00452	0.00417597	0.0103711	0.353546	0.683423	Hist3h2a	Q8BFU2	3.62078	1.9558	0.0154027	0.252177	nucleus
F8WIX8;Q6GSS7;Q64523	31.7867	33.9689	2.18219	32.8778	3.30639	0.0112253	0.0239663	0.451496	0.733822	Hist2h2ac	Q64523	2.15356	1.1627	0.149783	0.690934	nucleus
Q6ZWY9;Q64478;Q64525;P10854;G3X9D5	36.8967	39.8036	2.90685	38.3501	16.436	2.6164e-07	7.04635e-06	5.33295e-05	0.0011072	Hist1h2bm	P10854	3.76816	2.03591	0.0116688	0.217713	nucleus
P68433	32.0833	36.1445	4.06127	34.1139	6.85473	0.000150205	0.000671399	0.100711	0.380786	Hist1h3g	P68433	4.0843	2.20514	0.00630217	0.148222	nucleus
P84228	35.4855	38.7024	3.21695	37.094	9.25068	1.84698e-05	0.00012753	0.0250031	0.136959	Hist1h3f	P84228	3.83249	2.07008	0.0103374	0.202976	nucleus
P62806	37.0411	40.4982	3.45708	38.7697	10.3872	7.98296e-06	7.05808e-05	0.0115388	0.08017	Hist1h4h	P62806	4.34355	2.34687	0.00364678	0.104356	nucleus
Q64522	26.7401	28.8743	2.13414	27.8072	5.09055	0.00103265	0.00322884	0.230267	0.584378	Hist2h2ab	Q64522	1.22663	0.662277	0.411988	0.860121	nucleus
Q9D2U9;Q8CGP0	26.4168	31.4416	5.02486	28.9292	9.00814	2.23436e-05	0.000147722	0.0292112	0.153492	Hist3h2ba	Q9D2U9	4.06104	2.19268	0.00660371	0.152478	nucleus
Q3UHF7	24.9127	26.9347	2.022	26.2607	1.47937	0.191532	0.263926	0.767656	0.824172	Hivep2	Q3UHF7	0.79624	0.429988	0.594275	0.89868	nucleus
E9Q7I8;A2A884	25.7248	29.3806	3.65589	27.5527	6.87284	0.0029331	0.00768405	0.099774	0.378585	Hivep3	A2A884	2.57155	1.38855	0.0854174	0.560416	nucleus
Q920N2;Q3TG10	29.106	27.3185	-1.78749	28.2123	-3.29744	0.0113734	0.0242288	0.367772	0.691896	Hlcs	Q920N2	-2.28296	-1.23247	0.126829	0.654334	nucleus
Q6PCN7	28.0194	30.0391	2.01962	29.0293	4.51108	0.00212989	0.00589693	0.29162	0.640373	Hltf	Q6PCN7	1.33491	0.720676	0.371995	0.847378	nucleus
Q61670;G3V024	25.6508	25.97	0.319259	25.8636	0.370647	0.724145	0.783219	0.98578	0.857535	Hlx	Q61670	-0.777966	-0.42008	0.6028	0.89997	nucleus
Q8BJA3-3;F7B1S4;Q8BJA3-4;Q8BJA3-2;G8JL32;Q8BJA3	24.6744	27.7722	3.09782	26.4446	2.00067	0.0869788	0.136267	0.670127	0.803608	Hmbox1	Q8BJA3	1.83056	0.988576	0.220723	0.767136	nucleus
Q9DC33;Q9DC33-2;Q9DC33-3;Q9DC33-4	27.7451	28.7352	0.990057	28.3108	1.868	0.105471	0.160444	0.694501	0.809186	Hmg20a	Q9DC33	0.25757	0.139056	0.863236	0.927975	nucleus
Q9Z104;E9Q2W1;F7AVN4	24.4699	26.3556	1.88575	25.4128	3.43294	0.00933674	0.0204733	0.432681	0.725425	Hmg20b	Q9Z104	0.582866	0.314781	0.696583	0.912255	nucleus
P17095	30.6974	32.4358	1.7384	31.5666	4.83521	0.00141219	0.00417723	0.256067	0.609919	Hmga1	P17095	1.52007	0.820629	0.309363	0.821979	nucleus
P52927	26.9118	27.4839	0.572054	27.1979	0.622991	0.551153	0.630805	0.935435	0.85101	Hmga2	P52927	-0.305551	-0.164969	0.838075	0.925973	nucleus
P63158;D3YZ18;D3YVC6	33.8787	36.2296	2.35089	35.0542	10.5111	7.32117e-06	6.64066e-05	0.0105589	0.0753654	Hmgb1	P63158	2.6866	1.45078	0.0723087	0.519052	nucleus
P30681	30.9703	36.3306	5.36029	33.6505	22.491	2.40088e-08	2.31394e-06	2.74926e-08	2.02487e-06	Hmgb2	P30681	5.18949	2.80164	0.000519377	0.0296334	nucleus
O54879;G5E920;A2AP78	30.3871	30.9167	0.529646	30.6519	1.39938	0.200375	0.273692	0.782998	0.827021	Hmgb3	O54879	0.257272	0.13889	0.863397	0.927987	nucleus
P18608;D3Z607	30.4346	29.7188	-0.71572	30.0767	-2.10278	0.0697005	0.112713	0.547497	0.769748	Hmgn1	P18608	-0.979825	-0.528967	0.512299	0.884342	nucleus
A3KGL9;P09602;B7ZCQ3;F6W687;Q5XK38;E9Q2Z4;D3YUY4	30.1936	33.029	2.83535	31.6113	3.78688	0.00564204	0.0133763	0.382535	0.700221	Hmgn2	P09602	2.52928	1.36545	0.0907491	0.575274	nucleus
Q9JL35	33.9624	31.997	-1.96538	32.9797	-4.83824	0.00140687	0.00416546	0.19828	0.547659	Hmgn5	Q9JL35	-1.61509	-0.87217	0.279961	0.806894	nucleus
P14901;E9Q8W7	29.8506	36.1776	6.32697	33.0141	13.9573	8.9628e-07	1.52622e-05	0.000626517	0.00834814	Hmox1	P14901	5.96117	3.21815	6.70517e-05	0.00807586	nucleus
P97825	28.1132	30.6916	2.57839	29.4024	6.74284	0.000167872	0.000730397	0.106658	0.394402	Jpt1	P97825	1.91001	1.03115	0.20148	0.750446	nucleus
Q6PGH2;Q6UY53	31.1015	30.9167	-0.184809	31.0091	-0.866427	0.412239	0.498615	0.770335	0.824677	Jpt2	Q6PGH2	-0.332758	-0.179647	0.823894	0.924794	nucleus
P22361	29.6779	22.8658	-6.81202	26.2719	-7.69351	6.80098e-05	0.000356922	0.0453476	0.216852	Hnf1a	P22361	-7.2079	-3.8912	1.43373e-06	0.000490842	nucleus
P27889;P27889-3	24.0933	21.4885	-2.6048	23.0514	-3.44051	0.0199213	0.0392806	0.349027	0.680633	Hnf1b	P27889	-3.97327	-2.14592	0.00785403	0.170914	nucleus
E9Q0V2;P49698;P49698-2;B9VVT7;A2A5I6;Q9WUU6;Q059V1;E9QPS1;A2A5I4	31.3569	24.1755	-7.18133	27.7662	-11.5645	3.63117e-06	3.98009e-05	0.00297114	0.02879	Hnf4a	P49698	-7.28481	-3.93292	1.10511e-06	0.000428587	nucleus
Q9CX86	31.86	33.8249	1.96493	32.8425	8.11155	4.69866e-05	0.000267354	0.0504509	0.235508	Hnrnpa0	Q9CX86	1.94907	1.0523	0.19239	0.7417	nucleus
P49312	32.9312	35.143	2.21183	34.0371	10.8862	5.66438e-06	5.4584e-05	0.00802818	0.0616508	Hnrnpa1	P49312	2.38252	1.28643	0.11103	0.623658	nucleus
F6U106;O88569;O88569-2	36.1052	37.4637	1.35848	36.7845	7.40436	8.86667e-05	0.000441548	0.0752329	0.314777	Hnrnpa2b1	O88569	2.08195	1.12468	0.163558	0.7094	nucleus
Q8BG05;A2AL12	35.0422	37.1021	2.05992	36.0721	11.0929	4.93394e-06	4.91661e-05	0.00687913	0.0548295	Hnrnpa3	Q8BG05	2.59825	1.40332	0.0821458	0.550774	nucleus
Q99020;Q20BD0;Q9D6G1;Q80XR6	33.3411	34.8726	1.5315	34.1068	8.07149	4.8649e-05	0.000275069	0.0516442	0.239743	Hnrnpab	Q99020	1.77358	0.95768	0.235491	0.778505	nucleus
Q60668-3;Q60668;F6ZV59;Q60668-4;G5E8G0;Q60668-2;G3X9W0;F6SHF3;F7A465	34.023	35.813	1.79	34.918	7.68915	6.8278e-05	0.00035794	0.0642627	0.281813	Hnrnpd	Q60668	2.15084	1.16149	0.150206	0.691535	nucleus
Q9Z2X1;Q9Z2X1-2	34.5825	36.3556	1.77312	35.4691	8.15524	4.52461e-05	0.000259512	0.0491764	0.230933	Hnrnpf	Q9Z2X1	2.2314	1.20509	0.135485	0.66911	nucleus
O35737;Q8C2Q7	33.5559	34.9156	1.35968	34.2357	6.88213	0.0001462	0.000656845	0.0992956	0.377455	Hnrnph1	O35737	1.63917	0.885125	0.272879	0.80287	nucleus
P70333	32.2194	32.9346	0.715283	32.577	3.16289	0.0138667	0.0287714	0.47338	0.742964	Hnrnph2	P70333	0.762009	0.411418	0.610299	0.901077	nucleus
P61979-2;P61979;D3YWG1	35.8716	37.6346	1.76293	36.7531	10.1755	9.27507e-06	7.91746e-05	0.0134014	0.088703	Hnrnpk	P61979	2.44572	1.32113	0.101723	0.602899	nucleus
G5E924;E9Q8W8;Q8R081;G3UY38;G3UY56;G3UYY3	34.5022	36.2967	1.79451	35.3994	11.2239	4.52592e-06	4.6742e-05	0.00622963	0.0509338	Hnrnpl	Q8R081	2.2388	1.20907	0.134199	0.666995	nucleus
Q9D0E1-2;Q9D0E1;E9Q0P7	34.8619	36.4224	1.56052	35.6422	7.07843	0.000120748	0.00056431	0.0896154	0.353671	Hnrnpm	Q9D0E1	2.06746	1.1166	0.166604	0.713188	nucleus
Q8VEK3;G3XA10	35.2164	36.9414	1.725	36.0789	10.1132	9.69848e-06	8.1919e-05	0.0139975	0.0913343	Hnrnpu	Q8VEK3	2.29367	1.23885	0.124874	0.650812	nucleus
Q8VDM6;Q8VDM6-2;Q8VDM6-3	34.2678	34.6738	0.405961	34.4708	1.31337	0.226554	0.303183	0.79959	0.830001	Hnrnpul1	Q8VDM6	0.809435	0.437124	0.58817	0.897736	nucleus
F8VPM4;Q00PI9	33.4352	35.6717	2.23642	34.5534	10.7101	6.38317e-06	6.0129e-05	0.00913955	0.0679216	Hnrnpul2	Q00PI9	2.49489	1.34719	0.0951499	0.586801	nucleus
Q921F4;F6SB69;Q921F4-4;Q921F4-5	32.616	33.6166	1.00063	33.1163	4.21636	0.00313666	0.00812248	0.326703	0.666097	Hnrnpll	Q921F4	1.11643	0.602795	0.455234	0.871704	nucleus
Q8R1H0	29.7101	27.1025	-2.60753	28.4063	-5.49037	0.000644262	0.00219068	0.147127	0.473232	Hopx	Q8R1H0	-2.99781	-1.61837	0.0449872	0.417302	nucleus
Q3TEA8;Q3TEA8-3;A2AM65;A2AM63;A2AM69	29.1017	30.1229	1.02119	29.6123	2.62913	0.0310144	0.0568215	0.559665	0.773621	Hp1bp3	Q3TEA8	0.524972	0.283408	0.725533	0.91546	nucleus
Q8VCC1	33.1144	34.7946	1.68027	33.9545	7.26457	0.000101091	0.000490753	0.0811522	0.331338	Hpgd	Q8VCC1	1.88287	1.01667	0.207885	0.75626	nucleus
O35453-2;O35453;G3UWE8;E9Q5P0;F6W6S4;F7C9T6	31.1451	27.8465	-3.29859	29.4958	-13.9955	8.78067e-07	1.51207e-05	0.000344349	0.00518697	Hpn	O35453	-3.43895	-1.8566	0.0214551	0.295046	nucleus
Q6YGZ1;D3Z3C3	25.5411	28.2816	2.74048	26.9114	6.42066	0.000233033	0.000951666	0.125343	0.433543	Hpse	Q6YGZ1	1.62416	0.877013	0.277299	0.805401	nucleus
P52760	37.4354	33.7831	-3.6523	35.6092	-13.4062	1.21162e-06	1.86698e-05	0.000599478	0.00807186	Rida	P52760	-2.69718	-1.45745	0.0710078	0.514519	nucleus
Q9CQZ1	30.7044	29.8892	-0.815176	30.2968	-1.53764	0.163845	0.2315	0.645511	0.797635	Hsbp1	Q9CQZ1	-1.03229	-0.557294	0.489972	0.879706	nucleus
P38532-2;P38532;Q52L52	24.5721	27.4656	2.89356	26.0188	4.34725	0.00263704	0.00704427	0.310797	0.654905	Hsf1	P38532	1.60848	0.868658	0.281902	0.807968	nucleus
P07901;B7ZC50;B7ZC49	36.1396	36.656	0.516396	36.3978	2.86135	0.0217811	0.0421974	0.521207	0.760911	Hsp90aa1	P07901	1.24585	0.673018	0.404446	0.857883	nucleus
P11499;E9Q3D6;E9PX27;D3Z1R1	38.1872	38.9619	0.774693	38.5746	4.15787	0.00339233	0.0086889	0.333979	0.670978	Hsp90ab1	P11499	1.86075	1.00567	0.212847	0.760582	nucleus
Q61696	34.1849	33.9706	-0.214383	34.0777	-1.16252	0.279523	0.361352	0.714308	0.81349	Hspa1a	Q61696	0.174659	0.0943209	0.906986	0.93121	nucleus
P17156;REV__F6RL59;REV__Q9CYG3;REV__F6RCJ3;REV__F6YKN8	29.6454	30.4082	0.762867	30.0268	1.89232	0.0962172	0.148521	0.690007	0.808181	Hspa2	P17156	0.361319	0.195059	0.809066	0.923521	nucleus
P48722;P48722-2;E0CY23;F6SMW7;F6TFH3	33.0579	33.3304	0.272451	33.1942	1.00151	0.34678	0.432343	0.86046	0.840104	Hspa4l	P48722	0.465219	0.251197	0.75567	0.918557	nucleus
P20029	38.6237	38.9965	0.372759	38.8101	2.00267	0.0812829	0.128763	0.669762	0.803522	Hspa5	P20029	1.53483	0.829616	0.304094	0.819452	nucleus
P63017;Q504P4;D3Z5E2;D3YW43	37.939	38.9378	0.998736	38.4384	5.95582	0.000382134	0.00142209	0.156678	0.488934	Hspa8	P63017	2.04157	1.10332	0.171704	0.719316	nucleus
Q7TSZ0;P38647	37.9188	36.4428	-1.47599	37.1808	-8.48274	3.42696e-05	0.000206862	0.0278752	0.148377	Hspa9	P38647	-0.436672	-0.235989	0.770032	0.919955	nucleus
P14602;P14602-2;P14602-3;D3YZ06	31.7028	30.1247	-1.5781	30.9138	-3.81442	0.00542918	0.0129628	0.302961	0.649112	Hspb1	P14602	-1.62132	-0.875338	0.278218	0.805919	nucleus
Q5EBG6	24.9086	24.1343	-0.774375	24.6505	-0.924228	0.392435	0.479228	0.759293	0.822579	Hspb6	Q5EBG6	-2.00085	-1.0805	0.180739	0.729553	nucleus
Q9JK92	31.8426	28.2462	-3.59639	30.0444	-6.8505	0.000150834	0.000673284	0.0734009	0.309485	Hspb8	Q9JK92	-3.61529	-1.95188	0.0156101	0.253845	nucleus
P63038;D3Z2F2;D3Z7J9	38.6819	37.1006	-1.58128	37.8912	-8.2943	4.01667e-05	0.000234817	0.031409	0.161627	Hspd1	P63038	-0.409073	-0.221118	0.784153	0.921283	nucleus
Q61699;Q61699-2;E9Q0U7;D3Z3I9;D3Z027	34.3858	34.3152	-0.0705996	34.3505	-0.254076	0.806039	0.849732	0.889762	0.844551	Hsph1	Q61699	0.353428	0.190867	0.813093	0.923871	nucleus
Q99KN6;Q9Z2G9;Q9Z2G9-2	32.4218	32.0001	-0.421757	32.211	-2.51593	0.0368926	0.065828	0.48083	0.745935	Htatip2	Q9Z2G9	-0.339765	-0.183446	0.820233	0.924484	nucleus
Q8BGC0;Q8BGC0-2	31.2005	31.126	-0.0744666	31.1633	-0.383239	0.711826	0.772446	0.864265	0.840696	Htatsf1	Q8BGC0	-0.205182	-0.110772	0.890857	0.930052	nucleus
Q9JIY5;D3YX27;D3YX28;F6TCV0;F6XUR8	32.0647	31.8104	-0.254288	31.9376	-0.821721	0.43575	0.520654	0.778908	0.826271	Htra2	Q9JIY5	-0.234495	-0.126605	0.875377	0.928903	nucleus
Q8BQY8;Q8BQY8-2;Q8BQY8-3	26.7665	28.6211	1.85461	27.6938	3.74892	0.00595021	0.0139717	0.387736	0.703049	Hus1	Q8BQY8	0.951692	0.513831	0.524443	0.886717	nucleus
Q7TMY8;A2AFQ0;Q7TMY8-3;Q7TMY8-4;Q7TMY8-2;F6XP90;E9PZ23;F6UYC1;F6SJC5	33.4868	33.406	-0.0807923	33.4464	-0.362327	0.726775	0.785223	0.868384	0.841331	Huwe1	Q7TMY8	0.18667	0.100798	0.900631	0.930758	nucleus
O35632	28.8678	25.3915	-3.47627	27.378	-17.4368	7.15514e-07	1.32219e-05	8.95012e-06	0.000248548	Hyal2	O35632	-4.01324	-2.16657	0.00727789	0.162458	nucleus
Q9CR41;Q9CR41-2	29.7433	29.8073	0.0640376	29.7753	0.118586	0.908615	0.931205	0.963874	0.854768	Hypk	Q9CR41	-0.32046	-0.173001	0.830308	0.925332	nucleus
Q6ZPR6;Q6ZPR6-2	30.1655	28.7548	-1.41071	29.4602	-2.44109	0.0413918	0.0727128	0.49257	0.750479	Ibtk	Q6ZPR6	-1.72167	-0.929453	0.249581	0.788363	nucleus
P41136	25.9984	25.194	-0.804382	25.5962	-0.649685	0.534647	0.615762	0.812141	0.832187	Id2	P41136	-1.84107	-0.994089	0.21816	0.765043	nucleus
Q3TKM5;P70404	33.1324	32.5139	-0.618511	32.8232	-2.45136	0.0407429	0.0717557	0.49095	0.749862	Idh3g	P70404	-0.412767	-0.222877	0.782479	0.921128	nucleus
O89113	26.1454	25.036	-1.10935	25.5907	-3.53034	0.00811426	0.0182108	0.337573	0.673337	Ier5	O89113	-2.12044	-1.14492	0.15611	0.699699	nucleus
Q9R002	25.8046	23.407	-2.3976	24.7771	-3.43738	0.0114798	0.0244069	0.349431	0.680884	Ifi202b	Q9R002	-3.46803	-1.87261	0.0203568	0.288247	nucleus
Q8CGE8	28.924	34.3925	5.46856	31.6583	8.20689	4.32802e-05	0.00024954	0.0477044	0.22558	Ifi205	Q8CGE8	4.94138	2.66763	0.000951311	0.0446021	nucleus
Q9D8C4;D6RFB1	32.4887	33.3635	0.874805	32.9261	3.38452	0.0100161	0.0217211	0.439826	0.728675	Ifi35	Q9D8C4	0.968436	0.522882	0.517164	0.885306	nucleus
Q8R5F7;Q8R5F7-2	32.0411	32.3507	0.3096	32.1959	0.940025	0.375536	0.461925	0.872571	0.841972	Ifih1	Q8R5F7	0.325281	0.17562	0.827779	0.925121	nucleus
Q9CQW9;E9Q0C7	31.1679	32.5505	1.38255	31.8592	5.93223	0.000392121	0.00145253	0.158414	0.491687	Ifitm3	Q9CQW9	1.24616	0.672772	0.404619	0.857935	nucleus
P19182;E9Q949;F6TBT6;E9QA38;E9QA50;E9PVS0;E9PZB9;E9Q1E6	23.8901	24.9861	1.09602	24.4381	1.11194	0.29942	0.382403	0.838792	0.836648	Ifrd1	P19182	-0.307826	-0.16626	0.836826	0.92587	nucleus
E9Q9G8;Q6NWV3;Q6NWV3-2	26.0169	27.3475	1.33065	26.6822	0.923009	0.3838	0.470711	0.875929	0.842483	Ift122	Q6NWV3	0.297192	0.160469	0.842433	0.926327	nucleus
Q8BKE9;B1AWG1	24.7718	24.1554	-0.616388	24.4636	-0.72349	0.490606	0.574389	0.797838	0.829691	Ift74	Q8BKE9	-1.86669	-1.00808	0.211752	0.759642	nucleus
O88477	27.7382	28.0725	0.334376	27.9053	0.6276	0.548282	0.62804	0.934517	0.850886	Igf2bp1	O88477	-0.399322	-0.215585	0.789425	0.921767	nucleus
Q5SF07;Q5SF07-2	28.145	27.5841	-0.560856	27.8645	-1.10819	0.300936	0.383719	0.724483	0.815626	Igf2bp2	Q5SF07	-1.22371	-0.660639	0.413145	0.860458	nucleus
Q9CPN8	29.5529	29.3496	-0.203317	29.4513	-0.271442	0.793131	0.840073	0.886326	0.844042	Igf2bp3	Q9CPN8	-0.620965	-0.335229	0.677946	0.91006	nucleus
Q07113	31.6552	31.1355	-0.519741	31.3953	-1.85675	0.101571	0.155333	0.589258	0.782518	Igf2r	Q07113	-0.571266	-0.30842	0.702418	0.912921	nucleus
Q6PE62;P47878	24.458	26.9795	2.52149	25.7187	2.23073	0.057236	0.0953867	0.628683	0.793337	Igfbp3	P47878	1.21653	0.656999	0.415724	0.861204	nucleus
Q9QZ85	35.3113	33.743	-1.56824	34.5272	-7.96747	5.32793e-05	0.000296214	0.038451	0.190143	Iigp1	Q9QZ85	-0.983036	-0.530962	0.51071	0.884024	nucleus
Q9Z1M8	31.0169	31.451	0.434162	31.234	1.88453	0.0973661	0.149983	0.691445	0.808504	Ik	Q9Z1M8	0.271472	0.14656	0.855935	0.927405	nucleus
Q7TT37	31.4733	31.7343	0.260989	31.6038	1.01383	0.341225	0.426647	0.858038	0.839725	Ikbkap	Q7TT37	0.177783	0.0959823	0.905355	0.931095	nucleus
Q9R0T8;E9PYL6;E0CY50	27.8825	28.0281	0.14556	27.9553	0.347122	0.737724	0.794561	0.99048	0.858115	Ikbke	Q9R0T8	-0.562998	-0.303948	0.706532	0.913384	nucleus
O88522;E9Q2Y3;Q7TSS3;Q8VC91;A3KG41;A3KG38;A3KG44;A3KG40;A3KG39;A3KG37	29.839	31.1856	1.34664	30.5123	5.14622	0.000965718	0.00305283	0.224897	0.578635	Ikbkg	O88522	0.978814	0.528416	0.512739	0.88443	nucleus
G5E8H3;Q5SWT9;Q03267;Q571F4;Q03267-4;Q03267-5;Q5SWU0;Q3UQ33;Q03267-6;Q03267-2;E9QMU0;Q03267-3;Q5GGW5;E9Q6S3;Q8C9X3;Q5SWT6;Q5SWT7;P81183-2;P81183;Q8C208-2;Q8C208;Q8C208-4	25.8812	30.6575	4.77624	28.2693	6.67074	0.000180474	0.000771995	0.110635	0.40318	Ikzf2	P81183	3.71915	2.00819	0.0128587	0.229696	nucleus
O08900	23.5214	27.5372	4.01583	25.5293	3.97393	0.00435453	0.0107317	0.357534	0.685845	Ikzf3	O08900	2.54777	1.37616	0.0882456	0.568424	nucleus
O54824;O54824-2	28.4163	33.5562	5.13989	30.9863	7.75957	6.40821e-05	0.000340946	0.0617643	0.273857	Il16	O54824	4.5243	2.44249	0.00248091	0.0826024	nucleus
Q8BVZ5;D3Z6T7	25.4659	26.8898	1.42382	26.1778	1.05413	0.323532	0.408107	0.850121	0.838473	Il33	Q8BVZ5	0.294402	0.158973	0.843883	0.926445	nucleus
Q9CXY6	31.8163	32.6209	0.804598	32.2186	3.68721	0.00649032	0.0150061	0.396282	0.70758	Ilf2	Q9CXY6	0.78113	0.421728	0.601378	0.899757	nucleus
Q9Z1X4-3;Q9Z1X4;F6UW33;Q9Z1X4-2;Q45VK5	32.2312	33.5017	1.27049	32.8665	7.32411	9.5577e-05	0.00046894	0.0785864	0.324259	Ilf3	Q9Z1X4	1.31928	0.712296	0.377581	0.849296	nucleus
O55222;F6Q5Z1;D3YZA5	32.318	33.8203	1.50222	33.0692	5.11854	0.000998375	0.00314306	0.227555	0.581498	Ilk	O55222	1.56614	0.845582	0.294882	0.814856	nucleus
Q8R0F6;Q8R0F6-2	29.7919	30.3023	0.510373	30.0471	1.25535	0.245829	0.324965	0.810835	0.831962	Ilkap	Q8R0F6	0.134347	0.0725278	0.928411	0.932691	nucleus
Q921Y2	28.8874	28.5644	-0.32298	28.7259	-0.628143	0.547944	0.627752	0.816327	0.832904	Imp3	Q921Y2	-0.856531	-0.462403	0.566777	0.894284	nucleus
Q8VHZ7;F6VY64;D6RCI8	27.4888	26.8725	-0.616245	27.1806	-2.22912	0.0573781	0.0955905	0.526635	0.762791	Imp4	Q8VHZ7	-1.39338	-0.752263	0.351403	0.839866	nucleus
Q80V26	29.154	28.2917	-0.862283	28.7228	-2.51905	0.0367163	0.065562	0.480344	0.745743	Impad1	Q80V26	-1.34941	-0.728484	0.366837	0.845563	nucleus
P50096;F7DEU6;E0CYE2;E0CXK0;F6XXH9	25.9192	30.5712	4.65205	28.2452	5.13061	0.000983985	0.00310282	0.226393	0.580251	Impdh1	P50096	3.60157	1.94469	0.0159962	0.256891	nucleus
P24547	32.4333	33.0416	0.608319	32.7375	2.53224	0.0359804	0.0644148	0.576108	0.778652	Impdh2	P24547	0.69231	0.373793	0.643336	0.905678	nucleus
Q9WU62-2;Q9WU62	27.7566	29.9114	2.15473	28.834	1.80538	0.109807	0.16594	0.706118	0.811734	Incenp	Q9WU62	1.42426	0.768923	0.340839	0.835719	nucleus
D3YUP8;Q8VEK6;D3YX13	26.444	26.6804	0.236364	26.5622	0.206067	0.842042	0.879516	0.981341	0.856983	Ing3	Q8VEK6	-0.722718	-0.390216	0.628824	0.903711	nucleus
Q8C0D7-4;Q8C0D7-5;Q8C0D7-3;Q8C0D7-2;Q8C0D7	26.766	27.9522	1.18626	27.3591	2.22783	0.0574928	0.095732	0.629199	0.793472	Ing4	Q8C0D7	0.283248	0.152929	0.849746	0.926915	nucleus
Q9D8Y8;Q9D8Y8-2;Q9D8Y8-3	24.6701	26.2688	1.59865	25.5836	2.97752	0.0214413	0.0416814	0.502492	0.754195	Ing5	Q9D8Y8	0.330636	0.178557	0.824945	0.924883	nucleus
Q3TXT3	26.5235	27.1685	0.644911	26.846	1.87934	0.0981389	0.151005	0.692404	0.808718	Inip	Q3TXT3	-0.300317	-0.162148	0.840806	0.926195	nucleus
Q6ZPV2-2;D3YWI6;Q6ZPV2	27.776	28.9513	1.17527	28.3637	3.08597	0.0155452	0.0317353	0.485346	0.747702	Ino80	Q6ZPV2	0.448175	0.241959	0.764384	0.919411	nucleus
Q99PT3	25.6332	27.1502	1.51708	26.5001	0.907296	0.395436	0.481978	0.879031	0.842951	Ino80b	Q99PT3	0.416787	0.225054	0.780408	0.920935	nucleus
Q8BHA0;D3Z3N1;F8WIA0;D3Z6F3	26.239	25.1337	-1.10534	25.6863	-1.88815	0.0968316	0.149316	0.583849	0.780944	Ino80c	Q8BHA0	-2.10012	-1.13394	0.160119	0.704999	nucleus
Q8C5L6;Q5ND44	27.2686	29.1211	1.85248	28.1948	5.13953	0.0009735	0.00307377	0.225537	0.579328	Inpp5k	Q8C5L6	1.03701	0.559874	0.487965	0.879271	nucleus
F8VPU4;P15208	31.4928	28.7191	-2.7737	30.1059	-7.70394	6.73722e-05	0.000354154	0.0450671	0.2158	Insr	P15208	-2.85352	-1.54057	0.0563408	0.458389	nucleus
Q8K2A7;E9Q360;E9Q361;E9Q315;F6WSW2	28.7699	29.3867	0.616831	29.0783	2.35969	0.0469196	0.0810071	0.605944	0.787232	Ints10	Q8K2A7	0.0628169	0.0339121	0.966492	0.935171	nucleus
Q9D168	29.7114	29.0058	-0.705569	29.3586	-1.24465	0.249532	0.329048	0.699021	0.810185	Ints12	Q9D168	-1.09562	-0.59147	0.463748	0.873763	nucleus
Q80UK8;Q80UK8-2;Q5SXZ7	28.8119	28.9106	0.0986996	28.8613	0.299315	0.772558	0.823618	0.999969	0.859272	Ints2	Q80UK8	-0.447991	-0.241851	0.764486	0.919421	nucleus
Q7TPD0;Q7TPD0-2	30.7563	31.3333	0.576969	31.0448	1.59943	0.149553	0.214161	0.744798	0.819749	Ints3	Q7TPD0	0.368898	0.199155	0.805136	0.923177	nucleus
Q8CIM8;Q8CIM8-2;Q8CIM8-3	30.1302	30.4224	0.292237	30.2763	1.04831	0.326043	0.410951	0.851264	0.838655	Ints4	Q8CIM8	-0.0248797	-0.0134314	0.986725	0.936416	nucleus
Q8CHT3	28.9624	29.0968	0.134344	29.0296	0.429882	0.678967	0.745257	0.97395	0.856054	Ints5	Q8CHT3	-0.386141	-0.20846	0.796228	0.922384	nucleus
Q6PCM2;Q6PCM2-2;Q6PCM2-3	29.4994	29.9787	0.479232	29.739	1.9309	0.090717	0.141275	0.682902	0.806572	Ints6	Q6PCM2	0.0522708	0.0282185	0.972115	0.935522	nucleus
Q80V86;A2API3	29.7931	29.523	-0.270104	29.658	-1.29404	0.232829	0.310288	0.689887	0.808154	Ints8	Q80V86	-0.645928	-0.348706	0.665769	0.908566	nucleus
Q6PD10;Q6A097;Q3UGJ0	27.2624	25.5036	-1.75882	26.383	-3.7729	0.00575344	0.0135957	0.307866	0.652761	Ip6k1	Q6PD10	-2.57537	-1.39042	0.0849973	0.559201	nucleus
Q8K2V6;Q8K2V6-2;Q9CY51	29.6649	29.1956	-0.469282	29.4303	-1.79623	0.111337	0.167701	0.599752	0.785506	Ipo11	Q8K2V6	-0.867424	-0.468281	0.561856	0.893457	nucleus
Q8K0C1;Q8K0C1-2	27.6515	28.2932	0.641618	27.9724	1.06568	0.318593	0.402825	0.847854	0.838111	Ipo13	Q8K0C1	-0.107162	-0.0578548	0.942866	0.933654	nucleus
Q8VI75;Q5U4C5;D6RES6	31.1889	31.1041	-0.0847579	31.1465	-0.405979	0.69572	0.758982	0.85979	0.839999	Ipo4	Q8VI75	-0.217489	-0.117417	0.884355	0.929574	nucleus
Q8BKC5;E9PVZ5	33.2566	34.8119	1.55532	34.0342	6.72295	0.000171248	0.000742074	0.107743	0.396824	Ipo5	Q8BKC5	1.78269	0.96259	0.233098	0.776739	nucleus
Q9EPL8	32.2928	32.2817	-0.011138	32.2872	-0.0540894	0.95823	0.96837	0.929455	0.850195	Ipo7	Q9EPL8	0.048378	0.02612	0.974188	0.93565	nucleus
Q7TMY7;Q7TMY7-2;B2KGD7	29.2522	29.3316	0.0794341	29.2919	0.269195	0.794797	0.841653	0.993952	0.858541	Ipo8	Q7TMY7	-0.390581	-0.210856	0.793938	0.922178	nucleus
Q8BP00-2;Q8BP00	30.7096	27.1083	-3.60126	28.909	-5.14619	0.000965744	0.00305283	0.172701	0.51327	Iqcb1	Q8BP00	-3.81747	-2.06091	0.0106808	0.206923	nucleus
Q8BR10;Q99J34;B1AUW6;B1AUW9;Q62406;B1AUW8;Q62406-2;F6THK7;F6TQF4;F7CUT1;F6ZGQ1;B1AUW1;B1AUV9;F7ANU5	23.5849	25.9328	2.34792	24.7589	1.70958	0.126876	0.187448	0.724022	0.815531	Irak1	Q62406	0.890911	0.481213	0.551104	0.891603	nucleus
Q8CFA1-4;Q8CFA1-2;Q8CFA1;D3Z364	26.0256	27.1568	1.13116	26.5912	0.805578	0.444465	0.529166	0.899156	0.845925	Irak2	Q8CFA1	0.0992208	0.0535743	0.947087	0.93393	nucleus
Q8K4B2;D3Z007;D6RCU1	20.7764	28.1677	7.39134	25.7039	7.92372	0.000262443	0.00104738	0.0562509	0.255661	Irak3	Q8K4B2	5.44521	2.94298	0.000266733	0.0192519	nucleus
Q8R4K2;Q3USX5;D3Z3H5	29.8686	32.342	2.4734	31.1053	11.9126	2.91661e-06	3.43512e-05	0.00363868	0.0336418	Irak4	Q8R4K2	2.11073	1.13949	0.158083	0.702331	nucleus
P23906	28.2271	27.7158	-0.511362	27.9715	-1.13382	0.290677	0.372905	0.719677	0.814623	Irf2	P23906	-1.1599	-0.62619	0.437928	0.867307	nucleus
Q8R3Y8;Q8R3Y8-2	29.3663	29.6461	0.279784	29.5062	0.437175	0.673893	0.74053	0.972494	0.855869	Irf2bp1	Q8R3Y8	-0.170362	-0.0919702	0.909294	0.931373	nucleus
E9Q1P8	30.3028	30.2447	-0.058106	30.2737	-0.142656	0.890196	0.916633	0.911849	0.847743	Irf2bp2	E9Q1P8	-0.345162	-0.186338	0.817449	0.924246	nucleus
Q8K3X4	29.5911	30.7027	1.11155	30.1469	5.75356	0.000477851	0.00171351	0.172037	0.512308	Irf2bpl	Q8K3X4	0.700557	0.378197	0.639431	0.905157	nucleus
P70671	31.8407	31.4513	-0.389455	31.646	-1.54378	0.162372	0.229654	0.644408	0.797358	Irf3	P70671	-0.408672	-0.22064	0.784607	0.921325	nucleus
Q64287-2;Q64287	27.0107	29.1851	2.17437	28.0979	3.20345	0.0130593	0.0273076	0.467135	0.74042	Irf4	Q64287	1.31398	0.709424	0.379507	0.849946	nucleus
P56477;E9PWX5;F6Z6C6;E9Q5T2	27.8746	31.979	4.10445	29.9268	9.41834	1.6232e-05	0.000116153	0.0224105	0.126681	Irf5	P56477	3.39451	1.83261	0.0231982	0.305067	nucleus
P97431	29.0778	25.6833	-3.39449	27.623	-4.35708	0.00361131	0.00914777	0.243621	0.598002	Irf6	P97431	-3.89489	-2.10267	0.00919548	0.189047	nucleus
D3Z4U9;Q3TW14;P70434;F6TQ89	28.3302	27.4342	-0.896051	27.8822	-0.857858	0.416675	0.502217	0.771976	0.824984	Irf7	P70434	-1.52663	-0.824173	0.307278	0.820988	nucleus
P23611;F7C1A3;E0CZE4	26.9058	31.0833	4.17747	28.9945	10.0855	9.89401e-06	8.29892e-05	0.0142704	0.0925144	Irf8	P23611	3.29882	1.78105	0.0273634	0.329522	nucleus
E9Q8M6;Q61179;E9PZJ2	27.6098	29.7777	2.16791	28.6938	9.42519	1.61473e-05	0.000115718	0.0223097	0.126288	Irf9	Q61179	1.41187	0.762242	0.345051	0.837398	nucleus
Q9JL16-2;Q9JL16	24.7793	27.2191	2.43987	26.1735	3.75201	0.00761871	0.0172512	0.387311	0.70282	Isg20	Q9JL16	1.19086	0.643106	0.425653	0.864001	nucleus
P85094	35.5277	33.1995	-2.32819	34.3636	-7.12744	0.00011519	0.000544111	0.0629317	0.277596	Isoc2a	P85094	-1.7053	-0.921108	0.253858	0.791184	nucleus
Q9DCC7;F6RCA2	31.6323	28.1594	-3.4729	29.8958	-12.1358	2.54204e-06	3.11966e-05	0.00184726	0.0198139	Isoc2b	Q9DCC7	-3.52841	-1.90495	0.0182862	0.274267	nucleus
Q9CX00;Q8BHC2	32.1064	32.6759	0.569497	32.3912	2.35274	0.0474246	0.0816742	0.607159	0.787567	Ist1	Q9CX00	0.59656	0.322087	0.689903	0.911481	nucleus
Q69ZQ2	28.4776	29.7029	1.22536	29.0902	3.47362	0.00880393	0.0194732	0.426732	0.722659	Isy1	Q69ZQ2	0.620434	0.334948	0.678201	0.910091	nucleus
Q8C863;F6YH70	31.9225	34.6379	2.71536	33.2802	2.59492	0.0326824	0.0595157	0.565445	0.775415	Itch	Q8C863	2.71039	1.46334	0.0698745	0.510499	nucleus
Q91WI7;Q91WI7-2;Q3TWL5	27.5566	26.0197	-1.53693	26.7881	-2.64814	0.0301257	0.0554355	0.460471	0.737649	Itfg2	Q91WI7	-2.30225	-1.24295	0.123631	0.648535	nucleus
Q62469	28.6168	29.6746	1.05782	29.1457	1.15651	0.281826	0.363667	0.830078	0.835216	Itga2	Q62469	0.477141	0.257589	0.749658	0.917958	nucleus
O35671;Q3UGH2;G3UX55	28.2211	29.1647	0.943549	28.6929	1.08711	0.309592	0.393041	0.843652	0.837436	Itgb1bp1	O35671	0.293967	0.158703	0.844145	0.926466	nucleus
O54890	25.5196	30.8204	5.30084	28.5486	6.59132	0.000355885	0.00133992	0.115151	0.412843	Itgb3	O54890	4.18076	2.25753	0.00516535	0.131306	nucleus
Q7TS72	25.3556	25.3897	0.0341493	25.3751	0.0819918	0.937028	0.951765	0.956572	0.853821	Itpkc	Q7TS72	-1.11449	-0.601813	0.455969	0.871885	nucleus
P11881-7;P11881-5;P11881-3;P11881;F8WJH8;F8WJH7;E9Q7K4;Q8C7X9;F6ZHA0	31.8541	32.2154	0.361283	32.0347	1.40482	0.198812	0.272097	0.781952	0.82683	Itpr1	P11881	0.344394	0.185937	0.817835	0.924279	nucleus
Q9Z329;Q9Z329-3;Q9Z329-2;E9QQ74;B2KF92;B2KF89	32.7356	32.1119	-0.623655	32.4237	-2.67055	0.0291115	0.0537743	0.457068	0.736211	Itpr2	Q9Z329	-0.487031	-0.262965	0.744613	0.917448	nucleus
P70227	31.571	32.3727	0.801737	31.9719	2.32262	0.0496775	0.0848723	0.612442	0.789013	Itpr3	P70227	0.735546	0.397111	0.622773	0.902866	nucleus
Q9JHI5	36.4433	34.005	-2.4383	35.2242	-13.0672	1.46689e-06	2.13345e-05	0.000816994	0.0102873	Ivd	Q9JHI5	-1.65595	-0.894614	0.267771	0.799862	nucleus
Q920Q8;Q920Q8-2	30.8722	30.8783	0.0061102	30.8752	0.0134903	0.989577	0.992045	0.942914	0.852017	Ivns1abp	Q920Q8	-0.181785	-0.0981399	0.903238	0.930944	nucleus
Q8C1D8;Q8C1D8-2	29.2169	30.2857	1.06874	29.7513	2.9957	0.0177909	0.035567	0.499595	0.753121	Iws1	Q8C1D8	0.592578	0.319905	0.691895	0.911713	nucleus
Q9DCX8	33.6921	29.6979	-3.99414	31.695	-8.11693	4.67683e-05	0.000266624	0.0350795	0.176412	Iyd	Q9DCX8	-3.69094	-1.99308	0.0135511	0.23621	nucleus
G3UZT8;Q62315-2;Q62315;G3UZW3	23.8285	25.8611	2.03261	24.8448	1.98839	0.0830808	0.131011	0.672368	0.804135	Jarid2	Q62315	0.61803	0.333806	0.679236	0.910216	nucleus
Q69ZK6;G3UZM1;E9QPL3;G3UZX8	28.8031	29.0664	0.263258	28.9348	0.699064	0.504918	0.588431	0.920299	0.84893	Jmjd1c	Q69ZK6	-0.284967	-0.153841	0.848861	0.926844	nucleus
Q9ERI5;G3UVU9;Q9ERI5-2;E9PVN0;F6VRF7;F6VMC4	28.0172	27.5942	-0.423036	27.8057	-1.29742	0.231722	0.309027	0.689263	0.808014	Jmjd6	Q9ERI5	-1.10814	-0.598249	0.458641	0.872536	nucleus
P05627	23.6318	24.094	0.462127	23.8629	0.593855	0.575167	0.652253	0.941238	0.851793	Jun	P05627	-0.986706	-0.532951	0.509127	0.883706	nucleus
P09450	24.5249	27.9658	3.44093	26.2454	4.40441	0.00244655	0.00659755	0.304013	0.649901	Junb	P09450	2.14763	1.15984	0.150787	0.692359	nucleus
P15066;Q52L49	24.0667	27.4253	3.35862	25.9859	2.40682	0.0482153	0.082829	0.597726	0.784936	Jund	P15066	1.98552	1.07236	0.184046	0.733116	nucleus
Q02257	33.3848	33.8273	0.442519	33.6061	1.93564	0.0900637	0.140439	0.682033	0.806373	Jup	Q02257	0.692212	0.373776	0.643351	0.90568	nucleus
A2CG49-2;A2CG49;F6QYT9;E9QN83;A2CG49-7;A2CG49-9;A2CG49-8;B1B1A7;D3Z559;A2CG49-5;D3Z560;A2CG49-4;D3Z534;D3Z532;D3Z535;D3Z4R2;E9QN03;A2CG49-6	28.1687	26.8394	-1.3293	27.5041	-2.59329	0.0327638	0.0596302	0.468858	0.741127	Kalrn	A2CG49	-1.98801	-1.07326	0.18368	0.732726	nucleus
Q80TG1;A2A5Y4;Q80TG1-2;Q80TG1-3;Q80TG1-4;Q80TG1-5	26.693	26.8405	0.147529	26.7667	0.164675	0.873408	0.903778	0.973075	0.855943	Kansl1	Q80TG1	-0.768191	-0.414759	0.607402	0.900652	nucleus
Q8BQR4-2;E9QKX2;Q8BQR4;F8WJE3;Q8BQR4-4	25.533	27.5232	1.99018	26.5281	2.60763	0.0320522	0.0584894	0.563294	0.774751	Kansl2	Q8BQR4	0.872443	0.471102	0.559502	0.893056	nucleus
A2RSY1-2;A2RSY1-3;A2RSY1	27.0469	27.6704	0.623453	27.3586	2.1312	0.0667186	0.108748	0.646479	0.797876	Kansl3	A2RSY1	-0.230625	-0.124515	0.877417	0.929056	nucleus
Q99MN1	34.2134	34.1866	-0.0268737	34.2	-0.144673	0.888655	0.915515	0.911448	0.847686	Kars	Q99MN1	0.367132	0.198263	0.805992	0.923252	nucleus
Q6P3Z8;Q9JHD2;E9Q4L1;F6SIC5	25.5073	29.2283	3.72096	27.6336	4.62935	0.00262741	0.00702438	0.278282	0.629522	Kat2a	Q9JHD2	2.59875	1.40328	0.0821542	0.550799	nucleus
Q9JHD1;E9Q1F7;F6ZCH1	27.4393	28.3628	0.923489	27.967	0.814119	0.443301	0.528106	0.897463	0.845679	Kat2b	Q9JHD1	0.13775	0.0743696	0.926598	0.932568	nucleus
Q5SVQ0-4;Q5SVQ0-2;Q5SVQ0-3;Q5SVQ0;F6S4B9	29.0648	30.4317	1.36683	29.7482	4.98871	0.00116866	0.00357869	0.240327	0.594725	Kat7	Q5SVQ0	0.864179	0.46653	0.563319	0.893704	nucleus
Q9D1P2;Q9D1P2-2	28.1887	28.9309	0.742205	28.5598	1.84503	0.103396	0.157684	0.698753	0.810126	Kat8	Q9D1P2	0.0869668	0.0469505	0.953621	0.934353	nucleus
Q8K0T4;D3YYB5;G5E8P9;D3YWJ8	26.501	26.8975	0.39654	26.6992	0.466878	0.653413	0.722138	0.966564	0.855113	Katnal1	Q8K0T4	-0.552619	-0.298373	0.711671	0.913956	nucleus
Q9CWJ3	20.999	23.4106	2.41158	22.6067	1.9903	0.0956577	0.147752	0.67202	0.804053	Katnbl1	Q9CWJ3	0.504223	0.272502	0.735692	0.91653	nucleus
Q922M3;F8WGQ9;Q8BGV7	28.3329	29.2745	0.941619	28.8037	1.93655	0.0899384	0.140311	0.681865	0.806334	Kctd13	Q8BGV7	0.311497	0.168166	0.834982	0.925719	nucleus
Q3URF8;B2RTJ2;Q5M956;F8WHP9;Q5M956-2;E9Q6T9	28.7405	27.09	-1.65043	27.9152	-2.49271	0.038233	0.0678719	0.484457	0.747356	Kctd1	Q5M956	-2.20957	-1.19285	0.1395	0.675544	nucleus
Q6ZQ88;A3KG93;G8JL40;F6Z4I3;F6ZC60	30.9512	31.6441	0.69298	31.2976	3.0941	0.0153581	0.0314464	0.484073	0.747206	Kdm1a	Q6ZQ88	0.518843	0.280107	0.728602	0.915787	nucleus
Q8CIG3;Q8CIG3-2;F6V3V2;Q8CIG3-3;D3Z353	28.6476	27.9998	-0.647779	28.3237	-0.477395	0.646235	0.716256	0.845765	0.837776	Kdm1b	Q8CIG3	-1.2231	-0.660298	0.413386	0.860528	nucleus
D3YVU7;E9QL25;Q6P1G2;D3YVU4;Q6P1G2-2;Q6P1G2-3;F6QTG9;D3YUE3;Q6P1G2-4	25.1088	27.5168	2.40797	26.3128	2.82734	0.0229318	0.0441078	0.526752	0.762831	Kdm2b	Q6P1G2	1.21637	0.656849	0.41583	0.861234	nucleus
Q6PCM1;Q6PCM1-2	28.5923	27.5693	-1.02293	28.0808	-2.04341	0.0763577	0.121844	0.557438	0.772922	Kdm3a	Q6PCM1	-1.60788	-0.86803	0.28225	0.808159	nucleus
Q8BW72;Q8BW72-2;A2A8L9	28.4757	27.8199	-0.655818	28.1009	-0.911536	0.393352	0.479924	0.761713	0.823043	Kdm4a	Q8BW72	-1.26107	-0.680803	0.399033	0.856233	nucleus
Q80Y84-2;Q80Y84;E9Q7L9	24.6488	24.245	-0.40376	24.4065	-0.195949	0.852737	0.887995	0.901275	0.846231	Kdm5b	Q80Y84	-1.67548	-0.904835	0.262343	0.796564	nucleus
P41230-2;P41230;P41230-3;F7BXT3;Q62240-3;Q62240-4	31.2181	27.8242	-3.39394	29.5211	-6.85049	0.000150836	0.000673284	0.0734014	0.309486	Kdm5c	P41230	-3.52159	-1.90122	0.0185151	0.275894	nucleus
O70546;O70546-2;E9Q3Y9	28.7099	30.0859	1.376	29.3979	1.65395	0.137899	0.200539	0.734492	0.817681	Kdm6a	O70546	0.811536	0.438113	0.587325	0.897604	nucleus
Q9Z2X8	29.217	28.4248	-0.792142	28.8209	-4.7144	0.00164297	0.0047421	0.209313	0.561035	Keap1	Q9Z2X8	-1.2683	-0.684693	0.396344	0.855398	nucleus
Q60749;Q9WU01;Q9WU01-2	31.9107	34.433	2.52232	33.1719	10.8204	5.92162e-06	5.65544e-05	0.00842821	0.0639555	Khdrbs1	Q60749	2.51529	1.358	0.0925226	0.579996	nucleus
Q9R226	29.1573	25.9092	-3.24809	27.5333	-2.91421	0.0201099	0.039578	0.420995	0.719938	Khdrbs3	Q9R226	-3.73463	-2.01615	0.0125064	0.226256	nucleus
Q3U0V1	33.9572	35.3656	1.40847	34.6614	7.35284	9.30364e-05	0.000458808	0.0773721	0.320856	Khsrp	Q3U0V1	1.75784	0.949257	0.239635	0.781498	nucleus
Q8C2E7;Q8C2E7-2	31.6241	33.1141	1.48998	32.3691	6.75307	0.000166165	0.000724604	0.106103	0.393157	Washc5	Q8C2E7	1.43304	0.77368	0.33786	0.83451	nucleus
Q8JZY4	29.7143	27.6728	-2.04146	28.6936	-5.45748	0.000669203	0.00226099	0.149437	0.477119	1110008L16Rik	Q8JZY4	-2.431	-1.31238	0.104008	0.608205	nucleus
Q3TCX3;Q3TCX3-2;Q3TCX3-3;Q3TCX3-4	27.7737	29.7058	1.93211	28.7398	3.22565	0.0126387	0.0265373	0.463738	0.739014	2810403A07Rik	Q3TCX3	1.2046	0.650337	0.420468	0.862554	nucleus
Q6ZQ06	26.5881	27.3551	0.766949	26.9716	0.818842	0.437296	0.522178	0.896527	0.845543	Cep162	Q6ZQ06	-0.16703	-0.0901829	0.91105	0.931496	nucleus
Q3UMB9	32.9908	33.394	0.403231	33.1924	1.06741	0.317863	0.402218	0.847516	0.838057	Washc4	Q3UMB9	0.584304	0.315495	0.695929	0.91218	nucleus
A2AAE1-6;A2AAE1;A2AAE1-2;E9Q1A7;A2AAE1-3;A2AAE1-4;A2AB97;F6YAT5;F6RPM4;E9Q5C4;F6YB09;A2AAE1-5;F6Q4Y5;D6RI50	28.152	27.2925	-0.859427	27.7222	-0.922133	0.38423	0.471117	0.759692	0.822656	4932438A13Rik	A2AAE1	-1.52106	-0.821169	0.309044	0.821829	nucleus
Q69ZQ1;A2ANN7	28.2439	26.0193	-2.22462	27.2905	-4.47102	0.00315701	0.00816641	0.232276	0.586486	AI464131	Q69ZQ1	-2.87023	-1.54954	0.0549211	0.453809	nucleus
A2AIV2;E9PZY8;A2AIV2-2	29.1693	30.522	1.35268	29.8456	4.23633	0.00305424	0.00794102	0.324243	0.664414	Virma	A2AIV2	0.868222	0.468712	0.561496	0.893396	nucleus
Q91WD7	25.0598	29.2693	4.2095	27.8661	4.74602	0.00353396	0.00898759	0.265536	0.618523	Kif18a	Q91WD7	3.00935	1.62509	0.0441053	0.413723	nucleus
Q6PFD6	29.9614	24.6058	-5.35565	27.2836	-3.71883	0.00620734	0.0144803	0.314335	0.657459	Kif18b	Q6PFD6	-5.70215	-3.07833	0.000137121	0.01248	nucleus
P97329	26.4242	27.5103	1.08617	26.9672	4.04454	0.00395417	0.00988644	0.348371	0.680224	Kif20a	P97329	0.123637	0.0667551	0.934095	0.933073	nucleus
Q80WE4-3;F8WHX8;Q80WE4;Q80WE4-4;Q80WE4-2	29.8507	28.3587	-1.492	29.1047	-1.79487	0.111568	0.16797	0.59999	0.785573	Kif20b	Q80WE4	-1.85779	-1.00293	0.214092	0.761643	nucleus
Q3V300	27.4706	27.0794	-0.391248	27.275	-0.665441	0.525046	0.607339	0.809082	0.831659	Kif22	Q3V300	-1.17153	-0.632494	0.433329	0.866088	nucleus
E9Q5G3;F6XCV8	26.6929	28.1296	1.43673	27.4113	1.91868	0.0924257	0.143426	0.68515	0.807084	Kif23	E9Q5G3	0.521	0.281296	0.727496	0.915669	nucleus
P28740;E0CZ72;P28740-1;F8VQ42;Q9D481	32.8695	31.2667	-1.60288	32.0681	-2.61691	0.0315999	0.0577844	0.465236	0.739636	Kif2a	P28740	-1.44292	-0.779094	0.33449	0.833121	nucleus
Q922S8;Q3TTL2;A2AE72	27.001	28.3965	1.39553	27.6988	2.58461	0.0332028	0.0602698	0.567192	0.775952	Kif2c	Q922S8	0.533453	0.288013	0.721258	0.915002	nucleus
P33174	28.5315	29.8077	1.27625	29.1696	4.22348	0.003107	0.00805649	0.325824	0.665498	Kif4	P33174	0.680714	0.36749	0.648943	0.906417	nucleus
P70188-2;P70188	30.6443	28.3756	-2.2687	29.51	-7.41778	8.75663e-05	0.000437772	0.0533133	0.245589	Kifap3	P70188	-2.49628	-1.34765	0.0950369	0.586513	nucleus
Q9QWT9;Q9QWT9-2;Q9QWT9-3;G3UXN2	27.1725	26.6736	-0.498914	26.8874	-0.253959	0.807077	0.850176	0.889785	0.844554	Kifc1	Q9QWT9	-1.33112	-0.718666	0.37333	0.847841	nucleus
Q8K339	27.1894	28.389	1.19965	27.7892	1.89903	0.0952383	0.14723	0.68877	0.807903	Kin	Q8K339	0.370381	0.199967	0.804358	0.923108	nucleus
Q9JJZ6;Q9DCC0	26.1498	29.4306	3.28081	28.0246	6.08709	0.00056887	0.00197228	0.147281	0.473494	Klf13	Q9JJZ6	2.2705	1.22594	0.128852	0.657904	nucleus
Q60980;F8WIC9	25.8149	27.141	1.32613	26.478	3.82251	0.00536826	0.0128365	0.377691	0.69754	Klf3	Q60980	0.25749	0.139035	0.863256	0.927976	nucleus
Q6PAR0-2;Q6PAR0;Q6PAR0-3	27.4641	25.9706	-1.49349	26.7173	-3.66585	0.00668942	0.0154147	0.320757	0.662	Klhdc10	Q6PAR0	-2.27492	-1.2282	0.12815	0.656673	nucleus
Q8CE33;Q8CE33-2	26.2128	26.7383	0.525519	26.5131	0.683953	0.516752	0.59947	0.923303	0.849347	Klhl11	Q8CE33	-0.473832	-0.255841	0.751301	0.918123	nucleus
E9Q924;G3UW75;Q8BUL5	24.2214	25.5311	1.30972	24.658	2.36702	0.0574857	0.095732	0.604663	0.786877	Klhl7	Q8BUL5	-0.0364335	-0.0196769	0.980554	0.936041	nucleus
Q9Z2Q2;E9QKQ3;Q9Z2Q2-2;Q9Z2Q2-3;F6ZLH4;D3Z5V3	28.3931	29.1478	0.754771	28.7705	0.597434	0.567235	0.645611	0.940525	0.851697	Knop1	Q9Z2Q2	0.135132	0.0729524	0.927993	0.932662	nucleus
A3KGG8;Q9D9Z1;F7BE71;A3KGG6	28.7626	26.5495	-2.21306	27.656	-1.48308	0.177483	0.247721	0.655348	0.800065	Knstrn	Q9D9Z1	-2.76835	-1.49451	0.0641212	0.489021	nucleus
Q8C3Y4	30.6909	31.0802	0.389323	30.8855	0.781748	0.457546	0.542131	0.90388	0.846607	Kntc1	Q8C3Y4	0.169856	0.0916988	0.909561	0.931392	nucleus
Q60960;G3UXF0;G3UXT6;G3UZK5;G3UWJ8;G3UXW7	31.5829	30.6889	-0.894045	31.1359	-3.67387	0.0066139	0.0152553	0.319779	0.661316	Kpna1	Q60960	-0.958155	-0.517295	0.52165	0.88618	nucleus
P52293;Q641N9;A2A600;F2Z431;A2A602	31.0325	30.9037	-0.12883	30.9681	-0.439663	0.672166	0.739137	0.853169	0.838957	Kpna2	P52293	-0.288795	-0.155912	0.846851	0.926684	nucleus
O35344;E9Q1R3	32.6091	32.657	0.0478866	32.6331	0.265964	0.797195	0.843174	0.993306	0.858462	Kpna3	O35344	0.162496	0.0877363	0.913453	0.931664	nucleus
O35343;F6SJ65;D3YTN1	31.7826	32.8489	1.06624	32.3158	4.93046	0.00125519	0.00380023	0.246217	0.600548	Kpna4	O35343	1.03691	0.559821	0.488006	0.87928	nucleus
O35345;Q4FJZ2;A2ADZ6	32.75	32.0466	-0.703359	32.3983	-3.02627	0.0169946	0.0342092	0.404984	0.712054	Kpna6	O35345	-0.564222	-0.304644	0.705891	0.913312	nucleus
P70168	34.5116	36.1285	1.61685	35.3201	9.7989	1.21947e-05	9.53244e-05	0.0173772	0.105823	Kpnb1	P70168	2.06278	1.11402	0.167588	0.714392	nucleus
Q8BGA5;G3UZA0	31.614	30.0677	-1.5463	30.8409	-2.02136	0.0789864	0.125457	0.561154	0.774086	Krr1	Q8BGA5	-1.605	-0.866519	0.283089	0.808619	nucleus
Q61781;Q9Z320;CON__Q7Z3Y9	25.6168	28.3133	2.69653	26.9651	2.38544	0.0450946	0.0782765	0.601447	0.785982	Krt14	Q61781	1.59339	0.860388	0.286508	0.81047	nucleus
P11679;Q9CPR6	37.986	33.9442	-4.04182	35.9651	-16.0026	3.20228e-07	8.00237e-06	4.46534e-05	0.000959304	Krt8	P11679	-2.99081	-1.61633	0.0452584	0.418386	nucleus
E9QNP0;E9Q4P0;P62984;E9Q9J0;F6X7C4;D3Z2M8;D3YWA5;D3YXX6	24.8606	26.2024	1.34188	25.5315	2.0268	0.0783302	0.124559	0.665366	0.80248	Uba52	P62984	0.107034	0.0578012	0.942919	0.933658	nucleus
P59178;Q80XB1;G3UY70;G3UX47	26.3752	24.6272	-1.74795	25.5012	-2.10088	0.0823016	0.129953	0.547813	0.769851	L3mbtl2	P59178	-2.71902	-1.46808	0.0689723	0.507251	nucleus
Q8BLB7-2;Q8BLB7;Q8BLB7-3;Q8BMN8	27.2317	26.5887	-0.643047	26.9102	-1.09441	0.306574	0.389773	0.727072	0.816162	L3mbtl3	Q8BLB7	-1.46494	-0.790914	0.327209	0.830039	nucleus
Q9DD02;D3YUY2;G5E8I4;D3YU13	29.5719	29.4041	-0.167756	29.488	-0.744336	0.478601	0.562587	0.793811	0.828975	Hikeshi	Q9DD02	-0.582099	-0.314247	0.697072	0.912311	nucleus
Q9CR70;G3UWF1;E9PWA6	28.1266	28.0435	-0.0830432	28.085	-0.211983	0.837581	0.875331	0.898097	0.845771	Lage3	Q9CR70	-0.749099	-0.404414	0.616391	0.901959	nucleus
P02469;E9QN70;E9PZF8;E9PYT5;Q3TNZ8	29.225	29.2697	0.0446619	29.2474	0.0641232	0.950493	0.961961	0.953008	0.853354	Lamb1	P02469	-0.430086	-0.232183	0.773639	0.920298	nucleus
F6RJV6;Q9JJK2	31.3563	31.5264	0.170121	31.4414	0.752703	0.473838	0.55794	0.909644	0.84743	Lancl2	Q9JJK2	0.0665452	0.0359264	0.964503	0.935046	nucleus
Q9CPY7;Q9CPY7-2	36.9319	34.6987	-2.23315	35.8153	-13.1843	1.37244e-06	2.03357e-05	0.000734698	0.00946502	Lap3	Q9CPY7	-1.36571	-0.737892	0.36068	0.84334	nucleus
Q6A0A2;Q6A0A2-2;Q6A0A2-3	31.964	30.5611	-1.40291	31.2625	-7.36874	9.1663e-05	0.000453659	0.054846	0.250877	Larp4b	Q6A0A2	-1.40066	-0.756216	0.348878	0.838894	nucleus
Q05CL8;Q05CL8-2;A2AMD0	30.5642	31.2776	0.713447	30.9209	2.54729	0.0351586	0.0631899	0.573539	0.777881	Larp7	Q05CL8	0.471921	0.254772	0.752306	0.918223	nucleus
Q8BMJ2;F8WH45	34.2445	34.0576	-0.186859	34.1511	-0.793349	0.451145	0.535468	0.784363	0.82727	Lars	Q8BMJ2	0.212553	0.114786	0.886928	0.929764	nucleus
A2BE28-2;A2BE28	29.9364	30.9777	1.04131	30.4571	2.59445	0.0327057	0.0595436	0.565524	0.77544	Las1l	A2BE28	0.690449	0.372741	0.644271	0.905802	nucleus
Q3U9G9	31.3198	35.0874	3.76757	33.2036	9.86654	1.16021e-05	9.20018e-05	0.0165948	0.102604	Lbr	Q3U9G9	3.65764	1.97468	0.0144389	0.244116	nucleus
Q6ZPI3	24.0429	24.8452	0.802289	24.444	1.14554	0.286078	0.368032	0.832221	0.83557	Lcor	Q6ZPI3	-0.574957	-0.310531	0.70048	0.912701	nucleus
Q3U285-2;Q3U285;E9PXY2;Q3U285-3;Q3U285-4	24.7583	23.1556	-1.60272	23.9569	-1.16336	0.290592	0.372845	0.714149	0.813456	Lcorl	Q3U285	-2.85537	-1.542	0.0561121	0.457661	nucleus
P70662;D3Z1C5;P70662-3;P70662-2	26.0764	26.5578	0.481446	26.3515	1.32716	0.227516	0.304221	0.796923	0.829529	Ldb1	P70662	-0.541662	-0.292469	0.717129	0.914554	nucleus
Q6DVA0	29.6041	30.2902	0.686142	29.9471	2.85213	0.0220868	0.0427039	0.522706	0.761433	Lemd2	Q6DVA0	0.277405	0.149758	0.852826	0.92716	nucleus
Q5XJE5;Q5XJE5-2	29.1264	29.274	0.147619	29.2002	0.507974	0.62559	0.697865	0.958362	0.854054	Leo1	Q5XJE5	-0.344313	-0.185878	0.817891	0.924284	nucleus
Q3V1T4;A6PW84;A2A7Q5;Q3V1T4-3;Q3V1T4-2;E9QNM0;F2Z499	27.3859	29.175	1.78904	28.2804	5.04737	0.00108808	0.00336937	0.234495	0.588791	P3h1	Q3V1T4	0.993998	0.536648	0.506193	0.88311	nucleus
Q8K2B0;F6W1I3	24.9899	24.1005	-0.889431	24.6087	-0.87887	0.409618	0.496004	0.767954	0.824229	P3h4	Q8K2B0	-2.10175	-1.13498	0.159734	0.704499	nucleus
Q924L1;Q924L1-2;Q924L1-3	32.0323	30.669	-1.36324	31.3507	-4.04669	0.00394264	0.00987042	0.276479	0.628005	Letmd1	Q924L1	-1.34909	-0.72838	0.366905	0.845587	nucleus
P16045	32.3858	36.5124	4.12659	34.4491	17.2846	1.78682e-07	5.5779e-06	2.10912e-05	0.000506626	Lgals1	P16045	4.2023	2.2689	0.00494465	0.127726	nucleus
O08573-2;B1AQR8;O08573;G3X9T7	35.312	34.2699	-1.04211	34.791	-4.05253	0.00391146	0.00980763	0.275834	0.627459	Lgals9	O08573	-0.456776	-0.246716	0.759893	0.918973	nucleus
Q9D7I5;Q9D7I5-2	31.3006	30.314	-0.986591	30.8073	-5.1223	0.000993873	0.00312991	0.174593	0.515992	Lhpp	Q9D7I5	-1.09988	-0.5938	0.46199	0.873343	nucleus
Q9QXD8	30.0227	30.6403	0.617594	30.3315	3.55846	0.00779395	0.0175861	0.414477	0.716781	Limd1	Q9QXD8	0.281766	0.152113	0.850539	0.926978	nucleus
Q8BGB5	31.4207	31.205	-0.21563	31.3129	-0.100867	0.922213	0.941141	0.920151	0.848909	Limd2	Q8BGB5	-0.307998	-0.166283	0.836804	0.925868	nucleus
E9PVB6;P53668;F6XM68	28.4146	28.3079	-0.106701	28.3613	-0.115877	0.910692	0.932786	0.917168	0.848492	Limk1	P53668	-0.722591	-0.390099	0.628927	0.903725	nucleus
O54785;O54785-2;Q5NC03;O54785-3	26.44	27.5178	1.07785	26.9789	2.19091	0.0608581	0.100434	0.635778	0.795171	Limk2	O54785	0.118067	0.0637476	0.937058	0.93327	nucleus
Q8CD94	24.8136	27.3733	2.55965	26.0934	1.64028	0.154106	0.21967	0.737071	0.818203	Lin52	Q8CD94	1.31663	0.71102	0.378436	0.849585	nucleus
Q571G4;E9Q8B7;Q571G4-3;E9PUI8;F6XQ46	28.7308	26.7326	-1.99826	27.7317	-1.03521	0.331747	0.416725	0.738229	0.818436	Lin54	Q571G4	-2.55907	-1.38153	0.0870099	0.564962	nucleus
Q9Z0M5	32.8121	34.4115	1.59942	33.6118	4.25311	0.00298678	0.00779925	0.322185	0.662993	Lipa	Q9Z0M5	1.74937	0.944557	0.24197	0.783149	nucleus
Q8CDI9;P54310;E9Q4M2	30.6645	31.8319	1.16736	31.2482	5.02525	0.00111772	0.00344127	0.236682	0.591036	Lipe	P54310	0.943306	0.509256	0.528142	0.887421	nucleus
D3YXW1;Q9D945;Q9D945-2	30.6292	29.0278	-1.60141	29.8285	-5.16758	0.000941312	0.00299074	0.171021	0.510828	Llph	Q9D945	-1.83161	-0.988817	0.220611	0.767045	nucleus
Q8VEE1;E9Q306	30.218	32.3873	2.16935	31.3027	1.93577	0.090045	0.140432	0.682008	0.806367	Lmcd1	Q8VEE1	1.86752	1.00819	0.211698	0.759596	nucleus
P48678;P48678-2;P48678-3;D3YUF7	35.4048	35.5832	0.178405	35.494	0.979021	0.357097	0.442916	0.864886	0.840792	Lmna	P48678	0.779887	0.421243	0.601797	0.89982	nucleus
P14733	33.9163	37.5569	3.64064	35.7366	15.8539	3.4362e-07	8.32803e-06	9.82857e-05	0.00185441	Lmnb1	P14733	3.9829	2.1508	0.00771433	0.168903	nucleus
P21619;P21619-2	33.368	35.0713	1.70323	34.2196	8.94225	2.35474e-05	0.000153161	0.0304547	0.158136	Lmnb2	P21619	1.95001	1.05295	0.192114	0.741425	nucleus
Q7TQ95;A2ASL8;A2ASM0;A2ASM1;A2ASM2	31.7614	30.8173	-0.944122	31.2893	-1.97427	0.0848967	0.13346	0.569128	0.776544	Lnpk	Q7TQ95	-0.97715	-0.527557	0.513424	0.884567	nucleus
Q8CGK3;E9Q120	35.7101	34.0813	-1.62884	34.8957	-9.44158	1.59465e-05	0.000114535	0.0147228	0.0944875	Lonp1	Q8CGK3	-0.974177	-0.526215	0.514496	0.884779	nucleus
Q9DBN5;E9Q6G7;Q9DBN5-3;Q9DBN5-2;Q8BK80	34.4754	31.663	-2.81244	33.0692	-13.246	1.32544e-06	1.98528e-05	0.000694506	0.00905105	Lonp2	Q9DBN5	-2.37281	-1.28144	0.112424	0.626581	nucleus
Q9Z175;E9Q0X7	24.8869	25.8224	0.935462	25.3547	0.447181	0.671064	0.738094	0.970496	0.855615	Loxl3	Q9Z175	-0.294789	-0.159194	0.843669	0.926427	nucleus
E9PWN0;Q99PI5;Q99PI5-2;D6RH34	29.9278	27.9823	-1.9455	28.9551	-3.82438	0.00535431	0.0128158	0.301791	0.64823	Lpin2	Q99PI5	-2.29785	-1.2405	0.124371	0.649893	nucleus
A2A4B3;Q99PI4;A2A4B1	26.4493	28.3815	1.9322	27.4154	1.84238	0.103814	0.158272	0.699246	0.810235	Lpin3	Q99PI4	0.974038	0.52591	0.51474	0.884828	nucleus
Q8BFW7;Q8BFW7-4;Q8BFW7-5;Q8BFW7-2	32.7193	31.7613	-0.957964	32.2403	-5.58503	0.000578002	0.00199979	0.140627	0.461984	Lpp	Q8BFW7	-0.824177	-0.445003	0.581462	0.896678	nucleus
Q99N69	27.9287	33.3052	5.37644	30.6169	7.95785	5.37318e-05	0.000297872	0.0551575	0.251944	Lpxn	Q99N69	4.67593	2.5244	0.00176524	0.067461	nucleus
Q921G6	28.3441	32.6997	4.35562	30.5219	16.3777	2.68763e-07	7.14183e-06	5.6746e-05	0.00116275	Lrch4	Q921G6	3.72745	2.01231	0.0126751	0.227914	nucleus
Q8CDD9;G5E8M8;G3X9P5;D3YVQ7;Q8CDD9-2;Q149J1	26.0067	25.9461	-0.0605821	25.9764	-0.078452	0.939453	0.953791	0.924609	0.849528	Lrif1	Q8CDD9	-1.09583	-0.591693	0.46358	0.873722	nucleus
Q6PB66;F6V2A3	36.2755	34.4115	-1.86399	35.3435	-11.6266	3.4906e-06	3.87907e-05	0.00282431	0.0276596	Lrpprc	Q6PB66	-1.11087	-0.600116	0.457241	0.872195	nucleus
Q8K1C9	29.1293	27.8616	-1.26772	28.4955	-3.08692	0.0155231	0.0317	0.39647	0.707678	Lrrc41	Q8K1C9	-1.75913	-0.949674	0.239429	0.781351	nucleus
Q8CIM1;E9PVE2;A2AC11	26.7919	26.3069	-0.485084	26.584	-0.381664	0.714422	0.774217	0.864575	0.840744	Lrrc45	Q8CIM1	-1.38357	-0.747006	0.354779	0.841148	nucleus
Q922Q8;Q3TF84	35.4623	35.0597	-0.402605	35.261	-2.37889	0.0455521	0.0790138	0.502442	0.754177	Lrrc59	Q922Q8	0.208899	0.112834	0.888838	0.929904	nucleus
Q3UZ39;Q3UZ39-3	32.6395	33.8965	1.25691	33.268	4.52473	0.00209269	0.00580561	0.290059	0.639136	Lrrfip1	Q3UZ39	1.37682	0.743386	0.357115	0.842023	nucleus
Q5S006	28.0211	30.4597	2.4386	29.2404	6.03104	0.000352113	0.00133143	0.151239	0.48011	Lrrk2	Q5S006	1.75418	0.94703	0.240739	0.782282	nucleus
Q8BUI3	27.5791	28.9278	1.34867	28.2535	2.25706	0.0549603	0.0922316	0.624011	0.792112	Lrwd1	Q8BUI3	0.587279	0.317061	0.694495	0.912015	nucleus
Q3UM18;Q3UM18-2;F7AMG0	30.1754	29.9469	-0.228545	30.0611	-0.924987	0.382833	0.469703	0.759148	0.822551	Lsg1	Q3UM18	-0.537782	-0.290325	0.719115	0.91477	nucleus
Q8VC85	31.3216	29.6122	-1.70936	30.4669	-2.07013	0.0732877	0.117495	0.552953	0.771501	Lsm1	Q8VC85	-1.81898	-0.982031	0.223795	0.769596	nucleus
O35900;O35901;Q9EP83;G3UZ96	31.6045	32.8794	1.27491	32.242	4.45652	0.00228591	0.00624289	0.297917	0.645278	Lsm2	O35900	1.21456	0.655727	0.416627	0.861463	nucleus
P62311	30.7592	31.5858	0.826629	31.1725	1.72216	0.124502	0.184392	0.721663	0.815039	Lsm3	P62311	0.619059	0.334208	0.678872	0.910172	nucleus
P62322	30.8304	31.4952	0.66483	31.1628	1.84004	0.104183	0.15876	0.699679	0.81033	Lsm5	P62322	0.469658	0.253552	0.753453	0.918337	nucleus
P62313	30.5727	31.7871	1.2144	31.1799	4.42152	0.00239249	0.00648259	0.302002	0.64839	Lsm6	P62313	0.974354	0.526016	0.514655	0.884811	nucleus
Q9CQQ8	28.2232	30.8169	2.59367	29.5201	4.18372	0.00327663	0.00843512	0.33075	0.668829	Lsm7	Q9CQQ8	1.94445	1.04974	0.193472	0.742774	nucleus
Q9D2U5;Q9D2U5-2	27.9333	25.4922	-2.4411	26.7127	-4.41473	0.00241379	0.00652745	0.237833	0.592208	Naa38	Q9D2U5	-3.14082	-1.69564	0.035686	0.376614	nucleus
P24527	34.7548	36.7843	2.02957	35.7695	11.0698	5.01e-06	4.96164e-05	0.00699962	0.0555308	Lta4h	P24527	2.51785	1.35983	0.0920861	0.578843	nucleus
Q6NSQ7	28.7135	30.1762	1.46273	29.4448	1.97893	0.0842934	0.132642	0.674098	0.804539	Ltv1	Q6NSQ7	0.898884	0.485269	0.547753	0.891013	nucleus
Q9CYI4;Q9CYI4-2;D3Z765;D3YZ82;F6QU81;D6REI1;D6RGP6	29.6035	29.7518	0.14837	29.6777	0.412677	0.691007	0.755036	0.977385	0.856487	Luc7l	Q9CYI4	-0.260472	-0.140616	0.861717	0.927857	nucleus
Q7TNC4;Q7TNC4-2;E9PZ93;Q7TNC4-3;E9QNA0;E9PXU4;Q05CX5;E9Q715;E9PX54	31.8135	33.3603	1.54684	32.5869	5.32221	0.00078356	0.00257082	0.208508	0.560086	Luc7l2	Q7TNC4	1.52288	0.822195	0.30844	0.821542	nucleus
Q5SUF2;Q5SUF2-3;Q5SUF2-2;F8WGA8;F7A7G1;F7CR21	31.6172	32.7711	1.1539	32.1942	4.61484	0.00186424	0.00527964	0.279895	0.63087	Luc7l3	Q5SUF2	1.09576	0.591588	0.463659	0.873741	nucleus
Q8R4U7;E9Q9L3;F6XG76	30.4597	30.8536	0.393988	30.6566	1.11166	0.299531	0.382483	0.838846	0.836657	Luzp1	Q8R4U7	0.134253	0.0724777	0.92846	0.932694	nucleus
Q08288;D3Z7N3;D3Z345;D3Z5X8;D3YU83;D6RDT2;D3Z009	30.3561	30.3676	0.0114573	30.3618	0.048329	0.962675	0.971436	0.949858	0.85294	Lyar	Q08288	-0.266311	-0.14377	0.858647	0.927618	nucleus
P25911	32.22	35.5013	3.28126	33.8606	17.9385	1.34792e-07	4.74525e-06	1.00194e-05	0.000272072	Lyn	P25911	3.3281	1.79688	0.0260211	0.321025	nucleus
Q8K215	31.8947	29.2035	-2.69121	30.5491	-8.87454	2.48606e-05	0.000159657	0.0216107	0.123532	Lyrm4	Q8K215	-2.70101	-1.45827	0.0708486	0.513958	nucleus
Q9D0E3	25.4658	25.0243	-0.441509	25.245	-0.351424	0.73462	0.791925	0.870533	0.841661	Lysmd1	Q9D0E3	-1.57095	-0.84829	0.293339	0.814063	nucleus
Q922B1	32.8526	30.7159	-2.13674	31.7843	-10.632	6.7345e-06	6.26432e-05	0.00619658	0.0507302	Macrod1	Q922B1	-1.97973	-1.06894	0.18545	0.7346	nucleus
Q9WTX8;Q9WTX8-2;Q3TDV6	30.8299	31.4932	0.663262	31.1615	2.86347	0.0217115	0.042094	0.520863	0.760791	Mad1l1	Q9WTX8	0.46801	0.252663	0.75429	0.918421	nucleus
Q9Z1B5	28.3056	30.4613	2.15566	29.3835	9.31118	1.76248e-05	0.000123553	0.0240391	0.133144	Mad2l1	Q9Z1B5	1.52079	0.82102	0.309132	0.82187	nucleus
Q9DCX1;F7CS13	27.1952	28.4061	1.21089	27.8006	3.56851	0.00768274	0.0173799	0.413039	0.716075	Mad2l1bp	Q9DCX1	0.382631	0.206581	0.798025	0.922545	nucleus
Q4VC33;Q4VC33-2;F6YBM2	29.2428	30.7653	1.52248	30.0041	3.5674	0.00769495	0.0173993	0.413198	0.716153	Maea	Q4VC33	1.05083	0.567292	0.482219	0.878008	nucleus
Q9D0U6;E0CYF5;E0CYK4;F7CCK2	24.5789	26.9531	2.37423	25.9356	6.59284	0.000355396	0.00133912	0.115063	0.412657	Maf1	Q9D0U6	1.09032	0.588828	0.465747	0.874236	nucleus
P54841;Q8CF90	26.8173	28.211	1.39377	27.6137	1.10873	0.305421	0.388513	0.839419	0.83675	Mafb	P54841	0.4997	0.269794	0.738222	0.916793	nucleus
O54791	22.7762	25.6357	2.85951	24.4102	3.17537	0.0163297	0.0330987	0.471453	0.742184	Maff	O54791	1.26166	0.681573	0.3985	0.856068	nucleus
O54790	27.5839	29.7048	2.12086	28.6443	4.15302	0.0034145	0.00873872	0.334586	0.671379	Mafg	O54790	1.3603	0.734402	0.362957	0.84417	nucleus
Q61827	28.1004	28.056	-0.0443888	28.0782	-0.0523526	0.95957	0.969013	0.929801	0.850242	Mafk	Q61827	-0.715001	-0.386006	0.632531	0.904221	nucleus
Q9QYH6;F6YTL0	29.0849	26.146	-2.93893	27.6155	-6.83274	0.000153507	0.00068205	0.0741181	0.311566	Maged1	Q9QYH6	-3.43808	-1.85606	0.021493	0.295273	nucleus
Q6RHR9;Q6RHR9-3;F6UXP4;E9PZ12;Q8BQR9;Q9WVQ1-4;Q9WVQ1-2	30.6153	29.1115	-1.50379	29.8634	-2.88546	0.0210018	0.0410017	0.425164	0.72192	Magi1	Q6RHR9	-1.73642	-0.937427	0.245542	0.785628	nucleus
Q9EQJ9;G5E8T6;Q9EQJ9-2	30.9781	29.7124	-1.26579	30.3453	-4.63839	0.00180911	0.00515226	0.216301	0.569106	Magi3	Q9EQJ9	-1.43523	-0.774835	0.33714	0.834215	nucleus
P61327;Q9CQL1;G3UYI5;G3UZW7	32.1512	33.4414	1.29019	32.7963	5.64471	0.00054011	0.00189107	0.180756	0.52465	Magoh	P61327	1.32505	0.715406	0.375502	0.848588	nucleus
Q8BGS0-2;Q8BGS0	31.495	29.8499	-1.64512	30.6725	-4.09978	0.00366868	0.00927362	0.270654	0.623017	Mak16	Q8BGS0	-1.72454	-0.93105	0.248768	0.787818	nucleus
Q2TBA3-2;Q2TBA3;Q2TBA3-3	29.0777	28.986	-0.0916404	29.0319	-0.0926714	0.928512	0.946168	0.921781	0.849136	Malt1	Q2TBA3	-0.592051	-0.319621	0.692154	0.911743	nucleus
Q6T264;F6UY95	21.5286	25.0514	3.52278	23.6423	5.72711	0.00266378	0.00709606	0.174126	0.515324	Maml1	Q6T264	1.70765	0.922762	0.253006	0.790628	nucleus
F8WIE1;Q91W89;E9PYM7	30.9067	31.3464	0.439659	31.1265	1.61661	0.145787	0.209578	0.741546	0.819101	Man2c1	Q91W89	0.25778	0.139167	0.863128	0.927967	nucleus
Q8C052	29.9157	32.8567	2.941	31.3862	17.6278	1.53914e-07	5.10431e-06	1.43153e-05	0.000365088	Map1s	Q8C052	2.58653	1.39635	0.0836773	0.55534	nucleus
P20357;Q80X35;Q80ZL4;G3UZJ2;E9Q8Y2;F7ALC8;G3UZK9;G3UXY3	27.7057	26.957	-0.748727	27.3313	-0.764435	0.467211	0.551264	0.789933	0.828279	Map2	P20357	-1.48808	-0.803382	0.319641	0.826712	nucleus
P31938	32.8566	33.2834	0.426797	33.07	2.65707	0.0297173	0.0547675	0.554966	0.772141	Map2k1	P31938	0.584497	0.315595	0.695837	0.91217	nucleus
Q91YS7;Q63932;Q3UPM3;D3Z446	31.882	31.5799	-0.302093	31.731	-1.1668	0.277888	0.359848	0.713507	0.81332	Map2k2	Q63932	-0.314117	-0.169591	0.833604	0.925605	nucleus
P47809;B1ATL6	31.3078	31.5211	0.21327	31.4144	0.778987	0.459078	0.543479	0.904428	0.846685	Map2k4	P47809	0.101243	0.0546587	0.946017	0.933861	nucleus
Q9WVS7-2;Q9WVS7;Q9WVS7-3;Q9WVS7-4	28.4673	28.0265	-0.440717	28.2469	-1.55998	0.158541	0.225027	0.641501	0.796627	Map2k5	Q9WVS7	-1.04744	-0.565471	0.483627	0.87832	nucleus
P70236;A2AGS2	29.2196	30.7631	1.54349	29.9913	4.03964	0.00398062	0.00994485	0.349001	0.680617	Map2k6	P70236	1.06779	0.576448	0.475178	0.876424	nucleus
Q8CE90-2;Q8CE90-6;Q8CE90-8;Q8CE90-7;Q8CE90;Q8CE90-5;Q8CE90-4;Q8CE90-3	27.7843	27.7151	-0.0692155	27.7497	-0.179426	0.862199	0.895336	0.904552	0.846703	Map2k7	Q8CE90	-0.794877	-0.429135	0.595007	0.898792	nucleus
P63085;E9QAJ2;G3X8T1;O54949;Q80Y86	32.0041	34.1385	2.13444	33.0713	10.5495	7.12864e-06	6.52399e-05	0.0102705	0.0739008	Nlk	O54949	2.14367	1.15737	0.151657	0.693582	nucleus
Q9WUI1;F6V672	28.427	24.3908	-4.03621	26.6972	-4.59144	0.00274459	0.0072612	0.220701	0.574037	Mapk11	Q9WUI1	-4.64994	-2.51033	0.00187286	0.0700176	nucleus
O08911	27.0908	29.4023	2.31152	28.2466	4.89112	0.00131759	0.00395317	0.250253	0.604441	Mapk12	O08911	1.46509	0.791001	0.327156	0.830016	nucleus
Q9Z1B7;D6RG58	24.2749	27.876	3.60111	26.0754	2.62786	0.0310747	0.0569211	0.559878	0.773688	Mapk13	Q9Z1B7	2.26427	1.22287	0.129812	0.659573	nucleus
P47811;P47811-4;P47811-2;B2KF35	31.3105	34.3155	3.005	32.813	10.8011	5.99973e-06	5.71872e-05	0.00854918	0.0646418	Mapk14	P47811	2.89344	1.5621	0.0529818	0.447316	nucleus
Q63844;D3Z3G6;D3Z6D8	32.3033	35.2005	2.89721	33.7519	13.3372	1.25922e-06	1.91491e-05	0.00109615	0.013005	Mapk3	Q63844	2.95855	1.59737	0.0478439	0.428663	nucleus
A6P3E4;Q91Y86;G3X8U9;Q7TSJ7;D3Z1Z4	28.2596	28.5867	0.327165	28.4232	0.710306	0.498299	0.582405	0.918064	0.848618	Mapk8	Q91Y86	-0.315722	-0.170447	0.832776	0.925537	nucleus
A2AR12;Q8BKH7;Q8BKH7-2;Q8BKH7-3;A2AR15	29.0627	28.8349	-0.227812	28.9488	-0.270941	0.793502	0.840374	0.886425	0.844057	Mapkap1	Q8BKH7	-0.730839	-0.394546	0.625021	0.903182	nucleus
P49138;Q9D2E1	30.518	33.0196	2.50157	31.7688	7.49142	8.17923e-05	0.000414174	0.071728	0.304579	Mapkapk2	P49138	2.252	1.21577	0.132057	0.663411	nucleus
Q3UMW7;Q3UMW7-3;Q3UMW7-2;E9PVU3	26.2898	30.5191	4.22938	28.4045	5.45279	0.000672841	0.00227249	0.19692	0.545953	Mapkapk3	Q3UMW7	3.24344	1.75125	0.0300544	0.346138	nucleus
O54992-2;O54992-5;O54992;O54992-4;O54992-3;D3Z2B0;F7DD22	29.2313	29.1338	-0.0974689	29.1825	-0.118743	0.908495	0.931181	0.916599	0.848412	Mapkapk5	O54992	-0.571134	-0.308328	0.702503	0.91293	nucleus
A2A5Y6;P10637;P10637-2;B1AQW6;B1AQW5	28.5077	27.2169	-1.2908	27.8623	-2.81532	0.0233538	0.0448389	0.43543	0.726685	Mapt	P10637	-1.89047	-1.02059	0.206135	0.754699	nucleus
P26645	28.3461	36.4485	8.10233	32.3973	28.2038	4.22502e-09	1.92023e-06	2.80531e-12	1.17933e-09	Marcks	P26645	7.47452	4.03522	5.77314e-07	0.000286842	nucleus
Q7TQJ1	25.8103	26.7922	0.981887	26.3013	1.48897	0.175964	0.245779	0.76582	0.823825	Marveld1	Q7TQJ1	-0.0875525	-0.0472751	0.953301	0.934333	nucleus
P98064	27.1914	22.3415	-4.84989	24.7664	-7.13218	0.000114668	0.000542464	0.0627639	0.277061	Masp1	P98064	-5.67881	-3.06597	0.000145875	0.0129959	nucleus
Q8C0P0;Q8C0P0-2	27.1714	23.0848	-4.08656	25.1281	-5.67936	0.000519372	0.00183444	0.134372	0.450698	Mastl	Q8C0P0	-4.91896	-2.65573	0.00100257	0.0460317	nucleus
Q8K310;Q6ZQ61	34.0107	34.8375	0.826857	34.4241	4.43833	0.00234064	0.00635816	0.300035	0.646898	Matr3	Q8K310	1.18555	0.640216	0.427736	0.864574	nucleus
Q9D2X5-2;Q9D2X5	27.0683	28.9373	1.869	28.0028	4.25183	0.00299184	0.00780824	0.322341	0.663101	Mau2	Q9D2X5	1.01865	0.549967	0.495697	0.88093	nucleus
Q9Z2E1;Q9Z2E1-2;F6UPR7;F8WGB1	29.6709	30.6326	0.96165	30.1517	2.63668	0.0306581	0.056297	0.558392	0.773222	Mbd2	Q9Z2E1	0.564553	0.304775	0.705771	0.913299	nucleus
Q9Z2D8;Q9Z2D8-2;D3YTR5;D3YTR4;F6WZH1	29.9194	29.3159	-0.603511	29.6176	-2.05926	0.0745218	0.11919	0.554776	0.772081	Mbd3	Q9Z2D8	-0.957338	-0.516822	0.522031	0.886253	nucleus
Q99LQ1	25.5184	25.7231	0.204677	25.6354	0.657673	0.532492	0.613743	0.928531	0.850068	Mbip	Q99LQ1	-0.915599	-0.494406	0.54024	0.889664	nucleus
Q9JKP5;G3X9Q0;Q8CHF5;Q3U581;Q3U570;Q8BYC7;Q3TJQ3	32.795	33.7997	1.00478	33.2974	2.40202	0.043958	0.0765654	0.598561	0.785171	Mbnl1	Q9JKP5	1.15175	0.621874	0.441092	0.868133	nucleus
Q8C181-4;Q8C181	28.9144	28.7186	-0.195856	28.8165	-0.450169	0.664897	0.732815	0.851106	0.83863	Mbnl2	Q8C181	-0.724697	-0.391231	0.627931	0.903587	nucleus
Q8R003	22.9673	23.7847	0.81743	23.4344	0.966174	0.367236	0.453506	0.867417	0.841182	Mbnl3	Q8R003	-0.747136	-0.403602	0.6171	0.902061	nucleus
Q6P5G3-2;Q6P5G3;Q5NC75;A2ABG6;Q5NC76	24.0685	26.2318	2.16329	25.1501	2.35232	0.0474549	0.0817119	0.607232	0.787588	Mbtd1	Q6P5G3	0.790495	0.42694	0.596892	0.899079	nucleus
Q8R2Y2;Q8R2Y2-2;F7ATH5	27.9488	27.3942	-0.554589	27.6715	-1.15477	0.282498	0.364351	0.715756	0.813797	Mcam	Q8R2Y2	-1.2516	-0.675703	0.402574	0.857317	nucleus
P97287	28.521	29.99	1.46898	29.2555	3.86885	0.00503346	0.0121564	0.37145	0.694013	Mcl1	P97287	0.871626	0.470556	0.559957	0.893134	nucleus
Q0VBD2	23.8209	26.5798	2.75892	25.3974	3.02709	0.0200176	0.0394464	0.494615	0.751254	Mcm10	Q0VBD2	1.34301	0.725381	0.368881	0.846288	nucleus
P97310	30.6456	32.9356	2.29	31.7906	7.24609	0.000102875	0.00049691	0.0819626	0.333543	Mcm2	P97310	2.06264	1.11354	0.167769	0.714612	nucleus
P25206	30.8758	33.7865	2.91069	32.3312	10.806	5.97972e-06	5.70528e-05	0.00851821	0.0644666	Mcm3	P25206	2.72344	1.4703	0.068555	0.505734	nucleus
F8WGQ6;Q9WUU9	28.6195	29.7499	1.13043	29.1847	4.32227	0.00272528	0.00722794	0.313792	0.65707	Mcm3ap	Q9WUU9	0.550226	0.297044	0.712899	0.914091	nucleus
P49717;F6Z957	29.5838	33.0145	3.43068	31.2992	12.1722	2.48618e-06	3.07122e-05	0.00295	0.0286287	Mcm4	P49717	3.01842	1.6295	0.0435334	0.411465	nucleus
P97311;Q3ULG5;REV__Q6P9R4-3	31.0465	33.1221	2.07566	32.0843	6.84814	0.000151187	0.000673913	0.101054	0.381588	Mcm6	P97311	1.91812	1.03554	0.199568	0.748656	nucleus
Q61881;D3Z6N3;D3Z0J6;D3Z2K9;D3Z335	30.2787	32.9287	2.65002	31.6037	6.51112	0.000212279	0.000879573	0.119856	0.422584	Mcm7	Q61881	2.35878	1.2734	0.114695	0.63125	nucleus
Q9CWV1-2;Q9CWV1	23.9046	23.3763	-0.528331	23.6404	-0.568402	0.60197	0.67684	0.827965	0.834865	Mcm8	Q9CWV1	-1.92966	-1.04222	0.196682	0.745905	nucleus
Q8R3C0	29.5415	31.7784	2.23686	30.6599	10.351	8.18912e-06	7.1788e-05	0.0118405	0.0815979	Mcmbp	Q8R3C0	1.81723	0.981036	0.224265	0.769968	nucleus
Q3TJY1;Q99L90	25.1641	28.3106	3.14655	26.7374	4.89972	0.00130366	0.00391505	0.249367	0.603593	Mcrs1	Q99L90	1.96456	1.06087	0.18879	0.738066	nucleus
E9PVM0;Q8BX65;Q8BX65-2;D6REI0	23.8598	25.6028	1.74298	25.0218	1.26009	0.256274	0.336054	0.809915	0.831803	Mdfic	Q8BX65	0.333848	0.180315	0.82325	0.92474	nucleus
Q2VPQ9;Q2VPQ9-2;B1ASC8	26.7195	28.5265	1.80704	27.7521	3.41651	0.0118022	0.0249988	0.435098	0.726533	Meaf6	Q2VPQ9	0.895936	0.483729	0.549024	0.891237	nucleus
P14404;G3UZT5;O35700;G3UWT0;G3UYK2;Q8C763	27.736	24.1566	-3.57935	25.3498	-2.02935	0.0907052	0.141275	0.559807	0.773665	Mecom	P14404	-4.31343	-2.32872	0.00391759	0.109472	nucleus
Q9Z2D6-2;Q9Z2D6;D3Z7U4;D3YY81	31.7389	33.1348	1.3959	32.4368	3.30133	0.0113089	0.0241073	0.452258	0.734151	Mecp2	Q9Z2D6	1.35895	0.733686	0.363425	0.844339	nucleus
Q9DCS3;A2A845	34.7825	31.931	-2.85148	33.3568	-15.1326	4.88217e-07	1.0373e-05	0.000111481	0.00206223	Mecr	Q9DCS3	-2.35837	-1.2737	0.114609	0.631075	nucleus
Q925J9-4;Q925J9;Q925J9-3;B1AQH6;Q925J9-2	29.2566	29.4731	0.216462	29.3648	1.06913	0.317133	0.401504	0.847178	0.838003	Med1	Q925J9	-0.252792	-0.13647	0.865754	0.928169	nucleus
Q9CXU0	24.6718	27.3743	2.70246	26.2161	3.44257	0.011401	0.0242821	0.431269	0.724773	Med10	Q9CXU0	1.43475	0.774823	0.337147	0.834218	nucleus
Q9D8C6;G3UZ31	28.108	27.7989	-0.309093	27.9535	-0.780184	0.458413	0.542825	0.786897	0.827731	Med11	Q9D8C6	-0.978373	-0.528192	0.512917	0.884466	nucleus
A2AGH8;A2AGH6-2;A2AGH9;A2AGH6;A2AGH6-3;Q2NLB9	29.6913	29.8813	0.189952	29.7863	0.506923	0.626294	0.698247	0.958572	0.854081	Med12	A2AGH6	-0.203592	-0.109909	0.891702	0.930113	nucleus
Q5SWW4	26.1081	26.9403	0.832228	26.5242	0.854435	0.418456	0.504112	0.889481	0.844509	Med13	Q5SWW4	-0.185349	-0.100078	0.901337	0.930809	nucleus
A2ABV5;A2BDP0;A2ABV5-2;A2BDN7;A2ABV5-4;A2ABV5-3	29.372	29.8077	0.435776	29.5899	1.12821	0.292899	0.375406	0.835609	0.836128	Med14	A2ABV5	-0.013383	-0.00722486	0.992859	0.936784	nucleus
Q8VCD5	28.0069	29.2228	1.21591	28.6148	3.1428	0.0142858	0.0295329	0.476489	0.744212	Med17	Q8VCD5	0.529011	0.285597	0.723499	0.915243	nucleus
Q9CZ82;A8Y5Q6	24.5735	24.6436	0.0701332	24.6136	0.0397343	0.969453	0.977152	0.948145	0.852713	Med18	Q9CZ82	-1.21471	-0.656001	0.416432	0.861407	nucleus
Q8C1S0	24.9154	27.0611	2.14573	25.835	3.02543	0.0200637	0.0395129	0.494878	0.751354	Med19	Q8C1S0	0.920426	0.497051	0.538075	0.889269	nucleus
Q9R0X0	27.0502	28.4179	1.36767	27.7341	4.467	0.002255	0.00617071	0.2967	0.644341	Med20	Q9R0X0	0.514174	0.277603	0.730934	0.916033	nucleus
Q9CQ39;B2KG29	26.7127	27.4905	0.777744	27.1016	1.28481	0.235875	0.313708	0.80512	0.830971	Med21	Q9CQ39	-0.134539	-0.0726396	0.928301	0.932683	nucleus
Q62276-2;A2ALA4;Q62276	29.1744	28.2787	-0.895714	28.7265	-1.6037	0.148609	0.213031	0.633685	0.794634	Med22	Q62276	-1.37928	-0.744609	0.356325	0.841729	nucleus
Q99K74;Q99K74-2;A6PW47;Q99K74-3	27.6233	29.4423	1.81896	28.5328	4.9396	0.00124116	0.00376131	0.245287	0.599639	Med24	Q99K74	1.06527	0.57512	0.476196	0.876655	nucleus
Q8VCB2;Q8VCB2-3;Q8VCB2-2;Q8VCB2-4	28.8306	28.6222	-0.208411	28.7264	-0.805387	0.444568	0.529224	0.782047	0.826848	Med25	Q8VCB2	-0.751855	-0.405893	0.615103	0.901774	nucleus
Q9DB40;Q9DB40-2;E0CZG8;F7B179;E0CXF6;E0CXS7;E0CYF9	26.5371	28.3339	1.79685	27.4355	2.88543	0.0210024	0.0410017	0.517297	0.759538	Med27	Q9DB40	0.85398	0.461084	0.567884	0.894468	nucleus
Q920D3;D3YWT4	25.342	27.1266	1.78455	26.2343	2.03343	0.0775364	0.123541	0.664158	0.802192	Med28	Q920D3	0.633558	0.342117	0.671712	0.909301	nucleus
Q9DB91	27.6444	28.8303	1.18598	28.2374	3.49305	0.00856087	0.0190247	0.423906	0.721325	Med29	Q9DB91	0.43595	0.235361	0.770627	0.920012	nucleus
Q9CQI9	25.948	27.5816	1.63358	26.7648	2.17448	0.0624173	0.10267	0.638714	0.795921	Med30	Q9CQI9	0.588119	0.317557	0.694041	0.911962	nucleus
Q9CXU1	27.8061	27.7261	-0.0800444	27.7661	-0.122182	0.905859	0.928973	0.915916	0.848316	Med31	Q9CXU1	-0.8019	-0.432926	0.591758	0.898293	nucleus
Q9CQA5;Q9CQA5-2	29.8455	28.8557	-0.989826	29.3506	-1.73622	0.121895	0.181254	0.61024	0.788413	Med4	Q9CQA5	-1.35652	-0.732321	0.364318	0.844661	nucleus
Q921D4;E0CYA6;E0CXQ3	26.2495	25.7447	-0.504711	25.9971	-0.688722	0.511057	0.594221	0.804568	0.830875	Med6	Q921D4	-1.49767	-0.808651	0.316478	0.825282	nucleus
Q9D7W5;Q9DAY7;A2A9C8;Q9CY05;A2A9C6	26.8372	26.5737	-0.263512	26.7055	-0.178218	0.863115	0.896094	0.904791	0.846737	Med8	Q9D7W5	-1.15411	-0.623115	0.44018	0.867896	nucleus
Q8VCS6	26.6911	26.6805	-0.0106202	26.6858	-0.0142834	0.988964	0.991637	0.93738	0.851273	Med9	Q8VCS6	-0.926666	-0.500322	0.535404	0.888778	nucleus
Q60929-2;Q60929;D3Z6M5;Q8CFN5-3;Q8CFN5	27.0732	27.9575	0.88434	27.5153	0.539373	0.604753	0.679048	0.952099	0.853235	Mef2a	Q60929	0.0348322	0.0188059	0.981414	0.936094	nucleus
Q921S6;Q63943;E9Q5E0;E9QKT0;Q63943-2	25.448	28.265	2.81693	26.8565	6.29296	0.000266259	0.00105636	0.13342	0.448938	Mef2d	Q63943	1.68439	0.909547	0.259866	0.795022	nucleus
Q9JJ26;Q32MT0	25.8452	28.3307	2.48545	27.088	3.52623	0.0081622	0.0182929	0.419107	0.719031	Mefv	Q9JJ26	1.4221	0.767876	0.341497	0.835983	nucleus
Q61846;A2ALR0;A2ALQ9	26.1993	26.6152	0.415949	26.4072	0.924712	0.382967	0.469808	0.875593	0.842432	Melk	Q61846	-0.585754	-0.316272	0.695217	0.912098	nucleus
Q91VH6	32.5395	30.4265	-2.113	31.483	-7.72231	6.62653e-05	0.00034998	0.0445767	0.213954	Memo1	Q91VH6	-2.01051	-1.08553	0.17872	0.727331	nucleus
O88559;F8WHD9;O88559-2;D3YZC2;F7CJP6	28.3161	28.5636	0.247558	28.4398	0.550816	0.597254	0.672477	0.949817	0.852934	Men1	O88559	-0.385493	-0.208114	0.796559	0.922414	nucleus
Q60805;P55144-3;P55144;P55144-2	27.7565	31.5239	3.76742	29.6402	12.1128	2.57803e-06	3.1518e-05	0.00309622	0.0297343	Tyro3	P55144	3.03692	1.63956	0.0422529	0.406284	nucleus
Q9Z120;D3Z7D2	27.7215	28.0329	0.311333	27.8772	0.802127	0.446343	0.530879	0.89984	0.846024	Mettl1	Q9Z120	-0.425259	-0.229588	0.776101	0.920531	nucleus
Q9D853;D3Z7D0	28.881	28.6609	-0.220111	28.771	-0.51043	0.623946	0.696515	0.839294	0.83673	Eef1akmt2	Q9D853	-0.754767	-0.407465	0.613734	0.901576	nucleus
G3UYS3;Q3UIK4;G3UXL6	23.7618	28.2403	4.47851	26.0011	6.46997	0.000221455	0.000910939	0.122329	0.427574	Mettl14	Q3UIK4	3.05231	1.64861	0.0411284	0.401583	nucleus
Q9CQG2;Q5SW15;Q9CQG2-2;F8WHZ7;Q5SW13	27.3327	28.9336	1.60093	28.1331	2.96454	0.0186429	0.0369714	0.504565	0.754957	Mettl16	Q9CQG2	0.796612	0.430083	0.594194	0.898668	nucleus
Q8BH31;F6R8A9	26.9638	28.8494	1.88566	27.9066	1.73763	0.121637	0.180927	0.718765	0.814432	Mfsd8	Q8BH31	1.0171	0.549138	0.496347	0.881067	nucleus
A2AWL7;E9QLG3;A2AWL7-3;A2AWL7-2;A2AWL7-4	30.4367	27.7273	-2.7094	29.082	-2.49448	0.0381288	0.0677206	0.484179	0.747248	Mga	A2AWL7	-2.97314	-1.60507	0.0467786	0.424507	nucleus
Q9EQQ9;Q9EQQ9-3	30.525	30.9765	0.451412	30.7507	2.32647	0.0493836	0.08446	0.611766	0.788829	Mgea5	Q9EQQ9	0.203066	0.109627	0.891978	0.930134	nucleus
O35678;D3YYS6;E9Q3B9;Q3UFN1;O35678-2	33.1013	30.3564	-2.74487	31.7289	-13.04	1.48989e-06	2.14559e-05	0.000837326	0.0104848	Mgll	O35678	-2.54455	-1.37394	0.0887583	0.569845	nucleus
P26187	29.1857	28.8364	-0.349338	29.0111	-0.719858	0.492718	0.576511	0.798541	0.829815	Mgmt	P26187	-0.830929	-0.44858	0.578429	0.896193	nucleus
Q9D074;Q9D074-2;Q9D074-4;Q9D074-3;Q9D074-5;F7D0T8	27.4957	27.3617	-0.133939	27.4287	-0.214698	0.835537	0.873763	0.897559	0.845693	Mgrn1	Q9D074	-0.909865	-0.491223	0.542852	0.890137	nucleus
Q8BML1;Q8BML1-3;D3YVQ9;F6WY65	27.9173	27.0644	-0.852836	27.4908	-1.44851	0.18664	0.258334	0.661612	0.801582	Mical2	Q8BML1	-1.55534	-0.839686	0.298262	0.816569	nucleus
Q8CJ19;Q8CJ19-4;D3Z2R0;Q8CJ19-2;Q8CJ19-3;D3YWV4;F8WJE8;F6Q739	28.8947	27.9983	-0.896379	28.4465	-2.77592	0.0247931	0.0471519	0.441259	0.729318	Mical3	Q8CJ19	-1.42866	-0.77127	0.339367	0.835124	nucleus
Q9CQ20;F7D5Q6;F6XIS3	27.9343	22.7956	-5.13869	25.365	-17.9423	1.34573e-07	4.74525e-06	4.93139e-06	0.000154237	Mid1ip1	Q9CQ20	-5.83822	-3.15189	9.44459e-05	0.0097167	nucleus
Q5UAK0-4;Q5UAK0;Q5UAK0-2;Q5UAK0-1;Q5UAK0-5	27.8609	30.4093	2.54832	29.1351	9.49283	1.53365e-05	0.000111482	0.0213359	0.122433	Mier1	Q5UAK0	1.83601	0.991214	0.219494	0.766137	nucleus
Q3UHF3;Q3UHF3-2;F7BFR0;D6RET2	23.797	23.5897	-0.207337	23.7082	-0.178023	0.863921	0.896834	0.90483	0.846743	Mier3	Q3UHF3	-1.6274	-0.878985	0.27622	0.804789	nucleus
P34884	35.5827	35.1141	-0.468615	35.3484	-1.36606	0.210188	0.284757	0.676647	0.805132	Mif	P34884	0.163855	0.0885065	0.912696	0.931611	nucleus
A2A9W3;Q3UBZ5;A2A9W1;Q3UBZ5-2	30.27	28.942	-1.32797	29.606	-5.24647	0.000856867	0.00276989	0.164929	0.501762	Mif4gd	Q3UBZ5	-1.62073	-0.874964	0.278423	0.806034	nucleus
Q8CD15;D3YTU3;Q8CCK9;D3Z287	29.624	30.0273	0.403364	29.8257	1.18451	0.271215	0.352247	0.824616	0.834305	Riox2	Q8CD15	-0.00190696	-0.00102948	0.998982	0.937147	nucleus
Q8VE19	29.8433	29.8179	-0.0254124	29.8306	-0.0843185	0.934937	0.950707	0.923442	0.849366	Mios	Q8VE19	-0.392484	-0.211883	0.792957	0.922089	nucleus
Q9CY25;A3QK67	24.5589	24.1143	-0.444555	24.2922	-0.561754	0.599693	0.674908	0.829262	0.83508	Mis12	Q9CY25	-1.73194	-0.935334	0.246598	0.78635	nucleus
E9Q868;Q80WQ8;Q80WQ8-3;Q80WQ8-2;Q8K3D2	26.4803	32.2075	5.72718	29.753	21.1532	1.97878e-07	5.89116e-06	1.77269e-07	9.68916e-06	Mis18bp1	Q80WQ8	4.77442	2.57784	0.00140649	0.0581513	nucleus
E9PVX6	31.2244	33.4595	2.23514	32.342	4.52777	0.00208451	0.00579125	0.289712	0.63886	Mki67	E9PVX6	2.10859	1.13838	0.158489	0.702866	nucleus
Q91VE6;Q91VE6-2;E0CXU3	30.1974	30.1933	-0.00403447	30.1954	-0.0146417	0.988687	0.991463	0.937309	0.851264	Nifk	Q91VE6	-0.309446	-0.167056	0.836055	0.925807	nucleus
Q8K4J6;Q8K4J6-2;D3YUG5;D3YUI2	25.5001	27.2997	1.79964	26.3999	2.7062	0.0275698	0.0513692	0.54675	0.769506	Mkl1	Q8K4J6	0.676169	0.365119	0.651057	0.906692	nucleus
Q8C4M7;Q8C4M7-2	25.7095	25.3778	-0.331618	25.5436	-0.23486	0.820395	0.861759	0.893565	0.84511	Cenpu	Q8C4M7	-1.41862	-0.766013	0.342669	0.836453	nucleus
Q99KX1	28.225	27.9859	-0.239037	28.1054	-0.346064	0.738489	0.795029	0.87159	0.841823	Mlf2	Q99KX1	-0.887953	-0.479375	0.552626	0.89187	nucleus
Q9JK91;F6R1G0	27.8203	27.1248	-0.695505	27.4725	-1.42575	0.192897	0.265282	0.66575	0.802572	Mlh1	Q9JK91	-1.4149	-0.76387	0.344021	0.836991	nucleus
P55200-2;P55200;D3Z5H5	27.4001	30.7279	3.32788	29.064	4.13443	0.00350104	0.0089129	0.336924	0.672913	Kmt2a	P55200	2.53531	1.36878	0.0899638	0.573149	nucleus
Q6PDK2	30.8977	29.4595	-1.43823	30.1786	-4.41925	0.00239961	0.00649639	0.237384	0.591752	Kmt2d	Q6PDK2	-1.62167	-0.875488	0.278135	0.805872	nucleus
Q3UG20;Q3UG20-2	29.4033	24.4082	-4.99509	26.549	-10.5751	1.88458e-05	0.000129478	0.00647022	0.0524001	Kmt2e	Q3UG20	-5.43879	-2.93614	0.00027565	0.0196293	nucleus
A2AS70;F7BNF3;O54826;A2AS72	25.8764	22.8901	-2.98636	24.3832	-3.05504	0.0162792	0.0330241	0.400932	0.709988	Mllt10	O54826	-4.04428	-2.18375	0.00682767	0.15554	nucleus
E9PVW9;A2AM29;Q3UIA3;E9PXP8;Q9D2P1;E9Q3B8	26.9711	23.3271	-3.64401	25.1491	-2.5038	0.0704503	0.113744	0.482723	0.746679	Mllt3	A2AM29	-4.5113	-2.43567	0.00255117	0.0838813	nucleus
Q9QZQ1-2;E9Q852;Q9QZQ1;E9Q316;E9PYX7;F7C3I9	33.5227	31.7368	-1.78598	32.6297	-9.26314	1.82922e-05	0.000126758	0.0166455	0.102815	Afdn	Q9QZQ1	-1.51226	-0.816596	0.311746	0.8231	nucleus
Q9ESL4;Q9ESL4-3;A2ASW6	28.9877	29.152	0.164226	29.0698	0.762777	0.468144	0.552168	0.907644	0.847145	Map3k20	Q9ESL4	-0.35185	-0.189948	0.813976	0.923948	nucleus
Q99MZ3;Q99MZ3-2;Q99MZ3-4;Q99MZ3-3;Q99MZ3-5;F6Q4B6;F6Q3B6	31.2449	24.5369	-6.70807	27.8909	-10.3595	8.14007e-06	7.1511e-05	0.00760836	0.0591718	Mlxipl	Q99MZ3	-6.83105	-3.68792	4.91367e-06	0.00130518	nucleus
P53690	25.8557	26.3595	0.503827	26.1076	1.86953	0.0996158	0.152838	0.694218	0.809123	Mmp14	P53690	-0.557709	-0.301141	0.709118	0.913673	nucleus
P33434	24.5198	26.1787	1.65884	25.4677	1.76298	0.122782	0.182264	0.714023	0.813429	Mmp2	P33434	0.364656	0.196934	0.807267	0.923364	nucleus
Q9D071;F8WHX3;Q9D071-2;E9PW47;E9Q5T0	30.7736	31.6913	0.917676	31.2324	4.11747	0.00358202	0.00909507	0.339064	0.674305	Mms19	Q9D071	0.712614	0.384715	0.633669	0.904377	nucleus
P51949	29.1092	29.1932	0.084067	29.1512	0.191715	0.852886	0.888055	0.978475	0.856624	Mnat1	P51949	-0.410864	-0.221806	0.783497	0.921222	nucleus
D0QMC3	28.7433	34.3588	5.61548	31.551	28.5197	3.87798e-09	1.92023e-06	1.59184e-12	7.92927e-10	Mndal	D0QMC3	5.05683	2.72996	0.000720216	0.0373273	nucleus
Q9CQY6;D3Z4C9;D3Z4D6	29.8309	28.4678	-1.36308	29.1494	-4.37958	0.00252741	0.00679091	0.24135	0.595749	Uqcc2	Q9CQY6	-1.73231	-0.935194	0.246669	0.786398	nucleus
Q61884	24.5604	27.917	3.35656	26.4785	1.9468	0.0940671	0.145739	0.679983	0.805902	Mns1	Q61884	2.06945	1.1176	0.166223	0.71272	nucleus
O08789	23.7099	26.3446	2.63478	25.0272	6.23855	0.000281982	0.00110884	0.136981	0.455462	Mnt	O08789	1.19954	0.647899	0.422212	0.863044	nucleus
F8WIA3;P0C8B4	26.6725	28.6356	1.96314	27.654	7.77676	6.31016e-05	0.000337031	0.0611665	0.271927	Gon7	P0C8B4	1.04385	0.56359	0.485082	0.878641	nucleus
Q921Y0;Q921Y0-2	30.2711	32.3669	2.09584	31.319	8.4884	3.41082e-05	0.000206275	0.0403174	0.197549	Mob1a	Q921Y0	1.80327	0.97351	0.22784	0.772757	nucleus
Q8VI63;F6X7L8;Q8VI63-2	29.8355	29.3835	-0.452023	29.6095	-0.835807	0.428243	0.513559	0.776204	0.825771	Mob2	Q8VI63	-0.820459	-0.442927	0.583226	0.896958	nucleus
Q69ZX6;Q5QNQ8	26.5556	28.2872	1.73159	27.4214	2.61037	0.0319179	0.0582886	0.56283	0.774607	Morc2a	Q69ZX6	0.791944	0.427589	0.596335	0.898995	nucleus
P60762-2;P60762	28.7186	30.4369	1.71835	29.5777	6.25557	0.000276957	0.00109176	0.13586	0.453424	Morf4l1	P60762	1.15539	0.623748	0.439716	0.867775	nucleus
Q9R0Q4;A2AEB4;A2AEB3;E9PZV9;A2AEB5;A2AEB8;A2AEB7;A2AEB6	29.2719	29.1027	-0.169177	29.1873	-0.289041	0.78012	0.829297	0.882847	0.843524	Morf4l2	Q9R0Q4	-0.635761	-0.343217	0.670718	0.909179	nucleus
Q8VEL0;Q8VEL0-2	25.9255	26.8298	0.904346	26.3776	1.47026	0.180831	0.251703	0.769398	0.824501	Mospd1	Q8VEL0	-0.145039	-0.0783149	0.922716	0.932303	nucleus
Q04841;F2Z3Y1	24.1314	27.6369	3.50548	26.1345	4.57506	0.002797	0.00737155	0.284352	0.63454	Mpg	Q04841	2.14366	1.15776	0.15152	0.693391	nucleus
Q810V0;E9Q4C9	28.7081	28.6455	-0.062586	28.6768	-0.153248	0.882112	0.910427	0.909746	0.847445	Mphosph10	Q810V0	-0.627358	-0.338684	0.674816	0.909681	nucleus
Q9D1Q1	26.8634	27.5967	0.733261	27.23	0.577927	0.57969	0.65661	0.944413	0.852217	Mphosph6	Q9D1Q1	-0.152779	-0.0824869	0.918613	0.932022	nucleus
Q3TYA6	27.7472	29.65	1.90275	28.6986	3.44678	0.00915174	0.0201409	0.430652	0.724488	Mphosph8	Q3TYA6	1.17063	0.631995	0.433692	0.866185	nucleus
P11247;E9PUN4;F8WGZ9	30.4515	37.1643	6.71278	33.8079	9.7472	1.26706e-05	9.76205e-05	0.0179969	0.108419	Mpo	P11247	6.45162	3.48297	1.59924e-05	0.00300029	nucleus
P70290;B7ZCL8;A2AN84;B7ZCL9;B7ZCM0;E9Q7B7;B7ZCM1;D6RFD5	31.0707	34.4441	3.37344	32.7574	17.6527	1.52273e-07	5.10008e-06	1.39146e-05	0.000356783	Mpp1	P70290	3.22012	1.73845	0.0312776	0.353222	nucleus
Q80XL7;Q80XL7-2;Q80XL7-3	25.4359	27.5275	2.09162	26.8303	3.36094	0.0161797	0.0328567	0.44333	0.730241	Mppe1	Q80XL7	0.956978	0.516755	0.522085	0.886264	nucleus
Q61216;Q61216-2;F6RX99;B2KF76;B2KF75	29.2599	30.4138	1.15392	29.8369	5.549	0.000602293	0.00206238	0.188689	0.53535	Mre11a	Q61216	0.685248	0.369933	0.646768	0.906131	nucleus
Q9CQL7	27.1884	27.471	0.282611	27.3297	0.633087	0.544875	0.62488	0.933425	0.850737	Mrfap1	Q9CQL7	-0.546822	-0.295227	0.714578	0.914276	nucleus
Q14AR7;Q9DAT2;Q9DAT2-2	25.9014	27.5626	1.66127	26.732	3.33962	0.0106932	0.0229827	0.446511	0.731648	Mrgbp	Q9DAT2	0.607681	0.328122	0.684402	0.910833	nucleus
Q9CQT1;F6YY88;F8WI95	33.0936	32.2138	-0.879785	32.6537	-4.05934	0.00387544	0.00972742	0.275083	0.626822	Mri1	Q9CQT1	-0.680802	-0.367603	0.648842	0.906403	nucleus
Q99N96;Q9D3F3	32.4563	30.5488	-1.90754	31.5025	-8.24131	4.20232e-05	0.000243165	0.0324695	0.165514	Mrpl1	Q99N96	-1.81955	-0.982415	0.223614	0.769453	nucleus
Q3TBW2;A2A715	31.3998	29.0053	-2.39448	30.2025	-5.8337	0.000437075	0.00159577	0.124605	0.432093	Mrpl10	Q3TBW2	-2.49049	-1.34457	0.0957945	0.588437	nucleus
Q9D338;E9PYC4	32.1279	29.6704	-2.45747	30.8992	-9.13033	2.02891e-05	0.000136703	0.0182163	0.109343	Mrpl19	Q9D338	-2.42667	-1.31018	0.10459	0.609534	nucleus
O35972	31.225	29.3667	-1.85829	30.2958	-5.10391	0.00101614	0.00318961	0.176059	0.518081	Mrpl23	O35972	-1.98474	-1.07151	0.184395	0.733486	nucleus
Q9CY73;Q9CY73-2	31.3794	28.8892	-2.49016	30.1343	-12.5595	1.97041e-06	2.59298e-05	0.00128264	0.0147782	Mrpl44	Q9CY73	-2.58971	-1.39813	0.0832825	0.554172	nucleus
Q9EQI8	32.1713	30.9454	-1.22595	31.5583	-3.47786	0.00875027	0.0193679	0.344235	0.67762	Mrpl46	Q9EQI8	-1.18759	-0.641192	0.427032	0.864381	nucleus
Q9DC71	31.8432	29.4807	-2.36251	30.6619	-8.29336	4.01986e-05	0.000234861	0.0314274	0.161694	Mrps15	Q9DC71	-2.38129	-1.28565	0.111248	0.624118	nucleus
Q99N84;Q99N84-2;G3UX79;G3UYQ9;G3UYX8	31.6	27.9707	-3.62931	29.7853	-9.93895	1.1003e-05	8.9641e-05	0.0103572	0.0743438	Mrps18b	Q99N84	-3.69045	-1.99243	0.0135819	0.236492	nucleus
Q8VE22;Q3TI14;F7ARZ1;E9Q6N1;A7M7Q8;Q5SXC9	32.2047	29.9688	-2.23591	31.0867	-9.23313	1.87234e-05	0.000128912	0.0169896	0.10424	Mrps23	Q8VE22	-2.19174	-1.18335	0.142682	0.680467	nucleus
Q80ZS3	32.1396	29.9752	-2.16436	31.0574	-6.40162	0.00023768	0.000968593	0.0933603	0.363085	Mrps26	Q80ZS3	-2.13152	-1.15083	0.153985	0.696811	nucleus
Q61733	32.0956	29.4083	-2.68725	30.752	-9.23884	1.86405e-05	0.000128433	0.0169237	0.103969	Mrps31	Q61733	-2.66208	-1.43727	0.0750052	0.528185	nucleus
Q9D7N3;Q3UMV5;F6QIZ3	32.3547	30.4208	-1.93386	31.3878	-5.5274	0.000617391	0.00210994	0.144557	0.468842	Mrps9	Q9D7N3	-1.86356	-1.00617	0.212617	0.760386	nucleus
Q9D0I8;A2AMV1	30.2014	30.79	0.588556	30.4957	2.59646	0.0326054	0.0593867	0.565184	0.775335	Mrto4	Q9D0I8	0.283845	0.153236	0.849449	0.926891	nucleus
P19437;Q8BNW4	22.7015	26.1506	3.44904	24.4261	5.80555	0.00132044	0.00395926	0.167986	0.506352	Ms4a1	P19437	1.83819	0.993041	0.218646	0.765443	nucleus
Q91YU3	32.216	26.8428	-5.37318	29.5294	-8.09714	4.7577e-05	0.000270116	0.0355108	0.178194	Msantd4	Q91YU3	-5.32705	-2.87613	0.000366874	0.0229804	nucleus
P43247;G3UXD8;G3UWZ8	30.6443	31.6154	0.971028	31.1299	3.83816	0.00525264	0.0126069	0.375577	0.696354	Msh2	P43247	0.743459	0.401365	0.619052	0.902339	nucleus
P54276	34.9059	31.7933	-3.11265	33.3496	-14.4459	6.92357e-07	1.28928e-05	0.000222336	0.003662	Msh6	P54276	-2.59805	-1.40317	0.0821772	0.550868	nucleus
Q6PDM1-2;Q6PDM1;Q6PDM1-4;Q6PDM1-3;Q6PDM1-6;Q6PDM1-5;F7CR37	27.7979	28.2211	0.423172	28.0095	0.935033	0.377947	0.464417	0.873556	0.842122	Msl1	Q6PDM1	-0.300116	-0.162025	0.840925	0.926205	nucleus
Q69ZF8	23.6507	26.5057	2.85503	25.0782	3.73155	0.00609715	0.0142681	0.390129	0.704332	Msl2	Q69ZF8	1.40948	0.761301	0.345646	0.837633	nucleus
Q9WVG9-2;D3Z1L6;Q9WVG9;G3X992	24.4922	26.5357	2.04352	25.514	2.2539	0.0552278	0.0925367	0.62457	0.792259	Msl3	Q9WVG9	0.744524	0.402085	0.618424	0.90225	nucleus
Q9D6Y7-2;Q9D6Y7;Q9D6Y7-4;Q9D6Y7-3	35.2463	32.8585	-2.38778	34.0524	-14.372	7.1954e-07	1.32709e-05	0.000239079	0.00388624	Msra	Q9D6Y7	-1.8139	-0.979722	0.224886	0.770457	nucleus
Q9JLC3	31.0786	30.6226	-0.455927	30.8506	-1.55628	0.159408	0.226158	0.642164	0.796794	Msrb1	Q9JLC3	-0.607877	-0.328176	0.684353	0.910827	nucleus
P02802;Q8R074	28.8721	29.566	0.693922	29.219	1.29767	0.231638	0.308958	0.802629	0.830535	Mt1	P02802	0.157705	0.0851379	0.916007	0.931841	nucleus
P02798	28.1419	27.751	-0.39088	27.9465	-0.737984	0.482239	0.566242	0.795037	0.829194	Mt2	P02798	-1.05426	-0.56916	0.480778	0.877687	nucleus
Q9R190	32.2455	33.7465	1.50102	32.996	5.74861	0.000480504	0.00172111	0.172427	0.512873	Mta2	Q9R190	1.55229	0.838103	0.299174	0.817026	nucleus
Q3UII8;Q924K8;Q3U3A7;Q3TY62;Q924K8-2	28.4781	31.1963	2.71818	29.8372	10.624	6.77166e-06	6.28676e-05	0.00973172	0.0711005	Mta3	Q924K8	2.11335	1.14092	0.157562	0.70164	nucleus
Q9CQ65	33.3348	33.0438	-0.290999	33.1893	-1.33486	0.219752	0.296216	0.682371	0.80645	Mtap	Q9CQ65	-0.0500092	-0.0270035	0.973315	0.935596	nucleus
Q80WJ7;F6QHD1;F6ZSG0;F6ZQL0;E9PUX0	34.1567	33.3892	-0.767503	33.773	-2.84657	0.0222737	0.0429717	0.430838	0.724574	Mtdh	Q80WJ7	-0.383376	-0.207033	0.797593	0.922506	nucleus
Q8R3J4;G3UWV0;G3UWK8;G3UYZ7;G3UYC7	26.1379	23.4435	-2.69436	24.7907	-8.13049	4.62229e-05	0.000264139	0.0347864	0.175196	Mterf3	Q8R3J4	-3.70675	-2.00144	0.0131641	0.232608	nucleus
Q07243;B1ARW6	24.4011	26.2023	1.80126	25.6019	1.43655	0.20285	0.276291	0.775858	0.825707	Mtf1	Q07243	0.48639	0.262682	0.744879	0.917475	nucleus
E9QAD3;Q02395;Q02395-2;E9Q8G7;F6Q1Z6;E9Q5U4;E9PZE8;E9PZQ6	27.716	27.6625	-0.0535472	27.6893	-0.0892677	0.93113	0.948335	0.922458	0.84923	Mtf2	Q02395	-0.791096	-0.427095	0.596759	0.899059	nucleus
Q91YJ5;Q5M6W7;F6RR02;E9Q054;Q5M6W8;Q5M6W9	31.58	29.7753	-1.80465	30.6777	-9.2074	1.91022e-05	0.000131146	0.0172897	0.105467	Mtif2	Q91YJ5	-1.86927	-1.0092	0.211245	0.759204	nucleus
Q8VEL2;D6RDS6;D3Z1C1;D6RFN8;F6W741;E9PVB4;Q3TTC5;F6RV41;F6YA17;F6SBM1;P15375	26.1661	28.6733	2.5072	27.4197	5.22449	0.000879523	0.0028289	0.217498	0.570458	Myf6	P15375	1.49973	0.809767	0.31581	0.824978	nucleus
Q9Z2D1;E9QLX4;F8WIV0;B8JJF6;F6T2Q0	29.4806	30.2939	0.813326	29.8872	2.64444	0.0302965	0.0556881	0.557087	0.772812	Mtmr2	Q9Z2D1	0.38308	0.206807	0.797809	0.922526	nucleus
Q8VE11	27.6639	31.7473	4.08341	29.7056	7.9354	5.48042e-05	0.000302427	0.0558745	0.254385	Mtmr6	Q8VE11	3.33678	1.80146	0.0256432	0.318986	nucleus
Q9JLN9;Q9JLN9-2	32.3707	32.1005	-0.270202	32.2356	-1.08362	0.311045	0.39473	0.729101	0.81658	Mtor	Q9JLN9	-0.197114	-0.106425	0.895115	0.930361	nucleus
P62774	33.1972	34.7301	1.53294	33.9636	5.58932	0.000575189	0.00199219	0.185317	0.530861	Mtpn	P62774	1.74995	0.944908	0.241795	0.783027	nucleus
O88441	33.2095	33.0122	-0.197284	33.1109	-0.453343	0.662708	0.730987	0.850483	0.838531	Mtx2	O88441	0.0218805	0.0118147	0.988323	0.936512	nucleus
Q6DID5;D3Z468	25.4612	26.5511	1.08996	26.0062	0.926932	0.381883	0.468717	0.875154	0.842365	Mum1	Q6DID5	-0.0402827	-0.0217521	0.978503	0.935916	nucleus
P11588;A9R9W0;A2CEL1	33.7429	28.106	-5.63694	30.9245	-7.01845	0.00012796	0.000589448	0.0668943	0.290006	Mup12	P11588	-5.32487	-2.87542	0.00036812	0.0230206	nucleus
Q5FW60	35.9568	31.843	-4.11374	33.8999	-14.6582	6.2044e-07	1.20904e-05	0.000180133	0.0030889	Mup20	Q5FW60	-3.41612	-1.84535	0.0222577	0.299771	nucleus
P04938;B5TE76;P02762;A2AKN9;A2BIM8;F6VEU0;A2BIN0;P11591;B5TE77	35.3681	31.7449	-3.62313	33.5565	-9.94314	1.09694e-05	8.95188e-05	0.010326	0.0741845	Mup11	A2BIM8	-3.02804	-1.63554	0.0427613	0.408362	nucleus
Q99JI1	27.1808	26.0271	-1.15369	26.6039	-2.57569	0.0336601	0.060992	0.471568	0.742231	Mustn1	Q99JI1	-1.98446	-1.0714	0.184441	0.733535	nucleus
Q78HU3	31.4595	30.9027	-0.556834	31.1811	-0.792049	0.451859	0.536118	0.784613	0.827316	Mvb12a	Q78HU3	-0.642441	-0.346843	0.667447	0.908774	nucleus
Q6KAU4;A2ARF0	24.4196	28.8026	4.38304	26.6111	3.31129	0.0111451	0.0238108	0.450759	0.733502	Mvb12b	Q6KAU4	3.07139	1.65874	0.0399003	0.396281	nucleus
Q7TPV4;Q3TLF6	33.8683	34.3193	0.45095	34.0938	2.49164	0.038296	0.0679674	0.583066	0.780714	Mybbp1a	Q7TPV4	0.784849	0.423823	0.599573	0.899485	nucleus
P48972;A2A5P3	26.5524	23.8804	-2.67197	25.4073	-1.49485	0.180091	0.250854	0.653222	0.799545	Mybl2	P48972	-3.61217	-1.9503	0.0156945	0.254517	nucleus
Q8R048;Q9EQS3;A2A7K5	31.9169	31.5555	-0.361448	31.7362	-1.95929	0.086865	0.136146	0.571675	0.777318	Mycbp	Q9EQS3	-0.367394	-0.198356	0.805903	0.923244	nucleus
Q8R411	26.7551	23.5606	-3.19455	25.1579	-2.72437	0.0358909	0.0642904	0.448954	0.732717	Myct1	Q8R411	-4.09945	-2.21335	0.00611032	0.145431	nucleus
P22366;P22366-2;E9PVR7;F6SPW1	29.2633	30.1583	0.895054	29.7108	2.09266	0.0707937	0.114187	0.653425	0.799594	Myd88	P22366	0.426963	0.230497	0.775238	0.92045	nucleus
Q8C854;Q8C854-3;G8JL68	30.4913	30.9768	0.485413	30.7341	1.81893	0.107574	0.163001	0.703598	0.811187		Q8C854	0.231199	0.124815	0.877124	0.929034	nucleus
Q3U898;D3Z159	25.9382	25.4377	-0.500491	25.6522	-0.372049	0.721243	0.780557	0.866468	0.841036	Cops9	Q3U898	-1.54765	-0.835664	0.300582	0.817727	nucleus
Q9JK81;F8WGG3;F7A3N3	32.7573	32.8042	0.0468222	32.7808	0.264506	0.798278	0.843857	0.993015	0.858426	Myg1	Q9JK81	0.187242	0.101099	0.900336	0.930737	nucleus
Q8VDD5;F7AUR3;E9Q3T2;F2Z494	37.0874	39.9023	2.81493	38.4949	7.0639	0.000122453	0.000569793	0.090305	0.355426	Myh9	Q8VDD5	3.70945	2.00428	0.0130349	0.231384	nucleus
F8VQB6;E9Q5G1;D3YXU7;D3YXW4;F6UVU0;D3YZ13;D3Z2P4;D3Z2E0;D3Z0V4	31.035	30.2381	-0.796855	30.6366	-1.73367	0.122363	0.181783	0.610688	0.788535	Myo10	F8VQB6	-0.956392	-0.516328	0.522429	0.88633	nucleus
Q9WTI7;F8WIE8;Q9WTI7-4;Q5ND45	33.6128	35.1694	1.55657	34.3911	5.12732	0.000987894	0.00311311	0.22671	0.580592	Myo1c	Q9WTI7	1.84597	0.996802	0.216906	0.764006	nucleus
Q69ZN7;E9Q390;D3Z1Q0;Q69ZN7-4;Q69ZN7-2;Q69ZN7-3;REV__Q99K74-3	32.77	35.4025	2.63252	34.0863	13.3315	1.26325e-06	1.91491e-05	0.00110169	0.0130561	Myof	Q69ZN7	2.77514	1.49841	0.0634306	0.486315	nucleus
F8WJJ9;Q3UR85-2;Q3UR85;E9QAN0	25.5224	24.7215	-0.800949	25.122	-0.677018	0.518061	0.600771	0.806836	0.83127	Myrf	Q3UR85	-1.92052	-1.03705	0.198915	0.748039	nucleus
Q69Z66;Q69Z66-2	24.2162	25.2164	1.00018	24.883	0.590342	0.577366	0.654285	0.941939	0.851886	Mysm1	Q69Z66	-0.346886	-0.187346	0.816479	0.924163	nucleus
Q9CQ25	28.1244	26.7506	-1.3738	27.4375	-2.08005	0.0721791	0.116118	0.551293	0.77097	Mzt2	Q9CQ25	-2.04023	-1.10145	0.172432	0.72017	nucleus
Q6A037;E9Q976;F8WI59	27.9066	28.4806	0.574072	28.1936	1.33431	0.219923	0.296324	0.795542	0.829283	N4bp1	Q6A037	-0.130297	-0.0703437	0.930561	0.932836	nucleus
Q8JZS6;Q8JZS6-2;F6WBP1;D3YTM6	24.6964	25.1411	0.444725	24.9188	0.422959	0.6838	0.749028	0.975332	0.856228	N4bp2l2	Q8JZS6	-0.818706	-0.442134	0.5839	0.897065	nucleus
B1AUY7;Q9QY36;B1AUY8;B1AUY9	31.3898	30.9239	-0.465939	31.1569	-1.67669	0.133289	0.195041	0.620724	0.791241	Naa10	Q9QY36	-0.563678	-0.304319	0.70619	0.913346	nucleus
P61600;Q9DB82;E9PXA4;E9PYH1;E9Q023;G5E8X4;E9PZX8	27.5223	28.3392	0.81683	27.9307	1.39147	0.202667	0.276119	0.784519	0.827299	Naa20	P61600	0.045547	0.0245901	0.975699	0.935743	nucleus
Q8CES0;E9QMB7;Q8CES0-2;F6QNU4	29.8636	27.8602	-2.00338	28.8619	-5.26634	0.00083693	0.00271819	0.16342	0.499464	Naa30	Q8CES0	-2.36693	-1.27779	0.11345	0.628704	nucleus
Q6ZWM4	31.767	32.4689	0.701812	32.118	1.76389	0.116915	0.174793	0.713853	0.813393	Lsm8	Q6ZWM4	0.669767	0.361603	0.654198	0.907099	nucleus
Q8VE10;Q8VE10-2;Q8VE10-3	27.8338	28.3189	0.485049	28.0763	1.19479	0.267402	0.348138	0.822613	0.833969	Naa40	Q8VE10	-0.23199	-0.125245	0.876704	0.929003	nucleus
Q6PGB6-2;E9QNF4;Q6PGB6;Q6PGB6-4;Q6PGB6-3;Q6PGB6-5	31.9335	31.6754	-0.258174	31.8044	-1.1665	0.278005	0.359951	0.713565	0.813332	Naa50	Q6PGB6	-0.261224	-0.141035	0.861309	0.927825	nucleus
Q61122;E9PZ64;E9Q1E7;D3Z008;D3Z292	26.4055	26.5841	0.178623	26.5076	0.536319	0.608922	0.682746	0.952708	0.853315	Nab1	Q61122	-0.787161	-0.425012	0.59855	0.899331	nucleus
Q3TYF1;Q61127;Q61127-2;E9Q7A4	25.5178	28.3986	2.88078	26.9582	2.24661	0.0558521	0.0934031	0.625863	0.792599	Nab2	Q61127	1.7604	0.950581	0.23898	0.781031	nucleus
Q8R2Y9;E9Q1I2;E9PV68;E9Q199;E9Q2V9;E9PW70	30.5837	30.1339	-0.449768	30.3588	-0.987785	0.353048	0.43874	0.747207	0.820225	Nabp2	Q8R2Y9	-0.687907	-0.371375	0.645485	0.905962	nucleus
P70670;Q60817	34.7521	34.1914	-0.560678	34.4718	-1.65807	0.137052	0.199669	0.624019	0.792114	Naca	P70670	-0.0728593	-0.0393494	0.961123	0.934832	nucleus
Q7TSZ8	28.8351	29.2045	0.369331	29.0198	0.894804	0.397792	0.484116	0.881498	0.843322	Nacc1	Q7TSZ8	-0.17332	-0.0935677	0.907726	0.931262	nucleus
Q9DCM7	25.238	25.8743	0.636275	25.6622	0.879388	0.414362	0.500578	0.884545	0.843777	Nacc2	Q9DCM7	-0.53284	-0.287734	0.721517	0.91503	nucleus
Q9QUK4;A9C471	31.1802	31.8298	0.649518	31.505	0.727006	0.488568	0.57228	0.914746	0.848152	Naip2	Q9QUK4	0.515279	0.278186	0.730391	0.915976	nucleus
Q99KQ4	34.6596	36.2547	1.59507	35.4571	9.14301	2.00882e-05	0.00013598	0.0268016	0.144169	Nampt	Q99KQ4	2.06678	1.1162	0.166757	0.713376	nucleus
P28656;E9PW66;Q8BSH9	32.2577	33.4622	1.20448	32.86	3.78962	0.00562042	0.0133369	0.38216	0.700016	Nap1l1	P28656	1.25789	0.679154	0.400176	0.856584	nucleus
Q78ZA7;B7ZNL2;E9Q6R0	32.1467	33.2716	1.12492	32.7092	4.92939	0.00125684	0.00380284	0.246326	0.600654	Nap1l4	Q78ZA7	1.159	0.625751	0.438249	0.867391	nucleus
Q9CYQ7	26.7207	23.0476	-3.67311	25.1465	-2.92619	0.0230298	0.0442697	0.419267	0.719108	Narf	Q9CYQ7	-4.584	-2.47497	0.00217022	0.0765366	nucleus
Q3UZ18;Q3UZ18-2;B0V2N9;D6RH44;B0V2P0;B0V2N3	24.6179	24.9335	0.315606	24.7757	0.301538	0.770925	0.82215	0.999587	0.859226	Ice2	Q3UZ18	-0.961499	-0.519253	0.520075	0.885874	nucleus
Q8BGV0;D3YV21	31.154	29.2094	-1.94454	30.1817	-4.41771	0.00240444	0.0065058	0.237537	0.591907	Nars2	Q8BGV0	-2.08335	-1.12475	0.163532	0.709367	nucleus
B1AU75;Q99MD9	32.0788	33.6036	1.52477	32.8412	8.0563	4.92961e-05	0.000278239	0.0521026	0.241357	Nasp	Q99MD9	1.54702	0.835242	0.300826	0.817848	nucleus
Q8K224;A2BH46;E9Q498	31.3762	31.0363	-0.339893	31.2063	-1.72426	0.12411	0.183924	0.612341	0.788986	Nat10	Q8K224	-0.440007	-0.237551	0.768553	0.919813	nucleus
Q9R207;A2AMG5	28.5701	29.4961	0.926067	29.0331	1.95994	0.0867784	0.136042	0.677573	0.805346	Nbn	Q9R207	0.33725	0.182068	0.821561	0.924597	nucleus
A2A4N7;P97432;Q05BC8;A2A4N5;F6S397;A2A4R0	28.5198	27.7555	-0.764324	28.1376	-1.802	0.110369	0.166634	0.598748	0.785224	Nbr1	P97432	-1.3619	-0.735234	0.362413	0.843972	nucleus
Q6DFV1	28.294	28.1429	-0.151108	28.2184	-0.590802	0.571452	0.649491	0.823597	0.834134	Ncapg2	Q6DFV1	-0.788004	-0.425415	0.598203	0.899278	nucleus
Q8C156	26.0256	30.1133	4.08774	28.0694	8.02076	5.08482e-05	0.000285329	0.0531884	0.245154	Ncaph	Q8C156	3.05579	1.64998	0.0409615	0.400873	nucleus
Q8BSP2;Q8BSP2-2;E9PY48;Q8BSP2-3;F7CXE4;D6RGR7	25.2082	27.8278	2.6196	26.7051	2.668	0.0331439	0.0601743	0.553132	0.771558	Ncaph2	Q8BSP2	1.4453	0.780465	0.33364	0.832767	nucleus
Q3UYV9	31.1254	31.5541	0.428727	31.3398	1.01759	0.33954	0.424689	0.857297	0.839608	Ncbp1	Q3UYV9	0.284939	0.153831	0.848871	0.926845	nucleus
Q9CQ49;D3Z3D2	28.087	29.62	1.53303	28.8535	2.58818	0.0330218	0.0599864	0.566587	0.775767	Ncbp2	Q9CQ49	0.860089	0.464335	0.565157	0.894013	nucleus
O70145	30.6519	35.3567	4.70479	33.0043	12.0562	2.66903e-06	3.23436e-05	0.00324155	0.0308105	Ncf2	O70145	4.47854	2.4178	0.00274387	0.0879133	nucleus
Q99M51	31.0813	32.2731	1.19174	31.6772	5.7878	0.000459941	0.00166414	0.169361	0.508391	Nck1	Q99M51	1.04028	0.561617	0.486612	0.878976	nucleus
Q9ESJ4	29.0477	29.7717	0.723947	29.4097	0.921181	0.384696	0.471629	0.876289	0.842537	Nckipsd	Q9ESJ4	0.218322	0.117862	0.88392	0.929542	nucleus
P09405	35.4371	37.1604	1.72339	36.2988	10.5438	7.1572e-06	6.54392e-05	0.0103134	0.0741201	Ncl	P09405	2.33049	1.25878	0.118919	0.639626	nucleus
P70365-4;P70365-2;P70365-3;P70365	27.3901	27.91	0.519905	27.65	2.71768	0.0270913	0.050634	0.544838	0.768884	Ncoa1	P70365	-0.274409	-0.14815	0.854388	0.927283	nucleus
E9PV80;Q61026;D3Z4F6	28.9505	29.7866	0.836105	29.3686	1.25569	0.245712	0.324855	0.810769	0.831951	Ncoa2	Q61026	0.313548	0.16927	0.833914	0.925631	nucleus
Q91W39;B7ZC23;A2A5L3	30.3148	30.73	0.415196	30.5224	1.46079	0.18334	0.25457	0.771211	0.824841	Ncoa5	Q91W39	0.130233	0.0703073	0.930597	0.932838	nucleus
Q6DFV7;Q6DFV7-2;Q6DFV7-3;Q6DFV7-6;Q6DFV7-5;Q6DFV7-4	27.4033	28.8652	1.46193	28.1343	3.68473	0.00651315	0.0150481	0.396628	0.707761	Ncoa7	Q6DFV7	0.669915	0.361679	0.65413	0.90709	nucleus
Q9D0F1	31.2181	29.2797	-1.93837	30.1104	-2.65502	0.0337625	0.0611138	0.459424	0.737208	Ndc80	Q9D0F1	-2.06602	-1.11539	0.167063	0.713751	nucleus
Q9ERR1-2;Q9ERR1	29.8468	31.024	1.17719	30.4354	1.25456	0.246101	0.325235	0.810988	0.831989	Ndel1	Q9ERR1	0.810729	0.437674	0.5877	0.897662	nucleus
Q9CPR8	25.5378	28.6242	3.08632	27.081	6.19523	0.000295239	0.00115345	0.139869	0.460642	Nsmce3	Q9CPR8	1.96943	1.06345	0.187718	0.736963	nucleus
Q62433;E9Q514;E9Q5I8;E9Q3F9;E9PVF3;E9Q0J8;E9PZC7;E9Q7G8;E9Q147;E9Q7V2;F6VLR8	29.5905	31.1684	1.57796	30.3794	5.0681	0.00106107	0.00329632	0.232458	0.586677	Ndrg1	Q62433	1.16685	0.629926	0.435199	0.866586	nucleus
Q9QYG0	36.2969	31.0877	-5.20914	33.6923	-16.7355	2.28207e-07	6.40282e-06	1.99445e-05	0.000483406	Ndrg2	Q9QYG0	-4.45229	-2.40524	0.0028871	0.0907795	nucleus
Q9ERS2	34.253	31.6846	-2.56848	32.9688	-11.3503	4.16794e-06	4.41623e-05	0.00353353	0.0329073	Ndufa13	Q9ERS2	-2.16758	-1.17057	0.147045	0.686981	nucleus
Q9DC69	34.8465	32.6224	-2.22415	33.7345	-8.79103	2.65942e-05	0.000168879	0.0228322	0.128313	Ndufa9	Q9DC69	-1.71989	-0.928881	0.249873	0.788558	nucleus
F6ZFT1;F8WJ64;Q9CR21	33.8396	32.0986	-1.74096	32.9691	-7.76052	6.4027e-05	0.000340841	0.0435708	0.21014	Ndufab1	Q9CR21	-1.41207	-0.762521	0.344874	0.837328	nucleus
Q9JKL4	31.0546	27.6096	-3.44503	29.3321	-9.06198	2.1411e-05	0.000142829	0.0190742	0.11306	Ndufaf3	Q9JKL4	-3.60115	-1.94416	0.0160251	0.257117	nucleus
A2AIL4	30.6392	26.7533	-3.88587	28.9738	-6.9517	0.000258742	0.00103604	0.0694212	0.2977	Ndufaf6	A2AIL4	-4.11435	-2.22118	0.00593222	0.142908	nucleus
Q9CQC7	33.1453	30.2289	-2.91646	31.6871	-10.8599	5.76559e-06	5.53382e-05	0.00520158	0.0443391	Ndufb4	Q9CQC7	-2.70848	-1.46247	0.0700418	0.511097	nucleus
Q9CQH3;D3Z568;F6Y6V5;D3YX99;D3Z6W9	33.4608	31.3319	-2.12885	32.3963	-12.3934	2.17529e-06	2.7755e-05	0.0014817	0.0166131	Ndufb5	Q9CQH3	-1.86593	-1.00756	0.211986	0.759844	nucleus
Q3UIU2;A2AP32	33.2207	30.5556	-2.66515	31.8881	-9.76929	1.24648e-05	9.67302e-05	0.011696	0.0809172	Ndufb6	Q3UIU2	-2.44403	-1.31969	0.102097	0.603776	nucleus
Q91WD5;D3YXT0;F6RJ83	34.821	32.6921	-2.12888	33.7566	-8.39661	3.68358e-05	0.000218657	0.0294455	0.154375	Ndufs2	Q91WD5	-1.62907	-0.879827	0.27576	0.804527	nucleus
Q9DCT2	34.0197	32.1301	-1.88964	33.0749	-9.20068	1.92025e-05	0.000131545	0.0173687	0.105788	Ndufs3	Q9DCT2	-1.52937	-0.825884	0.306275	0.820507	nucleus
Q8BK30;E9Q0F3	32.3101	29.1814	-3.12868	30.7458	-11.8749	2.98582e-06	3.47422e-05	0.00230041	0.0235205	Ndufv3	Q8BK30	-3.06615	-1.65546	0.0402947	0.398003	nucleus
Q8BG18	29.1146	25.1905	-3.92413	27.1525	-9.88014	1.14868e-05	9.14819e-05	0.0108051	0.0765968	Necab1	Q8BG18	-4.41812	-2.38513	0.0031307	0.0954163	nucleus
P29595	31.6601	31.6414	-0.0186542	31.6508	-0.0719272	0.944479	0.957382	0.925906	0.849707	Nedd8	P29595	-0.0693283	-0.0374296	0.963018	0.934952	nucleus
O35177;F6UKK2	25.573	27.6213	2.04829	26.7434	1.79774	0.116768	0.174601	0.70754	0.812041	Nedd9	O35177	0.937515	0.506237	0.53059	0.887883	nucleus
Q8K203;D3Z756;Q8K203-2;D3YXA4	26.0435	29.8786	3.83511	27.961	3.73837	0.00603901	0.0141527	0.389189	0.703829	Neil3	Q8K203	2.80627	1.51525	0.060515	0.47457	nucleus
B2RXQ4;P51954;B7ZWK0;F7CCC5;B2RXX0;F6R259	27.7607	29.902	2.14128	28.8314	1.34104	0.217827	0.293868	0.794242	0.829052	Nek1	P51954	1.41152	0.762046	0.345175	0.837447	nucleus
O35942;Q3TF15	31.5749	25.261	-6.31388	28.4179	-10.5676	7.04011e-06	6.47368e-05	0.00650688	0.0526211	Nek2	O35942	-6.3794	-3.44415	1.98592e-05	0.00351874	nucleus
Q9ES70;A2ATN9;A2ATP1	26.6062	25.2611	-1.34515	25.9337	-1.36562	0.22297	0.29955	0.676728	0.805151	Nek6	Q9ES70	-2.27597	-1.22884	0.127949	0.656319	nucleus
Q9ES74;Q3TN15	30.5996	31.6235	1.02399	31.1115	3.25281	0.0121433	0.0256256	0.459599	0.737282	Nek7	Q9ES74	0.788616	0.425744	0.59792	0.899236	nucleus
Q8K1R7;Q69Z43	31.0019	32.5052	1.50331	31.7536	6.02976	0.0003526	0.00133223	0.15133	0.48026	Nek9	Q8K1R7	1.33802	0.722356	0.370881	0.84699	nucleus
Q8BG30	29.7491	30.5697	0.820546	30.1594	4.8289	0.00142332	0.00420243	0.256729	0.610534	Nelfa	Q8BG30	0.437066	0.235951	0.770068	0.919958	nucleus
Q922L6;Q3TW27	29.3547	30.6771	1.3224	30.0159	1.63992	0.140814	0.204009	0.737138	0.818216	Nelfcd	Q922L6	0.87024	0.469801	0.560587	0.893241	nucleus
P19426-2;P19426;G3UY39	28.6945	29.5219	0.827401	29.1082	2.70468	0.0276336	0.0514681	0.547003	0.769588	Nelfe	P19426	0.260251	0.140498	0.861831	0.927866	nucleus
Q8CCP0;Q8CCP0-2;Q8CCP0-3;Q8CCP0-4	31.5196	30.9273	-0.592376	31.2235	-1.93637	0.0899631	0.140327	0.575584	0.778495	Nemf	Q8CCP0	-0.667508	-0.360377	0.655294	0.90724	nucleus
Q9CQ45	30.3169	29.7974	-0.519483	30.0572	-1.10634	0.301691	0.384173	0.724831	0.815699	Nenf	Q9CQ45	-0.804077	-0.434087	0.590764	0.898139	nucleus
Q04690-2;Q04690;Q04690-4;E9QKP4;Q04690-3;E9QK33	29.6383	29.7763	0.137959	29.7073	0.351034	0.734901	0.792134	0.989698	0.858019	Nf1	Q04690	-0.26481	-0.142958	0.859437	0.92768	nucleus
P46662-2;P46662;F8WJ43;Q3TIW4;E9Q970;E9PW99;E9PUX5;F7DBY2;F7D6P2;F6X089;E9Q7I0	29.4641	27.6515	-1.8126	28.5578	-1.87409	0.0989271	0.151975	0.586268	0.781651	Nf2	P46662	-2.24571	-1.21235	0.133146	0.665243	nucleus
Q9WV30;G5E8N9;Q9JLA1;E9Q6U2;E9Q0P3;F6VCW7	25.8748	25.9461	0.0712849	25.9104	0.133531	0.897171	0.92222	0.966857	0.855151	Nfat5	Q9WV30	-0.986929	-0.532901	0.509167	0.883714	nucleus
Q60591;B5B2P6;Q60591-2;Q60591-4;E9Q8F5;A2AQC8;B5B2R5;B5B2Q6;Q8C443	27.2277	30.2707	3.04294	28.7492	5.07253	0.00105539	0.00328608	0.232024	0.586224	Nfatc2	Q60591	2.22035	1.19876	0.137552	0.672454	nucleus
O09130	25.566	28.6155	3.04944	27.3086	5.60735	0.000913256	0.00291601	0.183823	0.528844	Nfatc2ip	O09130	1.93746	1.04618	0.194986	0.74426	nucleus
B1AUB9;F8WIY8;Q02780-7;Q02780-5;E9Q7H3;F8WH09;Q02780-4;Q02780;Q02780-2;B1AUC0;B1AUB8;Q05B39;Q02780-6	30.5795	28.6496	-1.92981	29.6145	-6.53739	0.000206643	0.000859542	0.0869102	0.346697	Nfia	Q02780	-2.16868	-1.17079	0.146969	0.686869	nucleus
P97863;F8WIX3;P97863-3;F8WHI4;P97863-2	30.9468	28.8186	-2.12816	29.8827	-6.17086	0.000302998	0.00117614	0.1052	0.391121	Nfib	P97863	-2.30306	-1.24335	0.12351	0.64831	nucleus
P70255-3;P70255-5;P70255;P70255-4;P70255-7;P70255-6;F8WGJ0;F6XYU7	30.6738	28.7953	-1.87843	29.7346	-5.70401	0.000505151	0.00179209	0.132774	0.447737	Nfic	P70255	-2.10088	-1.13419	0.160027	0.70488	nucleus
P70257-1;P70257;D3YZ00;F6VBN9	30.9978	29.5987	-1.39919	30.2983	-4.91491	0.00127946	0.00385435	0.191667	0.539242	Nfix	P70257	-1.56519	-0.845	0.295215	0.815026	nucleus
P25799;P25799-3;P25799-2;P25799-5;P25799-4;P25799-6;F6Z9G5;P25799-7	30.3979	33.598	3.20008	31.998	14.5466	6.57122e-07	1.25022e-05	0.000360475	0.00537454	Nfkb1	P25799	2.9296	1.58157	0.0500918	0.437098	nucleus
Q9WTK5;E9Q1H6	28.838	32.0093	3.1713	30.4236	13.0897	1.4482e-06	2.11017e-05	0.00136178	0.0155052	Nfkb2	Q9WTK5	2.62914	1.41936	0.0787071	0.540172	nucleus
Q9Z1E3	25.037	28.1471	3.11005	26.592	6.30314	0.000263427	0.00105042	0.132762	0.447715	Nfkbia	Q9Z1E3	1.90593	1.02923	0.202321	0.751225	nucleus
Q60778;E9PZY9;D3Z358	27.4081	27.916	0.507916	27.6621	1.59957	0.149522	0.214149	0.744772	0.819744	Nfkbib	Q60778	-0.283262	-0.15293	0.849746	0.926915	nucleus
O54910	27.0277	28.9344	1.90668	27.9811	7.16087	0.000111561	0.000530186	0.0857831	0.343746	Nfkbie	O54910	1.04926	0.566498	0.482833	0.878144	nucleus
Q6PIJ4;D6RD05;D6RHP5;D6RIN8	27.8149	29.5325	1.71754	28.6737	3.53492	0.00806118	0.0181254	0.417857	0.718427	Nfrkb	Q6PIJ4	0.997216	0.538372	0.504828	0.882831	nucleus
Q8C6I5;Q9Z1J3;A6QRH3	33.4855	31.4408	-2.04473	32.4631	-8.03693	5.01356e-05	0.000282092	0.0368514	0.183686	Nfs1	Q9Z1J3	-1.7775	-0.959814	0.234449	0.777739	nucleus
Q9QZ23	31.8492	30.5424	-1.30674	31.1958	-5.20368	0.000901582	0.00288734	0.168212	0.506689	Nfu1	Q9QZ23	-1.32448	-0.715083	0.375717	0.848661	nucleus
B1AY10;B1AY10-2;B1AY10-3	29.7271	29.0605	-0.666608	29.3938	-2.20696	0.0593713	0.0982662	0.530265	0.764031	Nfx1	B1AY10	-1.05392	-0.56896	0.480932	0.877722	nucleus
F6TWX0;F7DFJ2;P23708-2;E0CYF3;P23708;Q9DBV7	24.9327	28.9891	4.05633	27.2506	7.24554	0.000201412	0.000841329	0.0819865	0.333608	Nfya	P23708	2.83405	1.53045	0.0579791	0.464345	nucleus
D3Z723;P63139;Q8C590	27.6728	28.0193	0.346497	27.8461	0.245438	0.812482	0.854844	0.989206	0.857958	Nfyb	P63139	-0.398581	-0.215186	0.789806	0.921802	nucleus
P70353;A2A763;Q3U114;A2A762;A2A764	27.7801	28.9431	1.16302	28.3616	2.23781	0.0566149	0.0945077	0.627425	0.793009	Nfyc	P70353	0.43662	0.235721	0.770286	0.919979	nucleus
Q9DB96	27.8037	28.6127	0.80898	28.2082	2.47348	0.0393801	0.0697376	0.58619	0.781628	Ngdn	Q9DB96	0.0867005	0.0468075	0.953762	0.934362	nucleus
Q9JI78	31.6202	30.8976	-0.722614	31.2589	-1.87116	0.0993685	0.15258	0.586772	0.781797	Ngly1	Q9JI78	-0.780234	-0.421239	0.6018	0.89982	nucleus
Q99KS2	27.5689	25.7063	-1.86252	26.6376	-2.8987	0.0205861	0.0403113	0.423241	0.72101	Ngrn	Q99KS2	-2.6257	-1.41757	0.0790835	0.541357	nucleus
Q9CRB2	31.4715	31.2392	-0.232356	31.3553	-1.00682	0.344377	0.430181	0.7436	0.819511	Nhp2	Q9CRB2	-0.315871	-0.170533	0.832693	0.92553	nucleus
Q9D0T1;E9PZS4	32.9356	33.3143	0.378691	33.125	1.79	0.112392	0.168947	0.708981	0.812351	Snu13	Q9D0T1	0.550162	0.297058	0.712886	0.91409	nucleus
Q9EQ80;D3Z0G0;Q8C608;E9PWJ6;D3YYF0	31.783	30.87	-0.912934	31.3265	-4.5043	0.00214864	0.00594032	0.229035	0.583075	Nif3l1	Q9EQ80	-0.942206	-0.508691	0.5286	0.887508	nucleus
E9Q4S3;Q61043-2;Q61043	30.4092	29.6579	-0.75136	30.0336	-3.19577	0.0132084	0.0275715	0.381467	0.699634	Nin	Q61043	-1.01988	-0.550588	0.49521	0.880827	nucleus
Q9CXK8;E9Q109	29.4493	28.9399	-0.50936	29.1946	-1.19827	0.266121	0.346926	0.707639	0.812063	Nip7	Q9CXK8	-0.945052	-0.510188	0.527387	0.887278	nucleus
Q6KCD5;Q6KCD5-2;Q6KCD5-3;Q6KCD5-4	31.2149	32.0427	0.827771	31.6288	4.2632	0.00294696	0.00771827	0.320951	0.662134	Nipbl	Q6KCD5	0.699565	0.377678	0.639891	0.905218	nucleus
Q9D0F4;Q5SZT7	28.0455	28.189	0.143514	28.1172	0.452256	0.663457	0.731478	0.969482	0.855486	Nkapl	Q5SZT7	-0.536661	-0.289727	0.719669	0.91483	nucleus
Q8BY02	28.3019	26.7445	-1.55736	27.5232	-2.1365	0.0661768	0.107992	0.541889	0.767919	Nkrf	Q8BY02	-2.19288	-1.18386	0.142508	0.680202	nucleus
P30415;F8VPR8;F7DC52;Q3TQ51	27.9269	27.6902	-0.236722	27.8086	-0.467043	0.6533	0.722096	0.847795	0.838102	Nktr	P30415	-0.937539	-0.506151	0.53066	0.887896	nucleus
Q8VEJ4;F6QAD9	28.5678	30.5575	1.98973	29.5626	6.28474	0.000268572	0.00106436	0.133954	0.449925	Nle1	Q8VEJ4	1.40052	0.756084	0.348962	0.838927	nucleus
Q3UP24	25.3141	29.7917	4.47758	27.5529	6.79877	0.000158769	0.000699949	0.103651	0.387595	Nlrc4	Q3UP24	3.32171	1.79371	0.0262853	0.322432	nucleus
Q8R4B8;Q8R4B8-3;Q8R4B8-2;Q8R4B8-4;Q5SXI6	26.2546	28.7007	2.44611	27.4777	4.0342	0.00401025	0.0100111	0.349704	0.681054	Nlrp3	Q8R4B8	1.45404	0.785092	0.330782	0.831565	nucleus
Q91WS2;D3YX75;E9QNS0;Q91WS2-2	25.8748	24.5044	-1.3704	25.2875	-1.86347	0.106166	0.161297	0.588098	0.782182	Nlrp6	Q91WS2	-2.4286	-1.31135	0.104282	0.60883	nucleus
Q99L48;Q99L48-2;D3YYX2	30.6912	29.631	-1.06019	30.1611	-2.94626	0.0191624	0.0378954	0.416379	0.71771	Nmd3	Q99L48	-1.2796	-0.690806	0.392141	0.854074	nucleus
P15532;Q5NC80	33.4696	32.2084	-1.2612	32.839	-4.34516	0.00264429	0.00705582	0.244829	0.59919	Nme1	P15532	-0.99674	-0.538218	0.50495	0.882856	nucleus
Q810Q5;A2AK37	25.6589	29.5168	3.85792	27.8634	5.57781	0.000941129	0.00299074	0.186275	0.532144	AA467197	Q810Q5	2.76211	1.49146	0.0646663	0.491136	nucleus
O35309;B7ZD13	32.2411	33.0335	0.792384	32.6373	2.84789	0.0222293	0.0429363	0.523398	0.761673	Nmi	O35309	0.842896	0.45509	0.572927	0.8953	nucleus
Q9EPA7;B0QZL2	30.928	28.5268	-2.40125	29.7274	-6.61929	0.000190107	0.00080641	0.083196	0.336871	Nmnat1	Q9EPA7	-2.57941	-1.39254	0.084523	0.557822	nucleus
D3YU12;Q8K2T1;Q8K2T1-2;G5E8S7;Q8K2T1-3	30.6997	32.916	2.21628	31.8079	7.83855	5.97139e-05	0.000323051	0.059058	0.265038	Nmral1	Q8K2T1	1.99835	1.07884	0.181412	0.730286	nucleus
Q9JJF3	28.9692	28.1794	-0.789795	28.5743	-1.41769	0.195156	0.26793	0.667217	0.80292	Riox1	Q9JJF3	-1.3091	-0.706724	0.381323	0.850554	nucleus
Q8BW10;E9PW56;F6YBB8	28.7094	28.9019	0.192417	28.8056	0.630413	0.546534	0.626633	0.933957	0.850809	Nob1	Q8BW10	-0.372125	-0.200895	0.803469	0.92303	nucleus
Q8VI84	28.2986	28.6917	0.393148	28.4952	0.928095	0.381316	0.46814	0.874925	0.84233	Noc3l	Q8VI84	-0.242946	-0.131158	0.870933	0.928566	nucleus
Q8BHY2	29.691	30.5244	0.833485	30.1077	1.1482	0.285043	0.367092	0.831702	0.835485	Noc4l	Q8BHY2	0.439879	0.23747	0.76863	0.919821	nucleus
Q5RJG1	28.5588	28.4635	-0.0953719	28.5111	-0.214737	0.835507	0.873763	0.897551	0.845692	Nol10	Q5RJG1	-0.686145	-0.370422	0.646333	0.906074	nucleus
Q8BJW5;Q8BJW5-2	29.5463	29.3603	-0.185941	29.4533	-0.304566	0.768703	0.820506	0.87978	0.843064	Nol11	Q8BJW5	-0.604745	-0.326473	0.685903	0.911011	nucleus
Q9D1X0	26.6817	24.1413	-2.54038	25.4115	-3.11915	0.0217445	0.0421349	0.391992	0.705323	Nol3	Q9D1X0	-3.45806	-1.86707	0.0207312	0.290609	nucleus
Q8R5K4-2;Q8R5K4	30.6476	30.2616	-0.385972	30.4546	-1.25041	0.247533	0.32677	0.697954	0.80995	Nol6	Q8R5K4	-0.612971	-0.33092	0.681857	0.91053	nucleus
Q9D7Z3;Q9D7Z3-2	28.5073	29.4389	0.931611	28.9731	2.27419	0.0535281	0.0903784	0.620979	0.791309	Nol7	Q9D7Z3	0.33186	0.179158	0.824366	0.924834	nucleus
E9QKD1;Q3UHX0;Q3UHX0-2	28.3757	27.4104	-0.965259	27.8931	-3.54963	0.00789302	0.0177888	0.335145	0.671747	Nol8	Q3UHX0	-1.58793	-0.857262	0.288263	0.811406	nucleus
Q3TZX8-2;Q3TZX8;Q3TZX8-3;Q7TQZ3;A2AUA2	28.9853	29.9825	0.997248	29.4839	3.95363	0.00447757	0.0109849	0.360196	0.687441	Nol9	Q3TZX8	0.480745	0.259532	0.747833	0.917774	nucleus
E9Q5C9	32.9998	31.4923	-1.50745	32.2461	-5.49178	0.000643215	0.00219056	0.147028	0.473065	Nolc1	E9Q5C9	-1.32481	-0.71533	0.375552	0.848605	nucleus
Q3UFM5	30.2107	28.1001	-2.11061	29.1554	-2.41114	0.043345	0.0756615	0.497311	0.752269	Nom1	Q3UFM5	-2.4137	-1.30305	0.106491	0.613812	nucleus
Q99K48;F6XLC7;Q99K48-2;B1AXT0	33.1457	34.878	1.73226	34.0119	6.78701	0.000160636	0.000705511	0.104278	0.389026	Nono	Q99K48	1.94032	1.04769	0.194342	0.74363	nucleus
Q9CQS2	29.8002	30.0456	0.245383	29.9229	0.848314	0.421654	0.507395	0.890692	0.844688	Nop10	Q9CQS2	-0.129195	-0.0697461	0.93115	0.932875	nucleus
Q8R3N1	30.4911	29.4783	-1.01276	29.9847	-3.09448	0.0153494	0.0314353	0.395417	0.707128	Nop14	Q8R3N1	-1.26703	-0.684018	0.39681	0.855543	nucleus
Q9CPT5;D3Z7M5	29.9466	30.0828	0.136191	30.0147	0.474359	0.648303	0.717642	0.96507	0.854921	Nop16	Q9CPT5	-0.212901	-0.114935	0.886782	0.929753	nucleus
Q9D6Z1;E0CXZ0;A2APD7;F7CHQ7;F6USW7;F7CHP9;F6U250;F6V095	34.15	34.591	0.441046	34.3705	2.33743	0.0485563	0.0833109	0.609841	0.788304	Nop56	Q9D6Z1	0.823996	0.44498	0.581482	0.896681	nucleus
Q6DFW4	33.7049	34.0445	0.33962	33.8747	1.53143	0.165348	0.233251	0.757717	0.822276	Nop58	Q6DFW4	0.64506	0.348329	0.666109	0.908608	nucleus
Q9D6T0;Q9D6T0-2;D3YV75	29.2287	30.6994	1.47063	29.964	7.33637	9.44834e-05	0.00046461	0.0780663	0.322806	Nosip	Q9D6T0	0.996523	0.537976	0.505142	0.882896	nucleus
Q6WKZ7	30.5963	29.218	-1.37831	29.9072	-5.55179	0.000600373	0.002058	0.142884	0.465944	Nostrin	Q6WKZ7	-1.61424	-0.871464	0.28035	0.80711	nucleus
Q7TQ51;Q7TQ50;Q7TQ52;E9QP40;Q01705;Q01705-2	25.7124	26.4821	0.769737	26.0973	0.898427	0.395975	0.482452	0.880783	0.843215	Notch1	Q01705	-0.316755	-0.171038	0.832205	0.925489	nucleus
Q8BMA5	25.5977	25.8573	0.259683	25.746	0.479348	0.646807	0.716643	0.964075	0.854793	Npat	Q8BMA5	-0.846792	-0.457247	0.571109	0.895002	nucleus
Q3U2B2;G3X8W9;O35604	30.8585	30.7458	-0.112738	30.8022	-0.589206	0.572469	0.649992	0.823908	0.834186	Npc1	O35604	-0.303007	-0.163583	0.839416	0.926082	nucleus
Q11011;E9Q039;F6QYF8;E9Q6F4;F6V7K3;F7ANF4;F2Z3V5	33.1778	33.8973	0.719523	33.5375	4.51171	0.00212816	0.00589474	0.291548	0.640317	Npepps	Q11011	0.933164	0.503872	0.532512	0.888242	nucleus
P60670;P60670-2	33.0798	32.8748	-0.205033	32.9773	-0.988063	0.35292	0.438695	0.747154	0.820215	Nploc4	P60670	-0.00845454	-0.00456507	0.995488	0.93694	nucleus
Q61937;Q9DAY9;Q5SQB0;Q5SQB5;E9Q5T3	34.3856	36.119	1.73348	35.2523	8.55034	3.23954e-05	0.000198027	0.0388294	0.191655	Npm1	Q61937	2.15746	1.16513	0.148934	0.689718	nucleus
Q9CPP0	28.8919	30.9781	2.08623	29.935	8.62689	3.04096e-05	0.000188033	0.0370548	0.184513	Npm3	Q9CPP0	1.55346	0.838646	0.298861	0.81687	nucleus
Q9JI75;F6Y3F4	34.2715	33.6885	-0.582923	33.98	-2.89953	0.0205604	0.0402848	0.423121	0.720953	Nqo2	Q9JI75	-0.178812	-0.0965651	0.904784	0.931054	nucleus
Q9Z0Y9	27.3431	29.7027	2.35959	28.5229	6.58827	0.000196192	0.000825682	0.115327	0.413213	Nr1h3	Q9Z0Y9	1.5571	0.840661	0.297701	0.816287	nucleus
Q505F1;Q505F1-2	26.8068	25.34	-1.46683	26.0734	-1.78513	0.113223	0.169984	0.601686	0.786048	Nr2c1	Q505F1	-2.36272	-1.27566	0.114053	0.629941	nucleus
P49117;G3X9W4	26.2138	28.7919	2.57807	27.5028	4.61743	0.00185807	0.00526526	0.279606	0.630629	Nr2c2	P49117	1.57889	0.852508	0.290945	0.812819	nucleus
Q3TV70	27.9985	28.9176	0.919072	28.458	1.88465	0.0973488	0.14998	0.691423	0.808499	Nr2c2ap	Q3TV70	0.230712	0.124555	0.877379	0.929054	nucleus
P43135;B8JJI9;F7CII1	26.0124	26.7362	0.723828	26.3743	0.675077	0.519228	0.601712	0.925069	0.849592	Nr2f2	P43135	-0.310427	-0.167615	0.835514	0.925763	nucleus
P43136;F7DC78;F6Q454	27.4998	24.9343	-2.56557	26.0338	-3.87876	0.00648596	0.0149997	0.295462	0.643382	Nr2f6	P43136	-3.34077	-1.80363	0.0254658	0.318016	nucleus
Q8VCQ3;E9Q0D5;E0CZ57	28.198	28.956	0.758023	28.577	2.62658	0.0311358	0.0570115	0.560095	0.773755	Nrbf2	Q8VCQ3	0.104407	0.056366	0.944334	0.933751	nucleus
Q80XC6	25.9442	27.4388	1.49459	26.6915	1.65699	0.137274	0.199871	0.733918	0.817564	Nrde2	Q80XC6	0.448467	0.242152	0.764202	0.919393	nucleus
Q99K73;G3XA39;D3Z3B4;Q9WU00;E9Q7X0;Q3UXF4;Q9WU00-2;D3YV66	28.2897	29.1318	0.842087	28.7107	0.82557	0.43369	0.5189	0.895195	0.845348	Nrf1	Q9WU00	0.204445	0.110372	0.891248	0.93008	nucleus
Q8CBD1	23.7689	24.7224	0.953438	24.2456	0.837853	0.435488	0.520489	0.892762	0.844992	Nrip1	Q8CBD1	-0.47152	-0.254677	0.752395	0.918232	nucleus
Q9JHR9-2;E9QAD1;Q9JHR9;F7BIJ5	25.851	24.5246	-1.32641	25.1878	-1.38754	0.203814	0.277329	0.672716	0.804216	Nrip2	Q9JHR9	-2.38876	-1.28983	0.110089	0.621658	nucleus
Q9CR47	28.9348	28.2721	-0.662723	28.6034	-2.42589	0.0423716	0.0742042	0.494973	0.751389	Nsa2	Q9CR47	-1.18802	-0.64136	0.426911	0.864347	nucleus
Q9CZ44;Q9CZ44-3;A2AT02;Q9CZ44-2	33.7411	33.5685	-0.172565	33.6548	-0.685393	0.513043	0.596171	0.805213	0.830987	Nsfl1c	Q9CZ44	0.139183	0.0751581	0.925822	0.932515	nucleus
Q91VT1;Q91VT1-2	26.6733	28.0493	1.37599	27.3613	0.841545	0.425211	0.510592	0.892032	0.844885	Nsmce2	Q91VT1	0.456846	0.246659	0.759947	0.918979	nucleus
Q5NCR9	25.1738	27.0389	1.86514	26.1064	3.6365	0.00697357	0.0159969	0.40339	0.711245	Nsrp1	Q5NCR9	0.684847	0.36982	0.646868	0.906145	nucleus
Q1HFZ0;Q1HFZ0-2	32.6618	33.0964	0.434641	32.8791	2.35707	0.0471088	0.0812465	0.606401	0.787358	Nsun2	Q1HFZ0	0.558417	0.301508	0.70878	0.913635	nucleus
Q8K4F6;E9QAY1	27.1715	25.6233	-1.54815	26.3974	-1.93689	0.0898916	0.140261	0.575495	0.778469	Nsun5	Q8K4F6	-2.38054	-1.28524	0.111361	0.624356	nucleus
Q9JM14;A2A9X5	32.308	32.7487	0.440686	32.5284	2.17693	0.062183	0.102323	0.638277	0.795809	Nt5c	Q9JM14	0.502852	0.271497	0.73663	0.916628	nucleus
Q61503	29.5048	30.7764	1.27156	30.1406	3.94408	0.00453677	0.0111155	0.361454	0.688189	Nt5e	Q61503	0.845534	0.456463	0.571769	0.89511	nucleus
Q64311;D3YZ99	28.7084	29.1456	0.437145	28.927	0.958605	0.366664	0.45286	0.868908	0.841412	Ntan1	Q64311	-0.127576	-0.0688729	0.93201	0.932933	nucleus
Q8R2U4;A2APZ3;A2APZ2	28.3284	28.318	-0.0103841	28.3232	-0.0292746	0.977384	0.982793	0.934395	0.850869	Ntmt1	Q8R2U4	-0.641285	-0.346206	0.668021	0.908846	nucleus
P54729	31.5622	31.8097	0.247567	31.686	1.04007	0.329619	0.41443	0.85288	0.838912	Nub1	P54729	0.179843	0.0970945	0.904264	0.931017	nucleus
Q9R060	30.4503	29.8732	-0.57706	30.1617	-3.01654	0.0172439	0.0346458	0.406359	0.712748	Nubp1	Q9R060	-0.838431	-0.452635	0.574999	0.895638	nucleus
Q9R061	30.9943	31.2026	0.208295	31.0985	0.585939	0.574556	0.651656	0.942816	0.852004	Nubp2	Q9R061	0.0416728	0.0224979	0.977766	0.93587	nucleus
Q02819;D3Z7D7;D3Z1N1	34.1961	34.9137	0.717566	34.5549	3.96514	0.00440736	0.0108453	0.358685	0.686537	Nucb1	Q02819	1.10856	0.598655	0.458337	0.872462	nucleus
P81117	31.3935	33.1374	1.74389	32.2654	7.6808	6.87956e-05	0.000359481	0.0645645	0.282762	Nucb2	P81117	1.64679	0.889071	0.270747	0.801626	nucleus
Q80XU3	31.8273	32.0935	0.266244	31.9604	0.644866	0.537605	0.618085	0.93108	0.850417	Nucks1	Q80XU3	0.244689	0.132106	0.870009	0.928495	nucleus
O35685	33.6157	34.3933	0.777624	34.0045	2.71351	0.0272641	0.0509077	0.545532	0.769111	Nudc	O35685	1.06753	0.576456	0.475172	0.876422	nucleus
Q6PIP5;Q8C100	31.4207	30.3879	-1.03278	30.9043	-5.46345	0.000664598	0.00224858	0.149016	0.476414	Nudcd1	Q6PIP5	-1.12514	-0.607444	0.451765	0.870846	nucleus
P53368;F6W0N8;D3YWH7	27.7984	24.1423	-3.65609	25.9704	-4.48291	0.00220894	0.0060705	0.231115	0.58527	Nudt1	P53368	-4.37929	-2.36427	0.00340314	0.100276	nucleus
Q9DCN1;Q9DCN1-2	33.3952	30.8963	-2.4989	32.1457	-9.74962	1.26479e-05	9.75234e-05	0.0118608	0.0816933	Nudt12	Q9DCN1	-2.2474	-1.21354	0.132767	0.664608	nucleus
Q6P3D0;E9Q9G1	30.2648	31.5656	1.30078	30.9152	5.25302	0.000850234	0.00275213	0.214845	0.567448	Nudt16	Q6P3D0	1.00711	0.543695	0.500625	0.881964	nucleus
Q8VHN8;Q8VHN8-2;Q8VHN8-3	26.1745	28.8588	2.68433	27.7084	3.87264	0.00653617	0.0150904	0.370942	0.693722	Nudt16l1	Q8VHN8	1.6783	0.906187	0.26163	0.796123	nucleus
Q9CQF3	31.9886	33.0857	1.09713	32.5372	4.45366	0.00229441	0.00626257	0.298249	0.645533	Nudt21	Q9CQF3	1.10367	0.595873	0.460428	0.872968	nucleus
Q9JI46;B2KF67	28.8208	30.0617	1.24095	29.4413	2.90923	0.0202617	0.0398297	0.51345	0.758173	Nudt3	Q9JI46	0.695798	0.375631	0.641706	0.905461	nucleus
Q8R2U6;P0C028;P0C027	29.884	28.3674	-1.51658	29.1257	-4.90279	0.00129874	0.00390391	0.192702	0.54058	Nudt11	P0C027	-1.87657	-1.01307	0.209497	0.757682	nucleus
Q9JKX6;A2ATT5	31.5018	31.878	0.376192	31.6899	1.94441	0.0888641	0.138793	0.680422	0.806003	Nudt5	Q9JKX6	0.297955	0.160861	0.842053	0.926297	nucleus
Q99P69;Q99P69-2;E9QKW4	25.1126	26.8897	1.7771	26.0012	1.27683	0.238537	0.316627	0.806667	0.83124	Nuf2	Q99P69	0.586155	0.316529	0.694983	0.912071	nucleus
Q9QXX8	25.4634	24.7743	-0.689048	25.0696	-0.842399	0.428354	0.513559	0.774939	0.825536	Nufip1	Q9QXX8	-1.81891	-0.982184	0.223723	0.769539	nucleus
Q5F2E7;Q5F2E7-2	31.6664	30.2169	-1.44948	30.9416	-6.50666	0.000213252	0.000882475	0.0883374	0.350395	Nufip2	Q5F2E7	-1.49906	-0.809327	0.316073	0.825098	nucleus
E9Q7G0;E9QAZ0	33.4839	35.7539	2.27008	34.6189	12.4816	2.06367e-06	2.68254e-05	0.0022857	0.0234052	Numa1	E9Q7G0	2.53703	1.36994	0.0896914	0.572407	nucleus
Q9QZS3-3;Q9QZS3;Q9QZS3-4;Q9QZS3-2;Q05BE7;D3Z1E8;D3Z549;D3Z7I6;F8WJ71;D3Z7J1	31.5625	31.4275	-0.134997	31.495	-0.597787	0.567011	0.645584	0.822236	0.833905	Numb	Q9QZS3	-0.202664	-0.109416	0.892185	0.930149	nucleus
Q8BH74;E9Q4V9	30.3426	31.5937	1.25108	30.9682	4.09435	0.00369575	0.00932738	0.341998	0.676194	Nup107	Q8BH74	0.970966	0.524184	0.516121	0.8851	nucleus
Q8R0G9	31.3933	32.6613	1.26798	32.0273	5.37269	0.000738549	0.00245996	0.203971	0.554659	Nup133	Q8R0G9	1.17084	0.632113	0.433607	0.866162	nucleus
Q99P88;Q6ZQ45	32.4089	33.277	0.868106	32.8429	3.91613	0.00471486	0.0114703	0.365148	0.690367	Nup155	Q99P88	0.947834	0.511755	0.52612	0.887037	nucleus
Q9Z0W3;Q9Z0W3-2	30.9065	32.1515	1.24495	31.529	5.7706	0.000468844	0.00168623	0.170701	0.510361	Nup160	Q9Z0W3	1.06304	0.573902	0.47713	0.876867	nucleus
Q6ZQH8;A2AWI5;F2Z4A7;F7BCN9;F2Z3V3;D3YZE2;Q8R4F0	29.4035	31.014	1.61052	30.2087	4.07496	0.00379412	0.00954567	0.34447	0.677769	Nup188	Q6ZQH8	1.16685	0.629924	0.4352	0.866586	nucleus
Q9QY81;Q8BPS7	32.0556	33.2882	1.23261	32.6719	6.01639	0.000357748	0.00134536	0.152287	0.481833	Nup210	Q9QY81	1.25081	0.67532	0.402841	0.857398	nucleus
Q80U93;Q8CHS9;A2ATN3	32.2735	32.1161	-0.157376	32.1948	-0.462202	0.656617	0.725263	0.848745	0.838254	Nup214	Q80U93	-0.101218	-0.0546488	0.946027	0.933861	nucleus
Q8R4R6;A2ATJ2	30.1642	30.0424	-0.121775	30.1033	-0.394684	0.7037	0.765801	0.862012	0.840346	Nup35	Q8R4R6	-0.432968	-0.23374	0.772162	0.920158	nucleus
Q9CWU9	29.8796	30.5162	0.63661	30.1979	2.26471	0.0543157	0.0914361	0.622656	0.791753	Nup37	Q9CWU9	0.275855	0.148921	0.853639	0.927224	nucleus
P59235	29.2736	30.6015	1.32796	29.9375	4.11649	0.00358678	0.00910476	0.339189	0.674386	Nup43	P59235	0.861663	0.465171	0.564457	0.893896	nucleus
Q9JIH2	31.2465	31.1392	-0.107384	31.1929	-0.66207	0.527092	0.609052	0.809736	0.831773	Nup50	Q9JIH2	-0.230077	-0.124213	0.877712	0.929079	nucleus
Q8BTS4	31.0328	32.2116	1.1788	31.6222	6.67554	0.000179603	0.000768954	0.110367	0.402596	Nup54	Q8BTS4	1.01887	0.55006	0.495624	0.880915	nucleus
Q63850;E9PUX9;G3UZB1	31.2163	31.9001	0.683848	31.5582	2.35188	0.0474871	0.0817236	0.607309	0.787609	Nup62	Q63850	0.555887	0.30011	0.710069	0.913778	nucleus
Q8R480	32.6834	32.087	-0.596459	32.3852	-1.04841	0.325996	0.410946	0.735736	0.817933	Nup85	Q8R480	-0.468909	-0.25318	0.753803	0.918372	nucleus
Q8CEC0-3;Q8CEC0-2;Q8CEC0	30.2464	31.6219	1.37546	30.9342	5.30111	0.000803268	0.00262833	0.210426	0.562341	Nup88	Q8CEC0	1.07859	0.582285	0.470718	0.875399	nucleus
Q8BJ71;Q8BJ71-2	32.1975	33.5177	1.32014	32.8576	7.31306	9.65748e-05	0.000472394	0.0790577	0.32557	Nup93	Q8BJ71	1.36307	0.735933	0.361957	0.843806	nucleus
Q8R332-4;Q8R332-3;Q8R332-2;Q8R332	30.2409	31.1832	0.94228	30.7121	2.36905	0.0462473	0.0800182	0.604306	0.786778	Nupl1	Q8R332	0.644455	0.347913	0.666483	0.908655	nucleus
Q9ERH4;Q9ERH4-2	27.458	27.8046	0.346692	27.6313	0.343648	0.740235	0.796554	0.991174	0.8582	Nusap1	Q9ERH4	-0.435803	-0.235284	0.7707	0.920019	nucleus
P61971	31.4733	32.5786	1.10534	32.0259	4.02875	0.00404012	0.0100805	0.350407	0.68149	Nutf2	P61971	1.02213	0.551831	0.494238	0.88062	nucleus
Q9DBY8	30.9794	31.0561	0.0766834	31.0177	0.39679	0.70221	0.764937	0.980559	0.856885	Nvl	Q9DBY8	-0.0925384	-0.0499587	0.950653	0.934162	nucleus
Q99JX7	31.4169	32.0306	0.613624	31.7238	3.43654	0.00928825	0.0203995	0.432153	0.725182	Nxf1	Q99JX7	0.520606	0.281066	0.727711	0.915692	nucleus
P97346;P97346-2	26.3236	28.4022	2.07856	27.3629	2.393	0.0445725	0.0774958	0.60013	0.785613	Nxn	P97346	1.09851	0.593123	0.4625	0.873465	nucleus
Q9QZV9	26.2039	26.3133	0.109373	26.2586	0.095306	0.926486	0.944806	0.959228	0.854167	Nxt1	Q9QZV9	-0.891516	-0.481366	0.550978	0.891581	nucleus
Q3UNA4;Q3UNA4-2;Q3UNA4-3	27.4026	29.0187	1.61611	28.2106	4.49903	0.00216332	0.00597193	0.293003	0.641462	Nxt2	Q3UNA4	0.823976	0.444855	0.581587	0.896698	nucleus
P11928;F2Z419;D3Z274;Q8K469;D3YZ43;Q05BJ7;D3Z264;D3YX46;Q924S2;D3YWG4;Q8C2W3	28.4221	33.855	5.43293	31.1385	20.7369	4.46719e-08	2.89198e-06	3.09649e-07	1.51867e-05	Oas1a	P11928	4.81834	2.60124	0.00127164	0.0543382	nucleus
E9Q9A9;E9Q0B7;F7CFL3	28.7774	30.706	1.92862	29.7417	7.00846	0.000129207	0.000594055	0.0929746	0.362128	Oas2	E9Q9A9	1.37591	0.742796	0.357497	0.842165	nucleus
Q8VI93;F7CXR7;Q8CAA4;Q8BM13;REV__Q497Z0	29.9379	33.3417	3.40376	31.6398	11.5736	3.61012e-06	3.9725e-05	0.00475739	0.0413128	Olfm2	Q8BM13	3.05317	1.64826	0.0411716	0.401767	nucleus
Q8VI94;E9PY91	31.4967	31.6548	0.158167	31.5758	0.569743	0.584961	0.661415	0.946044	0.852434	Oasl1	Q8VI94	0.0790347	0.0426696	0.957846	0.934624	nucleus
P29758	35.9831	34.0047	-1.9784	34.9939	-11.1354	4.7973e-06	4.84046e-05	0.00419323	0.0373465	Oat	P29758	-1.2762	-0.689391	0.393111	0.854382	nucleus
Q8K2X3;Q3UXU8	28.5057	30.119	1.61331	29.3124	5.82919	0.000439267	0.00160075	0.166167	0.503632	Stn1	Q8K2X3	1.01329	0.547032	0.498	0.881415	nucleus
Q6NVF0;Q8BXC9;F7CAV3	26.0948	29.7627	3.66791	27.9288	8.84762	2.54052e-05	0.000162291	0.0323201	0.164936	Ocrl	Q6NVF0	2.64802	1.42979	0.076534	0.53321	nucleus
Q60597;Q60597-3;Q60597-2;Q60597-4;Q5SVY0;Q5SVY1	36.0214	35.7914	-0.230031	35.9064	-1.31576	0.225791	0.302371	0.685884	0.80725	Ogdh	Q60597	0.478846	0.258671	0.748642	0.917856	nucleus
D3YTU2;Q3U0K8-3;Q3U0K8;Q3U0K8-2	29.4007	28.5441	-0.856587	28.9724	-2.61283	0.031798	0.0581136	0.465861	0.739894	Ogfod1	Q3U0K8	-1.30075	-0.702213	0.384371	0.851563	nucleus
Q99PG2;Q3UF10;Q99PG2-2;F8WHQ2	32.3085	32.7466	0.438093	32.5276	1.7666	0.116438	0.174187	0.713347	0.813285	Ogfr	Q99PG2	0.500353	0.270148	0.73789	0.916758	nucleus
O08760;G3UVT7	24.7597	26.5936	1.83391	25.9823	1.71254	0.139687	0.202711	0.723467	0.815415	Ogg1	O08760	0.581498	0.314029	0.697272	0.912334	nucleus
Q8CGY8	28.2295	27.0585	-1.17102	27.644	-2.15858	0.063965	0.104773	0.538233	0.76671	Ogt	Q8CGY8	-1.81914	-0.982093	0.223766	0.769573	nucleus
Q8R4V5;Q8R4V5-2	28.4237	29.2116	0.787871	28.8177	1.52711	0.166402	0.234495	0.758541	0.822435	Oit3	Q8R4V5	0.173568	0.0937029	0.907593	0.931253	nucleus
Q9CZ30;Q9CZ30-2;B1AYJ9	34.264	34.298	0.0339167	34.281	0.175033	0.865533	0.897776	0.975143	0.856205	Ola1	Q9CZ30	0.436736	0.235853	0.770161	0.919967	nucleus
P58281-2;P58281;E0CXD1;F6U775	34.4274	33.6274	-0.800022	34.0274	-2.59065	0.0328966	0.0598154	0.469264	0.741293	Opa1	P58281	-0.368752	-0.199144	0.805148	0.923178	nucleus
Q8K3K8	30.5794	30.0101	-0.569239	30.2948	-1.46196	0.183028	0.254173	0.659171	0.800994	Optn	Q8K3K8	-0.808121	-0.436273	0.588896	0.897849	nucleus
Q9Z1N2;F6QZU8;E9PX49	27.5392	25.4097	-2.12957	26.4745	-2.42884	0.0421795	0.0739215	0.494505	0.751213	Orc1	Q9Z1N2	-2.89791	-1.56453	0.0526139	0.446052	nucleus
Q60862;Q59IX1	29.5222	29.6016	0.079467	29.5619	0.0768157	0.940713	0.954668	0.95554	0.853686	Orc2	Q60862	-0.343536	-0.185458	0.818295	0.924319	nucleus
O88708;A2AI40;Q9CZF7;A2AI43;A2AI42	25.8784	26.7952	0.916776	26.3368	1.14562	0.286048	0.368032	0.832206	0.835568	Orc4	O88708	-0.140806	-0.0760292	0.924965	0.932457	nucleus
Q9WUV0;D3Z0X3	25.6114	26.6163	1.00489	26.1138	0.611962	0.55806	0.637122	0.937631	0.851307	Orc5	Q9WUV0	-0.0991955	-0.0535631	0.947098	0.933931	nucleus
E9QPD4;Q3B7Z2;Q3B7Z2-2;Q5QNQ6;Q8K0C7;Q5QNQ4;Q6PE09;Q5F209	32.9505	33.0564	0.105849	33.0034	0.587486	0.573568	0.650975	0.942508	0.851963	Osbp	Q3B7Z2	0.279909	0.151136	0.851487	0.927054	nucleus
B9EJ86;G3X9N6	32.3438	32.703	0.359199	32.5234	0.712452	0.497041	0.581076	0.917638	0.848558	Osbpl8	B9EJ86	0.427593	0.230865	0.774889	0.920417	nucleus
Q7TQI3;D3YWF6;D3Z7K0	32.8716	33.6635	0.791945	33.2676	3.67466	0.0066065	0.0152419	0.398034	0.708492	Otub1	Q7TQI3	0.952262	0.514167	0.524171	0.886665	nucleus
Q9CQX0;D3Z0Y8;F6SXD2	25.8852	25.1169	-0.768332	25.5011	-0.663804	0.526039	0.608341	0.8094	0.831714	Otub2	Q9CQX0	-1.82472	-0.985274	0.222269	0.768381	nucleus
B2RUR8;D3Z210;D3YYZ8	29.1125	28.6466	-0.465949	28.8795	-2.21199	0.0589132	0.0976421	0.52944	0.763751	Otud7b	B2RUR8	-0.960296	-0.518419	0.520746	0.886005	nucleus
Q9D7E3	26.8655	27.4621	0.596618	27.1638	1.88842	0.0967907	0.149311	0.690727	0.808343	Ovca2	Q9D7E3	-0.289056	-0.156064	0.846704	0.926672	nucleus
Q9D0K2;Q3UJQ9	29.5818	34.4269	4.84512	32.0043	11.8025	3.12393e-06	3.57031e-05	0.00397257	0.0359054	Oxct1	Q9D0K2	4.4325	2.3929	0.00303451	0.0936198	nucleus
Q4KMM3-4;Q4KMM3	31.6785	31.5576	-0.120954	31.6181	-0.556948	0.593256	0.668834	0.830201	0.835236	Oxr1	Q4KMM3	-0.168412	-0.0909242	0.910321	0.931445	nucleus
Q9Z1M0;Q3UN00;F8WI93;Q6P5P0	27.8413	32.1802	4.33899	30.0108	5.9911	0.000367715	0.00137613	0.154109	0.484803	P2rx7	Q9Z1M0	3.62325	1.9561	0.0153873	0.252051	nucleus
Q60716-2;Q60716;B0QZH3;B0QZH1;Q5SX76;B0QZH2;F6ULE1	28.9649	27.5925	-1.37246	28.2787	-1.95636	0.0872548	0.136611	0.572174	0.777469	P4ha2	Q60716	-1.8925	-1.02168	0.205652	0.754265	nucleus
P50580;D3YVH7	35.532	35.6172	0.0851288	35.5746	0.529286	0.611406	0.684815	0.954111	0.853499	Pa2g4	P50580	0.708772	0.38284	0.635324	0.904602	nucleus
P29341;F6ZAX1	35.6526	36.1185	0.465936	35.8856	2.14452	0.0653644	0.106788	0.644085	0.797277	Pabpc1	P29341	1.11058	0.599888	0.457412	0.872237	nucleus
Q9WVE8	33.409	33.5103	0.101321	33.4596	0.379225	0.714685	0.774409	0.984067	0.857322	Pacsin2	Q9WVE8	0.355227	0.191814	0.812183	0.923793	nucleus
Q9Z185	25.1688	25.9681	0.799217	25.4885	0.405857	0.702441	0.765016	0.978747	0.856658	Padi1	Q9Z185	-0.381938	-0.206248	0.798343	0.922574	nucleus
Q08642	28.7008	31.7647	3.06389	30.2328	6.85247	0.000150541	0.000672587	0.100828	0.381061	Padi2	Q08642	2.49785	1.34848	0.0948311	0.585987	nucleus
Q9Z183	29.8397	33.943	4.10338	31.8913	7.51046	8.0369e-05	0.000408236	0.0709794	0.302362	Padi4	Q9Z183	3.73567	2.01671	0.0124819	0.226014	nucleus
Q8K2T8	31.0074	31.0472	0.0397778	31.0273	0.112042	0.913633	0.934759	0.962568	0.854599	Paf1	Q8K2T8	-0.124555	-0.0672437	0.933614	0.933041	nucleus
P63005;P63005-2;Q5SW16	33.1094	34.1661	1.05668	33.6378	4.23283	0.00306849	0.00797378	0.324673	0.664709	Pafah1b1	P63005	1.25841	0.679487	0.399945	0.856513	nucleus
Q61206;F8WIW7	31.2059	32.3432	1.13734	31.7745	3.51601	0.00828281	0.0185286	0.420582	0.71974	Pafah1b2	Q61206	1.00756	0.543959	0.500417	0.881921	nucleus
Q99L02;F6V0H0	25.4853	26.2308	0.745553	25.9113	0.747661	0.479855	0.563854	0.910644	0.847572		Q99L02	-0.380494	-0.20546	0.799097	0.922641	nucleus
Q9DCE5	29.7884	30.5443	0.755862	30.1663	3.25753	0.0120593	0.0254706	0.458882	0.736979	Pak1ip1	Q9DCE5	0.379224	0.204725	0.799801	0.922704	nucleus
Q8CIN4	32.4852	35.2857	2.80046	33.8854	12.9564	1.56302e-06	2.22701e-05	0.00152827	0.0170344	Pak2	Q8CIN4	2.89349	1.56226	0.0529578	0.447234	nucleus
Q9ET54-6;Q9ET54;Q9ET54-4;Q9ET54-2;Q9ET54-3;D3Z1J5;Q5DTJ9	32.9224	30.4706	-2.45178	31.6965	-9.91688	1.11819e-05	9.0348e-05	0.0105234	0.0751861	Mypn	Q5DTJ9	-2.28262	-1.23249	0.126821	0.654318	nucleus
Q9Z0P4	28.9818	31.3404	2.35854	30.1611	9.63476	1.37792e-05	0.000103087	0.0194118	0.114498	Palm	Q9Z0P4	1.84144	0.994107	0.218152	0.765036	nucleus
Q8BGF7-2;Q8BGF7;Q8BGF7-4;Q8BGF7-3	27.9342	28.2993	0.365068	28.1167	1.31877	0.224828	0.301416	0.798545	0.829816	Pan2	Q8BGF7	-0.334483	-0.180578	0.822996	0.924718	nucleus
Q8K4K6	29.687	25.8599	-3.82708	27.7734	-8.11612	4.68011e-05	0.000266653	0.035097	0.176484	Pank1	Q8K4K6	-4.22139	-2.27892	0.00475712	0.124592	nucleus
Q91YI6-2;Q91YI6	25.0463	26.0961	1.04974	25.6462	1.25502	0.251111	0.330813	0.810899	0.831973	Papd4	Q91YI6	-0.152744	-0.082484	0.918616	0.932022	nucleus
Q61183;F8WHQ6;E9QAN2;Q61183-3;E9PWC8;E9PZR3;Q61183-4;Q61183-2;F6VTN8;E9QAY4;F7CXD5;E9PVN7;Q9WVP6;A1L349;E9Q5Z1;F7AB38;F7DC29	29.9276	32.06	2.13238	30.9938	7.7932	6.21796e-05	0.000333399	0.0605994	0.270087	Papola	Q61183	1.77998	0.960931	0.233905	0.777337	nucleus
Q6PCL9;Q8BY05;F6THF3	25.4624	23.5079	-1.95449	24.6248	-2.18025	0.0669737	0.109016	0.534656	0.765515	Papolg	Q6PCL9	-3.08452	-1.66559	0.0390875	0.39267	nucleus
Q5SV54;Q9CSB4;Q5SV55;Q9CSB4-2;E9Q935;B1ASY3	27.7332	26.3585	-1.37473	27.0459	-2.07615	0.0726135	0.116661	0.551946	0.771179	Pard3b	Q9CSB4	-2.10928	-1.13875	0.15835	0.702684	nucleus
Q9JK83;Q9JK83-2;Q9Z101-3;D3Z2R1;Q9Z101-2;Q9Z101;F7BHA7;Q9JK84	27.4502	24.1286	-3.32162	25.7894	-6.36491	0.000246936	0.0010004	0.0951689	0.367533	Pard6b	Q9JK83	-4.10546	-2.21648	0.00603843	0.14442	nucleus
G3X8U8;O88622;O88622-2;A5YBK2;E9Q088;E9Q954;E9Q7T9;E9Q3C4	28.997	29.4592	0.462201	29.2281	2.16655	0.0631843	0.10374	0.640134	0.796281	Parg	O88622	-0.0522554	-0.0282103	0.972123	0.935522	nucleus
Q99LX0;A2A813;A2A815;A2A817;A2A816	35.6397	35.7627	0.123062	35.7012	0.782202	0.457294	0.541899	0.90379	0.846594	Park7	Q99LX0	0.765451	0.413463	0.608524	0.900817	nucleus
Q5XJY4;D6RJ50;D6RCZ6	28.5427	26.9142	-1.62847	27.7285	-1.68978	0.130701	0.191982	0.618412	0.790623	Parl	Q5XJY4	-2.22205	-1.1996	0.137276	0.672012	nucleus
Q923D3	23.4294	22.7971	-0.632251	23.0681	-0.422176	0.685996	0.750751	0.856605	0.8395	Parm1	Q923D3	-2.11634	-1.14314	0.156753	0.700561	nucleus
Q8BZ20	30.9036	30.2082	-0.695337	30.5559	-3.61866	0.00715256	0.0163453	0.326549	0.665992	Parp12	Q8BZ20	-0.877759	-0.473874	0.557194	0.892661	nucleus
Q2EMV9;Q2EMV9-2	32.2639	34.0318	1.76794	33.1478	5.26426	0.000838995	0.00272123	0.213806	0.566259	Parp14	Q2EMV9	1.82242	0.98395	0.222891	0.768878	nucleus
O88554	27.4417	29.6529	2.21116	28.5473	5.3294	0.000776975	0.00255617	0.207858	0.559316	Parp2	O88554	1.42583	0.769788	0.340296	0.8355	nucleus
Q8CAS9-2;Q8CAS9;Q8CAS9-3;F6U1Y8	32.9895	32.8135	-0.175962	32.9015	-0.909759	0.390328	0.477018	0.762052	0.823108	Parp9	Q8CAS9	0.00488872	0.00263966	0.997391	0.937053	nucleus
Q9EPC1;Q3UF75;D6RHM9	32.0563	31.1308	-0.925435	31.5935	-3.70509	0.00632862	0.0147098	0.315991	0.658642	Parva	Q9EPC1	-0.907112	-0.489754	0.544059	0.890354	nucleus
Q8CEE6;D3YUI8	25.7361	27.0261	1.29002	26.3811	3.20976	0.0129384	0.0271071	0.466169	0.740022	Pask	Q8CEE6	0.207648	0.112123	0.889535	0.929955	nucleus
Q3TC46	27.3216	29.3561	2.03452	28.3389	8.65196	2.97891e-05	0.000185006	0.0364888	0.182208	Patl1	Q3TC46	1.22827	0.663133	0.411383	0.859944	nucleus
Q925B0;Q925B0-2	29.9551	26.1562	-3.79895	28.0557	-13.4892	1.15701e-06	1.80959e-05	0.000555156	0.0076062	Pawr	Q925B0	-4.14654	-2.23853	0.00555435	0.137347	nucleus
E9QNN9;P58501;P58501-3;F6YY19;P58501-2	30.734	30.9309	0.196874	30.8324	0.938416	0.376312	0.462644	0.872889	0.842021	Paxbp1	P58501	-0.0150818	-0.00814214	0.991953	0.93673	nucleus
Q6NZQ4	28.3892	27.4792	-0.910059	27.9342	-2.20488	0.059562	0.0985312	0.530606	0.764147	Paxip1	Q6NZQ4	-1.53037	-0.826187	0.306097	0.820421	nucleus
Q9JJ78;D3YVF2	28.8823	28.491	-0.39127	28.6867	-0.573753	0.582375	0.659109	0.826921	0.834691	Pbk	Q9JJ78	-0.925705	-0.499747	0.535873	0.888865	nucleus
D3Z1N4;E9Q4Y5;F8VQD1;E9Q7L3;E9Q7L2;Q8BSQ9;D3Z1W6;Q8BSQ9-2;D3YYF2;F6THL5;D3Z3R4;D6RIL0;D6RI94;Q9D7L7;D3YYG4;D3Z1M8	30.9668	31.6866	0.719883	31.3267	1.73287	0.122512	0.181948	0.719656	0.814619	Pbrm1	Q8BSQ9	0.548464	0.296099	0.713772	0.914187	nucleus
P41778-2;P41778;Q99LS8	27.0354	28.2456	1.21022	27.6405	0.745207	0.478104	0.56214	0.911132	0.847641	Pbx1	P41778	0.354135	0.191198	0.812775	0.923844	nucleus
Q3TVI8;D3YUE1;D3Z2F0;D3YY15	27.4804	28.3133	0.832889	27.8968	2.28646	0.0525249	0.0889962	0.618811	0.79073	Pbxip1	Q3TVI8	0.0542974	0.0293144	0.971032	0.935454	nucleus
P61458	34.7211	30.8481	-3.87303	32.7846	-7.55731	7.69834e-05	0.000393525	0.0491473	0.230827	Pcbd1	P61458	-3.39061	-1.83117	0.0233061	0.305658	nucleus
Q9CZL5	32.1239	30.6602	-1.46377	31.3921	-3.7196	0.00620057	0.014468	0.314241	0.657392	Pcbd2	Q9CZL5	-1.43366	-0.774046	0.337632	0.834417	nucleus
P60335	35.7182	36.4894	0.771104	36.1038	3.90779	0.00476943	0.0115855	0.366254	0.691013	Pcbp1	P60335	1.42718	0.770911	0.339592	0.835215	nucleus
Q61990;Q61990-3	34.0032	35.26	1.25673	34.6316	5.47876	0.000652947	0.0022146	0.194673	0.543107	Pcbp2	Q61990	1.61413	0.871653	0.280246	0.807052	nucleus
Q8R023	24.8713	25.1527	0.281392	25.0401	0.531117	0.619166	0.691875	0.953745	0.853451	Pcgf1	Q8R023	-0.951585	-0.513881	0.524402	0.886709	nucleus
P23798;B1AR14	25.5242	26.614	1.08983	26.0691	1.69803	0.129095	0.189999	0.726192	0.81598	Pcgf2	P23798	-0.029445	-0.0158997	0.984286	0.936268	nucleus
E9Q7U7;Q99NA9	25.4429	25.0381	-0.404863	25.2405	-0.65563	0.531012	0.61255	0.810986	0.831988	Pcgf6	Q99NA9	-1.53829	-0.830652	0.30349	0.819158	nucleus
Q8BFV2;E9QMF9;E9Q1N1;E9Q1H5;E9Q5V9	28.6621	30.2401	1.57794	29.4511	6.8939	0.000144517	0.000651101	0.0986926	0.376025	Pcid2	Q8BFV2	1.00516	0.542642	0.501455	0.882136	nucleus
P59114	28.0719	30.8372	2.76528	29.4545	7.73789	6.53423e-05	0.000345744	0.0625247	0.276297	Pcif1	P59114	2.0897	1.12817	0.162256	0.707749	nucleus
Q9R0L6;Q9R0L6-2	29.4713	29.2457	-0.225678	29.3585	-0.385286	0.71037	0.77135	0.863862	0.840633	Pcm1	Q9R0L6	-0.657531	-0.35497	0.660139	0.907858	nucleus
P17918;E9Q7Z3	30.9695	34.2637	3.29414	32.6166	10.4639	7.56611e-06	6.78909e-05	0.0109237	0.0771842	Pcna	P17918	3.12321	1.68612	0.0367349	0.381736	nucleus
Q6P8I4;F8WI88;Q3TM89;D3YWA4;D6RGL8	31.4993	31.4543	-0.0450141	31.4768	-0.143829	0.8893	0.916081	0.911616	0.84771	Pcnp	Q6P8I4	-0.123687	-0.0667765	0.934074	0.933072	nucleus
P49586;Q811Q9-2;Q811Q9	32.3588	32.4104	0.0516115	32.3846	0.316502	0.759966	0.81316	0.996597	0.858863	Pcyt1a	P49586	0.122627	0.0662086	0.934634	0.933109	nucleus
Q6NS46;D3Z3E7	31.7948	31.4631	-0.331695	31.6289	-1.44448	0.187736	0.259553	0.662345	0.801758	Pdcd11	Q6NS46	-0.358912	-0.193774	0.8103	0.923629	nucleus
Q61823;Q9QUQ5-2;Q9QUQ5;Q9QX29	32.6638	32.8488	0.184922	32.7563	0.841669	0.425146	0.510578	0.892007	0.844882	Pdcd4	Q61823	0.309056	0.166869	0.836236	0.925822	nucleus
P56812;D3Z7Q5	32.3854	32.219	-0.166352	32.3022	-0.784108	0.456239	0.540781	0.786142	0.827594	Pdcd5	P56812	-0.0907118	-0.048977	0.951621	0.934224	nucleus
P12815	31.8326	31.7247	-0.107927	31.7787	-0.404312	0.696895	0.760006	0.860117	0.84005	Pdcd6	P12815	-0.128547	-0.0694022	0.931488	0.932898	nucleus
Q8BVF2	29.8112	31.7508	1.93961	30.781	8.64764	2.98951e-05	0.000185446	0.0365858	0.182604	Pdcl3	Q8BVF2	1.56693	0.845914	0.294693	0.814759	nucleus
O89084-3;O89084;O89084-2	24.2796	27.2685	2.98894	25.9875	2.21863	0.063339	0.103942	0.630836	0.793897	Pde4a	O89084	1.65292	0.892696	0.268798	0.800475	nucleus
F6QFD1;Q01063-2;B1PSD9;B2KF57;B2KF84;Q01063;E9PVU7;Q01063-3;A6XDB1;A6XDB0;F6YIS2;G3UWT3	29.5296	27.8579	-1.67169	28.6938	-3.56202	0.00775432	0.0175089	0.333592	0.670722	Pde4d	Q01063	-2.0934	-1.13012	0.161528	0.706818	nucleus
E9Q1A0;G3X9L9;Q80YT7;F7A0D1	31.2529	29.3266	-1.92626	30.2897	-2.86422	0.0216866	0.042065	0.428257	0.723373	Pde4dip	Q80YT7	-2.04786	-1.10559	0.170825	0.718279	nucleus
P35486	35.2648	33.9494	-1.31535	34.6071	-7.67593	6.90995e-05	0.000360583	0.0458236	0.21863	Pdha1	P35486	-0.738252	-0.398745	0.621343	0.902664	nucleus
Q9D051	35.0542	34.3808	-0.673365	34.7175	-3.64681	0.00687228	0.0157909	0.323086	0.663616	Pdhb	Q9D051	-0.132936	-0.0717986	0.929129	0.932739	nucleus
Q8BFP9	31.4222	30.0624	-1.35975	30.7423	-7.69664	6.78178e-05	0.000356108	0.0452633	0.216536	Pdk1	Q8BFP9	-1.45186	-0.783832	0.331559	0.831894	nucleus
Q9JK42	32.0116	28.7571	-3.25454	30.3844	-7.72193	6.62879e-05	0.00034998	0.0445867	0.213992	Pdk2	Q9JK42	-3.24399	-1.75144	0.0300363	0.346032	nucleus
Q922H2;E9QAW7	24.5053	30.0905	5.58517	27.6968	6.81657	0.000291147	0.00114039	0.102709	0.385429	Pdk3	Q922H2	4.28846	2.316	0.00411816	0.113225	nucleus
P70271;Q5SWV3;A8Y5C3	26.687	32.143	5.45603	29.415	7.04449	0.000124772	0.00057752	0.0912326	0.357771	Pdlim4	P70271	4.53927	2.45083	0.00239755	0.0810424	nucleus
Q3TJD7;Q8BVJ7;Q3TJD7-3;B8JJB3;B8JJB2;Q3TJD7-2;B8JJB1	29.873	29.7041	-0.16891	29.7886	-0.164658	0.873421	0.903778	0.907481	0.847122	Pdlim7	Q3TJD7	-0.530808	-0.286558	0.722607	0.915147	nucleus
F2Z3X6;Q9Z2A0;Q3TRL2;F2Z400;F2Z3Z9;F2Z4A5;F2Z3V6;F2Z3X9	28.8347	29.4856	0.65086	29.1602	1.66361	0.135924	0.198414	0.73267	0.81731	Pdpk1	Q9Z2A0	0.10814	0.0583799	0.942348	0.93362	nucleus
Q4VA53	32.2924	33.3431	1.05073	32.8178	5.28005	0.000823476	0.0026772	0.212353	0.564583	Pds5b	Q4VA53	1.11017	0.5994	0.457778	0.872326	nucleus
Q8K183;D3Z7R1	34.0641	34.1406	0.0764599	34.1024	0.346939	0.737856	0.794614	0.990516	0.85812	Pdxk	Q8K183	0.444466	0.24002	0.766217	0.919588	nucleus
Q62048;Q62048-2;D3Z375	29.5865	34.2438	4.6573	31.9151	5.94861	0.000385157	0.00143169	0.157207	0.489776	Pea15a	Q62048	4.2455	2.29194	0.00452325	0.120559	nucleus
Q8C669;D3Z6V8;Q8BXR6	25.2229	25.1651	-0.0577807	25.194	-0.10545	0.919594	0.939065	0.919241	0.848782	Peli1	Q8C669	-1.22952	-0.663942	0.410813	0.859777	nucleus
Q80X73	31.6032	29.8196	-1.78359	30.7114	-7.06866	0.000121891	0.000567725	0.0650438	0.284264	Pelo	Q80X73	-1.84416	-0.995641	0.217442	0.76445	nucleus
Q9DBD5;Q9D4T3	30.1685	31.3141	1.14562	30.7413	4.28131	0.002877	0.00755967	0.318745	0.66059	Pelp1	Q9DBD5	0.835173	0.450873	0.576488	0.895879	nucleus
[truncated: 13,043 more rows]
