# Supplementary material for: Quantifying compartment‐associated variations of protein abundance in proteomics data
Source: Mol Syst Biol. 2018 Jul 2;14(7):e8131. doi: 10.15252/msb.20178131 (PMC6056770; doi:10.15252/msb.20178131)
Supplement: Supplementary file 4 — Dataset EV3 [file MSB-14-e8131-s004.xls]

## Sheet: Legend
This dataset refers to the proteome quantified in Guo T, Kouvonen P, Koh CC, Gillet LC, Wolski WE, Röst HL, Rosenberger G, Collins BC, Blum LC, Gillessen S, Joerger M, Jochum W & Aebersold R (2015) Rapid mass spectrometric conversion of tissue biopsy samples into permanent quantitative digital proteome maps. Nat. Med. 21: 407–413
Uniprot	Protein Uniprot Identifier
Healthy	Protein abundance in condition 1 (healthy kidney)
Cancer	Protein abundance in condition 2 (carcinoma)
logFC	log2 of the fold change calculated with the R package "limma"
AveExpr	Average Expression calculated with the R package "limma"
t	t statistics
P.Value	pvalue as calculated with limma
fdrtool.pval	pvalue calculated with fdrtool
fdrtool.qval	qvalue calculated with fdrtool
short.name	Protein short name
accession	Protein accession (used for GO annotation)
residuals	Protein residual from the linear model of the compartment
CNV	Compartment Normalized Variation value (standardized residual)
CNV.pval	CNV pvalue calculated and adjusted with fdrtool
CNV.qval	CNV qvalue calculated and adjusted with fdrtool
compartment	Compartment name

## Sheet: Dataset EV3
Uniprot	Healthy	Cancer	logFC	AveExpr	t	P.Value	adj.P.Val	fdrtool.pval	fdrtool.qval	short.name	accession	residuals	CNV	CNV.pval	CNV.qval	compartment
Q9UL46	15.4683	16.5351	1.06677	16.0017	7.1914	2.75499e-08	1.11921e-06	0.0276286	0.5012	PSME2	Q9UL46	0.844351	1.24857	0.118554	0.650436	nucleus
Q9H0W9	18.4425	17.0272	-1.41529	17.7348	-5.39966	5.39392e-06	6.04491e-05	0.0430674	0.564405	C11orf54	Q9H0W9	-1.20323	-1.78262	0.0258473	0.319661	nucleus
P31948	16.3623	16.9619	0.599692	16.6621	3.98917	0.000339469	0.00155391	0.259384	0.87096	STIP1	P31948	0.507862	0.750922	0.347861	0.845193	nucleus
P26038	18.374	18.3009	-0.0730973	18.3374	-0.51573	0.609423	0.704222	0.700977	0.948026	MSN	P26038	0.128955	0.191029	0.811253	0.927181	nucleus
P08621	15.7871	15.8963	0.137587	15.8621	1.11247	0.27461	0.377372	0.870973	0.957742	SNRNP70	P08621	-0.066634	-0.0985243	0.901974	0.934022	nucleus
Q969V6	16.1666	16.2543	0.164874	16.1954	0.693635	0.496497	0.602657	0.982558	0.96236	MKL1	Q969V6	-0.0327309	-0.0483944	0.951758	0.937256	nucleus
Q86X76	16.1615	15.8594	-0.23578	16.0654	-1.70893	0.0983086	0.164692	0.432782	0.918445	NIT1	Q86X76	-0.423235	-0.625776	0.434039	0.871996	nucleus
Q14980	13.204	13.7796	0.523072	13.5087	3.30615	0.00248774	0.00773699	0.368852	0.905643	NUMA1	Q14980	0.0224367	0.0332707	0.966824	0.938173	nucleus
O75390	17.7853	17.5008	-0.284484	17.643	-1.38432	0.175395	0.265117	0.499357	0.928541	CS	O75390	-0.168429	-0.249293	0.755308	0.922206	nucleus
P31946	17.4446	17.8333	0.388629	17.639	3.34612	0.0020292	0.00649743	0.361748	0.903968	YWHAB	P31946	0.454922	0.673081	0.400104	0.86263	nucleus
Q9NYF8	15.7151	14.1367	-1.41635	15.0422	-5.13067	4.07123e-05	0.000274228	0.0532632	0.589888	BCLAF1	Q9NYF8	-1.76476	-2.6094	0.001106	0.0380131	nucleus
Q14019	17.7847	16.6567	-0.989235	17.3084	-3.67696	0.000970125	0.00353267	0.148481	0.794395	COTL1	Q14019	-1.01203	-1.49792	0.0611252	0.489629	nucleus
P55786	16.0853	16.5193	0.434016	16.3023	2.93357	0.0060008	0.0159483	0.439174	0.919536	NPEPPS	P55786	0.301723	0.446112	0.577052	0.900565	nucleus
P23246	15.8905	16.2791	0.388648	16.0848	4.67896	4.57645e-05	0.000305097	0.174038	0.819126	SFPQ	P23246	0.227899	0.336963	0.673575	0.913583	nucleus
Q16181	15.4106	15.88	0.469358	15.6453	4.17256	0.000200585	0.00103477	0.234284	0.859083	SEPT7	Q16181	0.238508	0.352699	0.659272	0.911873	nucleus
Q15366	16.5109	16.8424	0.412003	16.643	1.26039	0.216486	0.314098	0.832057	0.955852	PCBP2	Q15366	0.261339	0.38643	0.629035	0.908026	nucleus
O94986	19.0337	19.7467	0.71301	19.3902	5.34777	6.29547e-06	6.64651e-05	0.11324	0.746622	CEP152	O94986	1.01144	1.50018	0.0607364	0.488034	nucleus
P27694	14.2636	14.9871	0.746681	14.699	4.99482	3.55952e-05	0.000250129	0.142827	0.787981	RPA1	P27694	0.325099	0.481229	0.547442	0.895747	nucleus
P08754	13.5114	13.7962	0.284844	13.6538	2.28169	0.028974	0.057418	0.57902	0.93776	GNAI3	P08754	-0.223457	-0.33116	0.67888	0.9142	nucleus
P05109	14.1238	14.2922	0.18109	14.2547	0.421175	0.677443	0.756595	0.944532	0.960904	S100A8	P05109	-0.250484	-0.37085	0.642928	0.909835	nucleus
Q9NP58	17.555	18.9212	1.28226	18.2285	8.99834	7.82435e-10	7.82435e-08	0.00497061	0.302267	ABCB6	Q9NP58	1.4486	2.14352	0.00736961	0.150132	nucleus
O75489	17.0571	15.6294	-1.42773	16.3908	-4.9269	2.53681e-05	0.000186319	0.0622663	0.618358	NDUFS3	O75489	-1.41805	-2.0974	0.00874128	0.164236	nucleus
Q1KMD3	14.2714	14.244	-0.0249419	14.2561	-0.149389	0.882168	0.91571	0.794048	0.953837	HNRNPUL2	Q1KMD3	-0.424625	-0.628547	0.432006	0.871471	nucleus
P06733	20.1552	20.5128	0.35757	20.334	1.58654	0.121994	0.196764	0.747815	0.951122	ENO1	P06733	0.819837	1.21945	0.127391	0.6666	nucleus
Q9BUF5	14.49	14.1809	-0.394748	14.323	-1.1287	0.269113	0.371387	0.555381	0.935283	TUBB6	Q9BUF5	-0.674486	-0.998141	0.212104	0.768998	nucleus
P35580	16.5754	16.1449	-0.430484	16.3601	-2.67235	0.0115368	0.0271208	0.267962	0.874573	MYH10	P35580	-0.491178	-0.726297	0.363898	0.850999	nucleus
P14866	15.9652	16.4088	0.42614	16.2099	4.05691	0.000304011	0.00143194	0.249904	0.866717	HNRNPL	P14866	0.293751	0.434326	0.587156	0.902109	nucleus
O00592	16.5155	15.3595	-1.15602	16.0338	-7.68667	4.152e-08	1.54217e-06	0.00526137	0.306983	PODXL	O00592	-1.22547	-1.81204	0.0234957	0.304776	nucleus
P62937	19.2879	19.6229	0.334993	19.4554	2.29686	0.0279956	0.0560774	0.575544	0.937408	PPIA	P62937	0.670564	0.995149	0.213477	0.770142	nucleus
O43684	13.9562	14.2856	0.285055	14.1476	2.42477	0.0210343	0.0449008	0.546618	0.934313	BUB3	O43684	-0.113928	-0.168715	0.832954	0.928943	nucleus
P48643	16.1635	16.3373	0.173862	16.2504	0.592723	0.557339	0.661077	0.990423	0.962648	CCT5	P48643	0.0529906	0.0783494	0.921975	0.93536	nucleus
P34896	18.1024	17.179	-0.752524	17.7799	-4.21807	0.000213893	0.00108195	0.103841	0.729881	SHMT1	P34896	-0.761059	-1.12693	0.158893	0.713781	nucleus
Q9UHV9	14.9911	15.4803	0.466513	15.2486	3.03461	0.00479203	0.0133683	0.41938	0.916057	PFDN2	Q9UHV9	0.197091	0.291527	0.715525	0.918235	nucleus
P25789	16.737	17.2973	0.56027	17.0171	4.91633	2.26939e-05	0.000169552	0.15015	0.796214	PSMA4	P25789	0.523186	0.77368	0.333446	0.839574	nucleus
P38646	18.4211	18.4848	0.0637239	18.4529	0.414195	0.681366	0.759019	0.942667	0.96083	HSPA9	P38646	0.272656	0.403934	0.613581	0.905928	nucleus
Q01082	17.0978	17.0306	-0.0671341	17.0642	-0.608159	0.547175	0.651996	0.678126	0.946369	SPTBN1	Q01082	-0.0515147	-0.076196	0.924113	0.9355	nucleus
Q71UM5	15.3984	15.6642	0.296473	15.5462	2.41349	0.0217852	0.0460273	0.549142	0.934595	RPS27	Q71UM5	0.0331725	0.0490549	0.951101	0.937215	nucleus
P62829	15.6655	16.2415	0.546111	15.9866	2.92737	0.00629127	0.016556	0.440406	0.919743	RPL23	P62829	0.382342	0.565343	0.479722	0.882756	nucleus
P31689	14.6869	14.5204	-0.203347	14.608	-1.20864	0.237861	0.339057	0.537536	0.933277	DNAJA1	P31689	-0.503084	-0.744336	0.352105	0.846773	nucleus
P67809	13.2834	13.5072	0.223823	13.3953	1.01323	0.318199	0.4221	0.897264	0.958929	YBX1	P67809	-0.317786	-0.47116	0.555855	0.897163	nucleus
P23381	15.218	15.7964	0.578432	15.5072	2.33319	0.0257709	0.0525113	0.567255	0.936551	WARS	P23381	0.319438	0.472424	0.554795	0.896987	nucleus
P35637	15.8909	16.118	0.235138	16.0095	1.55614	0.131082	0.208321	0.755558	0.951599	FUS	P35637	0.0664464	0.0982452	0.902251	0.93404	nucleus
Q99459	16.5329	17.2709	0.626536	16.9082	2.9818	0.00721981	0.0186967	0.429659	0.9179	CDC5L	Q99459	0.671092	0.992319	0.214782	0.771219	nucleus
P22307	16.6992	15.3269	-1.37228	16.013	-7.66883	7.04614e-09	4.16363e-07	0.00535951	0.30849	SCP2	P22307	-1.41489	-2.09228	0.00890675	0.16579	nucleus
P06576	20.402	19.4761	-0.925889	19.939	-4.24892	0.000160862	0.000860579	0.101659	0.725674	ATP5F1B	P06576	-0.427576	-0.636469	0.426226	0.869954	nucleus
P18583	16.5292	17.3943	0.86508	16.9617	6.4083	2.70187e-07	6.16215e-06	0.0524149	0.588073	SON	P18583	0.797637	1.17943	0.140363	0.687792	nucleus
P25685	12.9483	13.8785	1.01555	13.4169	3.30034	0.00305888	0.00918371	0.369893	0.905883	DNAJB1	P25685	0.339699	0.504005	0.528649	0.89244	nucleus
Q9NQC3	15.796	16.7963	0.91929	16.4217	3.57085	0.00128398	0.00441582	0.323418	0.893795	RTN4	Q9NQC3	0.82573	1.22091	0.126937	0.665805	nucleus
Q15843	15.2763	15.5555	0.279204	15.4159	1.07068	0.291952	0.393303	0.882028	0.958249	NEDD8	Q15843	0.0287272	0.0424839	0.957644	0.937618	nucleus
Q9UHX1	13.8636	14.3012	0.437585	14.0824	3.06966	0.00422387	0.0120948	0.412638	0.914802	PUF60	Q9UHX1	-0.0192583	-0.0285235	0.971555	0.938456	nucleus
Q9NRG7	13.7907	13.7542	0.00232753	13.8913	0.00450107	0.996441	0.997976	0.834127	0.955957	SDR39U1	Q9NRG7	-0.503986	-0.746542	0.35068	0.846246	nucleus
P61978	17.7136	18.2177	0.504097	17.9656	5.07588	1.41355e-05	0.000119325	0.135555	0.77912	HNRNPK	P61978	0.609678	0.902313	0.259318	0.802761	nucleus
P18124	15.5642	16.4609	0.896698	16.0126	3.902	0.000434986	0.00189124	0.271945	0.876182	RPL7	P18124	0.688291	1.01776	0.203256	0.761342	nucleus
P54578	16.2471	16.7833	0.536228	16.5152	3.85021	0.000503656	0.00213275	0.279602	0.879163	USP14	P54578	0.427573	0.632194	0.42934	0.870776	nucleus
O15305	14.9606	15.7402	0.76474	15.3701	5.95449	1.15873e-06	1.83701e-05	0.0738709	0.657795	PMM2	O15305	0.482957	0.714384	0.37182	0.853709	nucleus
Q9Y224	14.4234	14.163	-0.260451	14.2932	-1.77636	0.0847387	0.14533	0.419626	0.916102	RTRAF	Q9Y224	-0.635514	-0.940539	0.239678	0.789993	nucleus
Q9Y5S9	14.838	15.0871	0.236569	15.0059	1.76675	0.0896931	0.152648	0.702461	0.94813	RBM8A	Q9Y5S9	-0.0654033	-0.0967537	0.903727	0.934141	nucleus
P25787	16.1028	16.4937	0.390869	16.2983	2.76103	0.00927028	0.0230428	0.474188	0.925032	PSMA2	P25787	0.261142	0.38611	0.629318	0.908064	nucleus
Q13148	15.0792	14.5302	-0.416329	14.8777	-1.47726	0.149212	0.232306	0.479758	0.925838	TARDBP	Q13148	-0.828248	-1.22503	0.125661	0.663555	nucleus
P84103	16.7885	17.2179	0.42935	17.0032	4.10712	0.000242173	0.00119252	0.243036	0.863465	SRSF3	P84103	0.399792	0.591222	0.459845	0.878305	nucleus
P24539	17.0389	15.2463	-1.79256	16.1426	-4.57687	6.17934e-05	0.000391251	0.0806505	0.677278	ATP5PB	P24539	-1.78555	-2.64091	0.000961781	0.0344387	nucleus
P08729	16.6879	17.6762	1.26181	17.2286	2.99792	0.00546444	0.0148304	0.426507	0.917344	KRT7	P08729	0.94403	1.39599	0.0809574	0.559593	nucleus
P62258	17.8989	18.2985	0.399613	18.0987	2.92377	0.00615289	0.0162908	0.441123	0.919863	YWHAE	P62258	0.532259	0.787915	0.324628	0.835932	nucleus
Q8TCS8	13.8178	14.4321	0.614266	14.0226	2.09766	0.045975	0.0855043	0.621974	0.941808	PNPT1	Q8TCS8	0.150729	0.223262	0.780164	0.924498	nucleus
P38919	15.6514	16.1726	0.479598	15.9405	3.55865	0.00116862	0.00408622	0.325429	0.894382	EIF4A3	P38919	0.325499	0.481294	0.547388	0.895738	nucleus
O75368	16.7168	16.7773	0.0605031	16.7471	0.43657	0.665218	0.747436	0.948645	0.961067	SH3BGRL	O75368	0.0204695	0.0302697	0.969815	0.938352	nucleus
P16219	16.4898	15.4849	-1.00492	15.9874	-2.47922	0.0183542	0.0400343	0.29697	0.885421	ACADS	P16219	-1.07811	-1.59415	0.0462744	0.420718	nucleus
P50995	15.836	15.3777	-0.458308	15.6068	-1.43802	0.159686	0.24509	0.487981	0.926996	ANXA11	P50995	-0.627018	-0.927093	0.246463	0.794587	nucleus
Q9UNZ2	14.7336	15.3062	0.572595	15.0199	1.57626	0.124345	0.19883	0.750431	0.951284	NSFL1C	Q9UNZ2	0.242844	0.359283	0.653324	0.911142	nucleus
Q8NCW5	15.1628	15.0046	-0.114265	15.1095	-0.928913	0.359983	0.46565	0.601206	0.939919	NAXE	Q8NCW5	-0.42522	-0.62889	0.431755	0.871406	nucleus
P26599	16.877	17.2615	0.384503	17.0693	4.25101	0.00015989	0.000859648	0.22409	0.853612	PTBP1	P26599	0.367876	0.544051	0.496421	0.886251	nucleus
Q13867	16.1544	16.5369	0.382513	16.3329	3.77736	0.000661755	0.00262746	0.290619	0.883209	BLMH	Q13867	0.26032	0.384896	0.630397	0.908207	nucleus
Q9NX63	15.8841	15.2304	-0.653697	15.5572	-3.19295	0.00305543	0.00918371	0.199674	0.8386	CHCHD3	Q9NX63	-0.81538	-1.20559	0.131774	0.674075	nucleus
P14625	18.6844	19.3023	0.617958	18.9934	2.71813	0.0103093	0.0248647	0.483125	0.926317	HSP90B1	P14625	0.865358	1.28261	0.108841	0.630758	nucleus
Q01105	16.5793	17.2461	0.666827	16.9127	5.66064	2.4793e-06	3.39273e-05	0.0912583	0.703675	SET	Q01105	0.606703	0.897124	0.262068	0.804426	nucleus
P28072	15.9905	15.6482	-0.24029	15.9104	-1.36564	0.183947	0.274657	0.503347	0.929067	PSMB6	P28072	-0.488401	-0.722125	0.36666	0.851955	nucleus
P54727	16.2623	16.5712	0.308872	16.4167	2.39243	0.0224847	0.0470694	0.553864	0.935117	RAD23B	P54727	0.202439	0.299319	0.708265	0.917466	nucleus
P11310	19.1733	17.0705	-2.10286	18.1219	-7.15067	3.09819e-08	1.2205e-06	0.00903581	0.345476	ACADM	P11310	-1.78404	-2.64691	0.000936416	0.0337789	nucleus
P02511	18.2887	18.1314	-0.157291	18.2101	-0.329071	0.744147	0.807505	0.747938	0.95113	CRYAB	P02511	0.0323096	0.0478557	0.952295	0.937289	nucleus
P23528	17.8144	18.17	0.355586	17.9922	3.09365	0.00396763	0.0114621	0.408062	0.913929	CFL1	P23528	0.475899	0.704407	0.378536	0.855931	nucleus
Q13126	14.641	14.8646	0.166759	14.7839	0.79949	0.429799	0.532741	0.954236	0.961286	MTAP	Q13126	-0.119647	-0.177031	0.82485	0.928295	nucleus
P35268	16.449	16.8406	0.391551	16.6448	2.80684	0.00826894	0.0211118	0.464744	0.923625	RPL22	P35268	0.312401	0.461924	0.563627	0.898437	nucleus
P21796	18.0616	18.3778	0.316156	18.2197	2.66515	0.0117419	0.0274541	0.494288	0.927861	VDAC1	P21796	0.472584	0.699733	0.381708	0.856957	nucleus
Q15257	15.9826	15.2304	-0.752182	15.6065	-3.66856	0.000838319	0.00313165	0.149275	0.795265	PTPA	Q15257	-0.89948	-1.32993	0.0963975	0.602062	nucleus
P62263	15.6695	16.013	0.34349	15.8412	2.30426	0.0275284	0.0553122	0.573849	0.937235	RPS14	P62263	0.150458	0.222471	0.780923	0.924566	nucleus
P29401	17.7936	17.4366	-0.356949	17.6151	-1.43602	0.16025	0.245666	0.488401	0.927055	TKT	P29401	-0.239686	-0.354765	0.657403	0.911645	nucleus
P09651	14.2502	15.058	0.807833	14.6541	3.53097	0.00122666	0.00424111	0.330019	0.895698	HNRNPA1	P09651	0.407464	0.603161	0.450833	0.876173	nucleus
Q9BV20	14.159	14.242	0.011635	14.228	0.0618261	0.951271	0.964627	0.849173	0.956704	MRI1	Q9BV20	-0.330722	-0.489621	0.54048	0.894546	nucleus
O75947	17.8834	16.5407	-1.34269	17.212	-5.28609	7.56451e-06	7.6827e-05	0.0471511	0.575657	ATP5PD	O75947	-1.2123	-1.79457	0.024869	0.31364	nucleus
P12955	17.7666	15.4888	-2.27781	16.5518	-13.0869	2.69926e-14	3.50904e-11	4.16657e-06	0.00521609	PEPD	P12955	-2.16448	-3.2036	6.20438e-05	0.00476605	nucleus
Q9UKK9	15.5526	15.5696	0.0169636	15.5611	0.1454	0.885265	0.917739	0.871207	0.957752	NUDT5	Q9UKK9	-0.193146	-0.285602	0.721063	0.918812	nucleus
Q15427	13.3373	13.5592	0.24862	13.4985	1.97292	0.0598567	0.108075	0.65185	0.944327	SF3B4	Q15427	-0.311843	-0.4623	0.563309	0.898386	nucleus
O75525	18.3652	17.7913	-0.547799	18.1545	-2.38711	0.0240903	0.0497893	0.31152	0.890184	KHDRBS3	O75525	-0.373115	-0.552712	0.489591	0.884847	nucleus
Q9UHY7	15.4331	15.8603	0.481478	15.6596	1.75209	0.0917446	0.155499	0.706112	0.948384	ENOPH1	Q9UHY7	0.199612	0.295178	0.71212	0.917876	nucleus
Q99729	14.8593	15.8444	0.985147	15.3518	6.92847	5.89516e-08	1.91657e-06	0.0344914	0.534417	HNRNPAB	Q99729	0.673751	0.996688	0.21277	0.769554	nucleus
P60174	19.6098	20.0917	0.481941	19.8507	3.80923	0.000565365	0.00234816	0.285763	0.88146	TPI1	P60174	0.864526	1.284	0.108458	0.629937	nucleus
Q14974	14.9278	15.7767	0.848854	15.3522	3.76049	0.000648382	0.00259353	0.293211	0.884122	KPNB1	Q14974	0.547473	0.809837	0.311348	0.830123	nucleus
Q9NVS9	15.2718	13.7801	-1.1974	14.7657	-3.10032	0.00453722	0.0127671	0.210791	0.8458	PNPO	Q9NVS9	-1.74284	-2.57745	0.00127241	0.0417964	nucleus
Q13200	14.0405	15.0142	0.973696	14.5274	5.08448	1.37789e-05	0.000117846	0.134801	0.778158	PSMD2	Q13200	0.542696	0.803574	0.315105	0.831807	nucleus
O00233	15.3085	15.2209	-0.0871237	15.2209	-0.472839	0.6398	0.730879	0.711675	0.948767	PSMD9	O00233	-0.333355	-0.492982	0.537704	0.894059	nucleus
P04899	14.6876	15.1485	0.46086	14.918	2.98826	0.00521534	0.0143643	0.428394	0.917678	GNAI2	P04899	0.124388	0.184037	0.818038	0.927741	nucleus
P36957	18.4918	17.2133	-1.27858	17.8526	-5.06614	1.45503e-05	0.000122035	0.0559884	0.595415	DLST	P36957	-1.05931	-1.56953	0.0497492	0.438458	nucleus
P10599	18.2719	17.9297	-0.342226	18.1008	-1.17333	0.24892	0.351431	0.545382	0.934174	TXN	P10599	-0.155087	-0.229703	0.773992	0.923942	nucleus
O00410	13.5354	13.9101	0.310671	13.7708	1.32495	0.195006	0.286126	0.815192	0.95498	IPO5	O00410	-0.130143	-0.192862	0.809477	0.927032	nucleus
P07437	18.187	18.9085	0.721499	18.5477	5.5631	3.31498e-06	4.353e-05	0.0977093	0.717716	TUBB	P07437	0.896235	1.32726	0.0970678	0.603721	nucleus
Q96AB3	14.4453	15.2127	0.745724	14.8699	1.92311	0.0635258	0.113751	0.663942	0.945286	ISOC2	Q96AB3	0.395482	0.585285	0.464364	0.879346	nucleus
P52758	17.6279	16.2939	-1.28486	17.0062	-5.04227	1.6823e-05	0.000135838	0.0570257	0.597405	RIDA	P52758	-1.24093	-1.83637	0.0216935	0.292346	nucleus
P30837	17.8663	15.6447	-2.12999	16.9115	-6.10932	9.51915e-07	1.59719e-05	0.0237457	0.477093	ALDH1B1	P30837	-2.09371	-3.09924	0.000106873	0.00663114	nucleus
P09874	14.4407	14.23	-0.137115	14.3744	-0.614147	0.543384	0.649862	0.676656	0.946258	PARP1	P09874	-0.583227	-0.863139	0.280573	0.814938	nucleus
P28482	16.0897	17.009	0.909552	16.6452	3.97222	0.000665637	0.00263018	0.261794	0.871996	MAPK1	P28482	0.787601	1.16451	0.145454	0.695391	nucleus
Q9H477	15.1472	15.0966	-0.0506123	15.1236	-0.354157	0.725576	0.793981	0.741568	0.950731	RBKS	Q9H477	-0.319944	-0.473194	0.554151	0.896879	nucleus
P09211	17.6741	18.1649	0.490802	17.9195	1.55813	0.128581	0.205099	0.755049	0.951568	GSTP1	P09211	0.590616	0.874061	0.274532	0.811632	nucleus
O14681	16.997	17.1929	0.121067	17.1268	0.543684	0.591765	0.691812	0.977294	0.962165	EI24	O14681	0.19679	0.291053	0.715968	0.918281	nucleus
Q08209	18.6486	18.5462	-0.103148	18.6388	-0.545602	0.589891	0.690864	0.693561	0.947499	PPP3CA	Q08209	0.139779	0.207163	0.795651	0.925858	nucleus
O60506	15.2393	15.0594	-0.25364	15.1821	-0.960342	0.343959	0.449845	0.593885	0.939223	SYNCRIP	O60506	-0.435826	-0.644545	0.42038	0.868384	nucleus
P17655	15.9416	16.5808	0.581154	16.2996	2.40916	0.0218098	0.0460273	0.550111	0.934703	CAPN2	P17655	0.485894	0.718421	0.369124	0.852798	nucleus
Q99584	15.8221	16.0605	0.348366	15.9609	2.15492	0.0397371	0.0754134	0.608461	0.940593	S100A13	Q99584	0.0676594	0.10004	0.900474	0.933919	nucleus
P09525	17.6111	19.0782	1.46714	18.3446	8.54029	6.25443e-10	7.82435e-08	0.00792592	0.337222	ANXA4	P09525	1.55775	2.30517	0.00395477	0.101953	nucleus
Q9Y696	17.7747	16.9078	-0.866926	17.3412	-3.36646	0.00192078	0.00619607	0.180014	0.824075	CLIC4	Q9Y696	-0.752416	-1.11364	0.163864	0.720032	nucleus
P43490	15.0751	16.2229	0.961037	15.8111	3.33976	0.00227951	0.00721014	0.362872	0.904237	NAMPT	P43490	0.868009	1.28384	0.108503	0.630033	nucleus
Q9H0E2	15.1783	15.4101	0.193386	15.3134	0.699394	0.493463	0.60118	0.981016	0.962303	TOLLIP	Q9H0E2	-0.0329955	-0.048799	0.951355	0.937231	nucleus
P02545	18.3308	18.8506	0.519744	18.5907	3.04343	0.00452207	0.0127651	0.417678	0.915744	LMNA	P02545	0.715494	1.05983	0.185196	0.744026	nucleus
P56134	16.9865	16.1177	-0.810297	16.5944	-3.62668	0.000969783	0.00353267	0.15328	0.799541	ATP5MF	P56134	-0.869399	-1.28584	0.107954	0.628851	nucleus
Q06830	19.3662	19.1533	-0.21289	19.2598	-1.47244	0.150217	0.233591	0.480764	0.925982	PRDX1	Q06830	0.134118	0.199075	0.803463	0.926526	nucleus
Q99735	14.6686	14.5223	-0.16161	14.6001	-0.835318	0.41047	0.517065	0.623245	0.94192	MGST2	Q99735	-0.485572	-0.718439	0.369111	0.852794	nucleus
P02768	22.5923	22.3554	-0.236893	22.4739	-1.2985	0.202966	0.2968	0.517826	0.930913	ALB	P02768	0.5814	0.872972	0.27513	0.811965	nucleus
P35222	14.4904	14.2596	-0.0804136	14.4529	-0.378856	0.707331	0.783913	0.735313	0.950332	CTNNB1	P35222	-0.596108	-0.882152	0.270114	0.809139	nucleus
Q08211	15.9092	16.2174	0.308173	16.0633	2.26173	0.0303089	0.0598807	0.583611	0.93822	DHX9	Q08211	0.150161	0.222022	0.781354	0.924604	nucleus
P55809	15.5141	14.6797	-0.63173	15.2867	-1.36611	0.183357	0.274297	0.503246	0.929054	OXCT1	P55809	-1.05012	-1.55282	0.0522321	0.450483	nucleus
P08574	16.586	15.6904	-0.710164	16.3129	-2.70436	0.0115897	0.0271961	0.26335	0.872656	CYC1	P08574	-0.954714	-1.41173	0.0775913	0.549101	nucleus
P21266	16.3672	15.3316	-1.06323	16.0281	-4.05748	0.0004128	0.00182531	0.115808	0.750839	GSTM3	P21266	-1.12672	-1.66596	0.0372824	0.38114	nucleus
Q92499	15.2465	15.3384	0.0983043	15.2924	0.359877	0.721336	0.792007	0.92817	0.960242	DDX1	Q92499	-0.162926	-0.24095	0.763248	0.922953	nucleus
P49720	15.1275	15.6326	0.601428	15.4185	2.16876	0.0375068	0.0718097	0.605214	0.940293	PSMB3	P49720	0.232827	0.344353	0.666843	0.912786	nucleus
Q04837	15.3158	15.651	0.335161	15.4834	1.15269	0.257182	0.360276	0.860356	0.957242	SSBP1	Q04837	0.0904658	0.133785	0.867175	0.931555	nucleus
Q13155	15.0531	15.1758	0.150816	15.1178	0.916589	0.367307	0.473152	0.922976	0.960027	AIMP2	Q13155	-0.160392	-0.237234	0.766793	0.923282	nucleus
Q15847	16.1179	16.8001	0.631006	16.4738	1.45267	0.156503	0.240774	0.78209	0.953164	ADIRF	Q15847	0.554732	0.820199	0.305198	0.82729	nucleus
P55036	16.0355	15.8518	-0.0804866	15.9874	-0.533453	0.598327	0.695352	0.696574	0.947715	PSMD4	P55036	-0.323339	-0.478073	0.550073	0.896194	nucleus
P30044	18.7058	18.4529	-0.252892	18.5793	-1.4677	0.151495	0.234178	0.481755	0.926123	PRDX5	P30044	-0.00237008	-0.00351301	0.996496	0.939904	nucleus
P22695	17.4063	15.0676	-2.33869	16.2369	-5.21652	9.3048e-06	8.92047e-05	0.04981	0.582191	UQCRC2	P22695	-2.27801	-3.37031	2.51659e-05	0.00281063	nucleus
Q6FI81	15.1353	14.643	-0.492327	14.9384	-1.07499	0.29426	0.396002	0.567533	0.93658	CIAPIN1	Q6FI81	-0.763391	-1.12906	0.158108	0.712768	nucleus
Q02978	16.4704	15.5258	-0.944557	16.0296	-2.93463	0.00617721	0.0163219	0.231779	0.857777	SLC25A11	Q02978	-1.02059	-1.50908	0.0592229	0.481732	nucleus
P12277	17.2763	16.8598	-0.416565	17.0819	-0.81792	0.419534	0.524922	0.62738	0.942281	CKB	P12277	-0.374863	-0.554543	0.488154	0.884547	nucleus
P55008	14.5796	14.755	0.177505	14.7437	0.852976	0.403993	0.510389	0.939946	0.960721	AIF1	P55008	-0.17682	-0.261642	0.743604	0.921079	nucleus
P49591	15.6233	16.0145	0.391179	15.8189	2.79764	0.00846149	0.0214424	0.466632	0.92391	SARS	P49591	0.191401	0.283015	0.723486	0.919062	nucleus
Q00839	17.0267	17.5619	0.535188	17.2943	5.22484	9.07719e-06	8.92047e-05	0.122942	0.761856	HNRNPU	Q00839	0.540424	0.799306	0.317682	0.832944	nucleus
Q9H1K1	17.2668	17.9431	0.585812	17.6634	2.48494	0.0208274	0.0445323	0.533266	0.932779	ISCU	Q9H1K1	0.716666	1.06017	0.185056	0.743882	nucleus
P09467	18.1442	15.4801	-3.04819	16.955	-5.70056	2.43725e-06	3.37066e-05	0.033667	0.530948	FBP1	P09467	-2.49563	-3.6956	3.83808e-06	0.00107163	nucleus
P55769	15.5007	16.5486	1.053	16.0391	4.76148	3.82378e-05	0.000259704	0.165431	0.81149	SNU13	P55769	0.830259	1.22772	0.124833	0.662077	nucleus
P62269	16.1747	16.9835	0.808779	16.5791	5.11674	1.25192e-05	0.000109228	0.132	0.774512	RPS18	P62269	0.689548	1.01953	0.202471	0.760638	nucleus
Q9H444	14.2901	14.6374	0.347296	14.4637	2.54728	0.0156143	0.0350581	0.519609	0.931134	CHMP4B	Q9H444	-0.0472498	-0.0699395	0.930327	0.935903	nucleus
Q9UNH7	14.4444	14.5504	0.1423	14.5304	0.973106	0.338668	0.444267	0.907927	0.959392	SNX6	Q9UNH7	-0.265972	-0.39362	0.622667	0.907173	nucleus
O43143	14.9687	15.357	0.272282	15.2911	0.886321	0.382845	0.48794	0.931047	0.96036	DHX15	O43143	0.0928076	0.137279	0.863739	0.931302	nucleus
Q96AC1	15.1788	14.6935	-0.485389	14.9523	-2.05661	0.0480682	0.0887623	0.367523	0.905334	FERMT2	Q96AC1	-0.750097	-1.10936	0.165489	0.722018	nucleus
Q9C005	15.0392	15.6084	0.524197	15.2928	3.02065	0.00527089	0.0144256	0.422083	0.91655	DPY30	Q9C005	0.284136	0.420266	0.599316	0.903904	nucleus
P62277	15.7762	16.3394	0.56318	16.0578	2.28017	0.0290737	0.0575278	0.579369	0.937795	RPS13	P62277	0.385735	0.570344	0.475845	0.881914	nucleus
P31949	16.518	17.5552	1.03728	17.0366	3.83024	0.000532863	0.00223012	0.282594	0.880289	S100A11	P31949	0.968199	1.43163	0.0734987	0.535652	nucleus
Q99733	15.2234	14.7949	-0.477784	15.0115	-2.31105	0.0275196	0.0553122	0.323881	0.893931	NAP1L4	Q99733	-0.686653	-1.0155	0.20426	0.762236	nucleus
P08238	17.3992	17.9478	0.548617	17.6735	2.62876	0.0128303	0.0296787	0.502033	0.928894	HSP90AB1	P08238	0.60827	0.899927	0.26058	0.803528	nucleus
O14907	14.2554	14.3177	0.108752	14.2972	0.618492	0.541328	0.647998	0.997323	0.962897	TAX1BP3	O14907	-0.337339	-0.499353	0.532461	0.893128	nucleus
P62241	14.7166	15.5173	0.723764	15.1671	2.78587	0.00882914	0.0221581	0.469053	0.924273	RPS8	P62241	0.468421	0.693031	0.386284	0.858411	nucleus
O43598	15.8088	15.9386	0.101081	15.9794	0.228127	0.8218	0.870693	0.893116	0.958746	DNPH1	O43598	-0.0429272	-0.0634714	0.936756	0.936315	nucleus
P06744	17.8448	18.6698	0.824961	18.2573	5.0488	1.53192e-05	0.000126613	0.137952	0.78212	GPI	P06744	0.949717	1.40579	0.0788473	0.553074	nucleus
P07910	17.5518	18.0758	0.524064	17.8138	5.14997	1.13416e-05	0.000103832	0.129163	0.770694	HNRNPC	P07910	0.606006	0.896716	0.262285	0.804556	nucleus
Q5SSJ5	15.1216	15.0769	-0.0446534	15.0992	-0.368986	0.714455	0.787112	0.73781	0.950492	HP1BP3	Q5SSJ5	-0.31773	-0.469927	0.556889	0.897334	nucleus
Q9NPJ3	16.9891	16.2093	-0.848554	16.6496	-5.72286	2.54063e-06	3.44043e-05	0.0330462	0.528253	ACOT13	Q9NPJ3	-0.780014	-1.15364	0.149248	0.700817	nucleus
Q13151	14.7192	15.2628	0.526526	15.0611	4.40637	0.000166236	0.000878483	0.204848	0.842033	HNRNPA0	Q13151	0.211744	0.313275	0.695329	0.916059	nucleus
Q16698	18.4806	17.303	-1.17764	17.8918	-5.32931	6.65117e-06	6.91721e-05	0.0455603	0.571461	DECR1	Q16698	-0.96001	-1.42238	0.0753785	0.541928	nucleus
O14818	15.8869	16.3594	0.472516	16.1232	4.24115	0.000164524	0.000872985	0.225355	0.854313	PSMA7	O14818	0.311246	0.460198	0.565085	0.898673	nucleus
Q12906	15.8028	16.1351	0.332292	15.969	1.7073	0.0970013	0.162922	0.717315	0.94915	ILF3	Q12906	0.158738	0.234707	0.769206	0.923505	nucleus
P43034	14.5832	14.8678	0.284639	14.7255	2.32959	0.0259838	0.0528621	0.568072	0.936637	PAFAH1B1	P43034	-0.0670833	-0.0992634	0.901243	0.933972	nucleus
P15880	15.6838	16.445	0.761188	16.0644	3.78424	0.000606557	0.00246962	0.289567	0.882834	RPS2	P15880	0.57025	0.843185	0.291843	0.820804	nucleus
Q00577	14.6089	14.4694	-0.230997	14.4831	-0.619193	0.540531	0.647998	0.675418	0.946165	PURA	Q00577	-0.487537	-0.721391	0.367148	0.852123	nucleus
Q16527	15.6742	15.5512	-0.016386	15.6663	-0.0834705	0.93406	0.953122	0.811156	0.954766	CSRP2	Q16527	-0.315335	-0.466264	0.559969	0.897841	nucleus
Q9UBQ5	15.4245	15.4013	-0.0814055	15.397	-0.300088	0.76621	0.826647	0.75532	0.951584	EIF3K	Q9UBQ5	-0.252017	-0.372673	0.641296	0.909626	nucleus
O60313	14.8229	14.9879	0.172246	14.9352	1.0908	0.284802	0.387043	0.876701	0.958006	OPA1	O60313	-0.151752	-0.224495	0.778981	0.924392	nucleus
Q01813	16.1775	17.9868	1.79417	17.1495	4.01982	0.000337321	0.00155184	0.255064	0.869061	PFKP	Q01813	1.69044	2.49941	0.00178059	0.0552398	nucleus
Q9HAV7	16.5165	16.2402	-0.276292	16.3784	-1.61053	0.116647	0.189552	0.452401	0.921704	GRPEL1	Q9HAV7	-0.345587	-0.511004	0.522941	0.891393	nucleus
O75347	16.2089	16.837	0.6281	16.5229	4.57574	6.19982e-05	0.000391251	0.18527	0.828208	TBCA	O75347	0.513866	0.759781	0.342203	0.843035	nucleus
Q96EP5	13.0638	13.684	0.620144	13.3532	3.9373	0.000424772	0.00185927	0.266809	0.874099	DAZAP1	Q96EP5	0.046462	0.0689174	0.931343	0.935969	nucleus
P27797	17.4887	17.8985	0.409802	17.6936	2.0799	0.0452428	0.0845053	0.62619	0.942178	CALR	P27797	0.482525	0.713953	0.372109	0.853806	nucleus
P35908	15.1852	15.104	-0.0811306	15.1473	-0.174049	0.862938	0.90106	0.787673	0.95348	KRT2	P35908	-0.344917	-0.510117	0.523662	0.891527	nucleus
P26447	16.1067	16.7336	0.626946	16.4202	2.10525	0.0428317	0.0805806	0.620176	0.94165	S100A4	P26447	0.497781	0.735994	0.357529	0.848746	nucleus
Q8NFZ0	15.2894	15.2672	0.0173951	15.2741	0.115783	0.908664	0.935283	0.863386	0.957386	FBXO18	Q8NFZ0	-0.270707	-0.400338	0.616742	0.906365	nucleus
P56537	16.174	16.5633	0.389321	16.3687	1.75377	0.0885964	0.151149	0.705693	0.948355	EIF6	P56537	0.269991	0.399195	0.617748	0.906503	nucleus
P00441	15.3484	15.556	-0.049816	15.5796	-0.11918	0.906289	0.934319	0.801876	0.954267	SOD1	P00441	-0.0323241	-0.0478014	0.952349	0.937293	nucleus
P63208	15.9047	15.5622	-0.360609	15.7304	-1.58105	0.123836	0.198504	0.458376	0.922646	SKP1	P63208	-0.50125	-0.741129	0.354184	0.847536	nucleus
P12236	17.5085	17.9215	0.369406	17.6741	3.26148	0.00272408	0.00827406	0.376894	0.90747	SLC25A6	P12236	0.488601	0.722956	0.366109	0.851766	nucleus
P11142	18.6892	18.8047	0.115541	18.747	0.913292	0.367602	0.473152	0.923855	0.960064	HSPA8	P11142	0.363643	0.538988	0.500437	0.887061	nucleus
P07355	17.5378	18.5631	1.0253	18.0505	4.61831	5.47087e-05	0.000355606	0.180575	0.824525	ANXA2	P07355	1.10521	1.63537	0.0409128	0.397073	nucleus
P50990	16.7379	17.1367	0.398851	16.9373	3.8097	0.000564618	0.00234816	0.285692	0.881434	CCT8	P50990	0.361896	0.535167	0.503479	0.887667	nucleus
Q13435	14.8403	14.9924	0.0225025	15.0023	0.0784055	0.938167	0.955065	0.853535	0.956915	SF3B2	Q13435	-0.162026	-0.239691	0.764449	0.923065	nucleus
P46940	15.8192	16.3483	0.529108	16.0838	4.02251	0.000308638	0.00144848	0.254688	0.868892	IQGAP1	P46940	0.357951	0.529258	0.508202	0.888595	nucleus
Q15365	17.0445	17.511	0.466524	17.2778	3.66028	0.000857864	0.00319548	0.308929	0.889365	PCBP1	Q15365	0.474362	0.701606	0.380434	0.856547	nucleus
P40926	19.1562	18.6319	-0.524233	18.8941	-2.71685	0.0103418	0.024897	0.261564	0.871898	MDH2	P40926	-0.207912	-0.308459	0.699784	0.916549	nucleus
P08559	16.9865	17.5264	0.519811	17.1598	3.19767	0.00367128	0.0107251	0.388566	0.909999	PDHA1	P08559	0.539243	0.797538	0.318754	0.833412	nucleus
O60763	13.4229	15.1661	1.74353	14.3845	4.74977	4.52977e-05	0.000303542	0.166632	0.812593	USO1	O60763	1.22199	1.81128	0.0235542	0.305164	nucleus
Q14894	16.2172	15.1798	-1.05302	15.8665	-3.95046	0.000576978	0.00238118	0.124366	0.763938	CRYM	Q14894	-1.15046	-1.70102	0.0334629	0.362435	nucleus
O00231	14.6962	15.0752	0.378988	14.8857	3.72575	0.000714653	0.00277328	0.298598	0.885974	PSMD11	O00231	0.043778	0.0647711	0.935464	0.936233	nucleus
Q13642	15.8244	15.969	0.144611	15.8967	0.282086	0.779609	0.838984	0.907451	0.959371	FHL1	Q13642	-0.0257967	-0.0381424	0.961969	0.937881	nucleus
O43707	18.2374	18.0081	-0.229347	18.1227	-2.39685	0.0222552	0.0468151	0.309958	0.889692	ACTN4	O43707	-0.0472447	-0.0699712	0.930296	0.935901	nucleus
Q9Y265	15.6601	15.8537	0.193658	15.7569	0.888641	0.38052	0.486108	0.930428	0.960335	RUVBL1	Q9Y265	-0.00075008	-0.00110909	0.998894	0.940039	nucleus
P54136	14.4597	15.3095	0.904176	14.9042	4.40115	0.000121423	0.000695373	0.205474	0.842438	RARS	P54136	0.480009	0.710367	0.374515	0.854609	nucleus
P00491	17.585	16.5987	-0.986353	17.0918	-5.44844	4.66447e-06	5.48074e-05	0.0414074	0.559345	PNP	P00491	-0.899553	-1.33113	0.0960968	0.601313	nucleus
P25705	21.0756	19.7923	-1.2833	20.434	-5.71805	2.08983e-06	3.01653e-05	0.0331792	0.528837	ATP5F1A	P25705	-0.686576	-1.02433	0.200353	0.758718	nucleus
O14618	14.9321	15.1344	0.231218	15.0816	0.930405	0.362459	0.468386	0.919294	0.959874	CCS	O14618	-0.0984698	-0.145659	0.855511	0.930687	nucleus
O76003	14.9133	15.3146	0.401297	15.1139	2.53291	0.0161593	0.0360328	0.522741	0.931518	GLRX3	O76003	0.0977954	0.144663	0.856487	0.93076	nucleus
Q04760	15.4018	15.9242	0.566836	15.8084	1.38362	0.176181	0.265348	0.799942	0.954161	GLO1	Q04760	0.290245	0.429209	0.591568	0.902768	nucleus
Q9Y3Z3	13.5979	15.2926	1.69471	14.5104	3.94306	0.000499878	0.00212366	0.265978	0.873755	SAMHD1	Q9Y3Z3	1.19904	1.77669	0.0263452	0.322636	nucleus
P10809	19.5743	18.8857	-0.688604	19.23	-3.68877	0.000792408	0.00300329	0.147371	0.793166	HSPD1	P10809	-0.311205	-0.462163	0.563425	0.898404	nucleus
O60701	15.8717	16.0272	0.155412	15.9494	0.497999	0.621732	0.7159	0.965069	0.961704	UGDH	O60701	-0.0080739	-0.0119378	0.988093	0.939424	nucleus
Q92598	15.0232	15.569	0.51269	15.2473	2.44772	0.0239543	0.0495869	0.541507	0.933734	HSPH1	Q92598	0.258316	0.38208	0.632901	0.908537	nucleus
Q13838	15.8334	16.6314	0.798016	16.2324	5.36958	5.89957e-06	6.39121e-05	0.111584	0.743824	DDX39B	Q13838	0.628929	0.929919	0.245026	0.793631	nucleus
P63244	16.8521	17.2667	0.414593	17.0594	3.62453	0.000947402	0.00347916	0.314668	0.891163	RACK1	P63244	0.394318	0.583147	0.465997	0.879718	nucleus
P07858	16.0608	15.7961	-0.282676	15.924	-0.758356	0.453691	0.55905	0.641625	0.94349	CTSB	P07858	-0.400497	-0.592153	0.459139	0.87814	nucleus
P18669	16.4138	17.6311	1.21727	17.0224	3.80521	0.000571814	0.00236738	0.286374	0.881683	PGAM1	P18669	1.13297	1.67523	0.0362383	0.376239	nucleus
Q9Y230	15.924	16.5695	0.64549	16.2467	4.12192	0.000232084	0.00115597	0.241037	0.862488	RUVBL2	Q9Y230	0.489635	0.723954	0.365448	0.851537	nucleus
P46087	17.085	16.988	-0.294428	16.9737	-1.0854	0.289203	0.390815	0.565167	0.936332	NOP2	P46087	-0.0832936	-0.123199	0.877598	0.932313	nucleus
Q14203	13.7978	13.9881	0.112224	14.025	0.377981	0.708145	0.784147	0.933	0.96044	DCTN1	Q14203	-0.276174	-0.409084	0.609066	0.905297	nucleus
P25786	16.3442	16.9756	0.631382	16.6599	4.30628	0.000136209	0.000763241	0.217102	0.849608	PSMA1	P25786	0.536916	0.793878	0.32098	0.834376	nucleus
P55209	14.8579	15.7002	0.842308	15.279	5.41102	5.21448e-06	5.94634e-05	0.108489	0.738427	NAP1L1	P55209	0.530712	0.785089	0.326366	0.836663	nucleus
Q9GZT3	16.4276	16.4649	0.0593586	16.4443	0.376098	0.709947	0.784805	0.932497	0.960419	SLIRP	Q9GZT3	-0.044966	-0.0664875	0.933758	0.936124	nucleus
Q9UFN0	15.2553	15.5467	0.167872	15.4495	0.500028	0.622363	0.715993	0.965612	0.961725	NIPSNAP3A	Q9UFN0	0.0378247	0.0559386	0.944249	0.936789	nucleus
P35232	17.9434	18.0266	0.0832638	17.985	0.545529	0.588997	0.690438	0.977788	0.962183	PHB	P35232	0.222412	0.329261	0.680619	0.9144	nucleus
Q9NTK5	16.0913	16.2743	0.183	16.1828	1.98773	0.0550479	0.100368	0.648272	0.944037	OLA1	Q9NTK5	0.0515889	0.0762766	0.924033	0.935495	nucleus
Q9H1E3	16.5677	17.3045	0.729753	16.9484	4.2576	0.000283423	0.00134963	0.223249	0.853141	NUCKS1	Q9H1E3	0.67499	0.998095	0.212125	0.769015	nucleus
O75955	13.4913	13.7038	0.366149	13.6482	0.941355	0.354151	0.459477	0.916378	0.959751	FLOT1	O75955	-0.298753	-0.442764	0.579914	0.901007	nucleus
Q9Y2Z0	14.9915	14.9618	-0.0126394	14.9853	-0.075075	0.940614	0.956518	0.813341	0.954882	SUGT1	Q9Y2Z0	-0.321776	-0.475955	0.551841	0.896492	nucleus
Q99873	15.5399	15.9479	0.408023	15.7439	2.8823	0.00683708	0.017812	0.44942	0.921226	PRMT1	Q99873	0.196059	0.289911	0.717035	0.918393	nucleus
P10909	18.0141	17.2097	-0.804417	17.6119	-2.53002	0.0162712	0.0361583	0.289145	0.882683	CLU	P10909	-0.654931	-0.969661	0.225437	0.779649	nucleus
O95571	15.7691	15.2262	-0.478013	15.5379	-3.17366	0.00327903	0.00971012	0.201953	0.840131	ETHE1	O95571	-0.721385	-1.06663	0.182392	0.741109	nucleus
P62857	16.6509	17.0849	0.434081	16.8679	3.14944	0.00342743	0.0101035	0.397534	0.911851	RPS28	P62857	0.384413	0.568442	0.477317	0.882235	nucleus
P26368	14.9584	15.8611	0.902715	15.4097	5.60954	2.88679e-06	3.8689e-05	0.094594	0.711105	U2AF2	P26368	0.605799	0.896093	0.262616	0.804755	nucleus
P61019	14.0707	14.8853	0.97834	14.3929	2.74751	0.0108534	0.0258888	0.476995	0.92544	RAB2A	P61019	0.388048	0.57456	0.47259	0.881197	nucleus
Q32MZ4	12.691	14.202	1.61554	13.6375	4.47977	0.000127142	0.000721765	0.196186	0.836201	LRRFIP1	Q32MZ4	0.882854	1.31066	0.10132	0.613931	nucleus
P48556	16.0938	16.3837	0.289927	16.2387	2.83363	0.00773123	0.0198644	0.459271	0.922785	PSMD8	P48556	0.158877	0.234907	0.769015	0.923487	nucleus
P43686	13.6858	13.8143	0.269477	13.8052	1.3001	0.204732	0.299047	0.821673	0.955319	PSMC4	P43686	-0.354308	-0.524919	0.511686	0.889269	nucleus
P50213	16.3586	15.2616	-1.06297	15.8821	-3.32644	0.00229824	0.00725171	0.184416	0.827549	IDH3A	P50213	-1.18936	-1.75857	0.0279181	0.331665	nucleus
P54577	13.8888	14.4359	0.452142	14.262	1.65407	0.109457	0.180119	0.730707	0.950035	YARS	P54577	0.0940049	0.139225	0.861827	0.93116	nucleus
P20073	16.5467	16.2416	-0.305015	16.3941	-2.82324	0.00793566	0.0203078	0.246698	0.865219	ANXA7	P20073	-0.369906	-0.546969	0.494114	0.885781	nucleus
O43390	15.7648	16.1035	0.412021	15.989	2.401	0.0226293	0.04722	0.551939	0.934905	HNRNPR	O43390	0.159677	0.236097	0.767879	0.923382	nucleus
P98082	17.1289	16.2689	-0.875483	16.7364	-2.57073	0.0152481	0.034295	0.282973	0.880431	DAB2	P98082	-0.839785	-1.24216	0.120457	0.654047	nucleus
Q15435	15.1116	15.2199	0.108259	15.1657	0.456724	0.650811	0.7357	0.954031	0.961278	PPP1R7	Q15435	-0.16627	-0.245917	0.758518	0.92251	nucleus
P36578	15.6593	16.3911	0.731788	16.0252	3.04303	0.0045267	0.0127651	0.417754	0.915758	RPL4	P36578	0.537263	0.794415	0.320652	0.834235	nucleus
P28838	17.4934	17.4454	-0.0479733	17.4694	-0.220813	0.826576	0.874327	0.775623	0.952792	LAP3	P28838	0.025443	0.0376461	0.962464	0.937911	nucleus
P30101	18.1401	18.937	0.796932	18.5386	4.78169	3.37999e-05	0.000239498	0.163372	0.809567	PDIA3	P30101	0.964821	1.42873	0.0740849	0.537628	nucleus
P52597	14.529	13.674	-0.729856	14.2079	-1.79813	0.0835302	0.143447	0.41543	0.915326	HNRNPF	P52597	-1.21467	-1.79745	0.0246374	0.31218	nucleus
Q13045	14.6089	15.0868	0.489772	14.8928	2.70382	0.012019	0.0279513	0.486126	0.926738	FLII	Q13045	0.129967	0.192308	0.810013	0.927077	nucleus
P07737	18.7337	19.305	0.571306	19.0194	3.73241	0.000701468	0.00273846	0.297561	0.885622	PFN1	P07737	0.825916	1.22427	0.125896	0.663972	nucleus
Q8N163	15.5959	15.8085	0.21258	15.7022	1.05209	0.300273	0.401599	0.886953	0.958471	CCAR2	Q8N163	0.00879695	0.0130077	0.987026	0.939362	nucleus
P19338	17.271	18.1345	0.863524	17.7028	7.0795	3.80514e-08	1.45491e-06	0.0303901	0.515843	NCL	P19338	0.904452	1.33797	0.0944004	0.597036	nucleus
P62195	15.0177	15.151	0.133317	15.0843	0.481937	0.632978	0.726277	0.960773	0.961539	PSMC5	P62195	-0.154939	-0.229173	0.774499	0.923988	nucleus
Q12904	15.6669	15.6927	0.0258401	15.6798	0.216083	0.830231	0.876767	0.889921	0.958604	AIMP1	Q12904	-0.167573	-0.247779	0.756747	0.922343	nucleus
Q99497	17.6205	17.4711	-0.149354	17.5458	-0.566129	0.575072	0.679013	0.688482	0.947133	PARK7	Q99497	-0.0573733	-0.0849023	0.915472	0.934931	nucleus
P01011	17.9242	17.7946	-0.129535	17.8594	-0.272854	0.786637	0.843753	0.762277	0.952005	SERPINA3	P01011	0.00681027	0.0100817	0.989944	0.93953	nucleus
P60900	15.9347	16.5424	0.607698	16.2385	6.1288	6.16984e-07	1.16243e-05	0.0649051	0.628104	PSMA6	P60900	0.453409	0.67039	0.40199	0.863187	nucleus
P07741	17.2526	17.7076	0.455078	17.4801	3.89252	0.000446828	0.00192982	0.273335	0.876734	APRT	P07741	0.493308	0.729747	0.361624	0.850203	nucleus
Q96IZ0	12.8793	12.8691	-0.0141524	12.877	-0.116964	0.907707	0.935039	0.802451	0.954298	PAWR	Q96IZ0	-0.610803	-0.90638	0.257177	0.801445	nucleus
P04406	20.8045	21.2053	0.400756	21.0049	3.54898	0.00116735	0.00408622	0.327026	0.894844	GAPDH	P04406	0.957881	1.42774	0.0742852	0.538299	nucleus
Q02878	16.2503	16.987	0.736658	16.6186	3.24394	0.00266845	0.00816231	0.38008	0.908174	RPL6	Q02878	0.628474	0.929239	0.245371	0.793861	nucleus
P18621	15.5512	16.1283	0.577139	15.8398	2.97068	0.00545657	0.0148304	0.431842	0.918282	RPL17	P18621	0.366824	0.542417	0.497715	0.886514	nucleus
Q9Y277	16.0458	15.806	-0.239784	15.9259	-1.18564	0.244088	0.346791	0.54264	0.933863	VDAC3	Q9Y277	-0.37784	-0.558654	0.484935	0.88387	nucleus
P50897	13.9809	14.6799	0.654272	14.384	3.00745	0.00533536	0.0145714	0.424649	0.917012	PPT1	P50897	0.25936	0.384069	0.631131	0.908304	nucleus
P49419	17.6828	16.7624	-0.920426	17.2226	-4.22579	0.000172	0.000901615	0.103291	0.728834	ALDH7A1	P49419	-0.819344	-1.21257	0.129553	0.67033	nucleus
P14618	18.6524	20.3247	1.67231	19.4885	7.41497	1.4505e-08	6.78734e-07	0.0227533	0.470671	PKM	P14618	1.91503	2.83824	0.000387932	0.0166638	nucleus
P68036	14.9116	14.9859	0.167283	14.9701	1.09715	0.284145	0.386794	0.875022	0.957929	UBE2L3	P68036	-0.229406	-0.339347	0.6714	0.913327	nucleus
Q92973	13.1096	13.7136	0.591614	13.4274	2.8345	0.007822	0.0200564	0.459095	0.922758	TNPO1	Q92973	0.0370462	0.0549455	0.945237	0.936851	nucleus
P23284	17.5537	18.2252	0.671498	17.8894	4.81421	3.07029e-05	0.000220518	0.160101	0.806429	PPIB	P23284	0.753721	1.11529	0.16324	0.719263	nucleus
Q14258	13.1835	13.6212	0.46813	13.402	2.49057	0.0182128	0.0398327	0.532025	0.932633	TRIM25	Q14258	-0.118505	-0.175736	0.826111	0.928396	nucleus
Q9H4B4	14.1472	14.2913	0.16818	14.2286	0.81056	0.423502	0.528869	0.951277	0.96117	PLK3	Q9H4B4	-0.271301	-0.401656	0.615582	0.906205	nucleus
Q15631	15.196	15.421	0.225036	15.3085	1.69826	0.0987118	0.165155	0.719584	0.949302	TSN	Q15631	-0.037165	-0.0549649	0.945218	0.936849	nucleus
Q14764	16.6332	17.5542	0.920999	17.0937	3.95781	0.000371196	0.00166398	0.263855	0.872869	MVP	Q14764	0.868751	1.28464	0.108283	0.629561	nucleus
P05141	18.5372	17.5486	-0.988592	18.0429	-3.58821	0.00104763	0.00377261	0.15703	0.803388	SLC25A5	P05141	-0.762691	-1.13014	0.157711	0.712252	nucleus
P40121	16.1664	17.1696	1.00321	16.668	8.23978	1.42686e-09	1.23661e-07	0.0106384	0.360933	CAPG	P40121	0.882767	1.30522	0.102746	0.617238	nucleus
Q969H0	16.5939	15.3254	-1.26849	15.9597	-5.31379	6.96559e-06	7.13013e-05	0.046126	0.572979	FBXW7	Q969H0	-1.32648	-1.96146	0.0142036	0.228326	nucleus
O43681	16.0575	15.7682	-0.289354	15.9129	-2.6754	0.0114509	0.0270167	0.26752	0.874392	ASNA1	O43681	-0.4257	-0.629417	0.431369	0.871305	nucleus
Q13185	15.1617	15.7918	0.634581	15.4957	4.15752	0.000229063	0.00114532	0.236276	0.860105	CBX3	Q13185	0.362892	0.536708	0.502251	0.887423	nucleus
Q12765	13.9134	14.8327	0.938319	14.3809	3.42102	0.00189998	0.00614421	0.348668	0.900723	SCRN1	Q12765	0.46969	0.695605	0.384523	0.857855	nucleus
Q7Z4W1	18.2196	15.6399	-2.48195	17.0614	-8.68639	7.08537e-10	7.82435e-08	0.00177151	0.201239	DCXR	Q7Z4W1	-2.40026	-3.55478	8.83355e-06	0.00164428	nucleus
P39019	15.9234	16.4164	0.492993	16.1699	3.24655	0.00264999	0.00812497	0.379606	0.90807	RPS19	P39019	0.337057	0.498358	0.533278	0.893274	nucleus
Q9ULA0	14.4129	14.9029	0.490068	14.6742	3.54679	0.0012424	0.00428413	0.32739	0.894948	DNPEP	Q9ULA0	0.113461	0.167921	0.833728	0.929004	nucleus
Q9UEY8	15.3537	14.0867	-1.26192	14.8994	-7.37209	6.91396e-08	2.09784e-06	0.00725288	0.331243	ADD3	Q9UEY8	-1.50613	-2.22728	0.00536303	0.124615	nucleus
Q9UNM6	14.868	15.3218	0.453853	15.0949	4.11025	0.000240007	0.00118635	0.242613	0.863259	PSMD13	Q9UNM6	0.14373	0.212621	0.790391	0.925402	nucleus
P61081	15.6047	15.6182	-0.0157025	15.6128	-0.13164	0.8963	0.926961	0.798645	0.95409	UBE2M	P61081	-0.188997	-0.279461	0.726818	0.919403	nucleus
O95831	18.1035	16.5809	-1.52265	17.3422	-6.29545	3.76891e-07	7.90255e-06	0.0201425	0.451808	AIFM1	O95831	-1.3601	-2.01396	0.0118123	0.202345	nucleus
P61313	14.7273	15.7698	0.944328	15.3328	2.60877	0.0141108	0.03207	0.506316	0.929453	RPL15	P61313	0.711845	1.05317	0.187976	0.746853	nucleus
P62191	15.0299	14.9397	-0.0297303	14.9524	-0.182486	0.856447	0.895721	0.785495	0.953358	PSMC1	P62191	-0.376655	-0.557114	0.486139	0.884124	nucleus
Q13263	15.1077	15.6185	0.510743	15.3631	4.33515	0.000125249	0.000714141	0.213515	0.847467	TRIM28	Q13263	0.235648	0.34853	0.66305	0.912331	nucleus
P17980	15.3683	15.6523	0.283983	15.5103	1.96524	0.0577057	0.10492	0.653711	0.944477	PSMC3	P17980	0.0469571	0.0694403	0.930823	0.935935	nucleus
P20700	16.1314	16.5976	0.466185	16.3645	2.14469	0.0393046	0.0750309	0.610865	0.940813	LMNB1	P20700	0.340632	0.503641	0.528947	0.892494	nucleus
Q00341	13.0397	14.0845	0.995054	13.6201	2.3679	0.0241874	0.0498048	0.559389	0.935716	HDLBP	Q00341	0.467594	0.693621	0.38588	0.858284	nucleus
P36969	15.2885	15.562	0.273544	15.3937	1.09344	0.283665	0.386546	0.876005	0.957974	GPX4	P36969	0.0248516	0.0367521	0.963354	0.937965	nucleus
Q15046	15.209	15.815	0.547385	15.592	3.47088	0.00166859	0.00553358	0.34013	0.898484	KARS	Q15046	0.345757	0.511351	0.522658	0.891341	nucleus
Q9UJZ1	16.2582	15.6229	-0.635292	15.9405	-3.07467	0.00416909	0.0119643	0.213947	0.847728	STOML2	Q9UJZ1	-0.742329	-1.09758	0.170027	0.727414	nucleus
Q9BVJ7	14.7187	14.6507	-0.0902568	14.7017	-0.335899	0.739799	0.804129	0.746203	0.951022	DUSP23	Q9BVJ7	-0.399906	-0.591662	0.459512	0.878227	nucleus
P22392	16.2184	16.5234	0.305011	16.3709	2.04251	0.0490184	0.0902605	0.63511	0.942943	NME2	P22392	0.192166	0.284129	0.722442	0.918954	nucleus
Q02252	19.7111	17.0239	-2.6872	18.4571	-8.1312	3.04977e-09	2.10596e-07	0.00328461	0.26452	ALDH6A1	Q02252	-2.2898	-3.40172	2.1132e-05	0.00261884	nucleus
Q96FW1	15.508	15.3063	-0.112755	15.4535	-0.531706	0.598538	0.695352	0.697007	0.947745	OTUB1	Q96FW1	-0.418303	-0.618549	0.439366	0.873351	nucleus
P13645	15.3644	15.0315	-0.332888	15.198	-0.695394	0.491595	0.599506	0.656828	0.944726	KRT10	P13645	-0.57049	-0.843643	0.291581	0.820671	nucleus
P35754	17.52	17.3575	-0.162456	17.4387	-0.889081	0.380286	0.486108	0.610543	0.940783	GLRX	P35754	-0.0851591	-0.126007	0.874832	0.932113	nucleus
P61960	16.196	16.6176	0.421623	16.4068	2.05454	0.0477751	0.0883465	0.632235	0.942699	UFM1	P61960	0.305508	0.451711	0.572281	0.899819	nucleus
Q96KP4	19.5956	19.1798	-0.415835	19.3877	-1.33602	0.19053	0.280827	0.509708	0.92989	CNDP2	Q96KP4	-0.0353205	-0.0524564	0.947715	0.937005	nucleus
P53999	17.1191	17.5969	0.477868	17.358	5.11768	1.24842e-05	0.000109228	0.131919	0.774404	SUB1	P53999	0.496596	0.734532	0.358484	0.849088	nucleus
P78527	14.7239	16.0251	1.29668	15.2951	2.32026	0.0271788	0.0547791	0.570198	0.936858	PRKDC	P78527	0.969956	1.43504	0.0728157	0.53333	nucleus
P60228	13.6513	13.9828	0.397919	13.8754	1.87888	0.0704985	0.124861	0.674753	0.946115	EIF3E	P60228	-0.156343	-0.231641	0.772138	0.923773	nucleus
P62136	15.2865	15.6166	0.330155	15.4516	1.89993	0.0660603	0.117803	0.6696	0.945723	PPP1CA	P62136	0.0811697	0.120039	0.880714	0.932536	nucleus
O75340	15.0034	15.9521	0.983826	15.5305	6.56542	3.11406e-07	6.86148e-06	0.0463226	0.5735	PDCD6	O75340	0.658382	0.973838	0.223444	0.778121	nucleus
Q9P0L0	17.1634	16.8876	-0.275181	17.0207	-2.35497	0.0247069	0.0506608	0.316704	0.891787	VAPA	Q9P0L0	-0.250613	-0.370703	0.64306	0.909851	nucleus
P42330	16.2707	16.5178	0.312387	16.4732	1.34966	0.188106	0.278516	0.808762	0.954638	AKR1C3	P42330	0.141894	0.2098	0.793108	0.925638	nucleus
P43487	15.3669	15.9655	0.593154	15.6785	5.24316	9.33218e-06	8.92047e-05	0.121456	0.759642	RANBP1	P43487	0.361392	0.534428	0.504068	0.887783	nucleus
P51452	15.4409	15.6008	0.159909	15.5208	1.0968	0.280534	0.383888	0.875114	0.957933	DUSP3	P51452	-0.0665217	-0.0983691	0.902128	0.934032	nucleus
P43243	15.6901	15.5835	-0.106614	15.6368	-0.445029	0.659155	0.743838	0.718642	0.949239	MATR3	P43243	-0.29664	-0.438618	0.583467	0.901551	nucleus
P15531	15.7469	16.0502	0.261642	15.9281	1.38148	0.176831	0.265758	0.800497	0.954192	NME1	P15531	0.121578	0.179765	0.82219	0.92808	nucleus
Q14677	14.8988	15.0192	0.106272	14.9502	0.606259	0.548545	0.65303	0.994047	0.962779	CLINT1	Q14677	-0.185184	-0.273935	0.73201	0.919929	nucleus
Q15717	15.7368	16.0461	0.309311	15.8915	3.74071	0.000685353	0.00269172	0.296271	0.885181	ELAVL1	Q15717	0.126114	0.186472	0.815673	0.927547	nucleus
P22314	17.4703	17.6457	0.17537	17.558	1.63643	0.111092	0.182118	0.735162	0.950323	UBA1	P22314	0.245412	0.363109	0.649878	0.910713	nucleus
Q86VP6	16.6391	17.1354	0.496314	16.8873	3.88416	0.000457546	0.00196307	0.274567	0.877219	CAND1	Q86VP6	0.444933	0.657932	0.410794	0.865725	nucleus
Q15019	16.1178	16.739	0.621211	16.4284	5.10026	1.31476e-05	0.000113946	0.133425	0.776382	SEPT2	Q15019	0.493666	0.729909	0.361517	0.850165	nucleus
Q86U42	16.7631	16.8816	0.110663	16.8152	0.542656	0.59293	0.692551	0.977019	0.962155	PABPN1	Q86U42	0.0851843	0.125971	0.874867	0.932116	nucleus
O00571	14.7243	14.8134	0.0891188	14.7689	0.553663	0.583479	0.687067	0.979965	0.962264	DDX3X	O00571	-0.241991	-0.358024	0.65446	0.911282	nucleus
P52272	17.8436	18.2337	0.390131	18.0386	1.95241	0.0592699	0.107463	0.656819	0.944725	HNRNPM	P52272	0.5147	0.761867	0.340879	0.842522	nucleus
Q9BT78	16.0678	16.2886	0.236439	16.1782	1.34322	0.188777	0.278875	0.810435	0.954728	COPS4	Q9BT78	0.085937	0.127062	0.873792	0.932038	nucleus
P05787	19.2722	18.7405	-0.262177	19.1453	-0.72401	0.474229	0.581601	0.6499	0.944169	KRT8	P05787	-0.198468	-0.294526	0.712729	0.91794	nucleus
P29692	16.7297	16.7515	0.0218308	16.7406	0.0918823	0.927338	0.950741	0.857085	0.957086	EEF1D	P29692	-0.0163203	-0.0241342	0.975931	0.938715	nucleus
Q9HB71	14.6663	14.6133	-0.0530584	14.6398	-0.422223	0.675554	0.755643	0.724373	0.94962	CACYBP	Q9HB71	-0.392639	-0.580939	0.467687	0.880101	nucleus
P51858	17.976	17.6155	-0.360538	17.7957	-0.849464	0.401641	0.507912	0.619892	0.941624	HDGF	P51858	-0.216622	-0.320704	0.688479	0.915295	nucleus
Q92530	15.5945	14.9079	-0.647642	15.2022	-3.95577	0.000508792	0.0021475	0.12393	0.763305	PSMF1	Q92530	-0.890625	-1.31693	0.0996953	0.610093	nucleus
P42704	16.9117	15.8264	-0.974977	16.4399	-2.72343	0.0103006	0.0248647	0.260627	0.871496	LRPPRC	P42704	-1.0969	-1.62224	0.0425603	0.403783	nucleus
P26641	16.9005	17.0196	0.119128	16.9601	0.63849	0.527487	0.63318	0.997323	0.962897	EEF1G	P26641	0.105932	0.156664	0.844728	0.929864	nucleus
O75781	16.396	17.0997	0.824224	16.7873	2.36435	0.0270592	0.0546226	0.560193	0.935803	PALM	O75781	0.616816	0.912028	0.254224	0.799601	nucleus
P14324	14.9875	15.1386	0.151088	15.063	0.738999	0.465044	0.570875	0.970416	0.961907	FDPS	P14324	-0.141576	-0.209413	0.793482	0.925671	nucleus
P06454	15.67	15.6403	-0.0365892	15.6567	-0.218284	0.828658	0.875818	0.776273	0.95283	PTMA	P06454	-0.222726	-0.329329	0.680557	0.914393	nucleus
P62081	16.45	17.027	0.577087	16.7385	2.59652	0.013872	0.0316622	0.50895	0.929793	RPS7	P62081	0.49807	0.736459	0.357225	0.848637	nucleus
O43242	14.5198	15.1986	0.678807	14.8592	4.82074	3.01153e-05	0.0002175	0.15945	0.805791	PSMD3	O43242	0.317815	0.470304	0.556573	0.897282	nucleus
P02647	19.558	19.4883	-0.0696885	19.5232	-0.2752	0.784849	0.84253	0.761677	0.951969	APOA1	P02647	0.305334	0.453425	0.570824	0.899589	nucleus
P11413	14.9024	14.8496	0.00717044	14.8464	0.0214316	0.983041	0.989128	0.838565	0.95618	G6PD	P11413	-0.357855	-0.52936	0.508121	0.888579	nucleus
P30041	19.091	18.8549	-0.236133	18.973	-2.78219	0.00879449	0.0221138	0.252363	0.867845	PRDX6	P30041	0.0706753	0.104839	0.895726	0.933592	nucleus
P23396	16.951	17.5205	0.569459	17.2357	3.30625	0.00225894	0.00716249	0.368835	0.905639	RPS3	P23396	0.563639	0.833601	0.297363	0.823543	nucleus
Q96QR8	12.7794	12.9128	0.0987227	12.8685	0.640935	0.526341	0.632388	0.996668	0.962873	PURB	Q96QR8	-0.481826	-0.715153	0.371305	0.853536	nucleus
P48047	18.7178	17.7982	-0.919585	18.258	-4.56204	6.45429e-05	0.000403393	0.0815177	0.679611	ATP5PO	P48047	-0.667301	-0.989119	0.216264	0.772431	nucleus
O15230	16.3266	15.693	-0.498189	16.0855	-1.8484	0.0736418	0.129022	0.405834	0.913498	LAMA5	O15230	-0.730568	-1.08021	0.17689	0.73519	nucleus
O14744	17.4596	17.6613	0.168668	17.5265	0.832641	0.411722	0.51745	0.945377	0.960938	PRMT5	O14744	0.270133	0.399682	0.617319	0.906444	nucleus
P63104	17.9208	18.6939	0.773137	18.3074	5.11892	1.24384e-05	0.000109228	0.131812	0.774264	YWHAZ	P63104	0.908988	1.34563	0.0925278	0.592206	nucleus
P22626	18.5901	18.8924	0.302361	18.7413	3.41613	0.00167891	0.00555364	0.349512	0.900939	HNRNPA2B1	P22626	0.535986	0.794286	0.320731	0.834269	nucleus
Q7L266	15.8069	14.0564	-1.59432	15.1573	-3.59439	0.0012068	0.00419475	0.156423	0.802775	ASRGL1	Q7L266	-1.92343	-2.84395	0.000377558	0.0164045	nucleus
P62753	16.1899	16.5548	0.364884	16.3723	1.67409	0.103406	0.172123	0.725659	0.949705	RPS6	P62753	0.247873	0.366494	0.646835	0.91033	nucleus
Q99829	14.672	15.4419	0.936023	15.1562	2.00489	0.0538999	0.0984128	0.644137	0.943698	CPNE1	Q99829	0.431113	0.637862	0.425215	0.869685	nucleus
P15121	16.6794	17.4461	0.76668	17.0628	2.51589	0.0168278	0.0372044	0.526465	0.93197	AKR1B1	P15121	0.721186	1.06645	0.182467	0.741188	nucleus
Q9BX66	13.7083	14.6303	1.04405	14.211	4.36627	0.000150793	0.000834244	0.209695	0.845119	SORBS1	Q9BX66	0.442448	0.655477	0.412542	0.866218	nucleus
Q10570	16.9341	17.3713	0.437194	17.1527	1.34227	0.188516	0.278807	0.810683	0.954741	CPSF1	Q10570	0.428897	0.634316	0.427793	0.870369	nucleus
P00966	19.8736	16.5369	-3.21837	18.5624	-7.26003	5.89713e-08	1.91657e-06	0.00811141	0.338728	ASS1	P00966	-2.91554	-4.33321	6.05889e-08	3.38341e-05	nucleus
Q07955	16.2991	16.3318	0.0372429	16.3159	0.133363	0.89481	0.926156	0.868027	0.957604	SRSF1	Q07955	-0.0683524	-0.101064	0.89946	0.933849	nucleus
P04181	15.3922	14.0206	-1.37165	14.8646	-3.70963	0.000926455	0.00343131	0.145426	0.790978	OAT	P04181	-1.60519	-2.37372	0.00300279	0.083598	nucleus
Q16531	15.0625	15.5556	0.493055	15.3091	3.62269	0.000952268	0.00348718	0.314966	0.891255	DDB1	Q16531	0.211356	0.312611	0.695943	0.916127	nucleus
P62701	15.4536	15.7898	0.336271	15.6217	2.70554	0.0106342	0.0255064	0.485765	0.926688	RPS4X	P62701	0.111695	0.165169	0.836415	0.929216	nucleus
Q7KZF4	16.3592	16.8573	0.498064	16.6083	1.57936	0.123632	0.198422	0.749642	0.951235	SND1	Q7KZF4	0.405792	0.600002	0.453208	0.876742	nucleus
Q96I59	14.3509	15.496	1.15942	14.9132	3.3111	0.00259963	0.00801967	0.367967	0.905437	NARS2	Q96I59	0.759437	1.12404	0.159965	0.715152	nucleus
O14979	16.0575	16.163	0.105536	16.1103	0.996505	0.326134	0.430431	0.901706	0.959123	HNRNPDL	O14979	-0.0308125	-0.0455578	0.954583	0.93743	nucleus
O15173	15.0587	15.3842	0.357518	15.2616	1.87541	0.0709904	0.12522	0.675605	0.946179	PGRMC2	O15173	0.0432042	0.0639025	0.936328	0.936288	nucleus
P33240	16.8974	17.4828	0.728321	17.2424	3.46679	0.00235965	0.00740952	0.340824	0.89867	CSTF2	P33240	0.571694	0.845486	0.290528	0.820139	nucleus
P39023	13.4335	14.2406	0.80713	13.837	3.19275	0.00305709	0.00918371	0.389476	0.910191	RPL3	P39023	0.287448	0.426055	0.594295	0.903171	nucleus
Q96AE4	15.7311	16.1875	0.456336	15.9593	2.61016	0.0134222	0.0308853	0.506018	0.929415	FUBP1	Q96AE4	0.27231	0.402639	0.614719	0.906086	nucleus
P53007	15.3865	15.2472	-0.139274	15.3268	-0.911837	0.369229	0.474775	0.605201	0.940292	SLC25A1	P53007	-0.373649	-0.552549	0.489719	0.884874	nucleus
P63261	17.4629	18.0003	0.408154	17.7293	1.21837	0.236244	0.337986	0.843073	0.956404	ACTG1	P63261	0.606312	0.897085	0.262088	0.804438	nucleus
P39687	15.9201	16.8455	0.942487	16.4696	2.4505	0.0206354	0.0441943	0.540889	0.933664	ANP32A	P39687	0.768973	1.13697	0.155213	0.708969	nucleus
O00299	17.705	18.2085	0.503488	17.9567	2.52858	0.0163273	0.0362209	0.523688	0.931634	CLIC1	O00299	0.607814	0.899545	0.260782	0.803651	nucleus
O75531	15.8968	16.6031	0.624392	16.105	3.18474	0.00379017	0.0109983	0.390958	0.910501	BANF1	O75531	0.546421	0.807918	0.312496	0.830641	nucleus
P35611	15.6208	13.6768	-1.94393	14.6488	-9.09938	1.38989e-10	2.58123e-08	0.00109586	0.152433	ADD1	P35611	-2.14407	-3.17034	7.39152e-05	0.00515947	nucleus
Q15185	16.7075	16.9288	0.221271	16.8182	1.14587	0.259951	0.362982	0.862153	0.957328	PTGES3	Q15185	0.17988	0.266001	0.739486	0.920674	nucleus
P13489	17.0415	17.0783	0.0367385	17.0599	0.303802	0.763154	0.824688	0.913229	0.959618	RNH1	P13489	0.0441445	0.0652919	0.934946	0.9362	nucleus
O95777	16.2317	16.7521	0.52107	16.5148	3.01305	0.00592067	0.0158047	0.42356	0.916816	LSM8	O95777	0.409481	0.605443	0.449122	0.87576	nucleus
P11021	17.5566	18.1789	0.622335	17.8677	3.25321	0.00260331	0.00801967	0.378393	0.907803	HSPA5	P11021	0.704978	1.04317	0.192201	0.751033	nucleus
O75935	15.4318	15.3347	-0.0825281	15.3646	-0.666492	0.510636	0.616939	0.663854	0.945279	DCTN3	O75935	-0.324846	-0.480369	0.548159	0.89587	nucleus
P21333	17.2303	17.7209	0.490601	17.4756	2.06404	0.0468123	0.0868132	0.629968	0.942504	FLNA	P21333	0.525576	0.777466	0.331086	0.838615	nucleus
P37837	17.5966	17.8521	0.255459	17.7244	1.32736	0.193345	0.28401	0.814563	0.954947	TALDO1	P37837	0.343954	0.508978	0.52459	0.891698	nucleus
Q9Y266	15.0697	15.0794	0.0516945	15.0947	0.467466	0.643279	0.733564	0.956903	0.96139	NUDC	Q9Y266	-0.271003	-0.400832	0.616308	0.906305	nucleus
P35579	17.8384	18.2448	0.406425	18.0416	2.33604	0.0256036	0.0522523	0.566608	0.936483	MYH9	P35579	0.530238	0.784863	0.326506	0.836721	nucleus
Q93009	12.8329	13.4528	0.604352	13.1062	3.37133	0.00238445	0.00746937	0.357311	0.902891	USP7	Q93009	0.0125151	0.0185732	0.981476	0.93904	nucleus
P20618	15.6679	16.8093	1.14134	16.2386	5.53072	3.65063e-06	4.65276e-05	0.0999297	0.722246	PSMB1	P20618	0.948082	1.40186	0.0796874	0.555692	nucleus
P30626	16.2388	17.1605	0.921704	16.6996	7.96322	3.07795e-09	2.10596e-07	0.0138341	0.393089	SRI	P30626	0.811834	1.20035	0.133463	0.676866	nucleus
Q01844	15.1342	15.3037	0.169488	15.2189	1.20327	0.237291	0.338987	0.847041	0.956599	EWSR1	Q01844	-0.101745	-0.15048	0.850783	0.930328	nucleus
Q9UMS4	15.7093	15.9331	0.241968	15.8345	1.61359	0.11761	0.190877	0.740947	0.950691	PRPF19	Q9UMS4	0.0365184	0.0539967	0.946182	0.93691	nucleus
Q14978	13.3412	14.2052	0.889138	13.7914	2.75632	0.00976495	0.023997	0.475164	0.925174	NOLC1	Q14978	0.330894	0.490538	0.539721	0.894414	nucleus
P62993	14.8669	15.0729	0.211547	14.9693	1.33062	0.192557	0.283171	0.813716	0.954902	GRB2	P62993	-0.104324	-0.154327	0.847016	0.93004	nucleus
P04075	17.9924	19.3166	1.3242	18.6545	5.47129	4.35757e-06	5.29425e-05	0.104109	0.73039	ALDOA	P04075	1.47051	2.17711	0.0064955	0.139833	nucleus
Q16630	15.0204	15.3919	0.330876	15.231	2.89389	0.00695725	0.0180527	0.447093	0.920848	CPSF6	Q16630	0.0836287	0.123697	0.877108	0.932278	nucleus
P05783	18.9482	19.225	0.276875	19.0866	1.20579	0.23633	0.337986	0.846378	0.956567	KRT18	P05783	0.562808	0.834614	0.296776	0.823256	nucleus
P51608	13.7103	13.7626	0.0523233	13.7364	0.256689	0.798986	0.854179	0.9007	0.959079	MECP2	P51608	-0.426922	-0.632473	0.429136	0.870722	nucleus
Q8NDH3	14.1736	14.4165	0.337117	14.3853	1.41697	0.16811	0.255906	0.791305	0.953684	NPEPL1	Q8NDH3	-0.168695	-0.249741	0.754883	0.922166	nucleus
Q02790	15.6926	15.8915	0.198878	15.792	0.970967	0.338509	0.444267	0.908496	0.959416	FKBP4	Q02790	0.00922226	0.0136362	0.986399	0.939326	nucleus
Q13765	14.7316	15.1569	0.456814	14.9527	2.89244	0.00676257	0.0176533	0.447384	0.920896	NACA	Q13765	0.0952474	0.140917	0.860165	0.931036	nucleus
Q86SX6	15.8857	14.9406	-0.767971	15.5814	-3.47763	0.00175744	0.00575485	0.168197	0.814013	GLRX5	Q86SX6	-1.10653	-1.63608	0.0408246	0.396705	nucleus
P37231	17.3995	18.2069	0.822902	17.8088	4.9428	2.2512e-05	0.000169165	0.147649	0.793475	PPARG	P37231	0.867149	1.28294	0.108752	0.630567	nucleus
Q99685	13.7179	14.661	0.952329	14.2529	3.78449	0.000699645	0.00273846	0.289528	0.88282	MGLL	Q99685	0.464947	0.688797	0.389193	0.859321	nucleus
Q96F07	17.0671	17.4906	0.423453	17.2647	1.17139	0.250207	0.352605	0.855427	0.957007	CYFIP2	Q96F07	0.434597	0.642802	0.421638	0.868725	nucleus
Q9NZB2	13.1212	13.4155	0.416382	13.3596	1.53234	0.138753	0.218979	0.761636	0.951967	FAM120A	Q9NZB2	-0.27101	-0.401941	0.615332	0.90617	nucleus
O95810	14.2639	14.2767	0.0557926	14.3753	0.140977	0.888844	0.920715	0.870038	0.957698	CAVIN2	O95810	-0.385532	-0.570685	0.475581	0.881856	nucleus
Q9Y3I0	15.3438	15.4781	0.134273	15.4109	0.829349	0.412766	0.51745	0.946257	0.960972	RTCB	Q9Y3I0	-0.10634	-0.157258	0.844147	0.929819	nucleus
Q9BZZ5	15.213	15.2112	0.012393	15.2071	0.0436131	0.965539	0.974535	0.844387	0.956469	API5	Q9BZZ5	-0.261498	-0.386737	0.628763	0.90799	nucleus
Q07666	16.0097	16.4227	0.407867	16.2253	3.0101	0.00501254	0.0138787	0.424132	0.916919	KHDRBS1	Q07666	0.269698	0.398762	0.61813	0.906555	nucleus
P23526	17.7339	17.4877	-0.246173	17.6108	-2.29843	0.0278955	0.0559632	0.325962	0.894537	AHCY	P23526	-0.137621	-0.203682	0.799011	0.926147	nucleus
P80723	13.4299	13.4788	0.15339	13.4938	0.694077	0.493892	0.60118	0.982439	0.962356	BASP1	P80723	-0.471255	-0.6985	0.382547	0.857226	nucleus
Q9C0B1	14.4128	15.3371	0.887909	14.8778	4.67705	5.56788e-05	0.000360112	0.174241	0.819299	FTO	Q9C0B1	0.5476	0.810439	0.310988	0.82996	nucleus
P53634	17.2062	16.9653	-0.240978	17.0857	-1.34954	0.186196	0.276951	0.5068	0.929516	CTSC	P53634	-0.209514	-0.30992	0.698431	0.916401	nucleus
P63096	13.0465	12.786	-0.268945	12.9564	-1.20764	0.237826	0.339057	0.537757	0.933303	GNAI1	P63096	-0.836717	-1.24115	0.120758	0.654612	nucleus
O00154	15.9472	15.7398	-0.253288	15.8628	-1.14893	0.261221	0.364364	0.550839	0.934784	ACOT7	O00154	-0.359898	-0.532129	0.505905	0.888145	nucleus
P10412	13.5724	14.4103	0.837891	13.9913	2.95197	0.00572494	0.0154087	0.435531	0.918918	HIST1H1E	P10412	0.338502	0.501601	0.530617	0.892796	nucleus
Q14240	15.9763	15.7628	-0.213462	15.8767	-1.66953	0.104901	0.173943	0.440577	0.919772	EIF4A2	Q14240	-0.361675	-0.534755	0.503808	0.887732	nucleus
Q92945	15.8248	16.2337	0.408959	16.0293	1.85624	0.0722152	0.126693	0.680315	0.946532	KHSRP	Q92945	0.238614	0.352809	0.659172	0.911861	nucleus
O00757	18.1026	15.7929	-2.30969	17.1403	-7.13754	1.54469e-07	3.93746e-06	0.00915294	0.34625	FBP2	O00757	-2.14728	-3.17956	7.04253e-05	0.00505148	nucleus
Q9NY33	15.5848	15.3795	-0.205307	15.4822	-1.09748	0.280243	0.383888	0.562429	0.936042	DPP3	Q9NY33	-0.410703	-0.607294	0.447737	0.875424	nucleus
P51991	15.6703	16.5239	0.85363	16.0971	6.85889	7.21735e-08	2.1324e-06	0.0365343	0.542511	HNRNPA3	P51991	0.660713	0.97695	0.221969	0.776974	nucleus
P17987	16.2852	16.7538	0.468556	16.5195	1.81578	0.0783447	0.136709	0.690293	0.947264	TCP1	P17987	0.365476	0.540384	0.499328	0.886839	nucleus
P32969	15.3228	16.6531	1.21727	16.0641	3.14475	0.00353682	0.0103789	0.398413	0.912028	RPL9	P32969	1.08662	1.60693	0.0445519	0.411502	nucleus
Q86UE4	14.6692	14.8687	0.19948	14.7832	0.800054	0.430061	0.532741	0.954086	0.96128	MTDH	Q86UE4	-0.139677	-0.206662	0.796134	0.9259	nucleus
P05388	15.974	16.4426	0.468566	16.2083	2.84967	0.00742513	0.0191902	0.456012	0.922276	RPLP0	P05388	0.320019	0.473165	0.554175	0.896883	nucleus
Q16629	15.9725	16.4361	0.463673	16.2043	3.06385	0.00428828	0.0122254	0.413752	0.915012	SRSF7	Q16629	0.314901	0.465597	0.56053	0.897933	nucleus
P53396	15.1109	16.6608	1.54984	15.8859	3.79591	0.00058697	0.00240552	0.287786	0.882195	ACLY	P53396	1.27522	1.88608	0.0183819	0.266789	nucleus
P00338	18.723	20.4248	1.70178	19.5739	8.4135	8.84531e-10	8.2135e-08	0.00898405	0.345128	LDHA	P00338	1.95483	2.89761	0.000291916	0.0140123	nucleus
Q9H299	16.5328	17.2503	0.717493	16.8915	2.72242	0.0102007	0.0247312	0.482227	0.92619	SH3BGRL3	Q9H299	0.650573	0.961979	0.229133	0.782431	nucleus
Q02818	15.4918	15.7316	0.239841	15.6117	2.06195	0.0470226	0.087079	0.630467	0.942547	NUCB1	Q02818	0.020847	0.0308269	0.969259	0.938319	nucleus
Q14103	17.3076	17.8847	0.577091	17.5962	5.13577	1.18307e-05	0.000106805	0.130369	0.772333	HNRNPD	Q14103	0.623366	0.922185	0.248973	0.796236	nucleus
P12956	16.271	16.6802	0.409212	16.4756	2.65638	0.011996	0.0279477	0.496148	0.928112	XRCC6	P12956	0.304055	0.449566	0.574106	0.900106	nucleus
O60716	15.6696	15.3274	-0.342152	15.4985	-1.12538	0.268412	0.371218	0.55613	0.935364	CTNND1	O60716	-0.53517	-0.791318	0.322542	0.835046	nucleus
P35998	14.077	15.3976	1.32059	14.7373	5.21292	9.40493e-06	8.92439e-05	0.123917	0.763285	PSMC2	P35998	0.894914	1.32504	0.0976285	0.605098	nucleus
Q3ZCQ8	14.1298	13.8992	-0.226502	14.0543	-0.781924	0.44144	0.544988	0.635973	0.943016	TIMM50	Q3ZCQ8	-0.648567	-0.960216	0.229988	0.783064	nucleus
P30043	15.4509	15.9714	0.520467	15.7112	2.20995	0.0340326	0.0656414	0.595599	0.939388	BLVRB	P30043	0.295508	0.436981	0.584873	0.901764	nucleus
P62424	15.4129	15.8221	0.45361	15.6104	2.40108	0.0224163	0.0470694	0.551921	0.934903	RPL7A	P62424	0.178646	0.264176	0.741208	0.920844	nucleus
P62851	16.3794	17.0238	0.644427	16.7016	3.69606	0.000776478	0.00296018	0.303255	0.887528	RPS25	P62851	0.555105	0.820778	0.304856	0.82713	nucleus
Q15370	15.6791	16.089	0.491675	15.912	3.51786	0.00158561	0.00529895	0.332208	0.896314	ELOB	Q15370	0.218279	0.322753	0.686594	0.915082	nucleus
Q96TA1	16.2575	16.8511	0.599633	16.561	2.83913	0.00773185	0.0198644	0.458152	0.922611	FAM129B	Q96TA1	0.486499	0.719322	0.368523	0.852594	nucleus
Q96AG4	15.569	15.9173	0.420271	15.7516	2.15027	0.0395595	0.0752357	0.609553	0.940693	LRRC59	Q96AG4	0.140555	0.207835	0.795003	0.925802	nucleus
P16083	17.1637	15.6411	-1.52262	16.5781	-4.47937	0.000118427	0.000681217	0.0864914	0.692367	NQO2	P16083	-1.49737	-2.21489	0.00562475	0.128343	nucleus
P02649	16.5104	15.4898	-1.02064	16.0001	-5.04728	1.53884e-05	0.000126613	0.0568064	0.59699	APOE	P02649	-1.09083	-1.61295	0.0437587	0.408477	nucleus
P35270	15.9953	16.0702	0.0749476	16.0328	0.423694	0.674492	0.755245	0.945204	0.960931	SPR	P35270	-0.0704883	-0.104221	0.896338	0.933634	nucleus
Q9BXK5	15.217	14.4101	-0.80692	14.8135	-3.89593	0.00044253	0.00191763	0.128913	0.770352	BCL2L13	Q9BXK5	-1.06606	-1.57662	0.0487275	0.433356	nucleus
P99999	18.1823	17.2648	-0.91746	17.7236	-3.27856	0.00243291	0.00758461	0.189787	0.831608	CYCS	P99999	-0.74341	-1.10093	0.16873	0.725893	nucleus
P55735	15.8933	16.5076	0.5898	16.1425	3.956	0.000645693	0.00259074	0.264116	0.872978	SEC13	P55735	0.453978	0.671235	0.401398	0.863012	nucleus
P13010	16.8835	17.3133	0.429853	17.0984	2.73469	0.00989593	0.0242273	0.479664	0.925824	XRCC5	P13010	0.41417	0.612516	0.443842	0.874468	nucleus
Q14011	15.7755	15.8558	0.0422126	15.8361	0.345144	0.732275	0.798622	0.924242	0.96008	CIRBP	Q14011	-0.0972475	-0.143789	0.857345	0.930825	nucleus
P62310	16.4386	16.8992	0.460595	16.6689	5.68481	2.3072e-06	3.24839e-05	0.0897143	0.700104	LSM3	P62310	0.379921	0.561759	0.482512	0.883355	nucleus
Q13885	14.9544	14.6086	-0.345793	14.7815	-1.72281	0.0941253	0.158913	0.430054	0.91797	TUBB2A	Q13885	-0.643286	-0.951546	0.234223	0.786147	nucleus
Q07020	16.4736	16.1969	-0.276755	16.3353	-1.19713	0.239641	0.34122	0.540087	0.933572	RPL18	Q07020	-0.352312	-0.520942	0.51489	0.889882	nucleus
Q92900	13.3118	13.2437	-0.0863243	13.2699	-0.546149	0.590568	0.691034	0.693425	0.94749	UPF1	Q92900	-0.605576	-0.897797	0.26171	0.804211	nucleus
P62826	17.553	18.1721	0.619077	17.8626	4.15511	0.000210938	0.00107117	0.236596	0.860268	RAN	P62826	0.701201	1.03758	0.194596	0.753341	nucleus
Q16836	18.1827	16.9056	-1.277	17.5867	-4.97629	2.19965e-05	0.000166253	0.059976	0.609475	HADH	Q16836	-1.1029	-1.6333	0.0411681	0.398133	nucleus
Q9Y333	15.3579	15.946	0.596192	15.6905	4.46872	0.000106743	0.000630756	0.197473	0.837094	LSM2	Q9Y333	0.349558	0.51693	0.518132	0.890496	nucleus
P49748	17.4497	17.1786	-0.271095	17.3142	-1.39212	0.17304	0.261876	0.497695	0.928319	ACADVL	P49748	-0.204061	-0.30192	0.705849	0.917207	nucleus
Q06323	17.0406	18.0844	1.04386	17.5625	8.6321	4.87222e-10	7.03765e-08	0.00723082	0.331032	PSME1	Q06323	1.05113	1.55467	0.051952	0.449153	nucleus
P35527	15.105	14.9286	-0.00105156	15.1045	-0.00304757	0.997587	0.998355	0.83215	0.955857	KRT9	P35527	-0.451918	-0.668401	0.403388	0.863596	nucleus
P13639	17.6102	18.2673	0.657087	17.9387	3.67128	0.000832003	0.00311702	0.307177	0.888805	EEF2	P13639	0.747564	1.10625	0.16668	0.723454	nucleus
P46781	16.2966	16.7097	0.423246	16.5373	1.67779	0.104297	0.173162	0.724729	0.949644	RPS9	P46781	0.311689	0.460856	0.564529	0.898583	nucleus
Q8NFW8	13.2366	13.8725	0.691037	13.5448	5.23156	1.39063e-05	0.000118158	0.122396	0.761046	CMAS	Q8NFW8	0.0875065	0.129752	0.871143	0.931846	nucleus
Q92820	16.992	15.0357	-1.93751	16.1235	-6.97474	8.57004e-08	2.42197e-06	0.0107213	0.361924	GGH	Q92820	-1.95611	-2.89309	0.00029836	0.0142096	nucleus
P10636	14.2214	15.3073	1.27078	14.7628	2.66296	0.0143541	0.0325092	0.494752	0.927923	MAPT	P10636	0.681326	1.00859	0.207357	0.764952	nucleus
P06396	17.4425	17.77	0.327486	17.6062	2.53167	0.0162073	0.0360779	0.523012	0.931551	GSN	P06396	0.393462	0.582147	0.466763	0.879892	nucleus
P21291	15.6909	15.0907	-0.704575	15.5132	-2.09919	0.0444453	0.0832548	0.359974	0.90354	CSRP1	P21291	-0.790119	-1.16829	0.144152	0.693482	nucleus
P53990	14.5146	14.6298	0.115625	14.5964	0.830304	0.412603	0.51745	0.946002	0.960962	IST1	P53990	-0.246539	-0.364831	0.648329	0.910519	nucleus
Q9NRL2	17.7665	18.2905	0.524012	18.011	1.64406	0.110087	0.180698	0.733234	0.950199	BAZ1A	Q9NRL2	0.637323	0.943286	0.238308	0.78904	nucleus
Q15006	12.9606	13.0852	0.139887	12.9986	0.924539	0.364986	0.471184	0.920857	0.959939	EMC2	Q15006	-0.464156	-0.688642	0.389299	0.859354	nucleus
Q9H845	15.8654	15.7859	-0.102532	15.8195	-0.427275	0.672174	0.753948	0.723102	0.949536	ACAD9	Q9H845	-0.243954	-0.360703	0.652045	0.910983	nucleus
Q02218	16.6774	15.6662	-1.01117	16.1718	-4.00402	0.000325381	0.00151611	0.120023	0.757468	OGDH	Q02218	-1.05697	-1.56299	0.0507098	0.443173	nucleus
Q03252	16.6903	16.7672	0.0769181	16.7288	0.498004	0.621728	0.7159	0.965071	0.961704	LMNB2	Q03252	0.0330144	0.0488202	0.951334	0.93723	nucleus
P09661	14.7692	14.6966	-0.0520786	14.7566	-0.229833	0.820491	0.870693	0.773305	0.952657	SNRPA1	P09661	-0.397125	-0.587519	0.462661	0.878956	nucleus
Q13057	15.4815	15.0413	-0.402204	15.2869	-2.44326	0.0201486	0.0432945	0.302595	0.88731	COASY	Q13057	-0.660692	-0.976983	0.221953	0.776962	nucleus
Q8TCD5	14.2097	14.4197	0.175463	14.3092	0.610009	0.546364	0.651996	0.995051	0.962815	NT5C	Q8TCD5	-0.196322	-0.290627	0.716365	0.918323	nucleus
Q9BTT0	16.3069	16.4724	0.175431	16.4007	1.72838	0.0959808	0.16178	0.712036	0.948792	ANP32E	Q9BTT0	0.0655539	0.0969265	0.903556	0.934129	nucleus
P04264	17.0893	16.7285	-0.360779	16.9089	-1.45825	0.154065	0.237868	0.483732	0.926402	KRT1	P04264	-0.346399	-0.51236	0.521838	0.891189	nucleus
Q93052	15.5544	15.834	0.27964	15.6942	1.87977	0.0688419	0.122367	0.674536	0.946098	LPP	Q93052	0.0697907	0.103198	0.897349	0.933704	nucleus
P20962	17.3096	17.5719	0.262278	17.4408	1.06139	0.296089	0.398052	0.884488	0.95836	PTMS	P20962	0.308849	0.4569	0.567876	0.89912	nucleus
Q07021	16.58	16.4813	-0.0986838	16.5307	-0.492365	0.625667	0.718522	0.706798	0.948432	C1QBP	Q07021	-0.158701	-0.234669	0.769243	0.923508	nucleus
Q9BX68	16.4181	14.9751	-1.44299	15.6966	-5.11747	1.24921e-05	0.000109228	0.0538114	0.591037	HINT2	Q9BX68	-1.52667	-2.25736	0.00477279	0.115685	nucleus
Q9P2J5	13.5969	14.4094	0.81251	14.0031	3.4585	0.001496	0.00503834	0.342238	0.899046	LARS	Q9P2J5	0.316701	0.469275	0.557437	0.897425	nucleus
P30086	20.4663	19.4327	-1.03353	19.9495	-4.43951	9.23979e-05	0.000566591	0.0889752	0.698364	PEBP1	P30086	-0.525824	-0.782875	0.327733	0.837233	nucleus
Q3LXA3	17.8125	16.8688	-0.943649	17.3406	-2.28873	0.0285163	0.0567021	0.327569	0.895	TKFC	Q3LXA3	-0.823622	-1.21909	0.127504	0.666797	nucleus
P55072	16.8154	17.1227	0.307327	16.9691	2.7678	0.00911547	0.0227356	0.472786	0.924826	VCP	P55072	0.281696	0.416585	0.602517	0.904366	nucleus
Q9HAU5	17.1058	17.1834	0.130817	17.1691	0.803517	0.427501	0.531312	0.95316	0.961244	UPF2	Q9HAU5	0.0943855	0.139607	0.861452	0.931132	nucleus
Q16587	18.7168	17.7376	-0.911475	18.2914	-4.61723	6.18662e-05	0.000391251	0.0783279	0.670858	ZNF74	Q16587	-0.727037	-1.07766	0.177912	0.736309	nucleus
P02743	15.8867	15.7794	-0.107369	15.8372	-0.289346	0.774481	0.834847	0.758062	0.951751	APCS	P02743	-0.268667	-0.397241	0.61947	0.906739	nucleus
Q99623	17.7761	17.9164	0.140344	17.8462	0.904406	0.372225	0.477401	0.926223	0.960162	PHB2	Q99623	0.255053	0.377503	0.63698	0.909069	nucleus
Q9P0J0	16.2356	15.1585	-1.07709	15.8766	-2.79024	0.00981676	0.0240788	0.251245	0.867334	NDUFA13	Q9P0J0	-1.18742	-1.75568	0.0281765	0.333097	nucleus
P50991	16.6197	16.8953	0.275646	16.7575	2.35948	0.0242623	0.0498277	0.561293	0.93592	CCT4	P50991	0.221427	0.327426	0.682302	0.914594	nucleus
P27695	15.8835	16.1836	0.300071	16.0336	1.45581	0.154735	0.238335	0.781282	0.953118	APEX1	P27695	0.138305	0.204493	0.798227	0.92608	nucleus
Q9NZL9	15.793	15.8587	0.0656999	15.8258	0.313968	0.755488	0.817764	0.915936	0.959733	MAT2B	Q9NZL9	-0.109291	-0.161596	0.839905	0.929489	nucleus
O43464	14.1575	13.722	-0.298356	14.0237	-1.17523	0.248975	0.351431	0.544959	0.934126	HTRA2	O43464	-0.84944	-1.25756	0.115924	0.645318	nucleus
P04792	19.4636	20.1902	0.726596	19.8269	4.74498	3.76689e-05	0.000259704	0.167125	0.813043	HSPB1	P04792	1.08783	1.61506	0.0434844	0.407416	nucleus
P35251	16.4738	16.8838	0.362853	16.7608	1.53336	0.139725	0.219958	0.761375	0.951951	RFC1	P35251	0.334474	0.494565	0.536398	0.893829	nucleus
Q9H2D6	14.0289	13.9054	-0.0685409	14.0313	-0.319592	0.752665	0.815387	0.75035	0.951279	TRIOBP	Q9H2D6	-0.556192	-0.823571	0.303214	0.826357	nucleus
P62906	16.1195	16.594	0.474506	16.3567	3.43119	0.00161156	0.00535812	0.346915	0.900271	RPL10A	P62906	0.347209	0.513365	0.521022	0.891037	nucleus
Q04637	14.3239	15.0852	0.808864	14.6534	2.86771	0.0076884	0.0198312	0.452361	0.921698	EIF4G1	Q04637	0.371739	0.550226	0.491546	0.885253	nucleus
P62805	20.5481	20.999	0.450898	20.7736	3.05296	0.00441153	0.0124945	0.415843	0.915404	HIST1H4I	P62805	0.970563	1.44541	0.0707718	0.526237	nucleus
Q8N8A6	20.169	20.1897	-0.0343846	20.1523	-0.119024	0.905988	0.934319	0.801917	0.954269	DDX51	Q8N8A6	0.485016	0.72146	0.367102	0.852107	nucleus
Q13492	14.3707	13.8734	-0.517696	14.1598	-4.17304	0.000255529	0.00124415	0.107092	0.735917	PICALM	Q13492	-0.880016	-1.30248	0.10347	0.618897	nucleus
P15924	18.6217	17.6346	-0.987137	18.1281	-3.82981	0.000533514	0.00223012	0.134599	0.777898	DSP	P15924	-0.748892	-1.10986	0.1653	0.721788	nucleus
P17931	15.8258	17.6309	1.79767	16.7011	5.56396	4.46063e-06	5.36928e-05	0.0976507	0.717595	LGALS3	P17931	1.6349	2.41733	0.00251143	0.0729269	nucleus
P06748	16.196	17.0937	0.897709	16.6448	5.32433	6.75043e-06	6.96473e-05	0.115042	0.749596	NPM1	P06748	0.781587	1.15562	0.14855	0.699834	nucleus
P04083	16.5593	17.4986	0.939345	17.029	2.31546	0.0268358	0.0543403	0.571293	0.936971	ANXA1	P04083	0.876302	1.29577	0.10526	0.622933	nucleus
P28070	15.5227	16.4065	0.924904	16.049	4.13157	0.000286022	0.00135704	0.239739	0.861847	PSMB4	P28070	0.669261	0.989637	0.216024	0.772235	nucleus
P25398	16.8987	17.4751	0.645451	17.2685	3.89622	0.00062666	0.00252999	0.272793	0.87652	RPS12	P25398	0.562987	0.832609	0.297938	0.823824	nucleus
O00170	15.84	15.5878	-0.214607	15.7399	-1.37858	0.177715	0.266778	0.500581	0.928703	AIP	O00170	-0.420293	-0.621435	0.437235	0.872812	nucleus
P25788	16.1092	16.4896	0.380408	16.2994	3.88476	0.000456766	0.00196307	0.274478	0.877185	PSMA3	P25788	0.251606	0.372012	0.641887	0.909702	nucleus
P62244	16.0915	16.6806	0.589173	16.386	3.50878	0.00130373	0.00447189	0.33373	0.896738	RPS15A	P62244	0.457784	0.676856	0.397467	0.861845	nucleus
P13798	16.3051	15.7427	-0.562432	16.0239	-3.06154	0.00431417	0.0122723	0.215576	0.848705	APEH	P13798	-0.662609	-0.979719	0.220661	0.775949	nucleus
Q9UDY2	12.3766	12.4231	0.0512112	12.3967	0.54892	0.588015	0.690438	0.978696	0.962217	TJP2	Q9UDY2	-0.62766	-0.93255	0.243694	0.792736	nucleus
O43809	14.2897	14.6559	0.427444	14.5108	2.49459	0.0182311	0.0398327	0.53114	0.932528	NUDT21	O43809	-0.0283429	-0.0419533	0.958173	0.93765	nucleus
P45880	17.2612	17.1611	-0.100035	17.2112	-0.527889	0.601049	0.697639	0.697955	0.947813	VDAC2	P45880	-0.0605452	-0.0895646	0.91085	0.934622	nucleus
P42224	18.38	18.2865	-0.093453	18.3332	-0.570989	0.57181	0.675776	0.687282	0.947045	STAT1	P42224	0.109476	0.162176	0.839338	0.929445	nucleus
P28066	15.8583	16.4668	0.608534	16.1625	5.27015	7.93208e-06	7.99357e-05	0.119293	0.756346	PSMA5	P28066	0.443081	0.655126	0.412792	0.866288	nucleus
P12004	13.6306	14.5007	0.778615	14.2176	2.59459	0.0160267	0.0357985	0.509367	0.929846	PCNA	P12004	0.379233	0.561899	0.482402	0.883331	nucleus
P23786	16.1151	14.8057	-1.10291	15.6658	-4.13884	0.000280428	0.00134028	0.109615	0.740418	CPT2	P23786	-1.43738	-2.12523	0.00788849	0.155738	nucleus
P53041	13.7319	14.552	0.74512	14.1949	4.68529	0.000106592	0.000630756	0.173367	0.818553	PPP5C	P53041	0.343998	0.509605	0.524079	0.891604	nucleus
Q12905	16.1577	16.4029	0.245171	16.2803	1.38301	0.175793	0.265117	0.8001	0.95417	ILF2	Q12905	0.123458	0.182539	0.819493	0.92786	nucleus
P15311	17.7578	17.7243	-0.0334965	17.741	-0.148797	0.882604	0.91571	0.794201	0.953845	EZR	P15311	0.0785392	0.116243	0.88446	0.932803	nucleus
Q15942	14.3071	14.5401	0.377051	14.4896	1.35715	0.184067	0.274657	0.806815	0.954534	ZYX	Q15942	-0.159048	-0.235419	0.768526	0.923442	nucleus
Q14152	14.7774	15.0603	0.282959	14.9188	2.10267	0.0430714	0.0809144	0.620786	0.941704	EIF3A	Q14152	-0.0403988	-0.0597667	0.940441	0.936549	nucleus
P30085	16.6304	16.7333	0.102909	16.6819	0.466007	0.64422	0.733993	0.956513	0.961375	CMPK1	P30085	0.0502552	0.0743132	0.925982	0.935622	nucleus
P16401	15.8626	17.3191	1.35629	16.7974	5.07184	2.37475e-05	0.000175407	0.135911	0.77957	HIST1H1B	P16401	1.29162	1.90974	0.0169671	0.254631	nucleus
O43396	15.9424	15.9897	0.0473015	15.9661	0.46249	0.646714	0.734579	0.955573	0.961338	TXNL1	O43396	-0.105856	-0.156515	0.844874	0.929875	nucleus
P62333	15.1195	15.176	0.0452438	15.1557	0.438537	0.664081	0.747436	0.94917	0.961088	PSMC6	P62333	-0.216914	-0.32082	0.688372	0.915283	nucleus
P30153	15.0133	15.233	0.219744	15.1232	0.750875	0.45796	0.56271	0.967238	0.961787	PPP2R1A	P30153	-0.0691474	-0.102278	0.89826	0.933767	nucleus
P46108	14.2432	13.8658	-0.420348	14.057	-1.60996	0.12342	0.198332	0.452516	0.921723	CRK	P46108	-0.778846	-1.15292	0.149501	0.701172	nucleus
P09382	17.3196	18.3179	0.998306	17.8188	3.83818	0.00052106	0.00219216	0.281402	0.879843	LGALS1	P09382	1.04633	1.54792	0.0529784	0.453998	nucleus
P49773	16.7818	17.2559	0.47401	17.0189	2.90028	0.00653211	0.0170923	0.445812	0.920639	HINT1	P49773	0.443477	0.655822	0.412296	0.866149	nucleus
Q12931	16.5387	16.5009	-0.0378598	16.5198	-0.203564	0.839923	0.88413	0.780062	0.953048	TRAP1	Q12931	-0.103907	-0.153644	0.847684	0.930091	nucleus
P46783	16.3267	16.8719	0.545176	16.5993	3.78345	0.000607907	0.00246962	0.289688	0.882878	RPS10	P46783	0.448155	0.662634	0.407458	0.864774	nucleus
P08865	17.0941	17.7125	0.618461	17.4033	5.92139	1.14155e-06	1.83212e-05	0.0756828	0.663228	RPSA	P08865	0.633541	0.937074	0.241414	0.791187	nucleus
P12268	14.5084	15.0858	0.597798	14.7966	3.47864	0.00145304	0.00493853	0.338813	0.89813	IMPDH2	P12268	0.214777	0.317831	0.691125	0.915592	nucleus
P06703	18.9202	19.1127	0.192452	19.0164	0.904124	0.372373	0.477401	0.926299	0.960165	S100A6	P06703	0.474304	0.703327	0.379268	0.856169	nucleus
Q9Y6C9	16.3136	16.0792	-0.239295	16.2045	-1.28873	0.209029	0.303958	0.51995	0.931176	MTCH2	Q9Y6C9	-0.333349	-0.492883	0.537785	0.894074	nucleus
O43294	14.9543	14.7333	-0.109026	14.9089	-0.671765	0.507758	0.614033	0.66257	0.945178	TGFB1I1	O43294	-0.518463	-0.766908	0.337694	0.841272	nucleus
P54619	15.0089	15.3181	0.358187	15.2075	2.40276	0.0235365	0.0487997	0.551546	0.934862	PRKAG1	P54619	0.0196815	0.0291116	0.970969	0.938421	nucleus
P31942	15.6462	16.0307	0.384538	15.8385	3.00325	0.00501769	0.0138787	0.425468	0.917159	HNRNPH3	P31942	0.188102	0.278136	0.728062	0.919529	nucleus
P35244	14.9131	15.2726	0.311133	15.1274	2.14803	0.0394916	0.0752357	0.61008	0.940741	RPA3	P35244	0.0559778	0.0828049	0.917553	0.935069	nucleus
P52209	16.1323	15.9052	-0.227125	16.0187	-2.24169	0.0317042	0.061978	0.335428	0.897207	PGD	P52209	-0.352547	-0.521259	0.514634	0.889833	nucleus
P07900	17.7259	17.7543	0.0284714	17.7401	0.222206	0.8255	0.873901	0.891545	0.958676	HSP90AA1	P07900	0.135845	0.201052	0.801551	0.926364	nucleus
Q6P587	16.1788	14.9968	-1.12979	15.6516	-3.65098	0.000935997	0.00344701	0.150946	0.797071	FAHD1	Q6P587	-1.30061	-1.92302	0.0162162	0.247835	nucleus
Q9UQ80	15.7387	16.4143	0.675586	16.0765	5.88142	1.28552e-06	1.96608e-05	0.077919	0.669701	PA2G4	Q9UQ80	0.492661	0.72845	0.362478	0.850503	nucleus
P14923	13.5899	14.3729	0.645353	13.8838	2.43081	0.0230601	0.0478883	0.545272	0.934162	JUP	P14923	0.286154	0.424018	0.59606	0.90343	nucleus
O75367	15.6379	16.1473	0.509455	15.8926	1.42052	0.164679	0.251566	0.790389	0.953633	H2AFY	O75367	0.311801	0.461042	0.564372	0.898557	nucleus
P37108	15.3901	15.5011	0.111012	15.4456	0.755916	0.454972	0.559568	0.96589	0.961735	SRP14	P37108	-0.122838	-0.181651	0.820357	0.92793	nucleus
P49721	15.1177	15.9077	0.790057	15.5127	7.45959	1.27699e-08	6.64036e-07	0.0218754	0.464664	PSMB2	P49721	0.516415	0.763787	0.339664	0.842047	nucleus
O00764	14.9201	14.7378	-0.211156	14.9401	-0.722301	0.475426	0.58252	0.650313	0.944203	PDXK	O00764	-0.484822	-0.717166	0.36996	0.853082	nucleus
P49756	16.7371	16.3653	-0.254091	16.6282	-0.915063	0.367561	0.473152	0.604445	0.940222	RBM25	P49756	-0.408866	-0.604626	0.449734	0.875908	nucleus
P10619	15.5994	14.5351	-0.957349	15.1702	-2.80534	0.00866086	0.0218534	0.249158	0.866372	CTSA	P10619	-1.26752	-1.87423	0.0191285	0.272889	nucleus
Q8NBX0	15.5819	15.9102	0.340851	15.7943	2.01486	0.0559841	0.101932	0.64174	0.943499	SCCPDH	Q8NBX0	0.122447	0.181058	0.820933	0.927977	nucleus
Q15121	14.5956	15.3786	0.782947	14.9871	3.36139	0.00194728	0.00626599	0.359057	0.903318	PEA15	Q15121	0.433041	0.640763	0.423112	0.869122	nucleus
P62280	16.3379	17.0459	0.720313	16.7866	2.66299	0.0129869	0.0299876	0.494745	0.927922	RPS11	P62280	0.612599	0.90578	0.257492	0.80164	nucleus
P62318	15.7629	16.2085	0.445584	15.9857	3.25614	0.00258305	0.00799514	0.377861	0.907685	SNRPD3	P62318	0.266199	0.3936	0.622684	0.907175	nucleus
Q16851	16.4179	16.3651	-0.0528129	16.3915	-0.342018	0.734469	0.799956	0.744648	0.950925	UGP2	Q16851	-0.136514	-0.201852	0.800778	0.926298	nucleus
P21912	17.5351	16.6427	-0.89247	17.0889	-5.15931	1.1031e-05	0.000101704	0.0520897	0.587364	SDHB	P21912	-0.812956	-1.20292	0.132632	0.675499	nucleus
Q13242	16.1108	16.3589	0.232185	16.2505	2.03964	0.0498294	0.0914946	0.635797	0.943001	SRSF9	Q13242	0.119498	0.176684	0.825188	0.928322	nucleus
P04080	17.7387	18.0157	0.35672	17.9114	2.22334	0.0332486	0.0647054	0.592489	0.939089	CSTB	P04080	0.386208	0.571598	0.474875	0.881701	nucleus
P05198	15.1174	15.8088	0.691362	15.4631	4.26823	0.000152108	0.000837883	0.221896	0.852378	EIF2S1	P05198	0.417682	0.617759	0.439951	0.873498	nucleus
Q9C0J9	19.0295	19.1435	0.0313342	19.2515	0.102306	0.919282	0.945464	0.859832	0.957217	BHLHE41	Q9C0J9	0.411807	0.610792	0.445126	0.874785	nucleus
Q09666	17.9182	18.556	0.6378	18.2371	3.99165	0.000337075	0.00155184	0.259033	0.870808	AHNAK	Q09666	0.773277	1.14473	0.152415	0.705201	nucleus
P34897	17.4079	17.3111	-0.0804062	17.369	-0.421707	0.67601	0.755643	0.724503	0.949629	SHMT2	P34897	-0.0358226	-0.0529996	0.947174	0.936972	nucleus
P31040	17.6435	16.9204	-0.723103	17.282	-2.72182	0.0102159	0.0247312	0.260857	0.871595	SDHA	P31040	-0.627757	-0.928993	0.245496	0.793944	nucleus
P62995	14.6901	15.4154	0.655547	15.0982	4.13017	0.000236559	0.00117377	0.239928	0.86194	TRA2B	P62995	0.389166	0.575787	0.471644	0.880987	nucleus
Q13310	14.4895	14.8589	0.326936	14.7169	1.74283	0.0929273	0.157299	0.708423	0.948544	PABPC4	Q13310	0.00397472	0.00588201	0.994133	0.93977	nucleus
P68402	16.8557	17.358	0.502337	17.1068	3.67136	0.000831807	0.00311702	0.307164	0.8888	PAFAH1B2	P68402	0.48259	0.713691	0.372284	0.853865	nucleus
Q13283	14.1538	14.7617	0.580972	14.4806	3.08464	0.00413577	0.0118949	0.409777	0.914259	G3BP1	Q13283	0.193509	0.286484	0.720238	0.918726	nucleus
O75533	15.7936	16.1903	0.396688	15.992	1.79233	0.0820977	0.141908	0.696104	0.947681	SF3B1	O75533	0.221789	0.327933	0.681837	0.91454	nucleus
Q92597	15.647	16.973	1.326	16.31	6.40133	2.75786e-07	6.1814e-06	0.0526997	0.588688	NDRG1	Q92597	1.12969	1.6704	0.0367787	0.378795	nucleus
P17174	17.7559	17.4086	-0.347302	17.5938	-1.35012	0.18658	0.277204	0.506675	0.9295	GOT1	P17174	-0.23554	-0.348612	0.662975	0.912322	nucleus
P62750	15.9857	16.745	0.759248	16.3654	4.38527	0.000108244	0.000636732	0.207389	0.843665	RPL23A	P62750	0.612415	0.905487	0.257646	0.801735	nucleus
P17844	15.3707	15.6305	0.294884	15.5134	1.46897	0.151435	0.234178	0.777893	0.952923	DDX5	P17844	0.0231022	0.0341635	0.965934	0.93812	nucleus
Q8TEA8	12.5048	12.5023	-0.069329	12.5437	-0.349088	0.730123	0.797613	0.742854	0.950812	DTD1	Q8TEA8	-0.657852	-0.977081	0.221907	0.776926	nucleus
O00159	15.7504	16.1977	0.447335	15.9741	1.74741	0.0897099	0.152648	0.707281	0.948465	MYO1C	O00159	0.266121	0.393486	0.622785	0.907189	nucleus
P11177	17.3015	16.169	-1.13245	16.7352	-4.60691	5.65734e-05	0.000364086	0.0789167	0.672509	PDHB	P11177	-1.08707	-1.60817	0.0443877	0.410881	nucleus
P14174	17.4287	18.5075	1.07873	17.9681	4.15956	0.000208251	0.00106167	0.236006	0.859967	MIF	P14174	1.1427	1.69066	0.0345553	0.368008	nucleus
Q92841	14.7863	15.4497	0.663452	15.118	2.24363	0.031567	0.0618961	0.587789	0.938632	DDX17	Q92841	0.341396	0.505063	0.527784	0.892283	nucleus
O00487	15.1962	15.7309	0.534754	15.4636	6.03254	8.20712e-07	1.46154e-05	0.0697382	0.64472	PSMD14	O00487	0.272579	0.40313	0.614288	0.906026	nucleus
P62249	16.7373	17.2185	0.481186	16.9779	4.21327	0.000178342	0.000931104	0.228955	0.856275	RPS16	P62249	0.444143	0.656792	0.411605	0.865954	nucleus
Q6NZI2	14.5172	16.0586	1.54071	15.3983	3.02187	0.00514565	0.0142024	0.421848	0.916507	CAVIN1	Q6NZI2	1.18008	1.74629	0.0290301	0.337729	nucleus
P26373	15.836	16.3254	0.613188	16.0506	1.71287	0.0979628	0.164325	0.715918	0.949055	RPL13	P26373	0.320652	0.474108	0.553386	0.896751	nucleus
P61247	15.6024	16.2157	0.588515	16.0336	1.88367	0.0714985	0.125759	0.67358	0.946026	RPS3A	P61247	0.41045	0.606916	0.448019	0.875493	nucleus
Q13228	18.0957	16.501	-1.75717	17.4099	-6.74921	1.59456e-07	3.98639e-06	0.0132876	0.388352	SELENBP1	Q13228	-1.43329	-2.1223	0.00797454	0.156634	nucleus
Q96IU4	17.5378	16.7868	-0.750973	17.1623	-4.56246	6.44624e-05	0.000403393	0.0814927	0.679544	ABHD14B	Q96IU4	-0.67107	-0.992977	0.214478	0.770969	nucleus
P09960	15.8008	16.1798	0.378982	15.9903	2.25328	0.0308904	0.0606609	0.585559	0.938413	LTA4H	P09960	0.20513	0.303301	0.704566	0.917068	nucleus
P05455	15.2835	15.704	0.420494	15.4938	3.19157	0.00306667	0.00918588	0.389695	0.910237	SSB	P05455	0.171075	0.252997	0.751791	0.921871	nucleus
P62312	14.8533	15.3965	0.543155	15.143	5.75377	2.32385e-06	3.24839e-05	0.0854231	0.689714	LSM6	P62312	0.230894	0.341565	0.66938	0.913088	nucleus
P13073	18.05	17.0587	-0.823041	17.7147	-3.07099	0.00464761	0.0130215	0.214403	0.848002	COX4I1	P13073	-0.836507	-1.23856	0.121538	0.656066	nucleus
P25311	16.2724	15.6164	-0.65595	15.9444	-3.1387	0.00352562	0.0103695	0.206131	0.842862	AZGP1	P25311	-0.760909	-1.12506	0.159587	0.71467	nucleus
P07305	16.1634	16.3848	0.092369	16.3033	0.213646	0.833033	0.879012	0.889274	0.958575	H1F0	P07305	0.100502	0.148597	0.852629	0.930469	nucleus
Q99460	13.8531	14.7242	0.871105	14.2886	4.95038	2.05149e-05	0.000158746	0.146938	0.792683	PSMD1	Q99460	0.412723	0.611295	0.444751	0.874692	nucleus
P62913	16.3347	16.992	0.657303	16.6633	6.31863	3.51958e-07	7.62575e-06	0.0561822	0.595792	RPL11	P62913	0.561443	0.830142	0.299372	0.824519	nucleus
P09622	17.3229	15.965	-1.27366	16.7067	-4.17863	0.000206027	0.00105447	0.106684	0.735175	DLD	P09622	-1.30942	-1.93713	0.0154499	0.240638	nucleus
Q15393	14.5473	15.2092	0.661879	14.9003	1.95782	0.0591395	0.107376	0.655506	0.94462	SF3B3	Q15393	0.304907	0.45119	0.572725	0.899889	nucleus
Q9H223	15.3671	15.6552	0.182612	15.5608	0.931791	0.358746	0.464512	0.918925	0.959858	EHD4	Q9H223	0.0509201	0.0753008	0.925002	0.935558	nucleus
P68371	18.9011	19.3267	0.425588	19.1139	2.53669	0.0160145	0.0357985	0.521917	0.931418	TUBB4B	P68371	0.704654	1.04486	0.191481	0.750331	nucleus
P30047	15.2651	14.2312	-0.934093	14.9254	-4.17857	0.000345839	0.00157751	0.106689	0.735183	GCHFR	P30047	-1.28604	-1.9019	0.0174252	0.258657	nucleus
P36776	16.3242	15.8231	-0.501184	16.0737	-2.56867	0.0148342	0.0334799	0.283284	0.880546	LONP1	P36776	-0.598565	-0.885029	0.268555	0.808244	nucleus
P29966	13.9797	15.1292	1.14953	14.5545	5.83238	1.48728e-06	2.24821e-05	0.0807359	0.677509	MARCKS	P29966	0.709644	1.05087	0.188941	0.74782	nucleus
Q00688	15.3869	15.6171	0.234693	15.5159	1.6275	0.115433	0.188309	0.737421	0.950467	FKBP3	Q00688	-0.00407349	-0.00602383	0.993992	0.939761	nucleus
Q16186	12.689	13.0374	0.348453	12.8632	3.37832	0.00186016	0.00604553	0.356087	0.90259	ADRM1	Q16186	-0.279991	-0.415669	0.603316	0.90448	nucleus
P09110	17.5214	14.9582	-2.49118	16.4538	-8.39531	2.55088e-09	1.95068e-07	0.00245853	0.2354	ACAA1	P09110	-2.24709	-2.98233	0.000537096	0.0515288	cytoplasm
P05166	17.8837	16.158	-1.72571	17.0784	-5.40644	6.33974e-06	6.64651e-05	0.0428333	0.56371	PCCB	P05166	-1.33035	-1.76599	0.0403881	0.536461	cytoplasm
Q96RP9	15.8127	14.9348	-0.688717	15.5831	-2.81119	0.00934332	0.02318	0.248352	0.865996	GFM1	Q96RP9	-0.935137	-1.24074	0.149837	0.811091	cytoplasm
Q15417	14.7417	14.9582	0.183973	14.8335	1.18146	0.248294	0.351233	0.852778	0.956879	CNN3	Q15417	-0.0749225	-0.0994437	0.90811	0.962993	cytoplasm
Q9UL46	15.4683	16.5351	1.06677	16.0017	7.1914	2.75499e-08	1.11921e-06	0.0276286	0.5012	PSME2	Q9UL46	0.934213	1.2396	0.15021	0.811472	cytoplasm
P04040	17.8569	16.9612	-0.895743	17.409	-2.95416	0.00569291	0.0153543	0.229231	0.856423	CAT	P04040	-0.50624	-0.672002	0.435401	0.925796	cytoplasm
P31948	16.3623	16.9619	0.599692	16.6621	3.98917	0.000339469	0.00155391	0.259384	0.87096	STIP1	P31948	0.662518	0.879009	0.307609	0.89811	cytoplasm
Q99714	17.6092	16.7999	-0.809293	17.2046	-4.25629	0.000157465	0.000856506	0.101143	0.72466	HSD17B10	Q99714	-0.473926	-0.629019	0.465334	0.930236	cytoplasm
Q15833	14.1619	13.5953	-0.560191	13.9108	-3.5807	0.00116929	0.00408622	0.157771	0.80413	STXBP2	Q15833	-0.984727	-1.30751	0.129114	0.787222	cytoplasm
P26038	18.374	18.3009	-0.0730973	18.3374	-0.51573	0.609423	0.704222	0.700977	0.948026	MSN	P26038	0.429418	0.570235	0.508059	0.935726	cytoplasm
Q9BUR5	15.1985	14.1303	-1.06815	14.81	-3.54379	0.00168625	0.00556376	0.161447	0.807732	APOO	Q9BUR5	-1.25969	-1.67162	0.052353	0.600026	cytoplasm
Q9UJ83	18.4982	18.086	-0.344282	18.3379	-2.25106	0.0335853	0.0651654	0.333854	0.896772	HACL1	Q9UJ83	0.117481	0.156022	0.856295	0.960841	cytoplasm
Q8WUM4	15.9881	15.7353	-0.252796	15.8617	-1.38328	0.17571	0.265117	0.499579	0.92857	PDCD6IP	Q8WUM4	-0.271749	-0.36055	0.675593	0.950882	cytoplasm
P53597	18.033	17.1344	-0.898631	17.5837	-4.92733	2.19659e-05	0.000166253	0.0622458	0.61828	SUCLG1	P53597	-0.470632	-0.624807	0.468328	0.930651	cytoplasm
Q8N335	15.8027	14.7075	-0.977058	15.4509	-2.95134	0.00653453	0.0170923	0.229598	0.85662	GPD1L	Q8N335	-1.1546	-1.53193	0.0753902	0.683573	cytoplasm
P08621	15.7871	15.8963	0.137587	15.8621	1.11247	0.27461	0.377372	0.870973	0.957742	SNRNP70	P08621	0.0463316	0.061473	0.943119	0.964317	cytoplasm
Q969V6	16.1666	16.2543	0.164874	16.1954	0.693635	0.496497	0.602657	0.982558	0.96236	MKL1	Q969V6	0.107747	0.142955	0.868215	0.961358	cytoplasm
Q86X76	16.1615	15.8594	-0.23578	16.0654	-1.70893	0.0983086	0.164692	0.432782	0.918445	NIT1	Q86X76	-0.283131	-0.375649	0.66283	0.949983	cytoplasm
P14868	15.9193	17.1958	1.27656	16.5575	5.36164	6.04064e-06	6.45759e-05	0.112184	0.744845	DARS	P14868	1.24256	1.64861	0.0556815	0.614724	cytoplasm
Q14980	13.204	13.7796	0.523072	13.5087	3.30615	0.00248774	0.00773699	0.368852	0.905643	NUMA1	Q14980	-0.0518188	-0.0688661	0.936291	0.964067	cytoplasm
O75390	17.7853	17.5008	-0.284484	17.643	-1.38432	0.175395	0.265117	0.499357	0.928541	CS	O75390	0.0893669	0.118624	0.890489	0.962288	cytoplasm
P31946	17.4446	17.8333	0.388629	17.639	3.34612	0.0020292	0.00649743	0.361748	0.903968	YWHAB	P31946	0.688029	0.913114	0.289219	0.892329	cytoplasm
P15144	18.8321	15.5776	-3.17473	17.5387	-4.52793	9.67847e-05	0.000590705	0.083541	0.684926	ANPEP	P15144	-2.65178	-3.52281	4.33475e-05	0.0122935	cytoplasm
P53621	16.1477	16.4455	0.297733	16.2966	2.22886	0.0326281	0.063593	0.591209	0.938965	COPA	P53621	0.313674	0.416171	0.629065	0.94744	cytoplasm
P02656	16.2014	15.8539	-0.0883001	16.1572	-0.268107	0.790479	0.847174	0.763491	0.952078	APOC3	P02656	-0.3198	-0.424299	0.622382	0.946905	cytoplasm
Q9NYF8	15.7151	14.1367	-1.41635	15.0422	-5.13067	4.07123e-05	0.000274228	0.0532632	0.589888	BCLAF1	Q9NYF8	-1.65701	-2.19856	0.0107157	0.234922	cytoplasm
O75396	14.4195	14.3961	-0.0443148	14.3675	-0.245609	0.807682	0.861351	0.769255	0.95242	SEC22B	O75396	-0.385136	-0.511286	0.552886	0.940628	cytoplasm
Q14019	17.7847	16.6567	-0.989235	17.3084	-3.67696	0.000970125	0.00353267	0.148481	0.794395	COTL1	Q14019	-0.754278	-1.00121	0.245198	0.875406	cytoplasm
O00429	14.4094	14.551	0.122476	14.476	0.808677	0.424754	0.529833	0.951781	0.96119	DNM1L	O00429	-0.222457	-0.295324	0.731765	0.95448	cytoplasm
Q9P2R7	17.4822	15.8377	-1.51823	16.7475	-4.49489	8.29722e-05	0.000513638	0.0855389	0.690003	SUCLA2	Q9P2R7	-1.33689	-1.77428	0.0394578	0.530661	cytoplasm
P55786	16.0853	16.5193	0.434016	16.3023	2.93357	0.0060008	0.0159483	0.439174	0.919536	NPEPPS	P55786	0.436303	0.578873	0.501655	0.934959	cytoplasm
P23246	15.8905	16.2791	0.388648	16.0848	4.67896	4.57645e-05	0.000305097	0.174038	0.819126	SFPQ	P23246	0.34836	0.4622	0.591635	0.9443	cytoplasm
Q8N3K9	16.0455	16.221	0.25041	16.1666	1.00472	0.322437	0.425984	0.899523	0.959028	CMYA5	Q8N3K9	0.169093	0.224347	0.794558	0.957926	cytoplasm
Q16181	15.4106	15.88	0.469358	15.6453	4.17256	0.000200585	0.00103477	0.234284	0.859083	SEPT7	Q16181	0.324189	0.430172	0.617572	0.946514	cytoplasm
O15144	16.4942	16.5955	0.101261	16.5448	0.967154	0.340384	0.445851	0.909511	0.95946	ARPC2	O15144	0.192924	0.255969	0.766391	0.956447	cytoplasm
Q15366	16.5109	16.8424	0.412003	16.643	1.26039	0.216486	0.314098	0.832057	0.955852	PCBP2	Q15366	0.426769	0.566232	0.511042	0.936077	cytoplasm
O94986	19.0337	19.7467	0.71301	19.3902	5.34777	6.29547e-06	6.64651e-05	0.11324	0.746622	CEP152	O94986	1.35972	1.80671	0.0359914	0.507711	cytoplasm
P08754	13.5114	13.7962	0.284844	13.6538	2.28169	0.028974	0.057418	0.57902	0.93776	GNAI3	P08754	-0.275431	-0.365923	0.67104	0.950565	cytoplasm
Q9Y4F1	14.4807	13.1204	-1.36034	13.8459	-3.62965	0.00099208	0.00360252	0.152994	0.799242	FARP1	Q9Y4F1	-1.70875	-2.26836	0.00846724	0.197285	cytoplasm
P04843	15.6586	16.0702	0.411589	15.8644	2.13388	0.0402446	0.0762653	0.613411	0.941044	RPN1	P04843	0.320616	0.425405	0.621475	0.946832	cytoplasm
P07585	16.7559	16.5911	-0.164853	16.701	-0.5891	0.560964	0.66477	0.682815	0.946717	DCN	P07585	-0.0159814	-0.0212047	0.980364	0.965626	cytoplasm
P05109	14.1238	14.2922	0.18109	14.2547	0.421175	0.677443	0.756595	0.944532	0.960904	S100A8	P05109	-0.258068	-0.342669	0.690829	0.951913	cytoplasm
Q9NP58	17.555	18.9212	1.28226	18.2285	8.99834	7.82435e-10	7.82435e-08	0.00497061	0.302267	ABCB6	Q9NP58	1.6897	2.2426	0.0092426	0.210787	cytoplasm
O75489	17.0571	15.6294	-1.42773	16.3908	-4.9269	2.53681e-05	0.000186319	0.0622663	0.618358	NDUFS3	O75489	-1.21304	-1.60963	0.0617235	0.638816	cytoplasm
P50914	16.405	16.6312	0.127635	16.5792	0.805497	0.427187	0.531312	0.952631	0.961223	RPL14	P50914	0.298387	0.395892	0.645871	0.948737	cytoplasm
Q9HC35	14.1069	14.2928	0.313641	14.2761	0.809721	0.425874	0.530303	0.951502	0.961179	EML4	Q9HC35	-0.244248	-0.324324	0.706592	0.952935	cytoplasm
P21980	15.9706	17.4722	1.50161	16.7214	2.94539	0.00582223	0.0155739	0.436833	0.91914	TGM2	P21980	1.47883	1.96207	0.0227657	0.3948	cytoplasm
P06733	20.1552	20.5128	0.35757	20.334	1.58654	0.121994	0.196764	0.747815	0.951122	ENO1	P06733	1.2494	1.66249	0.0536535	0.6059	cytoplasm
Q8N8N7	14.915	14.8948	-0.00483299	15.1082	-0.0115844	0.990859	0.993917	0.829915	0.955743	PTGR2	Q8N8N7	-0.273706	-0.363255	0.6733	0.950723	cytoplasm
Q9BUF5	14.49	14.1809	-0.394748	14.323	-1.1287	0.269113	0.371387	0.555381	0.935283	TUBB6	Q9BUF5	-0.655528	-0.870203	0.31248	0.899539	cytoplasm
P35580	16.5754	16.1449	-0.430484	16.3601	-2.67235	0.0115368	0.0271208	0.267962	0.874573	MYH10	P35580	-0.321074	-0.426001	0.620987	0.946792	cytoplasm
Q12792	12.9814	13.1218	0.176495	13.0668	1.16877	0.25098	0.353111	0.856118	0.95704	TWF1	Q12792	-0.535701	-0.71212	0.408494	0.921293	cytoplasm
Q96C23	17.0101	15.7763	-1.23381	16.3932	-3.93575	0.000395236	0.00175961	0.12558	0.765685	GALM	Q96C23	-1.02939	-1.36592	0.112876	0.763841	cytoplasm
P49189	17.4968	16.9253	-0.571497	17.2111	-1.78548	0.083222	0.143107	0.417865	0.915778	ALDH9A1	P49189	-0.26069	-0.345982	0.687996	0.951724	cytoplasm
P18206	17.0741	16.8571	-0.217014	16.9656	-1.231	0.226879	0.326264	0.532597	0.9327	VCL	P18206	0.00140562	0.00186519	0.998273	0.966222	cytoplasm
Q9HBL0	15.9955	15.3813	-0.218632	15.8934	-0.438209	0.664219	0.747436	0.720354	0.949353	TNS1	Q9HBL0	-0.631517	-0.837881	0.330794	0.90457	cytoplasm
P09496	16.9317	17.0303	0.0986598	16.981	0.896296	0.376478	0.482188	0.928386	0.960251	CLTA	P09496	0.285942	0.379415	0.659661	0.949755	cytoplasm
P14866	15.9652	16.4088	0.42614	16.2099	4.05691	0.000304011	0.00143194	0.249904	0.866717	HNRNPL	P14866	0.419628	0.556754	0.51814	0.936897	cytoplasm
O00592	16.5155	15.3595	-1.15602	16.0338	-7.68667	4.152e-08	1.54217e-06	0.00526137	0.306983	PODXL	O00592	-1.0597	-1.406	0.102696	0.746369	cytoplasm
P62937	19.2879	19.6229	0.334993	19.4554	2.29686	0.0279956	0.0560774	0.575544	0.937408	PPIA	P62937	1.03727	1.37865	0.109559	0.758419	cytoplasm
Q9NZ45	16.714	15.8686	-0.834636	16.2076	-2.54973	0.0168767	0.037249	0.286146	0.881599	CISD1	Q9NZ45	-0.705654	-0.936282	0.277157	0.888167	cytoplasm
O43684	13.9562	14.2856	0.285055	14.1476	2.42477	0.0210343	0.0449008	0.546618	0.934313	BUB3	O43684	-0.133664	-0.177507	0.836768	0.959964	cytoplasm
P68366	17.5723	17.4312	-0.141125	17.5017	-0.392901	0.696876	0.773646	0.731764	0.950104	TUBA4A	P68366	0.186174	0.247095	0.774266	0.956871	cytoplasm
P48643	16.1635	16.3373	0.173862	16.2504	0.592723	0.557339	0.661077	0.990423	0.962648	CCT5	P48643	0.193237	0.25638	0.766027	0.956428	cytoplasm
Q8NI22	14.9309	14.9751	0.0332474	14.9606	0.228209	0.821539	0.870693	0.893138	0.958747	MCFD2	Q8NI22	-0.205851	-0.273198	0.751171	0.955604	cytoplasm
P34896	18.1024	17.179	-0.752524	17.7799	-4.21807	0.000213893	0.00108195	0.103841	0.729881	SHMT1	P34896	-0.480278	-0.637644	0.459238	0.929375	cytoplasm
Q9UHV9	14.9911	15.4803	0.466513	15.2486	3.03461	0.00479203	0.0133683	0.41938	0.916057	PFDN2	Q9UHV9	0.252362	0.334916	0.697474	0.952349	cytoplasm
P25789	16.737	17.2973	0.56027	17.0171	4.91633	2.26939e-05	0.000169552	0.15015	0.796214	PSMA4	P25789	0.705002	0.935421	0.277599	0.888325	cytoplasm
P27105	14.0576	14.4712	0.41364	14.2782	2.42426	0.0212499	0.0452867	0.546732	0.934326	STOM	P27105	-0.0272563	-0.0361935	0.966491	0.96515	cytoplasm
P41250	14.3375	14.8249	0.468067	14.5941	2.21608	0.0340202	0.0656414	0.594174	0.939251	GARS	P41250	0.107694	0.142977	0.868195	0.961357	cytoplasm
P63173	16.2934	16.7121	0.418694	16.5028	3.24663	0.00264939	0.00812497	0.37959	0.908067	RPL38	P63173	0.466479	0.618909	0.472537	0.931226	cytoplasm
P30050	16.266	16.7113	0.445277	16.4886	3.58711	0.00105081	0.00377362	0.32075	0.893007	RPL12	P30050	0.487064	0.64622	0.453221	0.928505	cytoplasm
O00244	16.7716	16.5366	-0.220285	16.6576	-1.95601	0.0596554	0.107861	0.385743	0.9094	ATOX1	O00244	-0.0827033	-0.109734	0.89865	0.962618	cytoplasm
Q16775	16.7395	15.3269	-1.41258	16.0332	-8.05147	2.40591e-09	1.95068e-07	0.00357967	0.272799	HAGH	Q16775	-1.26731	-1.68151	0.0509735	0.593601	cytoplasm
P38646	18.4211	18.4848	0.0637239	18.4529	0.414195	0.681366	0.759019	0.942667	0.96083	HSPA9	P38646	0.576532	0.765622	0.374194	0.914694	cytoplasm
Q9UHG3	16.6925	15.7911	-0.901366	16.2418	-4.25849	0.000156463	0.000854629	0.100989	0.724356	PCYOX1	Q9UHG3	-0.766358	-1.01682	0.237917	0.872081	cytoplasm
Q01082	17.0978	17.0306	-0.0671341	17.0642	-0.608159	0.547175	0.651996	0.678126	0.946369	SPTBN1	Q01082	0.156451	0.207604	0.809584	0.958675	cytoplasm
P61158	16.2139	16.0298	-0.184117	16.1218	-0.714173	0.480057	0.587088	0.652278	0.944362	ACTR3	P61158	-0.153715	-0.203943	0.812879	0.958836	cytoplasm
Q71UM5	15.3984	15.6642	0.296473	15.5462	2.41349	0.0217852	0.0460273	0.549142	0.934595	RPS27	Q71UM5	0.117966	0.156532	0.85583	0.960821	cytoplasm
P62829	15.6655	16.2415	0.546111	15.9866	2.92737	0.00629127	0.016556	0.440406	0.919743	RPL23	P62829	0.486497	0.645502	0.453723	0.928578	cytoplasm
P31689	14.6869	14.5204	-0.203347	14.608	-1.20864	0.237861	0.339057	0.537536	0.933277	DNAJA1	P31689	-0.469858	-0.623656	0.469147	0.930764	cytoplasm
Q15063	15.2553	17.669	2.41375	16.2898	5.13554	1.65154e-05	0.000134187	0.130388	0.772359	POSTN	Q15063	2.23463	2.96532	0.000577859	0.0529553	cytoplasm
P67809	13.2834	13.5072	0.223823	13.3953	1.01323	0.318199	0.4221	0.897264	0.958929	YBX1	P67809	-0.386286	-0.513321	0.551307	0.940468	cytoplasm
P23381	15.218	15.7964	0.578432	15.5072	2.33319	0.0257709	0.0525113	0.567255	0.936551	WARS	P23381	0.391155	0.519064	0.546862	0.940013	cytoplasm
P12109	16.6941	16.8948	0.43995	16.9069	1.3475	0.18712	0.277689	0.809323	0.954668	COL6A1	P12109	0.33603	0.445853	0.604811	0.945447	cytoplasm
P07195	20.8129	19.7901	-1.02277	20.3015	-7.46844	1.24513e-08	6.64036e-07	0.00658086	0.324328	LDHB	P07195	0.0128095	0.0170626	0.984199	0.965756	cytoplasm
P35221	15.2662	15.2281	-0.03817	15.2472	-0.198818	0.843605	0.886311	0.781284	0.953118	CTNNA1	P35221	-0.214893	-0.285158	0.740661	0.955003	cytoplasm
P10768	15.9073	15.996	0.0887523	15.9516	0.608884	0.5467	0.651996	0.99475	0.962804	ESD	P10768	0.0521311	0.0691667	0.936014	0.964056	cytoplasm
Q86XW9	17.2618	16.5702	-0.672696	16.8841	-5.06604	1.69714e-05	0.00013619	0.0559927	0.595424	NME9	Q86XW9	-0.432196	-0.573542	0.505602	0.935434	cytoplasm
O60664	14.3856	15.5717	1.18608	14.9787	4.7399	3.82382e-05	0.000259704	0.16765	0.813519	PLIN3	O60664	0.816887	1.08448	0.208125	0.8564	cytoplasm
P35637	15.8909	16.118	0.235138	16.0095	1.55614	0.131082	0.208321	0.755558	0.951599	FUS	P35637	0.186937	0.248026	0.773439	0.956827	cytoplasm
P62495	16.2075	16.15	-0.0574817	16.1787	-0.34167	0.734729	0.799956	0.744737	0.95093	ETF1	P62495	-0.0284875	-0.0377961	0.965009	0.965099	cytoplasm
Q9NYL9	14.5988	13.462	-1.15683	14.0802	-5.4987	5.37079e-06	6.04491e-05	0.0397543	0.553986	TMOD3	Q9NYL9	-1.45934	-1.93712	0.0245516	0.412981	cytoplasm
Q99536	16.991	17.1291	0.138161	17.0601	0.70785	0.483924	0.590706	0.978752	0.962219	VAT1	Q99536	0.338406	0.449037	0.602235	0.945226	cytoplasm
P31153	16.0073	15.9736	0.0667274	16.0053	0.357827	0.722854	0.792605	0.927624	0.96022	MAT2A	P31153	-0.0483709	-0.0641772	0.940621	0.964226	cytoplasm
Q9BPX5	16.2944	15.9581	-0.336254	16.1262	-2.69173	0.0110016	0.0261943	0.265164	0.873417	ARPC5L	Q9BPX5	-0.288265	-0.38246	0.657104	0.949569	cytoplasm
Q99426	14.6254	14.8886	0.287878	14.7647	2.57874	0.0146297	0.0330758	0.512785	0.930281	TBCB	Q99426	-0.0536518	-0.0712161	0.934122	0.963986	cytoplasm
Q99459	16.5329	17.2709	0.626536	16.9082	2.9818	0.00721981	0.0186967	0.429659	0.9179	CDC5L	Q99459	0.838116	1.112	0.196813	0.849389	cytoplasm
P22307	16.6992	15.3269	-1.37228	16.013	-7.66883	7.04614e-09	4.16363e-07	0.00535951	0.30849	SCP2	P22307	-1.23581	-1.63971	0.0570165	0.62032	cytoplasm
P06576	20.402	19.4761	-0.925889	19.939	-4.24892	0.000160862	0.000860579	0.101659	0.725674	ATP5F1B	P06576	0.0198741	0.026455	0.975504	0.965461	cytoplasm
Q08AM6	13.1446	13.4484	0.202448	13.3757	0.456003	0.652093	0.736508	0.953839	0.961271	VAC14	Q08AM6	-0.33667	-0.447458	0.603512	0.945336	cytoplasm
P25685	12.9483	13.8785	1.01555	13.4169	3.30034	0.00305888	0.00918371	0.369893	0.905883	DNAJB1	P25685	0.246911	0.328238	0.703218	0.95272	cytoplasm
Q9NQC3	15.796	16.7963	0.91929	16.4217	3.57085	0.00128398	0.00441582	0.323418	0.893795	RTN4	Q9NQC3	0.939342	1.24632	0.148013	0.809207	cytoplasm
P61604	20.4354	19.5759	-0.859503	20.0057	-4.07475	0.000265754	0.00128431	0.11447	0.74866	HSPE1	P61604	0.0935706	0.124561	0.885046	0.962065	cytoplasm
Q15843	15.2763	15.5555	0.279204	15.4159	1.07068	0.291952	0.393303	0.882028	0.958249	NEDD8	Q15843	0.104671	0.138895	0.871925	0.961516	cytoplasm
P61978	17.7136	18.2177	0.504097	17.9656	5.07588	1.41355e-05	0.000119325	0.135555	0.77912	HNRNPK	P61978	0.862278	1.14452	0.184036	0.8406	cytoplasm
P18124	15.5642	16.4609	0.896698	16.0126	3.902	0.000434986	0.00189124	0.271945	0.876182	RPL7	P18124	0.785107	1.04173	0.226617	0.866554	cytoplasm
P54578	16.2471	16.7833	0.536228	16.5152	3.85021	0.000503656	0.00213275	0.279602	0.879163	USP14	P54578	0.57388	0.761404	0.376832	0.91524	cytoplasm
O15305	14.9606	15.7402	0.76474	15.3701	5.95449	1.15873e-06	1.83701e-05	0.0738709	0.657795	PMM2	O15305	0.536022	0.711378	0.408983	0.921379	cytoplasm
Q9Y224	14.4234	14.163	-0.260451	14.2932	-1.77636	0.0847387	0.14533	0.419626	0.916102	RTRAF	Q9Y224	-0.621383	-0.824912	0.338334	0.906497	cytoplasm
Q9Y5S9	14.838	15.0871	0.236569	15.0059	1.76675	0.0896931	0.152648	0.702461	0.94813	RBM8A	Q9Y5S9	-0.0212229	-0.0281674	0.973919	0.965407	cytoplasm
P25787	16.1028	16.4937	0.390869	16.2983	2.76103	0.00927028	0.0230428	0.474188	0.925032	PSMA2	P25787	0.396994	0.526718	0.540966	0.939399	cytoplasm
P53680	16.412	16.3499	-0.101425	16.3903	-1.06178	0.297547	0.399186	0.570539	0.936893	AP2S1	P53680	0.01167	0.0154835	0.985662	0.965805	cytoplasm
P60660	17.9054	18.231	0.325638	18.0682	2.03314	0.0500066	0.0916905	0.637353	0.943133	MYL6	P60660	0.725733	0.963396	0.263482	0.883041	cytoplasm
Q96HC4	15.0768	14.8393	-0.237445	14.975	-1.02749	0.312524	0.41542	0.578383	0.937696	PDLIM5	Q96HC4	-0.455581	-0.604591	0.482842	0.932595	cytoplasm
Q13148	15.0792	14.5302	-0.416329	14.8777	-1.47726	0.149212	0.232306	0.479758	0.925838	TARDBP	Q13148	-0.766588	-1.01732	0.237688	0.871974	cytoplasm
P50440	19.066	16.8168	-2.23418	18.2617	-6.67185	3.99023e-07	8.19425e-06	0.0142854	0.396807	GATM	P50440	-1.59541	-2.11996	0.0138702	0.28441	cytoplasm
O94925	17.0956	15.6254	-1.4702	16.3605	-5.89035	1.25185e-06	1.93738e-05	0.0286891	0.507055	GLS	O94925	-1.24708	-1.65483	0.0547655	0.610788	cytoplasm
P84103	16.7885	17.2179	0.42935	17.0032	4.10712	0.000242173	0.00119252	0.243036	0.863465	SRSF3	P84103	0.585343	0.776661	0.367345	0.913241	cytoplasm
P24539	17.0389	15.2463	-1.79256	16.1426	-4.57687	6.17934e-05	0.000391251	0.0806505	0.677278	ATP5PB	P24539	-1.58186	-2.09902	0.0148383	0.298339	cytoplasm
P08729	16.6879	17.6762	1.26181	17.2286	2.99792	0.00546444	0.0148304	0.426507	0.917344	KRT7	P08729	1.12229	1.48907	0.0839267	0.706306	cytoplasm
P62258	17.8989	18.2985	0.399613	18.0987	2.92377	0.00615289	0.0162908	0.441123	0.919863	YWHAE	P62258	0.798287	1.0597	0.218704	0.86239	cytoplasm
Q05707	16.3935	16.142	-0.231969	16.3168	-0.812911	0.423234	0.528869	0.628573	0.942384	COL14A1	Q05707	-0.181814	-0.241226	0.779488	0.957148	cytoplasm
P32119	18.9134	18.7162	-0.197231	18.8148	-0.756355	0.454712	0.559568	0.642106	0.94353	PRDX2	P32119	0.423185	0.562234	0.51403	0.936425	cytoplasm
O14874	15.2864	15.2002	-0.0461478	15.2641	-0.369292	0.7143	0.787112	0.737733	0.950487	BCKDK	O14874	-0.258555	-0.343095	0.690464	0.951889	cytoplasm
Q8TCS8	13.8178	14.4321	0.614266	14.0226	2.09766	0.045975	0.0855043	0.621974	0.941808	PNPT1	Q8TCS8	0.120965	0.160661	0.852071	0.960655	cytoplasm
Q8NE62	17.0985	15.0615	-2.01729	16.2766	-4.36043	0.000153222	0.000840457	0.0940737	0.709971	CHDH	Q8NE62	-1.81325	-2.40611	0.00522644	0.151638	cytoplasm
P38919	15.6514	16.1726	0.479598	15.9405	3.55865	0.00116862	0.00408622	0.325429	0.894382	EIF4A3	P38919	0.428632	0.568725	0.509183	0.935859	cytoplasm
O75368	16.7168	16.7773	0.0605031	16.7471	0.43657	0.665218	0.747436	0.948645	0.961067	SH3BGRL	O75368	0.200823	0.266458	0.757114	0.955937	cytoplasm
Q16134	16.1405	15.2043	-0.852985	15.8334	-3.24028	0.00320366	0.00950857	0.194162	0.834776	ETFDH	Q16134	-0.921833	-1.22306	0.15573	0.816931	cytoplasm
P13797	15.9805	15.488	-0.492516	15.7343	-3.52137	0.00141456	0.00482657	0.163711	0.809886	PLS3	P13797	-0.513119	-0.680794	0.429419	0.92484	cytoplasm
P16219	16.4898	15.4849	-1.00492	15.9874	-2.47922	0.0183542	0.0400343	0.29697	0.885421	ACADS	P16219	-0.91421	-1.21296	0.159172	0.820177	cytoplasm
P50995	15.836	15.3777	-0.458308	15.6068	-1.43802	0.159686	0.24509	0.487981	0.926996	ANXA11	P50995	-0.510507	-0.677339	0.431764	0.925218	cytoplasm
P49327	13.774	15.2663	1.36536	14.4913	2.50095	0.0225302	0.0470888	0.529743	0.932362	FASN	P49327	0.989444	1.3142	0.127168	0.784667	cytoplasm
P49914	14.7027	13.2493	-1.40098	14.1983	-6.29391	1.05172e-06	1.70905e-05	0.0201703	0.452025	MTHFS	P49914	-1.75327	-2.32714	0.00691162	0.171353	cytoplasm
Q10567	18.0207	17.6172	-0.40349	17.8189	-3.28071	0.00241891	0.0075591	0.189542	0.831427	AP1B1	Q10567	0.021811	0.0289559	0.973189	0.965382	cytoplasm
Q9BRF8	15.1241	14.9364	-0.187685	15.0303	-0.79833	0.430291	0.532741	0.63205	0.942683	CPPED1	Q9BRF8	-0.395469	-0.524806	0.542435	0.939553	cytoplasm
Q9Y5X3	15.7102	15.3637	-0.346511	15.5369	-1.92821	0.0623221	0.112059	0.390874	0.910483	SNX5	Q9Y5X3	-0.426202	-0.565494	0.511593	0.936141	cytoplasm
P52907	15.2688	15.7218	0.452964	15.4953	2.4825	0.0182126	0.0398327	0.533804	0.932842	CAPZA1	P52907	0.276797	0.367304	0.669872	0.950483	cytoplasm
Q99832	16.3001	16.5278	0.227677	16.4139	0.853849	0.399241	0.505368	0.939713	0.960711	CCT7	Q99832	0.276916	0.367403	0.669788	0.950477	cytoplasm
Q9UNZ2	14.7336	15.3062	0.572595	15.0199	1.57626	0.124345	0.19883	0.750431	0.951284	NSFL1C	Q9UNZ2	0.279456	0.370921	0.666816	0.950267	cytoplasm
Q8NCW5	15.1628	15.0046	-0.114265	15.1095	-0.928913	0.359983	0.46565	0.601206	0.939919	NAXE	Q8NCW5	-0.357502	-0.474416	0.581876	0.943418	cytoplasm
Q13867	16.1544	16.5369	0.382513	16.3329	3.77736	0.000661755	0.00262746	0.290619	0.883209	BLMH	Q13867	0.39991	0.530587	0.537998	0.939085	cytoplasm
P24821	16.6033	16.5387	-0.0645785	16.571	-0.14892	0.882508	0.91571	0.79417	0.953843	TNC	P24821	0.0509355	0.0675814	0.937478	0.96411	cytoplasm
Q9NX63	15.8841	15.2304	-0.653697	15.5572	-3.19295	0.00305543	0.00918371	0.199674	0.8386	CHCHD3	Q9NX63	-0.695383	-0.922626	0.284225	0.890644	cytoplasm
Q05682	16.1239	15.9831	-0.140877	16.0535	-0.36135	0.720102	0.791321	0.739744	0.950615	CALD1	Q05682	-0.130137	-0.172661	0.841164	0.960165	cytoplasm
P14625	18.6844	19.3023	0.617958	18.9934	2.71813	0.0103093	0.0248647	0.483125	0.926317	HSP90B1	P14625	1.18832	1.57842	0.0669436	0.65733	cytoplasm
Q01105	16.5793	17.2461	0.666827	16.9127	5.66064	2.4793e-06	3.39273e-05	0.0912583	0.703675	SET	Q01105	0.777089	1.03104	0.231419	0.86896	cytoplasm
Q13347	13.2232	13.3715	0.114	13.3304	0.65509	0.518042	0.623569	0.992878	0.962737	EIF3I	Q13347	-0.474991	-0.631241	0.463759	0.930016	cytoplasm
P28072	15.9905	15.6482	-0.24029	15.9104	-1.36564	0.183947	0.274657	0.503347	0.929067	PSMB6	P28072	-0.360691	-0.478556	0.578585	0.943115	cytoplasm
Q9NSE4	15.4624	15.041	-0.420723	15.291	-1.59527	0.121656	0.196463	0.455488	0.922194	IARS2	Q9NSE4	-0.555245	-0.736754	0.392474	0.918343	cytoplasm
P54727	16.2623	16.5712	0.308872	16.4167	2.39243	0.0224847	0.0470694	0.553864	0.935117	RAD23B	P54727	0.349849	0.464167	0.590059	0.944159	cytoplasm
P13861	15.1937	14.6187	-0.574992	14.9254	-2.74401	0.00992262	0.024247	0.257713	0.870232	PRKAR2A	P13861	-0.767569	-1.01858	0.237109	0.871701	cytoplasm
P21281	17.1661	15.642	-1.52408	16.404	-6.64104	1.36364e-07	3.54547e-06	0.0147009	0.400085	ATP6V1B2	P21281	-1.28557	-1.70594	0.0476967	0.577478	cytoplasm
P33121	16.8129	15.8729	-0.810771	16.4495	-2.30413	0.0281814	0.0563628	0.325021	0.894264	ACSL1	P33121	-0.778652	-1.03316	0.230461	0.868487	cytoplasm
P11310	19.1733	17.0705	-2.10286	18.1219	-7.15067	3.09819e-08	1.2205e-06	0.00903581	0.345476	ACADM	P11310	-1.42564	-1.89459	0.0278766	0.444073	cytoplasm
P02511	18.2887	18.1314	-0.157291	18.2101	-0.329071	0.744147	0.807505	0.747938	0.95113	CRYAB	P02511	0.326595	0.433665	0.61472	0.946279	cytoplasm
P23528	17.8144	18.17	0.355586	17.9922	3.09365	0.00396763	0.0114621	0.408062	0.913929	CFL1	P23528	0.735807	0.976713	0.256939	0.880419	cytoplasm
Q13126	14.641	14.8646	0.166759	14.7839	0.79949	0.429799	0.532741	0.954236	0.961286	MTAP	Q13126	-0.0897493	-0.11913	0.890025	0.962269	cytoplasm
P35268	16.449	16.8406	0.391551	16.6448	2.80684	0.00826894	0.0211118	0.464744	0.923625	RPL22	P35268	0.473347	0.628027	0.466038	0.930334	cytoplasm
P52943	14.8546	17.1943	2.39469	15.8639	4.09838	0.000580774	0.00238926	0.244222	0.864038	CRIP2	P52943	2.07298	2.75129	0.00140621	0.072114	cytoplasm
P21796	18.0616	18.3778	0.316156	18.2197	2.66515	0.0117419	0.0274541	0.494288	0.927861	VDAC1	P21796	0.750411	0.996257	0.247542	0.876441	cytoplasm
Q15257	15.9826	15.2304	-0.752182	15.6065	-3.66856	0.000838319	0.00313165	0.149275	0.795265	PTPA	Q15257	-0.772345	-1.02473	0.234288	0.870357	cytoplasm
P27144	18.5943	17.2724	-1.32195	17.9774	-6.83194	1.07291e-07	2.9058e-06	0.0122892	0.37896	AK4	P27144	-0.771276	-1.02439	0.234443	0.870431	cytoplasm
Q5T447	15.7485	16.3728	0.677311	16.0732	5.25745	1.0677e-05	9.91437e-05	0.120307	0.757902	HECTD3	Q5T447	0.552945	0.733656	0.394468	0.918722	cytoplasm
P62263	15.6695	16.013	0.34349	15.8412	2.30426	0.0275284	0.0553122	0.573849	0.937235	RPS14	P62263	0.254902	0.338212	0.694646	0.952164	cytoplasm
P30039	17.5577	15.6102	-1.76758	16.8375	-3.49939	0.00154876	0.00518914	0.165954	0.811972	PBLD	P30039	-1.62337	-2.15456	0.0123925	0.26205	cytoplasm
P02751	16.3699	16.5487	0.178805	16.4593	0.525705	0.602549	0.698141	0.972482	0.961985	FN1	P02751	0.243294	0.322796	0.70791	0.953019	cytoplasm
P29401	17.7936	17.4366	-0.356949	17.6151	-1.43602	0.16025	0.245666	0.488401	0.927055	TKT	P29401	0.018709	0.0248341	0.977005	0.965512	cytoplasm
P09651	14.2502	15.058	0.807833	14.6541	3.53097	0.00122666	0.00424111	0.330019	0.895698	HNRNPA1	P09651	0.409039	0.543082	0.528468	0.938054	cytoplasm
P01023	16.3002	17.283	0.982797	16.7916	4.13342	0.000224534	0.00112701	0.239492	0.861724	A2M	P01023	1.03207	1.36931	0.111985	0.762408	cytoplasm
Q9BV20	14.159	14.242	0.011635	14.228	0.0618261	0.951271	0.964627	0.849173	0.956704	MRI1	Q9BV20	-0.335757	-0.445816	0.604841	0.945449	cytoplasm
O75947	17.8834	16.5407	-1.34269	17.212	-5.28609	7.56451e-06	7.6827e-05	0.0471511	0.575657	ATP5PD	O75947	-0.947399	-1.25763	0.144368	0.805328	cytoplasm
Q16718	16.43	15.5812	-0.810356	16.0379	-5.2616	8.84064e-06	8.77315e-05	0.0480732	0.577987	NDUFA5	Q16718	-0.771127	-1.02311	0.235026	0.870711	cytoplasm
P08758	18.6663	19.4872	0.820897	19.0767	4.73886	3.83563e-05	0.000259704	0.167758	0.813617	ANXA5	P08758	1.3873	1.8427	0.0324528	0.481846	cytoplasm
O75970	16.7468	17.6583	0.869872	17.3217	3.12676	0.00464766	0.0130215	0.401794	0.912704	MPDZ	O75970	1.0584	1.40432	0.103108	0.747126	cytoplasm
P01008	15.8297	16.1738	0.231895	16.0699	0.573212	0.570694	0.67507	0.985199	0.962457	SERPINC1	P01008	0.290557	0.385511	0.654546	0.949382	cytoplasm
Q9UKK9	15.5526	15.5696	0.0169636	15.5611	0.1454	0.885265	0.917739	0.871207	0.957752	NUDT5	Q9UKK9	-0.0971745	-0.128938	0.881036	0.961899	cytoplasm
Q9HCC0	17.256	15.7476	-1.43993	16.5592	-3.74232	0.000704573	0.00274235	0.142417	0.787501	MCCC2	Q9HCC0	-1.25025	-1.65913	0.0541384	0.608047	cytoplasm
P78417	17.3344	17.6431	0.308649	17.4887	2.39762	0.0222159	0.0468083	0.552699	0.934989	GSTO1	P78417	0.583957	0.774957	0.368397	0.913467	cytoplasm
P36955	15.7175	15.8676	0.150131	15.7875	0.799016	0.430252	0.532741	0.954363	0.961291	SERPINF1	P36955	0.0720304	0.0955714	0.911673	0.963132	cytoplasm
Q9UHY7	15.4331	15.8603	0.481478	15.6596	1.75209	0.0917446	0.155499	0.706112	0.948384	ENOPH1	Q9UHY7	0.286921	0.380718	0.658566	0.949676	cytoplasm
Q99729	14.8593	15.8444	0.985147	15.3518	6.92847	5.89516e-08	1.91657e-06	0.0344914	0.534417	HNRNPAB	Q99729	0.71947	0.954886	0.267723	0.88468	cytoplasm
P60174	19.6098	20.0917	0.481941	19.8507	3.80923	0.000565365	0.00234816	0.285763	0.88146	TPI1	P60174	1.25456	1.6681	0.0528509	0.602296	cytoplasm
Q9Y5P6	15.6128	15.8059	0.203642	15.7318	1.29466	0.207474	0.302034	0.823094	0.955393	GMPPB	Q9Y5P6	0.0920922	0.122192	0.887217	0.962154	cytoplasm
O14773	16.3773	17.1972	0.819915	16.7873	3.6453	0.000894341	0.00332184	0.311325	0.890123	TPP1	O14773	0.886031	1.17556	0.172425	0.831672	cytoplasm
Q96M32	17.7678	17.7168	0.0570086	17.7954	0.153768	0.878741	0.913891	0.873419	0.957855	AK7	Q96M32	0.319018	0.423454	0.623076	0.946961	cytoplasm
Q14974	14.9278	15.7767	0.848854	15.3522	3.76049	0.000648382	0.00259353	0.293211	0.884122	KPNB1	Q14974	0.598161	0.793857	0.356833	0.910913	cytoplasm
P08670	19.7274	20.967	1.23959	20.3472	3.68926	0.000791344	0.00300329	0.304328	0.88788	VIM	P08670	2.03792	2.7101	0.00165766	0.0752189	cytoplasm
Q9NVS9	15.2718	13.7801	-1.1974	14.7657	-3.10032	0.00453722	0.0127671	0.210791	0.8458	PNPO	Q9NVS9	-1.66722	-2.21236	0.0102331	0.227224	cytoplasm
Q13200	14.0405	15.0142	0.973696	14.5274	5.08448	1.37789e-05	0.000117846	0.134801	0.778158	PSMD2	Q13200	0.529075	0.702566	0.414811	0.922398	cytoplasm
P61163	14.4245	14.4097	-0.0148016	14.4171	-0.0840288	0.933533	0.953122	0.811011	0.954759	ACTR1A	P61163	-0.375494	-0.498484	0.562871	0.941619	cytoplasm
P55884	14.686	15.1412	0.33436	14.9914	1.53772	0.134404	0.213079	0.760259	0.951884	EIF3B	P55884	0.151697	0.201352	0.815214	0.958949	cytoplasm
O00233	15.3085	15.2209	-0.0871237	15.2209	-0.472839	0.6398	0.730879	0.711675	0.948767	PSMD9	O00233	-0.255077	-0.338477	0.694419	0.95215	cytoplasm
P04899	14.6876	15.1485	0.46086	14.918	2.98826	0.00521534	0.0143643	0.428394	0.917678	GNAI2	P04899	0.157665	0.209273	0.808083	0.958602	cytoplasm
Q16555	16.8245	17.1995	0.514907	17.0737	2.09704	0.0438375	0.0822349	0.62212	0.941821	DPYSL2	Q16555	0.538868	0.715002	0.4066	0.920955	cytoplasm
P36957	18.4918	17.2133	-1.27858	17.8526	-5.06614	1.45503e-05	0.000122035	0.0559884	0.595415	DLST	P36957	-0.750302	-0.996443	0.247454	0.876402	cytoplasm
P10599	18.2719	17.9297	-0.342226	18.1008	-1.17333	0.24892	0.351431	0.545382	0.934174	TXN	P10599	0.137977	0.183208	0.831603	0.959725	cytoplasm
O00410	13.5354	13.9101	0.310671	13.7708	1.32495	0.195006	0.286126	0.815192	0.95498	IPO5	O00410	-0.180374	-0.239629	0.78091	0.957223	cytoplasm
O75083	17.1789	17.5855	0.406634	17.3822	2.66805	0.0116588	0.027309	0.493673	0.927777	WDR1	O75083	0.647945	0.859822	0.318288	0.90119	cytoplasm
P07437	18.187	18.9085	0.721499	18.5477	5.5631	3.31498e-06	4.353e-05	0.0977093	0.717716	TUBB	P07437	1.18315	1.5709	0.0682546	0.661685	cytoplasm
Q96CW1	16.5168	16.2491	-0.267608	16.3829	-1.92428	0.0628313	0.112663	0.391604	0.910635	AP2M1	Q96CW1	-0.171014	-0.2269	0.792274	0.95781	cytoplasm
Q96AB3	14.4453	15.2127	0.745724	14.8699	1.92311	0.0635258	0.113751	0.663942	0.945286	ISOC2	Q96AB3	0.4112	0.545878	0.526348	0.93782	cytoplasm
P52758	17.6279	16.2939	-1.28486	17.0062	-5.04227	1.6823e-05	0.000135838	0.0570257	0.597405	RIDA	P52758	-0.994537	-1.32001	0.125493	0.782418	cytoplasm
Q14195	12.7351	14.5117	1.98421	13.7889	4.12346	0.000461744	0.00197456	0.24083	0.862386	DPYSL3	Q14195	1.04674	1.39188	0.106196	0.752661	cytoplasm
P30837	17.8663	15.6447	-2.12999	16.9115	-6.10932	9.51915e-07	1.59719e-05	0.0237457	0.477093	ALDH1B1	P30837	-1.83004	-2.42928	0.00480797	0.145655	cytoplasm
Q9H4A4	15.5163	15.5261	0.00981111	15.5212	0.0744845	0.941067	0.956518	0.852503	0.956866	RNPEP	Q9H4A4	-0.112254	-0.148948	0.862744	0.961122	cytoplasm
P09874	14.4407	14.23	-0.137115	14.3744	-0.614147	0.543384	0.649862	0.676656	0.946258	PARP1	P09874	-0.567843	-0.753827	0.381598	0.91621	cytoplasm
O43237	14.6273	15.1935	0.566221	14.9104	3.96847	0.000360106	0.00163114	0.26233	0.872224	DYNC1LI2	O43237	0.249846	0.331639	0.700291	0.952532	cytoplasm
P28482	16.0897	17.009	0.909552	16.6452	3.97222	0.000665637	0.00263018	0.261794	0.871996	MAPK1	P28482	0.922504	1.22395	0.155428	0.81664	cytoplasm
Q9H477	15.1472	15.0966	-0.0506123	15.1236	-0.354157	0.725576	0.793981	0.741568	0.950731	RBKS	Q9H477	-0.253356	-0.336212	0.696362	0.952277	cytoplasm
Q9NR45	15.0014	15.5816	0.580182	15.2915	2.32543	0.0262322	0.0532842	0.56902	0.936736	NANS	Q9NR45	0.345571	0.458613	0.594515	0.944554	cytoplasm
P18859	16.685	15.7889	-0.835283	16.3447	-2.78174	0.00947351	0.0233692	0.252426	0.867873	ATP5PF	P18859	-0.762756	-1.01204	0.240131	0.873111	cytoplasm
P09211	17.6741	18.1649	0.490802	17.9195	1.55813	0.128581	0.205099	0.755049	0.951568	GSTP1	P09211	0.840354	1.1154	0.195449	0.848497	cytoplasm
O14681	16.997	17.1929	0.121067	17.1268	0.543684	0.591765	0.691812	0.977294	0.962165	EI24	O14681	0.397449	0.527383	0.540455	0.939345	cytoplasm
P14314	15.3769	16.031	0.654051	15.704	3.6865	0.000797446	0.00301361	0.304763	0.888022	PRKCSH	P14314	0.501524	0.665488	0.439865	0.926494	cytoplasm
Q08209	18.6486	18.5462	-0.103148	18.6388	-0.545602	0.589891	0.690864	0.693561	0.947499	PPP3CA	Q08209	0.460146	0.611184	0.478082	0.93197	cytoplasm
O60506	15.2393	15.0594	-0.25364	15.1821	-0.960342	0.343959	0.449845	0.593885	0.939223	SYNCRIP	O60506	-0.362558	-0.481112	0.576558	0.942926	cytoplasm
Q9UI12	16.0046	15.3765	-0.610755	15.7558	-1.74533	0.0916754	0.155499	0.425649	0.917191	ATP6V1H	Q9UI12	-0.64346	-0.853725	0.321732	0.902145	cytoplasm
P02652	17.9428	17.8474	-0.095375	17.8951	-0.479649	0.634588	0.72684	0.709972	0.948651	APOA2	P02652	0.312902	0.415381	0.629716	0.947491	cytoplasm
P17655	15.9416	16.5808	0.581154	16.2996	2.40916	0.0218098	0.0460273	0.550111	0.934703	CAPN2	P17655	0.61006	0.809416	0.347486	0.908735	cytoplasm
Q99584	15.8221	16.0605	0.348366	15.9609	2.15492	0.0397371	0.0754134	0.608461	0.940593	S100A13	Q99584	0.183162	0.243019	0.777891	0.957064	cytoplasm
P11279	15.5233	15.2778	-0.181182	15.4356	-0.459836	0.648689	0.735219	0.714929	0.948989	LAMP1	P11279	-0.366088	-0.485754	0.572886	0.942581	cytoplasm
P00740	17.1716	15.8545	-1.28639	16.5491	-7.50121	1.37323e-08	6.78734e-07	0.00636542	0.321874	F9	P00740	-1.07731	-1.42958	0.0970566	0.735529	cytoplasm
P09525	17.6111	19.0782	1.46714	18.3446	8.54029	6.25443e-10	7.82435e-08	0.00792592	0.337222	ANXA4	P09525	1.80292	2.39292	0.00547908	0.155011	cytoplasm
P10644	13.9799	15.0114	1.0046	14.5091	3.27293	0.00271144	0.00825497	0.374822	0.907006	PRKAR1A	P10644	0.573582	0.761706	0.376642	0.915201	cytoplasm
Q9Y696	17.7747	16.9078	-0.866926	17.3412	-3.36646	0.00192078	0.00619607	0.180014	0.824075	CLIC4	Q9Y696	-0.495387	-0.657564	0.44533	0.92733	cytoplasm
P43490	15.0751	16.2229	0.961037	15.8111	3.33976	0.00227951	0.00721014	0.362872	0.904237	NAMPT	P43490	0.929369	1.23334	0.152281	0.813557	cytoplasm
Q9H0E2	15.1783	15.4101	0.193386	15.3134	0.699394	0.493463	0.60118	0.981016	0.962303	TOLLIP	Q9H0E2	0.0358484	0.0475716	0.955967	0.96478	cytoplasm
Q9BPW8	15.9956	15.3839	-0.614479	15.6983	-2.25966	0.03066	0.0603894	0.332412	0.896371	NIPSNAP1	Q9BPW8	-0.628966	-0.834496	0.332752	0.905078	cytoplasm
Q99715	15.5939	15.226	-0.215561	15.5015	-0.477435	0.636563	0.72782	0.710526	0.948689	COL12A1	Q99715	-0.473001	-0.627604	0.466338	0.930376	cytoplasm
Q96CN7	14.6683	15.1064	0.380612	14.9217	2.22359	0.0381287	0.0728931	0.592431	0.939083	ISOC1	Q96CN7	0.130689	0.173469	0.840431	0.960131	cytoplasm
Q9BT09	14.107	13.3464	-0.596352	13.7506	-1.45555	0.160611	0.245929	0.484298	0.926482	CNPY3	Q9BT09	-1.19074	-1.58112	0.0664797	0.655762	cytoplasm
P48444	15.8315	16.1464	0.314891	15.9889	2.58454	0.0142786	0.0323948	0.511533	0.930123	ARCN1	P48444	0.261704	0.347228	0.686932	0.951653	cytoplasm
P02545	18.3308	18.8506	0.519744	18.5907	3.04343	0.00452207	0.0127651	0.417678	0.915744	LMNA	P02545	1.01283	1.34492	0.118518	0.772526	cytoplasm
P56134	16.9865	16.1177	-0.810297	16.5944	-3.62668	0.000969783	0.00353267	0.15328	0.799541	ATP5MF	P56134	-0.669498	-0.888367	0.302488	0.896563	cytoplasm
P00915	17.6038	18.0175	0.413739	17.8106	1.0594	0.296981	0.398837	0.885015	0.958384	CA1	P00915	0.747913	0.992667	0.24925	0.877183	cytoplasm
Q06830	19.3662	19.1533	-0.21289	19.2598	-1.47244	0.150217	0.233591	0.480764	0.925982	PRDX1	Q06830	0.5065	0.673258	0.434544	0.92566	cytoplasm
Q99735	14.6686	14.5223	-0.16161	14.6001	-0.835318	0.41047	0.517065	0.623245	0.94192	MGST2	Q99735	-0.453672	-0.602178	0.484591	0.932822	cytoplasm
P02768	22.5923	22.3554	-0.236893	22.4739	-1.2985	0.202966	0.2968	0.517826	0.930913	ALB	P02768	1.18761	1.58774	0.0653481	0.651876	cytoplasm
P04424	15.845	14.1278	-1.71716	15.0437	-4.44394	0.000101591	0.00061143	0.0886962	0.697702	ASL	P04424	-1.76739	-2.34496	0.00649353	0.167017	cytoplasm
P48735	18.9708	17.5312	-1.43953	18.251	-5.5562	3.38385e-06	4.35545e-05	0.0379319	0.547672	IDH2	P48735	-0.80658	-1.07167	0.213549	0.859535	cytoplasm
P35222	14.4904	14.2596	-0.0804136	14.4529	-0.378856	0.707331	0.783913	0.735313	0.950332	CTNNB1	P35222	-0.577123	-0.766122	0.373882	0.914629	cytoplasm
Q08211	15.9092	16.2174	0.308173	16.0633	2.26173	0.0303089	0.0598807	0.583611	0.93822	DHX9	Q08211	0.27198	0.360859	0.675331	0.950863	cytoplasm
P06865	15.5485	15.4121	-0.136431	15.4803	-0.689204	0.495431	0.602489	0.65833	0.944845	HEXA	P06865	-0.251458	-0.333651	0.698561	0.95242	cytoplasm
P38606	17.9516	16.8252	-1.12642	17.3884	-3.53757	0.00120459	0.00419475	0.162072	0.808331	ATP6V1A	P38606	-0.716209	-0.950781	0.269786	0.885461	cytoplasm
P18077	15.1093	15.6551	0.54803	15.3745	2.70395	0.0108044	0.0258193	0.486098	0.926734	RPL35A	P18077	0.334805	0.444305	0.606065	0.945554	cytoplasm
P55809	15.5141	14.6797	-0.63173	15.2867	-1.36611	0.183357	0.274297	0.503246	0.929054	OXCT1	P55809	-0.956935	-1.26974	0.140545	0.801086	cytoplasm
P40939	18.5335	18.3234	-0.210077	18.4285	-1.10578	0.276682	0.379416	0.56055	0.935841	HADHA	P40939	0.327307	0.434698	0.613877	0.946209	cytoplasm
P08574	16.586	15.6904	-0.710164	16.3129	-2.70436	0.0115897	0.0271961	0.26335	0.872656	CYC1	P08574	-0.783842	-1.04	0.227389	0.866947	cytoplasm
P21266	16.3672	15.3316	-1.06323	16.0281	-4.05748	0.0004128	0.00182531	0.115808	0.750839	GSTM3	P21266	-0.9717	-1.28922	0.134555	0.794054	cytoplasm
Q92499	15.2465	15.3384	0.0983043	15.2924	0.359877	0.721336	0.792007	0.92817	0.960242	DDX1	Q92499	-0.089141	-0.118289	0.890797	0.962301	cytoplasm
P49720	15.1275	15.6326	0.601428	15.4185	2.16876	0.0375068	0.0718097	0.605214	0.940293	PSMB3	P49720	0.297991	0.395448	0.646241	0.948765	cytoplasm
O00115	15.2949	15.2577	-0.0371754	15.275	-0.170364	0.865811	0.903334	0.788625	0.953534	DNASE2	O00115	-0.207646	-0.275539	0.749109	0.955487	cytoplasm
Q53T59	15.9855	16.0618	0.115522	16.0166	1.05917	0.299056	0.400594	0.885076	0.958387	HS1BP3	Q53T59	0.0567303	0.0752684	0.930383	0.963847	cytoplasm
Q04837	15.3158	15.651	0.335161	15.4834	1.15269	0.257182	0.360276	0.860356	0.957242	SSBP1	Q04837	0.169278	0.224625	0.79431	0.957914	cytoplasm
P26639	13.1732	14.9051	1.73187	14.0391	6.89617	6.47537e-08	2.05317e-06	0.0354271	0.53821	TARS	P26639	1.09768	1.45885	0.0904052	0.721491	cytoplasm
Q13155	15.0531	15.1758	0.150816	15.1178	0.916589	0.367307	0.473152	0.922976	0.960027	AIMP2	Q13155	-0.100622	-0.133535	0.876828	0.961723	cytoplasm
Q15847	16.1179	16.8001	0.631006	16.4738	1.45267	0.156503	0.240774	0.78209	0.953164	ADIRF	Q15847	0.691675	0.917691	0.286808	0.891522	cytoplasm
Q9BWW8	15.5962	15.7326	0.136434	15.669	0.717668	0.47824	0.585416	0.976125	0.962121	APOL6	Q9BWW8	0.0318266	0.0422293	0.960907	0.964955	cytoplasm
P55036	16.0355	15.8518	-0.0804866	15.9874	-0.533453	0.598327	0.695352	0.696574	0.947715	PSMD4	P55036	-0.192364	-0.255222	0.767052	0.956483	cytoplasm
P48723	14.5811	14.7952	0.333233	14.7723	1.32425	0.200678	0.293786	0.815374	0.95499	HSPA13	P48723	-0.112385	-0.149181	0.862532	0.961113	cytoplasm
O43426	17.5301	18.0623	0.68724	17.8627	3.18985	0.00314261	0.00937017	0.390012	0.910303	SYNJ1	O43426	0.850211	1.1284	0.190292	0.845028	cytoplasm
P30044	18.7058	18.4529	-0.252892	18.5793	-1.4677	0.151495	0.234178	0.481755	0.926123	PRDX5	P30044	0.322141	0.427903	0.619429	0.946666	cytoplasm
P22695	17.4063	15.0676	-2.33869	16.2369	-5.21652	9.3048e-06	8.92047e-05	0.04981	0.582191	UQCRC2	P22695	-2.04769	-2.71753	0.00160944	0.0746801	cytoplasm
Q6FI81	15.1353	14.643	-0.492327	14.9384	-1.07499	0.29426	0.396002	0.567533	0.93658	CIAPIN1	Q6FI81	-0.697661	-0.925827	0.282557	0.890069	cytoplasm
Q02978	16.4704	15.5258	-0.944557	16.0296	-2.93463	0.00617721	0.0163219	0.231779	0.857777	SLC25A11	Q02978	-0.858094	-1.1385	0.186354	0.84227	cytoplasm
P12277	17.2763	16.8598	-0.416565	17.0819	-0.81792	0.419534	0.524922	0.62738	0.942281	CKB	P12277	-0.153956	-0.204308	0.812551	0.95882	cytoplasm
Q5VWZ2	16.2049	15.5202	-0.704189	15.9031	-3.40953	0.00189948	0.00614421	0.175365	0.820248	LYPLAL1	Q5VWZ2	-0.656288	-0.87074	0.312182	0.899452	cytoplasm
P55008	14.5796	14.755	0.177505	14.7437	0.852976	0.403993	0.510389	0.939946	0.960721	AIF1	P55008	-0.15137	-0.20093	0.815593	0.958967	cytoplasm
P49591	15.6233	16.0145	0.391179	15.8189	2.79764	0.00846149	0.0214424	0.466632	0.92391	SARS	P49591	0.292498	0.3881	0.652378	0.949222	cytoplasm
Q15102	15.5613	15.6605	0.099195	15.6109	0.417143	0.67923	0.757939	0.943455	0.960861	PAFAH1B3	Q15102	-0.0130388	-0.0173008	0.983979	0.965748	cytoplasm
Q00839	17.0267	17.5619	0.535188	17.2943	5.22484	9.07719e-06	8.92047e-05	0.122942	0.761856	HNRNPU	Q00839	0.743237	0.986225	0.252335	0.878502	cytoplasm
Q9H1K1	17.2668	17.9431	0.585812	17.6634	2.48494	0.0208274	0.0445323	0.533266	0.932779	ISCU	Q9H1K1	0.93688	1.24328	0.149005	0.810236	cytoplasm
P09467	18.1442	15.4801	-3.04819	16.955	-5.70056	2.43725e-06	3.37066e-05	0.033667	0.530948	FBP1	P09467	-2.21182	-2.93661	0.000653258	0.0552827	cytoplasm
P07099	16.6545	15.5489	-0.931905	16.3191	-3.15278	0.00398458	0.0114855	0.204441	0.841768	EPHX1	P07099	-0.978949	-1.29888	0.131659	0.790473	cytoplasm
Q15181	17.0657	17.169	0.103306	17.1174	0.672019	0.506171	0.613255	0.988345	0.962572	PPA1	Q15181	0.319885	0.42447	0.622242	0.946894	cytoplasm
Q07075	16.6321	17.3469	0.866547	16.9284	1.65408	0.108344	0.178524	0.730703	0.950035	ENPEP	Q07075	0.83654	1.10993	0.19765	0.849931	cytoplasm
Q9Y5K6	15.8663	15.7966	-0.0696777	15.8338	-0.671468	0.506807	0.613453	0.662642	0.945184	CD2AP	Q9Y5K6	-0.115255	-0.15292	0.859122	0.960965	cytoplasm
P05413	18.3187	17.466	-0.852712	17.8923	-3.0592	0.00434052	0.0123203	0.215867	0.848878	FABP3	P05413	-0.362281	-0.481061	0.576598	0.94293	cytoplasm
Q14204	16.0406	16.6244	0.583792	16.3325	4.55643	6.56139e-05	0.000408125	0.18743	0.82985	DYNC1H1	Q14204	0.57632	0.764644	0.374804	0.914821	cytoplasm
P12110	17.3154	17.8035	0.488154	17.5432	2.41351	0.021784	0.0460273	0.549136	0.934595	COL6A2	P12110	0.759296	1.00764	0.242182	0.87405	cytoplasm
P60842	16.4975	17.1487	0.651183	16.8231	3.70212	0.000763447	0.00293633	0.3023	0.887213	EIF4A1	P60842	0.743577	0.986567	0.252171	0.878433	cytoplasm
P62269	16.1747	16.9835	0.808779	16.5791	5.11674	1.25192e-05	0.000109228	0.132	0.774512	RPS18	P62269	0.830607	1.10202	0.200863	0.851977	cytoplasm
Q9H444	14.2901	14.6374	0.347296	14.4637	2.54728	0.0156143	0.0350581	0.519609	0.931134	CHMP4B	Q9H444	-0.0427853	-0.0568044	0.947432	0.964474	cytoplasm
O00151	15.961	15.379	-0.422901	15.5164	-0.875063	0.390014	0.495297	0.613844	0.941083	PDLIM1	O00151	-0.606856	-0.805164	0.350025	0.909337	cytoplasm
Q92734	16.3043	16.5084	0.23435	16.4177	1.87714	0.0694814	0.123228	0.675181	0.946147	TFG	Q92734	0.254234	0.337309	0.695421	0.952215	cytoplasm
P05165	17.8984	15.7329	-1.81303	17.2941	-4.13461	0.000337823	0.00155184	0.109931	0.740971	PCCA	P05165	-1.76694	-2.34556	0.00647984	0.16687	cytoplasm
Q9UNH7	14.4444	14.5504	0.1423	14.5304	0.973106	0.338668	0.444267	0.907927	0.959392	SNX6	Q9UNH7	-0.250324	-0.332311	0.699712	0.952494	cytoplasm
O15511	16.742	16.6854	-0.0566277	16.7137	-0.285845	0.776753	0.836603	0.758956	0.951805	ARPC5	O15511	0.0892066	0.118363	0.890729	0.962298	cytoplasm
O43143	14.9687	15.357	0.272282	15.2911	0.886321	0.382845	0.48794	0.931047	0.96036	DHX15	O43143	0.146463	0.194376	0.821505	0.95925	cytoplasm
Q13442	16.0108	16.1315	0.0889919	16.0885	0.655898	0.516497	0.622285	0.992661	0.962729	PDAP1	Q13442	0.106728	0.141604	0.86945	0.961411	cytoplasm
Q96AC1	15.1788	14.6935	-0.485389	14.9523	-2.05661	0.0480682	0.0887623	0.367523	0.905334	FERMT2	Q96AC1	-0.681215	-0.903986	0.294067	0.893915	cytoplasm
O43488	16.438	15.5782	-0.859864	16.0081	-3.23817	0.00270982	0.00825497	0.194406	0.834948	AKR7A2	O43488	-0.780475	-1.03552	0.229399	0.867959	cytoplasm
O43747	14.4148	14.4988	0.0840525	14.4471	0.235301	0.815714	0.867781	0.89502	0.95883	AP1G1	O43747	-0.278775	-0.370087	0.66752	0.950317	cytoplasm
Q9C005	15.0392	15.6084	0.524197	15.2928	3.02065	0.00527089	0.0144256	0.422083	0.91655	DPY30	Q9C005	0.342896	0.455056	0.597377	0.944805	cytoplasm
P62277	15.7762	16.3394	0.56318	16.0578	2.28017	0.0290737	0.0575278	0.579369	0.937795	RPS13	P62277	0.497912	0.660634	0.443208	0.927008	cytoplasm
Q9UJU6	14.5445	14.5045	-0.0400217	14.5258	-0.195807	0.846016	0.886311	0.78206	0.953162	DBNL	Q9UJU6	-0.374498	-0.497123	0.563938	0.941723	cytoplasm
O95834	15.3242	15.4534	0.208527	15.4177	1.08772	0.285221	0.387043	0.877517	0.958044	EML2	O95834	-0.0348644	-0.0462634	0.957176	0.964823	cytoplasm
P00352	18.1336	18.0211	0.0931868	18.1786	0.230907	0.818832	0.870385	0.893854	0.958779	ALDH1A1	P00352	0.337488	0.448077	0.60301	0.945293	cytoplasm
Q14247	17.1677	16.0746	-1.09313	16.6211	-7.32047	1.90113e-08	8.52232e-07	0.0076377	0.334765	CTTN	Q14247	-0.854263	-1.1336	0.188257	0.843615	cytoplasm
P30084	19.4414	16.7974	-2.64407	18.1194	-7.24054	2.39159e-08	1.00781e-06	0.00826963	0.33997	ECHS1	P30084	-1.90824	-2.53673	0.00323639	0.117533	cytoplasm
P31949	16.518	17.5552	1.03728	17.0366	3.83024	0.000532863	0.00223012	0.282594	0.880289	S100A11	P31949	1.13414	1.50476	0.0807144	0.698146	cytoplasm
Q99733	15.2234	14.7949	-0.477784	15.0115	-2.31105	0.0275196	0.0553122	0.323881	0.893931	NAP1L4	Q99733	-0.614541	-0.815495	0.343877	0.907866	cytoplasm
P34913	16.3427	15.5927	-0.750004	16.0927	-2.64941	0.0136353	0.0312626	0.271303	0.875925	EPHX2	P34913	-0.691451	-0.917396	0.286963	0.891574	cytoplasm
Q6PCB0	15.3781	16.2535	0.875445	15.7866	4.27956	0.000162189	0.000864124	0.220461	0.851559	VWA1	Q6PCB0	0.723163	0.959587	0.265375	0.883779	cytoplasm
P08238	17.3992	17.9478	0.548617	17.6735	2.62876	0.0128303	0.0296787	0.502033	0.928894	HSP90AB1	P08238	0.838081	1.11223	0.196721	0.84933	cytoplasm
Q07960	15.7589	16.1743	0.415355	15.9666	2.45037	0.0196434	0.0424194	0.540919	0.933667	ARHGAP1	Q07960	0.346316	0.459496	0.593805	0.944492	cytoplasm
P0C0L4	15.7834	15.1411	-0.471988	15.5654	-1.73608	0.099113	0.165613	0.427456	0.917512	C4A	P0C0L4	-0.705985	-0.936706	0.27694	0.888089	cytoplasm
Q9HAB8	15.0576	14.3092	-0.748427	14.7122	-5.14064	1.97045e-05	0.000153389	0.0528522	0.589015	PPCS	Q9HAB8	-0.970747	-1.28827	0.134844	0.794405	cytoplasm
O14907	14.2554	14.3177	0.108752	14.2972	0.618492	0.541328	0.647998	0.997323	0.962897	TAX1BP3	O14907	-0.335386	-0.445291	0.605266	0.945486	cytoplasm
P62241	14.7166	15.5173	0.723764	15.1671	2.78587	0.00882914	0.0221581	0.469053	0.924273	RPS8	P62241	0.503804	0.668703	0.437659	0.92615	cytoplasm
O43598	15.8088	15.9386	0.101081	15.9794	0.228127	0.8218	0.870693	0.893116	0.958746	DNPH1	O43598	0.0716148	0.0950186	0.912182	0.963152	cytoplasm
P06744	17.8448	18.6698	0.824961	18.2573	5.0488	1.53192e-05	0.000126613	0.137952	0.78212	GPI	P06744	1.21183	1.60862	0.061888	0.63943	cytoplasm
P07910	17.5518	18.0758	0.524064	17.8138	5.14997	1.13416e-05	0.000103832	0.129163	0.770694	HNRNPC	P07910	0.846877	1.12399	0.192031	0.846216	cytoplasm
Q9NPJ3	16.9891	16.2093	-0.848554	16.6496	-5.72286	2.54063e-06	3.44043e-05	0.0330462	0.528253	ACOT13	Q9NPJ3	-0.579927	-0.769515	0.371769	0.914185	cytoplasm
Q14155	18.4079	17.9306	-0.477284	18.1693	-2.91632	0.00627088	0.0165358	0.234187	0.859033	ARHGEF7	Q14155	0.0326508	0.0433591	0.959862	0.964918	cytoplasm
P18085	15.2952	15.7603	0.579286	15.5304	3.43066	0.00198101	0.00635879	0.347006	0.900295	ARF4	P18085	0.294717	0.39108	0.649886	0.949038	cytoplasm
Q4VC31	15.7085	15.4446	-0.150932	15.6194	-0.945405	0.352665	0.458006	0.597359	0.939556	CCDC58	Q4VC31	-0.343903	-0.456298	0.596377	0.944718	cytoplasm
P02671	17.0074	17.0918	0.0843691	17.0496	0.266505	0.791481	0.84755	0.903308	0.959193	FGA	P02671	0.288198	0.382417	0.65714	0.949572	cytoplasm
P20711	18.0288	16.5265	-1.46908	17.4539	-6.83221	4.03409e-07	8.19425e-06	0.0122861	0.378929	DDC	P20711	-1.07522	-1.42745	0.0975569	0.736528	cytoplasm
P05387	17.1905	17.8208	0.630278	17.5057	5.71457	2.11157e-06	3.01653e-05	0.0878414	0.695656	RPLP2	P05387	0.874141	1.15999	0.17818	0.836219	cytoplasm
Q16698	18.4806	17.303	-1.17764	17.8918	-5.32931	6.65117e-06	6.91721e-05	0.0455603	0.571461	DECR1	Q16698	-0.651817	-0.865642	0.315024	0.900269	cytoplasm
Q9BRX8	15.5437	15.3887	-0.0836823	15.4864	-0.528442	0.60158	0.697639	0.697818	0.947803	FAM213A	Q9BRX8	-0.27109	-0.359701	0.676314	0.950931	cytoplasm
O14818	15.8869	16.3594	0.472516	16.1232	4.24115	0.000164524	0.000872985	0.225355	0.854313	PSMA7	O14818	0.43145	0.572442	0.506418	0.935531	cytoplasm
P51148	14.9972	14.9166	-0.0988942	14.9494	-0.833908	0.410407	0.517065	0.62358	0.94195	RAB5C	P51148	-0.316114	-0.419521	0.626307	0.94722	cytoplasm
Q12906	15.8028	16.1351	0.332292	15.969	1.7073	0.0970013	0.162922	0.717315	0.94915	ILF3	Q12906	0.272846	0.362013	0.674352	0.950796	cytoplasm
P43034	14.5832	14.8678	0.284639	14.7255	2.32959	0.0259838	0.0528621	0.568072	0.936637	PAFAH1B1	P43034	-0.0413721	-0.0549177	0.949176	0.964537	cytoplasm
P15880	15.6838	16.445	0.761188	16.0644	3.78424	0.000606557	0.00246962	0.289567	0.882834	RPS2	P15880	0.675733	0.896583	0.298038	0.895181	cytoplasm
Q9UHA4	16.4181	16.8154	0.354663	16.6711	1.4239	0.166564	0.253849	0.789514	0.953584	LAMTOR3	Q9UHA4	0.472346	0.626697	0.466983	0.930465	cytoplasm
Q00577	14.6089	14.4694	-0.230997	14.4831	-0.619193	0.540531	0.647998	0.675418	0.946165	PURA	Q00577	-0.459961	-0.610547	0.47854	0.93203	cytoplasm
P04217	16.5983	16.4688	-0.129519	16.5335	-0.499348	0.620791	0.7159	0.705056	0.948311	A1BG	P04217	-0.0150997	-0.0200343	0.981448	0.965663	cytoplasm
Q9UBQ5	15.4245	15.4013	-0.0814055	15.397	-0.300088	0.76621	0.826647	0.75532	0.951584	EIF3K	Q9UBQ5	-0.165332	-0.219381	0.799007	0.958151	cytoplasm
P27338	16.9097	16.1897	-0.720026	16.5737	-2.7408	0.0100009	0.0243467	0.258166	0.87043	MAOB	P27338	-0.537539	-0.713254	0.407748	0.92116	cytoplasm
O60313	14.8229	14.9879	0.172246	14.9352	1.0908	0.284802	0.387043	0.876701	0.958006	OPA1	O60313	-0.108668	-0.144227	0.867053	0.961308	cytoplasm
P05546	15.4243	15.5207	0.121629	15.52	0.532927	0.598354	0.695352	0.974415	0.962057	SERPIND1	P05546	-0.0457765	-0.0607414	0.943794	0.964342	cytoplasm
Q01813	16.1775	17.9868	1.79417	17.1495	4.01982	0.000337321	0.00155184	0.255064	0.869061	PFKP	Q01813	1.83171	2.43025	0.00479117	0.145404	cytoplasm
Q92616	13.3839	14.2703	0.852105	13.8916	3.362	0.00317297	0.00943905	0.358949	0.903292	GCN1	Q92616	0.29823	0.396264	0.645561	0.948714	cytoplasm
O00468	16.59	16.8229	0.232991	16.7064	0.94925	0.349278	0.454971	0.914276	0.959662	AGRN	O00468	0.345584	0.458522	0.594588	0.944561	cytoplasm
Q9HAV7	16.5165	16.2402	-0.276292	16.3784	-1.61053	0.116647	0.189552	0.452401	0.921704	GRPEL1	Q9HAV7	-0.179751	-0.238492	0.781923	0.957276	cytoplasm
O75347	16.2089	16.837	0.6281	16.5229	4.57574	6.19982e-05	0.000391251	0.18527	0.828208	TBCA	O75347	0.657405	0.872222	0.311359	0.899213	cytoplasm
Q96EP5	13.0638	13.684	0.620144	13.3532	3.9373	0.000424772	0.00185927	0.266809	0.874099	DAZAP1	Q96EP5	-0.0379506	-0.0504436	0.953311	0.964685	cytoplasm
P27797	17.4887	17.8985	0.409802	17.6936	2.0799	0.0452428	0.0845053	0.62619	0.942178	CALR	P27797	0.718823	0.954001	0.268167	0.884849	cytoplasm
Q9NRV9	15.4904	15.3757	-0.114707	15.433	-0.518329	0.607629	0.702773	0.700331	0.947981	HEBP1	Q9NRV9	-0.242437	-0.321687	0.708868	0.953079	cytoplasm
O43175	16.5701	16.0746	-0.495543	16.3796	-1.53427	0.13636	0.215654	0.467945	0.924108	PHGDH	O43175	-0.387279	-0.513841	0.550903	0.940427	cytoplasm
P04066	15.5597	15.496	-0.00874917	15.5491	-0.0555962	0.956064	0.967978	0.818418	0.95515	FUCA1	P04066	-0.176334	-0.233971	0.785955	0.957486	cytoplasm
P59998	17.2096	17.454	0.244448	17.3318	2.00194	0.0534249	0.0978202	0.644847	0.943756	ARPC4	P59998	0.492475	0.653521	0.448133	0.927752	cytoplasm
Q15691	15.5267	15.9538	0.55996	15.7987	1.14547	0.261861	0.364865	0.862259	0.957333	MAPRE1	Q15691	0.30728	0.407723	0.636044	0.947986	cytoplasm
P35908	15.1852	15.104	-0.0811306	15.1473	-0.174049	0.862938	0.90106	0.787673	0.95348	KRT2	P35908	-0.275578	-0.365697	0.671232	0.950578	cytoplasm
P26447	16.1067	16.7336	0.626946	16.4202	2.10525	0.0428317	0.0805806	0.620176	0.94165	S100A4	P26447	0.633913	0.841054	0.328966	0.90409	cytoplasm
P56537	16.174	16.5633	0.389321	16.3687	1.75377	0.0885964	0.151149	0.705693	0.948355	EIF6	P56537	0.411001	0.545302	0.526784	0.937869	cytoplasm
P02654	15.9464	15.9814	0.108157	16.0023	0.48057	0.634244	0.72684	0.960407	0.961525	APOC1	P02654	0.00694007	0.00920794	0.991473	0.965998	cytoplasm
Q9H2M3	16.8685	15.6037	-1.06448	16.4519	-3.58356	0.00145877	0.00493853	0.157488	0.803847	BHMT2	Q9H2M3	-1.09129	-1.448	0.0928276	0.726773	cytoplasm
P48681	15.6448	15.9544	0.169641	15.7208	0.376593	0.709078	0.784511	0.932629	0.960425	NES	P48681	0.215686	0.286181	0.739764	0.95495	cytoplasm
Q12849	12.8622	13.5471	0.694429	13.2774	1.62988	0.115386	0.188309	0.736819	0.950429	GRSF1	Q12849	-0.01726	-0.0229475	0.978751	0.965572	cytoplasm
Q9NQW7	14.8293	14.7656	-0.0637866	14.7975	-0.374091	0.710689	0.784958	0.736518	0.95041	XPNPEP1	Q9NQW7	-0.336	-0.445948	0.604734	0.94544	cytoplasm
O94979	15.2586	15.7146	0.455977	15.4866	2.45808	0.0192911	0.0417974	0.539208	0.933471	SEC31A	O94979	0.277588	0.368355	0.668983	0.95042	cytoplasm
Q6PEY1	15.241	16.5472	1.30626	15.8506	3.96836	0.00038952	0.00174013	0.262345	0.87223	TMEM88	Q6PEY1	1.12401	1.49155	0.0834124	0.705029	cytoplasm
P46779	14.1767	14.9003	0.679373	14.5716	3.41254	0.00173729	0.00570323	0.350133	0.901097	RPL28	P46779	0.308734	0.409929	0.634219	0.947844	cytoplasm
P35914	16.9409	15.3324	-1.60851	16.1366	-7.56568	9.4404e-09	5.33588e-07	0.00595997	0.31689	HMGCL	P35914	-1.41922	-1.88316	0.0288341	0.452425	cytoplasm
P00488	16.0272	15.5576	-0.469671	15.7924	-1.28873	0.206303	0.301003	0.51995	0.931176	F13A1	P00488	-0.480068	-0.63694	0.459733	0.929446	cytoplasm
P00441	15.3484	15.556	-0.049816	15.5796	-0.11918	0.906289	0.934319	0.801876	0.954267	SOD1	P00441	0.0488499	0.0648211	0.940026	0.964204	cytoplasm
P21810	17.6493	17.2636	-0.385741	17.4565	-0.830343	0.412212	0.51745	0.624427	0.942024	BGN	P21810	-0.0416033	-0.0552193	0.948897	0.964527	cytoplasm
P63208	15.9047	15.5622	-0.360609	15.7304	-1.58105	0.123836	0.198504	0.458376	0.922646	SKP1	P63208	-0.379755	-0.503853	0.558673	0.941206	cytoplasm
P12644	18.2212	19.7334	1.5371	18.965	4.95478	2.17365e-05	0.00016622	0.146528	0.792223	BMP4	P12644	1.98128	2.63069	0.00226266	0.0937119	cytoplasm
Q9BUL8	15.4691	15.3391	-0.11376	15.4033	-1.25277	0.219492	0.317397	0.52781	0.932131	PDCD10	Q9BUL8	-0.262341	-0.348099	0.686188	0.951603	cytoplasm
P12236	17.5085	17.9215	0.369406	17.6741	3.26148	0.00272408	0.00827406	0.376894	0.90747	SLC25A6	P12236	0.726335	0.963981	0.263193	0.882928	cytoplasm
P53618	14.4877	15.0868	0.686204	14.8079	4.04229	0.00031674	0.00148116	0.25193	0.867647	COPB1	P53618	0.252198	0.334789	0.697584	0.952356	cytoplasm
Q9BRA2	16.9796	16.7152	-0.264459	16.8474	-2.17171	0.0370393	0.0711242	0.347344	0.900382	TXNDC17	Q9BRA2	-0.0666999	-0.0885049	0.91818	0.963384	cytoplasm
P11142	18.6892	18.8047	0.115541	18.747	0.913292	0.367602	0.473152	0.923855	0.960064	HSPA8	P11142	0.686953	0.912473	0.289558	0.892441	cytoplasm
O94973	15.5247	15.4257	-0.0619442	15.4947	-0.560699	0.57884	0.682842	0.689824	0.94723	AP2A2	O94973	-0.2192	-0.290851	0.735675	0.954711	cytoplasm
P07355	17.5378	18.5631	1.0253	18.0505	4.61831	5.47087e-05	0.000355606	0.180575	0.824525	ANXA2	P07355	1.34507	1.78518	0.0382627	0.522994	cytoplasm
Q96QK1	16.4953	16.3527	-0.142648	16.424	-0.950993	0.348405	0.454746	0.596059	0.939432	VPS35	Q96QK1	-0.0507404	-0.0673216	0.937717	0.964119	cytoplasm
P50990	16.7379	17.1367	0.398851	16.9373	3.8097	0.000564618	0.00234816	0.285692	0.881434	CCT8	P50990	0.543777	0.721502	0.402348	0.920186	cytoplasm
P07339	19.2335	19.563	0.329449	19.3983	1.56736	0.12641	0.201883	0.752696	0.951424	CTSD	P07339	1.01984	1.3554	0.115675	0.768231	cytoplasm
P12694	15.745	14.5445	-1.04599	15.3964	-3.41907	0.00211543	0.00674035	0.174348	0.819389	BCKDHA	P12694	-1.27265	-1.68857	0.0500075	0.588977	cytoplasm
O00748	16.0331	15.4161	-0.617076	15.7452	-1.802	0.0811021	0.14039	0.414685	0.915187	CES2	O00748	-0.626184	-0.830803	0.334896	0.905628	cytoplasm
P31150	15.2999	15.7766	0.476697	15.5382	2.2929	0.0282476	0.0564085	0.576449	0.9375	GDI1	P31150	0.307321	0.407804	0.635977	0.947981	cytoplasm
P46940	15.8192	16.3483	0.529108	16.0838	4.02251	0.000308638	0.00144848	0.254688	0.868892	IQGAP1	P46940	0.473248	0.627905	0.466124	0.930346	cytoplasm
Q13011	18.0855	17.505	-0.580466	17.7952	-3.46839	0.00145611	0.00493853	0.169156	0.814873	ECH1	Q13011	-0.141009	-0.187209	0.827982	0.959556	cytoplasm
Q15365	17.0445	17.511	0.466524	17.2778	3.66028	0.000857864	0.00319548	0.308929	0.889365	PCBP1	Q15365	0.678466	0.900283	0.296049	0.894551	cytoplasm
P40926	19.1562	18.6319	-0.524233	18.8941	-2.71685	0.0103418	0.024897	0.261564	0.871898	MDH2	P40926	0.149245	0.198334	0.817934	0.95908	cytoplasm
P08559	16.9865	17.5264	0.519811	17.1598	3.19767	0.00367128	0.0107251	0.388566	0.909999	PDHA1	P08559	0.739143	0.98078	0.254963	0.879604	cytoplasm
Q16658	15.863	16.512	0.67844	16.1728	2.22606	0.0337852	0.0654556	0.591859	0.939028	FSCN1	Q16658	0.602686	0.799639	0.353341	0.910112	cytoplasm
O60763	13.4229	15.1661	1.74353	14.3845	4.74977	4.52977e-05	0.000303542	0.166632	0.812593	USO1	O60763	1.16361	1.54605	0.072738	0.675777	cytoplasm
Q14894	16.2172	15.1798	-1.05302	15.8665	-3.95046	0.000576978	0.00238118	0.124366	0.763938	CRYM	Q14894	-1.00631	-1.33514	0.121219	0.776462	cytoplasm
O00231	14.6962	15.0752	0.378988	14.8857	3.72575	0.000714653	0.00277328	0.298598	0.885974	PSMD11	O00231	0.0776819	0.103109	0.904739	0.96286	cytoplasm
Q13642	15.8244	15.969	0.144611	15.8967	0.282086	0.779609	0.838984	0.907451	0.959371	FHL1	Q13642	0.0898723	0.119243	0.889922	0.962265	cytoplasm
O43707	18.2374	18.0081	-0.229347	18.1227	-2.39685	0.0222552	0.0468151	0.309958	0.889692	ACTN4	O43707	0.24332	0.323077	0.707668	0.953003	cytoplasm
P51649	16.1772	15.3592	-0.818001	15.8266	-4.13959	0.000265558	0.00128431	0.10956	0.74032	ALDH5A1	P51649	-0.795623	-1.0556	0.220492	0.863353	cytoplasm
Q9Y265	15.6601	15.8537	0.193658	15.7569	0.888641	0.38052	0.486108	0.930428	0.960335	RUVBL1	Q9Y265	0.103011	0.136679	0.873951	0.961602	cytoplasm
P41252	14.9399	15.4436	0.497022	15.2306	3.03957	0.00492144	0.0136974	0.418423	0.915881	IARS	P41252	0.255653	0.339291	0.693721	0.952104	cytoplasm
P54136	14.4597	15.3095	0.904176	14.9042	4.40115	0.000121423	0.000695373	0.205474	0.842438	RARS	P54136	0.496771	0.659469	0.444012	0.92713	cytoplasm
Q08257	19.3932	18.7903	-0.602949	19.0918	-3.70088	0.000766091	0.00293781	0.14624	0.791899	CRYZ	Q08257	0.122341	0.162625	0.850284	0.960575	cytoplasm
P00491	17.585	16.5987	-0.986353	17.0918	-5.44844	4.66447e-06	5.48074e-05	0.0414074	0.559345	PNP	P00491	-0.656272	-0.871028	0.312022	0.899406	cytoplasm
Q10589	17.2027	16.5747	-0.696472	16.8759	-5.23565	2.13572e-05	0.000164286	0.0490664	0.58042	BST2	Q10589	-0.381487	-0.506237	0.556813	0.941022	cytoplasm
P04844	13.6232	14.6049	1.04927	14.1983	2.68691	0.0114045	0.0269562	0.489687	0.927232	RPN2	P04844	0.445865	0.592288	0.491793	0.933741	cytoplasm
Q5SYB0	17.6526	17.872	0.219476	17.7623	1.58027	0.123424	0.198332	0.74941	0.951221	FRMPD1	Q5SYB0	0.564317	0.749008	0.384649	0.91682	cytoplasm
P25705	21.0756	19.7923	-1.2833	20.434	-5.71805	2.08983e-06	3.01653e-05	0.0331792	0.528837	ATP5F1A	P25705	-0.190299	-0.253602	0.768489	0.956561	cytoplasm
O14618	14.9321	15.1344	0.231218	15.0816	0.930405	0.362459	0.468386	0.919294	0.959874	CCS	O14618	-0.0474738	-0.0630054	0.941703	0.964266	cytoplasm
O76003	14.9133	15.3146	0.401297	15.1139	2.53291	0.0161593	0.0360328	0.522741	0.931518	GLRX3	O76003	0.147431	0.195666	0.820341	0.959195	cytoplasm
Q04760	15.4018	15.9242	0.566836	15.8084	1.38362	0.176181	0.265348	0.799942	0.954161	GLO1	Q04760	0.375291	0.497982	0.563264	0.941658	cytoplasm
P10809	19.5743	18.8857	-0.688604	19.23	-3.68877	0.000792408	0.00300329	0.147371	0.793166	HSPD1	P10809	0.0762543	0.101386	0.906324	0.962923	cytoplasm
O60701	15.8717	16.0272	0.155412	15.9494	0.497999	0.621732	0.7159	0.965069	0.961704	UGDH	O60701	0.11103	0.147313	0.864236	0.961187	cytoplasm
Q92598	15.0232	15.569	0.51269	15.2473	2.44772	0.0239543	0.0495869	0.541507	0.933734	HSPH1	Q92598	0.315921	0.419261	0.626521	0.947237	cytoplasm
Q13838	15.8334	16.6314	0.798016	16.2324	5.36958	5.89957e-06	6.39121e-05	0.111584	0.743824	DDX39B	Q13838	0.745253	0.9888	0.251099	0.877977	cytoplasm
P63244	16.8521	17.2667	0.414593	17.0594	3.62453	0.000947402	0.00347916	0.314668	0.891163	RACK1	P63244	0.584475	0.775521	0.368048	0.913393	cytoplasm
Q9Y4L1	14.9945	15.0152	0.0206795	15.0048	0.0882515	0.930201	0.951788	0.856128	0.95704	HYOU1	Q9Y4L1	-0.215442	-0.285918	0.739994	0.954964	cytoplasm
Q01518	17.3922	17.9423	0.550092	17.6673	3.59232	0.0010358	0.00374038	0.3199	0.892753	CAP1	Q01518	0.838033	1.11216	0.196748	0.849347	cytoplasm
P05091	19.3052	17.9345	-1.37073	18.6199	-4.98609	1.84536e-05	0.000145392	0.0595298	0.607697	ALDH2	P05091	-0.664672	-0.883442	0.305176	0.897381	cytoplasm
P02749	16.5539	16.8126	0.227385	16.7026	1.35521	0.184675	0.275003	0.807317	0.954561	APOH	P02749	0.363404	0.482163	0.575726	0.942848	cytoplasm
P14927	17.6844	16.1828	-1.50163	16.9336	-4.7807	3.38982e-05	0.000239498	0.0694727	0.643846	UQCRB	P14927	-1.14983	-1.52617	0.0764938	0.686709	cytoplasm
P07858	16.0608	15.7961	-0.282676	15.924	-0.758356	0.453691	0.55905	0.641625	0.94349	CTSB	P07858	-0.267693	-0.355167	0.680166	0.951196	cytoplasm
P02765	15.4755	16.3594	1.20559	16.0859	3.36457	0.00299471	0.00905376	0.358497	0.903181	AHSG	P02765	0.752994	0.999143	0.246175	0.87584	cytoplasm
P18669	16.4138	17.6311	1.21727	17.0224	3.80521	0.000571814	0.00236738	0.286374	0.881683	PGAM1	P18669	1.29136	1.71335	0.0467393	0.572523	cytoplasm
Q9Y230	15.924	16.5695	0.64549	16.2467	4.12192	0.000232084	0.00115597	0.241037	0.862488	RUVBL2	Q9Y230	0.612524	0.812687	0.345542	0.908269	cytoplasm
Q13813	17.6196	17.5133	-0.106326	17.5664	-0.842205	0.405633	0.511965	0.621612	0.941777	SPTAN1	Q13813	0.231314	0.307014	0.721582	0.953868	cytoplasm
P31146	13.8997	15.5296	1.84979	14.9274	3.3633	0.00220668	0.00701389	0.358721	0.903236	CORO1A	P31146	1.15452	1.53329	0.0751312	0.682829	cytoplasm
Q14203	13.7978	13.9881	0.112224	14.025	0.377981	0.708145	0.784147	0.933	0.96044	DCTN1	Q14203	-0.307389	-0.40827	0.635591	0.947951	cytoplasm
P46459	14.8628	15.1804	0.31762	15.0216	1.49354	0.144637	0.226267	0.771578	0.952556	NSF	P46459	0.0527175	0.0699669	0.935275	0.964029	cytoplasm
P25786	16.3442	16.9756	0.631382	16.6599	4.30628	0.000136209	0.000763241	0.217102	0.849608	PSMA1	P25786	0.690263	0.91582	0.287792	0.891853	cytoplasm
P55209	14.8579	15.7002	0.842308	15.279	5.41102	5.21448e-06	5.94634e-05	0.108489	0.738427	NAP1L1	P55209	0.576331	0.764911	0.374637	0.914786	cytoplasm
Q9GZT3	16.4276	16.4649	0.0593586	16.4443	0.376098	0.709947	0.784805	0.932497	0.960419	SLIRP	Q9GZT3	0.114424	0.151815	0.86013	0.961009	cytoplasm
P05090	16.9494	16.5696	-0.379807	16.7595	-1.78642	0.0830672	0.14303	0.417684	0.915745	APOD	P05090	-0.18865	-0.25032	0.771401	0.956718	cytoplasm
Q15293	15.1746	16.2764	1.10136	15.7827	4.00246	0.000369717	0.00166309	0.257505	0.87014		Q15293	0.905039	1.20101	0.16332	0.823941	cytoplasm
Q15149	17.2329	17.4695	0.236645	17.3512	0.955604	0.346104	0.452196	0.912584	0.959591	PLEC	Q15149	0.489763	0.649928	0.450633	0.928124	cytoplasm
Q9UFN0	15.2553	15.5467	0.167872	15.4495	0.500028	0.622363	0.715993	0.965612	0.961725	NIPSNAP3A	Q9UFN0	0.112251	0.148955	0.862738	0.961122	cytoplasm
P54920	15.4396	15.6664	0.226721	15.553	1.31019	0.199026	0.291696	0.819041	0.955182	NAPA	P54920	0.0878975	0.116632	0.892317	0.962362	cytoplasm
P13804	18.0301	16.8801	-1.15004	17.4551	-5.13706	1.17853e-05	0.000106805	0.0529993	0.589328	ETFA	P13804	-0.722683	-0.959424	0.265456	0.88381	cytoplasm
P35232	17.9434	18.0266	0.0832638	17.985	0.545529	0.588997	0.690438	0.977788	0.962183	PHB	P35232	0.491666	0.652692	0.448709	0.927838	cytoplasm
P50238	16.4445	17.4536	1.25522	17.0519	3.61561	0.000999748	0.00362026	0.316111	0.891607	CRIP1	P50238	1.08995	1.44612	0.0932509	0.727675	cytoplasm
O00584	15.3437	15.4106	0.185746	15.5302	0.389971	0.699555	0.775957	0.936199	0.96057	RNASET2	O00584	-0.0928807	-0.123248	0.886249	0.962114	cytoplasm
P52566	16.4226	16.3822	-0.0404487	16.4024	-0.2021	0.841058	0.884608	0.780439	0.953069	ARHGDIB	P52566	0.0355674	0.04719	0.95632	0.964793	cytoplasm
Q9NTK5	16.0913	16.2743	0.183	16.1828	1.98773	0.0550479	0.100368	0.648272	0.944037	OLA1	Q9NTK5	0.186606	0.247582	0.773833	0.956848	cytoplasm
Q00765	15.6283	15.6713	0.0762011	15.6697	0.510342	0.614995	0.71003	0.968372	0.96183	REEP5	Q00765	-0.0545446	-0.0723723	0.933055	0.963946	cytoplasm
Q8NBQ5	12.5946	14.371	1.71675	13.6992	3.21742	0.00361144	0.010574	0.384931	0.909226	HSD17B11	Q8NBQ5	1.01576	1.35094	0.116878	0.770069	cytoplasm
P07954	17.4222	15.9641	-1.45805	16.6932	-5.44735	4.67971e-06	5.48074e-05	0.0414441	0.55946	FH	P07954	-1.16356	-1.5442	0.0730806	0.676805	cytoplasm
P26640	14.2378	14.7671	0.529213	14.4848	2.31883	0.0270406	0.0546226	0.570524	0.936892	VARS	P26640	0.127719	0.169574	0.843967	0.960292	cytoplasm
O15143	15.2789	15.3751	0.0672674	15.3357	0.252018	0.80277	0.856816	0.899459	0.959025	ARPC1B	O15143	-0.07772	-0.103132	0.904718	0.962859	cytoplasm
P07686	15.9922	16.0067	0.0144825	15.9984	0.0670958	0.946957	0.961002	0.850559	0.956771	HEXB	P07686	-0.00356272	-0.00472692	0.995622	0.966135	cytoplasm
Q9H1E3	16.5677	17.3045	0.729753	16.9484	4.2576	0.000283423	0.00134963	0.223249	0.853141	NUCKS1	Q9H1E3	0.844537	1.12053	0.193402	0.847139	cytoplasm
Q8N0X4	16.4106	15.6409	-0.769705	16.154	-2.77395	0.0102004	0.0247312	0.253511	0.868364	CLYBL	Q8N0X4	-0.69631	-0.923847	0.283588	0.890425	cytoplasm
O75955	13.4913	13.7038	0.366149	13.6482	0.941355	0.354151	0.459477	0.916378	0.959751	FLOT1	O75955	-0.352183	-0.467901	0.587071	0.943891	cytoplasm
Q9Y2Z0	14.9915	14.9618	-0.0126394	14.9853	-0.075075	0.940614	0.956518	0.813341	0.954882	SUGT1	Q9Y2Z0	-0.266474	-0.353644	0.681462	0.951284	cytoplasm
P39060	18.4244	17.3194	-1.10494	17.8719	-5.45642	4.55498e-06	5.43255e-05	0.0411413	0.558504	COL18A1	P39060	-0.591408	-0.785379	0.361991	0.912071	cytoplasm
P55327	15.5216	16.0844	0.562795	15.803	1.94182	0.0605897	0.109095	0.659391	0.944929	TPD52	P55327	0.441892	0.586336	0.496156	0.934285	cytoplasm
Q99873	15.5399	15.9479	0.408023	15.7439	2.8823	0.00683708	0.017812	0.44942	0.921226	PRMT1	Q99873	0.29111	0.386265	0.653914	0.949336	cytoplasm
P10909	18.0141	17.2097	-0.804417	17.6119	-2.53002	0.0162712	0.0361583	0.289145	0.882683	CLU	P10909	-0.38055	-0.505207	0.557616	0.941102	cytoplasm
Q8N3Y1	20.8679	20.733	-0.0685973	20.8477	-0.244628	0.808776	0.86181	0.769507	0.952434	FBXW8	Q8N3Y1	0.912715	1.21588	0.158171	0.819246	cytoplasm
Q13510	16.2647	16.529	0.26429	16.388	1.67852	0.103119	0.171865	0.724544	0.949631	ASAH1	Q13510	0.305796	0.40572	0.637703	0.948115	cytoplasm
Q562R1	21.4212	21.1075	-0.313649	21.2643	-2.36037	0.0242128	0.0498048	0.31583	0.89152	ACTBL2	Q562R1	0.854877	1.13999	0.185778	0.841858	cytoplasm
P22061	15.7508	15.9454	0.191016	15.8555	0.968162	0.340562	0.445851	0.909243	0.959448	PCMT1	P22061	0.123769	0.164218	0.848835	0.960511	cytoplasm
P38117	18.2578	17.1958	-1.06196	17.7268	-5.48283	4.21038e-06	5.16368e-05	0.0402702	0.555694	ETFB	P38117	-0.584839	-0.776553	0.367411	0.913255	cytoplasm
P24666	15.1977	15.4267	0.362745	15.2721	1.09292	0.282967	0.386175	0.876141	0.95798	ACP1	P24666	0.0372635	0.049449	0.954231	0.964718	cytoplasm
O95571	15.7691	15.2262	-0.478013	15.5379	-3.17366	0.00327903	0.00971012	0.201953	0.840131	ETHE1	O95571	-0.609717	-0.808979	0.347747	0.908798	cytoplasm
Q16864	16.3771	16.2722	-0.0334799	16.3615	-0.158202	0.875305	0.912449	0.791768	0.95371	ATP6V1F	Q16864	-0.0388682	-0.0515692	0.952271	0.964648	cytoplasm
P01019	15.5803	15.0182	-0.562061	15.2993	-2.44687	0.0198052	0.0426978	0.302028	0.887123	AGT	P01019	-0.670146	-0.88919	0.30204	0.896426	cytoplasm
P35241	16.4289	15.0982	-1.32921	15.7857	-6.49599	2.399e-07	5.5691e-06	0.0168032	0.422485	RDX	P35241	-1.25326	-1.66279	0.0536098	0.605706	cytoplasm
P62857	16.6509	17.0849	0.434081	16.8679	3.14944	0.00342743	0.0101035	0.397534	0.911851	RPS28	P62857	0.559986	0.742997	0.388476	0.917571	cytoplasm
P83111	15.1599	15.9763	0.777397	15.8386	1.01895	0.320661	0.424501	0.895746	0.958862	LACTB	P83111	0.616397	0.817978	0.34241	0.907508	cytoplasm
P21397	16.932	16.9356	0.00360217	16.9334	0.0184331	0.985426	0.990761	0.837778	0.956141	MAOA	P21397	0.190948	0.253368	0.768697	0.956572	cytoplasm
P09493	17.1384	17.3213	0.182933	17.2299	1.03978	0.305875	0.407833	0.890218	0.958617	TPM1	P09493	0.415396	0.551222	0.522306	0.937369	cytoplasm
P61019	14.0707	14.8853	0.97834	14.3929	2.74751	0.0108534	0.0258888	0.476995	0.92544	RAB2A	P61019	0.376612	0.500096	0.561609	0.941496	cytoplasm
Q32MZ4	12.691	14.202	1.61554	13.6375	4.47977	0.000127142	0.000721765	0.196186	0.836201	LRRFIP1	Q32MZ4	0.771421	1.02584	0.233781	0.870112	cytoplasm
P48556	16.0938	16.3837	0.289927	16.2387	2.83363	0.00773123	0.0198644	0.459271	0.922785	PSMD8	P48556	0.294073	0.390167	0.650649	0.949094	cytoplasm
P07237	17.4678	18.781	1.31321	18.1244	5.04065	1.56948e-05	0.000128322	0.13868	0.783016	P4HB	P07237	1.61767	2.1469	0.0127072	0.266928	cytoplasm
P25325	16.6319	15.5029	-1.05333	16.2027	-3.98148	0.000429441	0.0018734	0.121836	0.760212	MPST	P25325	-1.00726	-1.33644	0.120856	0.775941	cytoplasm
P43686	13.6858	13.8143	0.269477	13.8052	1.3001	0.204732	0.299047	0.821673	0.955319	PSMC4	P43686	-0.393637	-0.522878	0.54392	0.939708	cytoplasm
P50213	16.3586	15.2616	-1.06297	15.8821	-3.32644	0.00229824	0.00725171	0.184416	0.827549	IDH3A	P50213	-1.03497	-1.37316	0.110979	0.76077	cytoplasm
P54577	13.8888	14.4359	0.452142	14.262	1.65407	0.109457	0.180119	0.730707	0.950035	YARS	P54577	0.0693827	0.0921459	0.914827	0.963254	cytoplasm
P20073	16.5467	16.2416	-0.305015	16.3941	-2.82324	0.00793566	0.0203078	0.246698	0.865219	ANXA7	P20073	-0.201886	-0.267861	0.755876	0.955868	cytoplasm
O43390	15.7648	16.1035	0.412021	15.989	2.401	0.0226293	0.04722	0.551939	0.934905	HNRNPR	O43390	0.271026	0.3596	0.676399	0.950937	cytoplasm
P98082	17.1289	16.2689	-0.875483	16.7364	-2.57073	0.0152481	0.034295	0.282973	0.880431	DAB2	P98082	-0.629566	-0.835419	0.332218	0.90494	cytoplasm
O75822	15.172	15.6098	0.429859	15.4018	4.76438	3.79151e-05	0.000259704	0.165134	0.811214	EIF3J	O75822	0.24054	0.319202	0.711016	0.953214	cytoplasm
Q15435	15.1116	15.2199	0.108259	15.1657	0.456724	0.650811	0.7357	0.954031	0.961278	PPP1R7	Q15435	-0.10226	-0.135705	0.874843	0.961639	cytoplasm
Q13232	15.5771	15.8763	0.386217	15.7257	2.50015	0.0186471	0.0405371	0.529918	0.932383	NME3	Q13232	0.190363	0.252585	0.769391	0.95661	cytoplasm
P36578	15.6593	16.3911	0.731788	16.0252	3.04303	0.0045267	0.0127651	0.417754	0.915758	RPL4	P36578	0.640967	0.850458	0.323587	0.902651	cytoplasm
P62942	17.5649	18.0076	0.442692	17.7863	2.90023	0.00653301	0.0170923	0.445823	0.920641	FKBP1A	P62942	0.768383	1.01981	0.236539	0.871432	cytoplasm
P28838	17.4934	17.4454	-0.0479733	17.4694	-0.220813	0.826576	0.874327	0.775623	0.952792	LAP3	P28838	0.262084	0.347831	0.686417	0.951619	cytoplasm
P30101	18.1401	18.937	0.796932	18.5386	4.78169	3.37999e-05	0.000239498	0.163372	0.809567	PDIA3	P30101	1.24833	1.6574	0.05439	0.609151	cytoplasm
Q08380	16.505	16.6918	0.186828	16.5922	0.870605	0.390542	0.495322	0.93524	0.960531	LGALS3BP	Q08380	0.280853	0.372632	0.665373	0.950165	cytoplasm
P49593	15.471	15.7322	0.284329	15.5607	1.24202	0.226445	0.326001	0.836867	0.956095	PPM1F	P49593	0.129199	0.171434	0.842278	0.960215	cytoplasm
P52597	14.529	13.674	-0.729856	14.2079	-1.79813	0.0835302	0.143447	0.41543	0.915326	HNRNPF	P52597	-1.19289	-1.5835	0.0660708	0.654368	cytoplasm
Q13045	14.6089	15.0868	0.489772	14.8928	2.70382	0.012019	0.0279513	0.486126	0.926738	FLII	Q13045	0.157537	0.209113	0.808227	0.958609	cytoplasm
P19971	14.1438	16.6816	2.42532	15.5139	5.66874	4.17692e-06	5.16368e-05	0.0907389	0.702483	TYMP	P19971	2.11574	2.8093	0.00111135	0.0672582	cytoplasm
P61769	14.4245	15.2491	0.811775	14.8703	3.35319	0.00208782	0.00666873	0.3605	0.903667	B2M	P61769	0.463886	0.615828	0.474744	0.931524	cytoplasm
P07737	18.7337	19.305	0.571306	19.0194	3.73241	0.000701468	0.00273846	0.297561	0.885622	PFN1	P07737	1.15246	1.53086	0.0755943	0.684158	cytoplasm
P27824	16.6538	17.2876	0.633729	16.9707	2.80619	0.00828233	0.0211118	0.464877	0.923645	CANX	P27824	0.760285	1.00876	0.24166	0.873813	cytoplasm
P04196	15.8546	15.5442	-0.310325	15.6994	-1.65833	0.106568	0.176258	0.442808	0.920144	HRG	P04196	-0.358464	-0.475608	0.580928	0.943331	cytoplasm
Q8N163	15.5959	15.8085	0.21258	15.7022	1.05209	0.300273	0.401599	0.886953	0.958471	CCAR2	Q8N163	0.107907	0.143177	0.868013	0.961349	cytoplasm
P19338	17.271	18.1345	0.863524	17.7028	7.0795	3.80514e-08	1.45491e-06	0.0303901	0.515843	NCL	P19338	1.12497	1.49289	0.0831358	0.704338	cytoplasm
Q9UI17	17.4707	15.516	-1.86978	16.739	-6.75497	4.85782e-07	9.28701e-06	0.0132158	0.387709	DMGDH	Q9UI17	-1.64957	-2.18924	0.011053	0.240538	cytoplasm
P62195	15.0177	15.151	0.133317	15.0843	0.481937	0.632978	0.726277	0.960773	0.961539	PSMC5	P62195	-0.0977386	-0.12971	0.880329	0.961869	cytoplasm
Q9Y5Z4	14.2185	14.2076	-0.0109124	14.213	-0.0438806	0.96526	0.974535	0.821475	0.955309	HEBP2	Q9Y5Z4	-0.416637	-0.553182	0.520828	0.937203	cytoplasm
P53004	15.7709	16.275	0.504089	16.0229	3.00999	0.00493107	0.0136974	0.424154	0.916923	BLVRA	P53004	0.437659	0.58069	0.500313	0.934796	cytoplasm
Q12904	15.6669	15.6927	0.0258401	15.6798	0.216083	0.830231	0.876767	0.889921	0.958604	AIMP1	Q12904	-0.0633185	-0.0840131	0.922319	0.963542	cytoplasm
Q99497	17.6205	17.4711	-0.149354	17.5458	-0.566129	0.575072	0.679013	0.688482	0.947133	PARK7	Q99497	0.188478	0.250159	0.771544	0.956726	cytoplasm
O14745	18.5581	16.4605	-2.09764	17.5093	-6.8724	6.93901e-08	2.09784e-06	0.0118255	0.374236	SLC9A3R1	O14745	-1.55488	-2.06509	0.0165339	0.32147	cytoplasm
P01011	17.9242	17.7946	-0.129535	17.8594	-0.272854	0.786637	0.843753	0.762277	0.952005	SERPINA3	P01011	0.274673	0.364627	0.672137	0.950642	cytoplasm
Q9Y6N5	16.2876	16.4576	0.169985	16.3726	0.971815	0.338094	0.444267	0.908271	0.959406	SQOR	Q9Y6N5	0.216494	0.287237	0.738839	0.954897	cytoplasm
P60900	15.9347	16.5424	0.607698	16.2385	6.1288	6.16984e-07	1.16243e-05	0.0649051	0.628104	PSMA6	P60900	0.577075	0.765652	0.374175	0.91469	cytoplasm
P07741	17.2526	17.7076	0.455078	17.4801	3.89252	0.000446828	0.00192982	0.273335	0.876734	APRT	P07741	0.712492	0.945502	0.272454	0.886455	cytoplasm
Q96IZ0	12.8793	12.8691	-0.0141524	12.877	-0.116964	0.907707	0.935039	0.802451	0.954298	PAWR	Q96IZ0	-0.708593	-0.942065	0.274201	0.887097	cytoplasm
P04406	20.8045	21.2053	0.400756	21.0049	3.54898	0.00116735	0.00408622	0.327026	0.894844	GAPDH	P04406	1.43451	1.91078	0.0265678	0.432236	cytoplasm
Q02878	16.2503	16.987	0.736658	16.6186	3.24394	0.00266845	0.00816231	0.38008	0.908174	RPL6	Q02878	0.775015	1.02826	0.232679	0.869577	cytoplasm
P12111	17.7413	17.8275	0.0862271	17.7844	0.276811	0.783623	0.841909	0.906048	0.959311	COL6A3	P12111	0.450457	0.597913	0.48769	0.933221	cytoplasm
P98160	17.9984	17.3766	-0.621862	17.6875	-2.52784	0.0163557	0.0362222	0.289477	0.882802	HSPG2	P98160	-0.201427	-0.267407	0.756276	0.955891	cytoplasm
P84090	14.818	15.3598	0.541829	15.0889	5.37292	5.8411e-06	6.38104e-05	0.111332	0.743393	ERH	P84090	0.267129	0.354543	0.680697	0.951232	cytoplasm
P69905	21.8147	21.6671	-0.147574	21.7409	-0.660354	0.513533	0.619863	0.665351	0.945395	HBA2	P69905	1.10696	1.47733	0.0863974	0.712288	cytoplasm
P35613	15.1914	15.6553	0.506208	15.4351	2.1567	0.0395855	0.0752357	0.608043	0.940554	BSG	P35613	0.27081	0.359369	0.676595	0.950951	cytoplasm
P18621	15.5512	16.1283	0.577139	15.8398	2.97068	0.00545657	0.0148304	0.431842	0.918282	RPL17	P18621	0.462693	0.613933	0.476104	0.931706	cytoplasm
P00167	18.1651	17.025	-1.14006	17.6765	-2.65155	0.0127489	0.029543	0.27099	0.8758	CYB5A	P00167	-0.683197	-0.90709	0.292412	0.893379	cytoplasm
Q9Y277	16.0458	15.806	-0.239784	15.9259	-1.18564	0.244088	0.346791	0.54264	0.933863	VDAC3	Q9Y277	-0.24612	-0.326544	0.704677	0.952813	cytoplasm
P83731	16.6062	17.0246	0.418403	16.8154	1.94995	0.0595748	0.107861	0.657417	0.944772	RPL24	P83731	0.534537	0.709226	0.410401	0.92163	cytoplasm
P50897	13.9809	14.6799	0.654272	14.384	3.00745	0.00533536	0.0145714	0.424649	0.917012	PPT1	P50897	0.241413	0.320591	0.709815	0.953139	cytoplasm
P49419	17.6828	16.7624	-0.920426	17.2226	-4.22579	0.000172	0.000901615	0.103291	0.728834	ALDH7A1	P49419	-0.568977	-0.755206	0.380728	0.916035	cytoplasm
P42785	16.4098	17.6321	1.18783	16.9641	5.98427	1.19658e-06	1.87416e-05	0.0722712	0.65285	PRCP	P42785	1.29553	1.71887	0.0460352	0.568804	cytoplasm
P05062	20.6132	14.9735	-5.72167	18.4482	-12.5164	6.90354e-13	4.4873e-10	1.02677e-05	0.006427	ALDOB	P05062	-4.64773	-6.18882	6.80567e-13	7.72042e-10	cytoplasm
P14618	18.6524	20.3247	1.67231	19.4885	7.41497	1.4505e-08	6.78734e-07	0.0227533	0.470671	PKM	P14618	2.23567	2.96952	0.000567528	0.052606	cytoplasm
Q9Y678	14.1542	14.6694	0.515219	14.4118	1.58171	0.123093	0.198291	0.749043	0.951198	COPG1	Q9Y678	0.0954444	0.126731	0.883058	0.961983	cytoplasm
P43304	14.2428	14.7269	0.67677	14.5812	1.6831	0.11004	0.180698	0.723392	0.949555	GPD2	P43304	0.083734	0.111174	0.897327	0.962565	cytoplasm
P68036	14.9116	14.9859	0.167283	14.9701	1.09715	0.284145	0.386794	0.875022	0.957929	UBE2L3	P68036	-0.179893	-0.23875	0.781693	0.957264	cytoplasm
P42126	16.7575	16.3905	-0.26264	16.6449	-1.03638	0.308425	0.410812	0.576343	0.937489	ECI1	P42126	-0.217808	-0.288996	0.737298	0.954807	cytoplasm
P42765	19.2333	17.7626	-1.47068	18.4979	-4.74421	3.77547e-05	0.000259704	0.0713747	0.650015	ACAA2	P42765	-0.780349	-1.03711	0.228685	0.867601	cytoplasm
P20774	16.1267	15.8	-0.431975	16.1217	-0.935285	0.35748	0.463335	0.599719	0.939779	OGN	P20774	-0.315351	-0.418397	0.627232	0.947294	cytoplasm
Q96GA7	15.5485	15.1838	-0.485116	15.3587	-2.64952	0.0138827	0.0316622	0.271286	0.875919	SDSL	Q96GA7	-0.479694	-0.636491	0.46005	0.929491	cytoplasm
Q92973	13.1096	13.7136	0.591614	13.4274	2.8345	0.007822	0.0200564	0.459095	0.922758	TNPO1	Q92973	-0.044049	-0.0585465	0.945822	0.964416	cytoplasm
Q14061	15.816	14.5231	-1.29289	15.2126	-6.09518	8.7025e-07	1.50843e-05	0.024041	0.478933	COX17	Q14061	-1.34946	-1.79047	0.0376937	0.519255	cytoplasm
P23284	17.5537	18.2252	0.671498	17.8894	4.81421	3.07029e-05	0.000220518	0.160101	0.806429	PPIB	P23284	0.99473	1.32022	0.125434	0.782338	cytoplasm
Q9Y2R5	14.7592	14.5514	-0.207739	14.6553	-0.651629	0.523074	0.629044	0.66748	0.94556	MRPS17	Q9Y2R5	-0.495294	-0.657392	0.445449	0.927348	cytoplasm
Q14258	13.1835	13.6212	0.46813	13.402	2.49057	0.0182128	0.0398327	0.532025	0.932633	TRIM25	Q14258	-0.194241	-0.258148	0.764461	0.956342	cytoplasm
Q9H4B4	14.1472	14.2913	0.16818	14.2286	0.81056	0.423502	0.528869	0.951277	0.96117	PLK3	Q9H4B4	-0.277188	-0.368051	0.66924	0.950438	cytoplasm
Q15631	15.196	15.421	0.225036	15.3085	1.69826	0.0987118	0.165155	0.719584	0.949302	TSN	Q15631	0.0329619	0.0437409	0.959509	0.964906	cytoplasm
P02766	17.6648	17.282	-0.382776	17.4734	-1.01173	0.318906	0.422607	0.582004	0.93806	TTR	P02766	-0.0352614	-0.0468021	0.956678	0.964805	cytoplasm
P20645	16.7527	17.5589	0.945557	17.1783	3.37111	0.00310762	0.00928713	0.35735	0.902901	M6PR	P20645	0.954362	1.26629	0.141628	0.802306	cytoplasm
Q01740	16.6566	16.8933	0.236689	16.7476	0.35796	0.723099	0.792605	0.927659	0.960221	FMO1	Q01740	0.363843	0.482753	0.575259	0.942805	cytoplasm
Q00796	17.2207	14.6452	-2.63259	15.9921	-7.13433	4.60749e-08	1.66382e-06	0.00918172	0.346438	SORD	Q00796	-2.32504	-3.08537	0.000342092	0.0423171	cytoplasm
Q14764	16.6332	17.5542	0.920999	17.0937	3.95781	0.000371196	0.00166398	0.263855	0.872869	MVP	Q14764	1.04304	1.38392	0.108209	0.75614	cytoplasm
P05141	18.5372	17.5486	-0.988592	18.0429	-3.58821	0.00104763	0.00377261	0.15703	0.803388	SLC25A5	P05141	-0.450395	-0.598174	0.4875	0.933196	cytoplasm
P40121	16.1664	17.1696	1.00321	16.668	8.23978	1.42686e-09	1.23661e-07	0.0106384	0.360933	CAPG	P40121	1.02323	1.35758	0.11509	0.767327	cytoplasm
Q969H0	16.5939	15.3254	-1.26849	15.9597	-5.31379	6.96559e-06	7.13013e-05	0.046126	0.572979	FBXW7	Q969H0	-1.15503	-1.5325	0.0752806	0.683259	cytoplasm
O43681	16.0575	15.7682	-0.289354	15.9129	-2.6754	0.0114509	0.0270167	0.26752	0.874392	ASNA1	O43681	-0.293131	-0.388917	0.651695	0.949172	cytoplasm
P00403	18.4866	17.3185	-1.1066	17.9512	-4.42259	0.000102258	0.000612606	0.0900474	0.700882	COX2	P00403	-0.640985	-0.851261	0.323131	0.902527	cytoplasm
Q9Y2Q3	16.6908	15.9863	-0.704575	16.3386	-3.29507	0.00232765	0.00732673	0.187921	0.83022	GSTK1	Q9Y2Q3	-0.56993	-0.756196	0.380104	0.915909	cytoplasm
Q12765	13.9134	14.8327	0.938319	14.3809	3.42102	0.00189998	0.00614421	0.348668	0.900723	SCRN1	Q12765	0.446856	0.593449	0.490945	0.933634	cytoplasm
Q9H2U2	16.9693	16.0747	-0.894656	16.522	-2.6394	0.0125029	0.0290247	0.272769	0.87651	PPA2	Q9H2U2	-0.699143	-0.927699	0.281585	0.889731	cytoplasm
P23588	14.5711	14.8645	0.293338	14.7178	1.07462	0.290208	0.391765	0.880984	0.958202	EIF4B	P23588	-0.0353148	-0.0468775	0.956609	0.964803	cytoplasm
Q7Z4W1	18.2196	15.6399	-2.48195	17.0614	-8.68639	7.08537e-10	7.82435e-08	0.00177151	0.201239	DCXR	Q7Z4W1	-2.11098	-2.80289	0.00114085	0.0678214	cytoplasm
P46926	16.5362	16.0432	-0.49305	16.2897	-2.75136	0.00949554	0.0233792	0.256676	0.869776	GNPDA1	P46926	-0.392196	-0.520362	0.54586	0.939909	cytoplasm
P26440	17.562	16.4103	-1.15166	17.0245	-3.4862	0.00146307	0.00494024	0.167311	0.813212	IVD	P26440	-0.826615	-1.0971	0.202881	0.853233	cytoplasm
P39019	15.9234	16.4164	0.492993	16.1699	3.24655	0.00264999	0.00812497	0.379606	0.90807	RPS19	P39019	0.459907	0.610196	0.478793	0.932064	cytoplasm
Q9ULA0	14.4129	14.9029	0.490068	14.6742	3.54679	0.0012424	0.00428413	0.32739	0.894948	DNPEP	Q9ULA0	0.126826	0.168368	0.845062	0.960341	cytoplasm
Q9UEY8	15.3537	14.0867	-1.26192	14.8994	-7.37209	6.91396e-08	2.09784e-06	0.00725288	0.331243	ADD3	Q9UEY8	-1.42457	-1.89032	0.0282305	0.44719	cytoplasm
Q9NR28	16.1269	16.0971	-0.0138456	16.1038	-0.095952	0.924147	0.948966	0.807909	0.954593	DIABLO	Q9NR28	-0.0183929	-0.024403	0.977404	0.965526	cytoplasm
Q9UNM6	14.868	15.3218	0.453853	15.0949	4.11025	0.000240007	0.00118635	0.242613	0.863259	PSMD13	Q9UNM6	0.190081	0.252276	0.769666	0.956625	cytoplasm
P61081	15.6047	15.6182	-0.0157025	15.6128	-0.13164	0.8963	0.926961	0.798645	0.95409	UBE2M	P61081	-0.0892503	-0.118422	0.890675	0.962296	cytoplasm
O95831	18.1035	16.5809	-1.52265	17.3422	-6.29545	3.76891e-07	7.90255e-06	0.0201425	0.451808	AIFM1	O95831	-1.07924	-1.43286	0.0962935	0.733991	cytoplasm
P61313	14.7273	15.7698	0.944328	15.3328	2.60877	0.0141108	0.03207	0.506316	0.929453	RPL15	P61313	0.748002	0.992823	0.249176	0.877151	cytoplasm
Q07157	14.6311	13.1861	-1.31395	14.1258	-4.36793	0.000160027	0.000859648	0.0935806	0.708887	TJP1	Q07157	-1.76053	-2.33687	0.00668035	0.168994	cytoplasm
P35749	14.6116	14.6965	0.0848944	14.6541	0.178153	0.859818	0.898524	0.87987	0.958151	MYH11	P35749	-0.234903	-0.311807	0.71742	0.953612	cytoplasm
P62191	15.0299	14.9397	-0.0297303	14.9524	-0.182486	0.856447	0.895721	0.785495	0.953358	PSMC1	P62191	-0.318569	-0.422774	0.623634	0.947006	cytoplasm
P17980	15.3683	15.6523	0.283983	15.5103	1.96524	0.0577057	0.10492	0.653711	0.944477	PSMC3	P17980	0.129574	0.171937	0.841821	0.960195	cytoplasm
O95202	14.5617	14.2059	-0.355785	14.4248	-1.15026	0.259918	0.362982	0.550541	0.934751	LETM1	O95202	-0.686503	-0.911282	0.290187	0.892649	cytoplasm
Q6YN16	16.7041	15.7968	-0.832071	16.3311	-3.61705	0.00106028	0.00378672	0.154213	0.800512	HSDL2	Q6YN16	-0.769767	-1.02135	0.235835	0.871098	cytoplasm
Q00341	13.0397	14.0845	0.995054	13.6201	2.3679	0.0241874	0.0498048	0.559389	0.935716	HDLBP	Q00341	0.381432	0.507011	0.556211	0.940962	cytoplasm
P36969	15.2885	15.562	0.273544	15.3937	1.09344	0.283665	0.386546	0.876005	0.957974	GPX4	P36969	0.10168	0.134927	0.875554	0.961669	cytoplasm
Q15046	15.209	15.815	0.547385	15.592	3.47088	0.00166859	0.00553358	0.34013	0.898484	KARS	Q15046	0.416822	0.553125	0.520871	0.937207	cytoplasm
Q9UJZ1	16.2582	15.6229	-0.635292	15.9405	-3.07467	0.00416909	0.0119643	0.213947	0.847728	STOML2	Q9UJZ1	-0.595219	-0.789716	0.359347	0.911481	cytoplasm
P51571	13.8534	14.502	0.688377	14.224	2.31597	0.0285255	0.0567021	0.571175	0.936959	SSR4	P51571	0.163083	0.216594	0.801507	0.958276	cytoplasm
Q9BVJ7	14.7187	14.6507	-0.0902568	14.7017	-0.335899	0.739799	0.804129	0.746203	0.951022	DUSP23	Q9BVJ7	-0.364377	-0.483639	0.574557	0.942739	cytoplasm
Q96G03	14.4558	14.6165	0.220584	14.5958	1.0071	0.321543	0.425235	0.898891	0.959	PGM2	Q96G03	-0.193169	-0.256434	0.765979	0.956425	cytoplasm
Q9UKY7	15.0556	15.5731	0.612178	15.3108	1.0929	0.285965	0.387648	0.876145	0.957981	CDV3	Q9UKY7	0.294789	0.39121	0.649777	0.94903	cytoplasm
Q9BVG4	14.981	15.4798	0.480727	15.2555	2.17901	0.0369103	0.0709814	0.602815	0.94007	PBDC1	Q9BVG4	0.259766	0.344743	0.689055	0.951795	cytoplasm
P22392	16.2184	16.5234	0.305011	16.3709	2.04251	0.0490184	0.0902605	0.63511	0.942943	NME2	P22392	0.336395	0.446317	0.604435	0.945415	cytoplasm
P49588	16.8787	17.239	0.360335	17.0589	3.43282	0.0016044	0.00534801	0.346634	0.900199	AARS	P49588	0.536035	0.711253	0.409065	0.921394	cytoplasm
Q02952	17.7394	16.4759	-1.26351	17.1498	-1.50965	0.141078	0.221768	0.473027	0.924862	AKAP12	Q02952	-0.899692	-1.1942	0.165719	0.826046	cytoplasm
O96000	16.3982	14.8752	-1.31499	16.0061	-4.4742	0.000150806	0.000834244	0.0868104	0.69315	NDUFB10	O96000	-1.45227	-1.92683	0.025323	0.4205	cytoplasm
Q02252	19.7111	17.0239	-2.6872	18.4571	-8.1312	3.04977e-09	2.10596e-07	0.00328461	0.26452	ALDH6A1	Q02252	-1.89242	-2.51655	0.00349	0.122804	cytoplasm
O43813	15.0296	15.2388	0.242282	15.2029	0.981977	0.334651	0.440776	0.905568	0.95929	LANCL1	O43813	-0.0192939	-0.025605	0.976291	0.965488	cytoplasm
Q96FW1	15.508	15.3063	-0.112755	15.4535	-0.531706	0.598538	0.695352	0.697007	0.947745	OTUB1	Q96FW1	-0.325562	-0.431983	0.616093	0.946392	cytoplasm
P13645	15.3644	15.0315	-0.332888	15.198	-0.695394	0.491595	0.599506	0.656828	0.944726	KRT10	P13645	-0.488158	-0.647755	0.452148	0.928347	cytoplasm
P20674	17.5598	16.94	-0.590975	17.2949	-2.39852	0.0227579	0.0474123	0.309692	0.889608	COX5A	P20674	-0.295193	-0.391785	0.649297	0.948994	cytoplasm
P35754	17.52	17.3575	-0.162456	17.4387	-0.889081	0.380286	0.486108	0.610543	0.940783	GLRX	P35754	0.153407	0.2036	0.813188	0.958851	cytoplasm
P61960	16.196	16.6176	0.421623	16.4068	2.05454	0.0477751	0.0883465	0.632235	0.942699	UFM1	P61960	0.448114	0.594542	0.490147	0.933533	cytoplasm
Q96IX5	15.0301	14.9355	0.241942	14.9995	0.558638	0.58244	0.686466	0.981297	0.962314	ATP5MD	Q96IX5	-0.32288	-0.428495	0.618944	0.946626	cytoplasm
Q96KP4	19.5956	19.1798	-0.415835	19.3877	-1.33602	0.19053	0.280827	0.509708	0.92989	CNDP2	Q96KP4	0.353685	0.470262	0.585186	0.94372	cytoplasm
O60925	15.4473	15.8107	0.324277	15.6482	2.29279	0.0307057	0.0603894	0.576475	0.937503	PFDN1	O60925	0.226281	0.300254	0.727465	0.954224	cytoplasm
P53992	13.7236	13.7276	0.0363752	13.7412	0.195668	0.846086	0.886311	0.884509	0.958361	SEC24C	P53992	-0.509848	-0.67722	0.431845	0.925231	cytoplasm
O75369	17.0261	17.6478	0.6217	17.337	4.36491	0.000114857	0.000663618	0.209861	0.845222	FLNB	O75369	0.829624	1.10085	0.20134	0.852275	cytoplasm
P78527	14.7239	16.0251	1.29668	15.2951	2.32026	0.0271788	0.0547791	0.570198	0.936858	PRKDC	P78527	1.00587	1.33509	0.121234	0.776483	cytoplasm
P60228	13.6513	13.9828	0.397919	13.8754	1.87888	0.0704985	0.124861	0.674753	0.946115	EIF3E	P60228	-0.198173	-0.263247	0.75995	0.956095	cytoplasm
P62136	15.2865	15.6166	0.330155	15.4516	1.89993	0.0660603	0.117803	0.6696	0.945723	PPP1CA	P62136	0.157853	0.209467	0.807909	0.958593	cytoplasm
O75340	15.0034	15.9521	0.983826	15.5305	6.56542	3.11406e-07	6.86148e-06	0.0463226	0.5735	PDCD6	O75340	0.714548	0.948289	0.271043	0.885932	cytoplasm
P19823	16.2099	16.8629	0.65291	16.5364	2.98668	0.00523661	0.0143924	0.428704	0.917732	ITIH2	P19823	0.682446	0.905445	0.293288	0.893664	cytoplasm
P07384	15.5723	16.125	0.521128	15.8728	2.54624	0.0158095	0.035435	0.519835	0.931162	CAPN1	P07384	0.442879	0.587638	0.495199	0.934167	cytoplasm
Q9P0L0	17.1634	16.8876	-0.275181	17.0207	-2.35497	0.0247069	0.0506608	0.316704	0.891787	VAPA	Q9P0L0	-0.0378918	-0.0502821	0.953461	0.964691	cytoplasm
P36871	17.2294	17.0639	-0.165529	17.1467	-1.14747	0.259299	0.362851	0.551165	0.93482	PGM1	P36871	0.0868286	0.115224	0.89361	0.962415	cytoplasm
P36542	18.0943	17.2655	-0.82887	17.6799	-4.07109	0.000268561	0.00129307	0.114753	0.749124	ATP5F1C	P36542	-0.387469	-0.514422	0.550453	0.940381	cytoplasm
P39656	16.4786	17.264	0.787705	16.8829	4.10676	0.000252855	0.00123708	0.243084	0.863488	DDOST	P39656	0.873632	1.15912	0.178505	0.836468	cytoplasm
Q86UP2	15.1527	16.3568	1.22895	15.7474	2.43756	0.0204183	0.0438016	0.543768	0.933992	KTN1	Q86UP2	1.00252	1.33038	0.122552	0.778354	cytoplasm
P42330	16.2707	16.5178	0.312387	16.4732	1.34966	0.188106	0.278516	0.808762	0.954638	AKR1C3	P42330	0.289913	0.384646	0.65527	0.949435	cytoplasm
P00505	17.9384	17.0727	-0.865722	17.5056	-2.78771	0.0086741	0.0218534	0.251596	0.867495	GOT2	P00505	-0.458397	-0.608526	0.479998	0.932223	cytoplasm
P43487	15.3669	15.9655	0.593154	15.6785	5.24316	9.33218e-06	8.92047e-05	0.121456	0.759642	RANBP1	P43487	0.443902	0.58903	0.494179	0.93404	cytoplasm
P02786	13.1194	14.7692	1.64979	14.1093	5.46012	1.86276e-05	0.000145879	0.104911	0.731898	TFRC	P02786	1.00384	1.33421	0.121479	0.776833	cytoplasm
P00492	15.1333	15.4827	0.349403	15.308	1.50549	0.141551	0.222208	0.768512	0.952376	HPRT1	P00492	0.143616	0.190585	0.824929	0.959413	cytoplasm
P51452	15.4409	15.6008	0.159909	15.5208	1.0968	0.280534	0.383888	0.875114	0.957933	DUSP3	P51452	0.021352	0.0283321	0.973767	0.965402	cytoplasm
P02790	18.7813	18.6513	-0.13007	18.7163	-0.457965	0.649928	0.7357	0.715398	0.94902	HPX	P02790	0.461479	0.613031	0.476752	0.931793	cytoplasm
P15531	15.7469	16.0502	0.261642	15.9281	1.38148	0.176831	0.265758	0.800497	0.954192	NME1	P15531	0.231635	0.307336	0.721301	0.953851	cytoplasm
Q14677	14.8988	15.0192	0.106272	14.9502	0.606259	0.548545	0.65303	0.994047	0.962779	CLINT1	Q14677	-0.136599	-0.181292	0.833338	0.959806	cytoplasm
P02679	17.8929	18.3851	0.492227	18.139	1.55714	0.128816	0.205221	0.755302	0.951583	FGG	P02679	0.889589	1.1809	0.170483	0.830081	cytoplasm
Q15717	15.7368	16.0461	0.309311	15.8915	3.74071	0.000685353	0.00269172	0.296271	0.885181	ELAVL1	Q15717	0.235438	0.312383	0.71692	0.953582	cytoplasm
Q13423	17.0854	16.8507	-0.234693	16.9951	-0.606136	0.549383	0.653429	0.678623	0.946406	NNT	Q13423	-0.0138136	-0.0183301	0.983026	0.965716	cytoplasm
P08133	18.3143	18.0754	-0.238924	18.1948	-1.90744	0.0650491	0.116305	0.394734	0.911281	ANXA6	P08133	0.250552	0.332699	0.699379	0.952473	cytoplasm
O15145	16.2271	16.5022	0.275095	16.3646	2.4098	0.021596	0.0458738	0.549967	0.934687	ARPC3	O15145	0.308377	0.409143	0.634868	0.947895	cytoplasm
Q99538	14.953	14.3472	-0.605805	14.6501	-2.49929	0.0175037	0.0385022	0.293862	0.884349	LGMN	Q99538	-0.850986	-1.12938	0.189906	0.844762	cytoplasm
P02792	16.0312	16.4729	0.362951	16.2972	1.18153	0.245946	0.34867	0.852757	0.956878	FTL	P02792	0.432088	0.573282	0.505796	0.935457	cytoplasm
P09417	17.6982	16.6982	-0.939871	17.2768	-5.31023	9.18614e-06	8.92047e-05	0.0462568	0.573326	QDPR	P09417	-0.645118	-0.856275	0.320289	0.901747	cytoplasm
Q16762	17.3384	15.8154	-1.4453	16.7825	-6.09099	1.52772e-06	2.28281e-05	0.0241291	0.479477	TST	Q16762	-1.24683	-1.65464	0.0547931	0.610908	cytoplasm
P22314	17.4703	17.6457	0.17537	17.558	1.63643	0.111092	0.182118	0.735162	0.950323	UBA1	P22314	0.480379	0.63754	0.459311	0.929386	cytoplasm
P51580	15.3588	14.4272	-0.931629	14.9595	-5.16542	1.51876e-05	0.000126564	0.0518421	0.58682	TPMT	P51580	-1.08812	-1.44387	0.0937615	0.728756	cytoplasm
Q92506	16.4429	14.1606	-2.13888	15.4841	-4.66463	5.7675e-05	0.000369347	0.0756709	0.663193	HSD17B8	Q92506	-2.20184	-2.92135	0.000696984	0.0564762	cytoplasm
P13796	15.2118	16.7232	1.51139	16.0256	4.43265	0.000134367	0.00075618	0.201715	0.839972	LCP1	P13796	1.32276	1.75531	0.0416139	0.543887	cytoplasm
P00540	21.9952	22.0669	0.0717076	22.0311	0.55224	0.584442	0.687579	0.979585	0.96225	MOS	P00540	1.36571	1.82336	0.034316	0.495794	cytoplasm
Q86VP6	16.6391	17.1354	0.496314	16.8873	3.88416	0.000457546	0.00196307	0.274567	0.877219	CAND1	Q86VP6	0.619656	0.822167	0.339944	0.906899	cytoplasm
O14732	16.6693	16.6089	0.00283125	16.6955	0.0118895	0.990594	0.993917	0.836063	0.956055	IMPA2	O14732	0.0695745	0.0923127	0.914673	0.963249	cytoplasm
Q15019	16.1178	16.739	0.621211	16.4284	5.10026	1.31476e-05	0.000113946	0.133425	0.776382	SEPT2	Q15019	0.630601	0.83666	0.3315	0.904753	cytoplasm
Q86U42	16.7631	16.8816	0.110663	16.8152	0.542656	0.59293	0.692551	0.977019	0.962155	PABPN1	Q86U42	0.268896	0.356782	0.678792	0.951102	cytoplasm
O00571	14.7243	14.8134	0.0891188	14.7689	0.553663	0.583479	0.687067	0.979965	0.962264	DDX3X	O00571	-0.206053	-0.273494	0.75091	0.955589	cytoplasm
Q9BT78	16.0678	16.2886	0.236439	16.1782	1.34322	0.188777	0.278875	0.810435	0.954728	COPS4	Q9BT78	0.219249	0.290893	0.735639	0.954709	cytoplasm
P05787	19.2722	18.7405	-0.262177	19.1453	-0.72401	0.474229	0.581601	0.6499	0.944169	KRT8	P05787	0.167099	0.222089	0.79658	0.958029	cytoplasm
P29692	16.7297	16.7515	0.0218308	16.7406	0.0918823	0.927338	0.950741	0.857085	0.957086	EEF1D	P29692	0.164967	0.218884	0.799453	0.958173	cytoplasm
P51606	16.1013	13.9246	-2.09129	15.2299	-9.93314	2.9033e-10	4.71787e-08	0.000393363	0.109041	RENBP	P51606	-2.17089	-2.88026	0.000828564	0.0606149	cytoplasm
P01009	20.5927	20.1148	-0.477972	20.3538	-2.36159	0.0241449	0.0498048	0.315632	0.89146	SERPINA1	P01009	0.50949	0.678403	0.431041	0.925101	cytoplasm
P27816	16.1363	16.3369	0.200537	16.2366	2.33821	0.0254764	0.0521509	0.566114	0.936431	MAP4	P27816	0.213986	0.283909	0.741756	0.955066	cytoplasm
Q9HB71	14.6663	14.6133	-0.0530584	14.6398	-0.422223	0.675554	0.755643	0.724373	0.94962	CACYBP	Q9HB71	-0.360903	-0.479043	0.578199	0.943079	cytoplasm
P51858	17.976	17.6155	-0.360538	17.7957	-0.849464	0.401641	0.507912	0.619892	0.941624	HDGF	P51858	0.0549959	0.0730093	0.932468	0.963925	cytoplasm
Q92530	15.5945	14.9079	-0.647642	15.2022	-3.95577	0.000508792	0.0021475	0.12393	0.763305	PSMF1	Q92530	-0.791614	-1.05036	0.222794	0.864574	cytoplasm
P42704	16.9117	15.8264	-0.974977	16.4399	-2.72343	0.0103006	0.0248647	0.260627	0.871496	LRPPRC	P42704	-0.902423	-1.19741	0.164584	0.825056	cytoplasm
P26641	16.9005	17.0196	0.119128	16.9601	0.63849	0.527487	0.63318	0.997323	0.962897	EEF1G	P26641	0.2996	0.397534	0.644503	0.948634	cytoplasm
O75781	16.396	17.0997	0.824224	16.7873	2.36435	0.0270592	0.0546226	0.560193	0.935803	PALM	O75781	0.773919	1.02682	0.233337	0.869897	cytoplasm
P14324	14.9875	15.1386	0.151088	15.063	0.738999	0.465044	0.570875	0.970416	0.961907	FDPS	P14324	-0.0865627	-0.11488	0.893925	0.962428	cytoplasm
P06454	15.67	15.6403	-0.0365892	15.6567	-0.218284	0.828658	0.875818	0.776273	0.95283	PTMA	P06454	-0.118242	-0.156887	0.855507	0.960806	cytoplasm
P62081	16.45	17.027	0.577087	16.7385	2.59652	0.013872	0.0316622	0.50895	0.929793	RPS7	P62081	0.659082	0.874456	0.310122	0.898852	cytoplasm
Q9NVA2	15.0819	15.3907	0.308862	15.2363	1.86551	0.0708695	0.125177	0.678035	0.946362	SEPT11	Q9NVA2	0.091839	0.121877	0.887506	0.962166	cytoplasm
P56385	18.1331	17.1075	-1.02556	17.6203	-5.75036	1.89825e-06	2.77273e-05	0.0322942	0.524889	ATP5ME	P56385	-0.5757	-0.764346	0.37499	0.914859	cytoplasm
O43242	14.5198	15.1986	0.678807	14.8592	4.82074	3.01153e-05	0.0002175	0.15945	0.805791	PSMD3	O43242	0.338927	0.449912	0.601527	0.945165	cytoplasm
Q9Y3D6	16.295	15.8911	-0.403922	16.093	-2	0.0536444	0.098084	0.37771	0.907651	FIS1	Q9Y3D6	-0.355793	-0.472054	0.583757	0.94359	cytoplasm
P02647	19.558	19.4883	-0.0696885	19.5232	-0.2752	0.784849	0.84253	0.761677	0.951969	APOA1	P02647	0.691615	0.919532	0.285842	0.891195	cytoplasm
P39059	15.5158	15.3098	-0.0590559	15.4853	-0.156993	0.876282	0.912449	0.792081	0.953727	COL15A1	P39059	-0.328197	-0.435478	0.613241	0.946156	cytoplasm
Q14914	17.3023	16.8477	-0.454607	17.0902	-3.74641	0.000720627	0.00278814	0.142044	0.787061	PTGR1	Q14914	-0.186315	-0.247251	0.774127	0.956864	cytoplasm
P11413	14.9024	14.8496	0.00717044	14.8464	0.0214316	0.983041	0.989128	0.838565	0.95618	G6PD	P11413	-0.309009	-0.41011	0.634069	0.947833	cytoplasm
P30041	19.091	18.8549	-0.236133	18.973	-2.78219	0.00879449	0.0221138	0.252363	0.867845	PRDX6	P30041	0.423112	0.562241	0.514024	0.936424	cytoplasm
P00390	17.3256	16.6273	-0.698207	16.9764	-2.60752	0.0135081	0.0310257	0.277474	0.878349	GSR	P00390	-0.424838	-0.563791	0.512865	0.93629	cytoplasm
P23396	16.951	17.5205	0.569459	17.2357	3.30625	0.00225894	0.00716249	0.368835	0.905639	RPS3	P23396	0.760968	1.00973	0.241206	0.873605	cytoplasm
Q9Y2H6	17.969	18.4168	0.447816	18.178	2.11387	0.0425225	0.0802312	0.618134	0.941468	FNDC3A	Q9Y2H6	0.861816	1.14409	0.184202	0.840721	cytoplasm
P48047	18.7178	17.7982	-0.919585	18.258	-4.56204	6.45429e-05	0.000403393	0.0815177	0.679611	ATP5PO	P48047	-0.341916	-0.454175	0.598087	0.944867	cytoplasm
O14744	17.4596	17.6613	0.168668	17.5265	0.832641	0.411722	0.51745	0.945377	0.960938	PRMT5	O14744	0.504327	0.669319	0.437236	0.926084	cytoplasm
P30046	18.4525	17.6167	-0.835799	18.0346	-4.64665	5.03325e-05	0.000328825	0.0766698	0.666116	DDT	P30046	-0.316116	-0.419806	0.626073	0.947202	cytoplasm
Q93088	18.5503	17.853	-0.697338	18.2514	-1.42027	0.165987	0.253266	0.491725	0.927512	BHMT	Q93088	-0.156283	-0.207563	0.809621	0.958677	cytoplasm
P63104	17.9208	18.6939	0.773137	18.3074	5.11892	1.24384e-05	0.000109228	0.131812	0.774264	YWHAZ	P63104	1.17661	1.56193	0.0698454	0.666823	cytoplasm
P22626	18.5901	18.8924	0.302361	18.7413	3.41613	0.00167891	0.00555364	0.349512	0.900939	HNRNPA2B1	P22626	0.852113	1.13175	0.188979	0.844119	cytoplasm
Q15056	15.4365	16.3335	0.817778	15.9831	2.49131	0.0185744	0.0404467	0.531863	0.932614	EIF4H	Q15056	0.757562	1.00522	0.243316	0.874564	cytoplasm
O75223	14.7966	14.4454	-0.351255	14.621	-1.12437	0.268832	0.371387	0.556356	0.935389	GGCT	O75223	-0.630623	-0.836994	0.331306	0.904703	cytoplasm
O95747	14.2191	13.9774	-0.241687	14.0983	-1.72411	0.0938866	0.158716	0.429798	0.917925	OXSR1	O95747	-0.647271	-0.859403	0.318524	0.901257	cytoplasm
Q7L266	15.8069	14.0564	-1.59432	15.1573	-3.59439	0.0012068	0.00419475	0.156423	0.802775	ASRGL1	Q7L266	-1.80903	-2.40022	0.00533794	0.153147	cytoplasm
P62753	16.1899	16.5548	0.364884	16.3723	1.67409	0.103406	0.172123	0.725659	0.949705	RPS6	P62753	0.390034	0.517483	0.548084	0.940139	cytoplasm
P62899	15.6996	16.0536	0.322006	15.9224	1.61059	0.118265	0.191701	0.741707	0.95074	RPL31	P62899	0.271988	0.360881	0.675312	0.950862	cytoplasm
Q99829	14.672	15.4419	0.936023	15.1562	2.00489	0.0538999	0.0984128	0.644137	0.943698	CPNE1	Q99829	0.463261	0.614905	0.475406	0.931613	cytoplasm
Q9Y2B0	14.6725	15.0068	0.334327	14.8397	1.86056	0.071586	0.125759	0.679253	0.946453	CNPY2	Q9Y2B0	0.0278301	0.03694	0.965801	0.965126	cytoplasm
P15121	16.6794	17.4461	0.76668	17.0628	2.51589	0.0168278	0.0372044	0.526465	0.93197	AKR1B1	P15121	0.898831	1.19259	0.166292	0.826542	cytoplasm
Q9BX66	13.7083	14.6303	1.04405	14.211	4.36627	0.000150793	0.000834244	0.209695	0.845119	SORBS1	Q9BX66	0.404748	0.537624	0.53262	0.938507	cytoplasm
Q9Y2J2	15.7859	13.5784	-2.20758	15.0501	-7.44357	7.39243e-08	2.13559e-06	0.00674875	0.326156	EPB41L3	Q9Y2J2	-2.27072	-3.0128	0.000470679	0.0488941	cytoplasm
P04114	17.2013	16.6627	-0.538636	16.932	-2.3931	0.0224495	0.0470694	0.310558	0.889882	APOB	P04114	-0.292424	-0.388049	0.65242	0.949226	cytoplasm
P00966	19.8736	16.5369	-3.21837	18.5624	-7.26003	5.89713e-08	1.91657e-06	0.00811141	0.338728	ASS1	P00966	-2.50639	-3.33373	0.0001091	0.0206273	cytoplasm
Q07955	16.2991	16.3318	0.0372429	16.3159	0.133363	0.89481	0.926156	0.868027	0.957604	SRSF1	Q07955	0.0817286	0.108435	0.899844	0.962665	cytoplasm
Q9NUJ1	16.1747	14.5461	-1.5043	15.4468	-3.76129	0.000668388	0.00263305	0.140692	0.785454	ABHD10	Q9NUJ1	-1.60678	-2.13182	0.0133472	0.276652	cytoplasm
P30613	16.4632	15.0727	-1.39049	15.9575	-3.01869	0.0060113	0.0159483	0.220953	0.851841	PKLR	P30613	-1.3056	-1.73225	0.0443683	0.559736	cytoplasm
P04181	15.3922	14.0206	-1.37165	14.8646	-3.70963	0.000926455	0.00343131	0.145426	0.790978	OAT	P04181	-1.52084	-2.01804	0.019165	0.354493	cytoplasm
Q16531	15.0625	15.5556	0.493055	15.3091	3.62269	0.000952268	0.00348718	0.314966	0.891255	DDB1	Q16531	0.271808	0.360712	0.675455	0.950872	cytoplasm
P62701	15.4536	15.7898	0.336271	15.6217	2.70554	0.0106342	0.0255064	0.485765	0.926688	RPS4X	P62701	0.200489	0.26603	0.757492	0.955958	cytoplasm
Q7KZF4	16.3592	16.8573	0.498064	16.6083	1.57936	0.123632	0.198422	0.749642	0.951235	SND1	Q7KZF4	0.560228	0.743294	0.388286	0.917534	cytoplasm
Q96I59	14.3509	15.496	1.15942	14.9132	3.3111	0.00259963	0.00801967	0.367967	0.905437	NARS2	Q96I59	0.76831	1.02001	0.236447	0.871388	cytoplasm
O14979	16.0575	16.163	0.105536	16.1103	0.996505	0.326134	0.430431	0.901706	0.959123	HNRNPDL	O14979	0.101755	0.135005	0.875483	0.961666	cytoplasm
P39023	13.4335	14.2406	0.80713	13.837	3.19275	0.00305709	0.00918371	0.389476	0.910191	RPL3	P39023	0.229826	0.305359	0.72302	0.953955	cytoplasm
P09497	15.4785	14.9394	-0.504866	15.2791	-3.06901	0.00478106	0.0133664	0.214648	0.84815	CLTB	P09497	-0.669418	-0.888246	0.302554	0.896583	cytoplasm
P53007	15.3865	15.2472	-0.139274	15.3268	-0.911837	0.369229	0.474775	0.605201	0.940292	SLC25A1	P53007	-0.289717	-0.384434	0.655448	0.949448	cytoplasm
O95487	12.3145	12.9616	0.459076	12.5071	1.8064	0.0855106	0.146461	0.692616	0.947432	SEC24B	O95487	-0.174757	-0.232513	0.787257	0.957553	cytoplasm
P30049	17.7874	16.993	-0.79439	17.3902	-4.37198	0.000112517	0.000653	0.0933149	0.7083	ATP5F1D	P30049	-0.420077	-0.557603	0.517502	0.936825	cytoplasm
Q9UBR2	16.6007	16.0319	-0.568745	16.3163	-2.94544	0.0058215	0.0155739	0.230367	0.85703	CTSZ	Q9UBR2	-0.453813	-0.602121	0.484632	0.932828	cytoplasm
Q9Y305	14.6652	15.0173	0.627932	14.9655	1.4692	0.154467	0.238205	0.777833	0.95292	ACOT9	Q9Y305	0.0439609	0.0583513	0.946003	0.964422	cytoplasm
Q9H9S4	14.7875	14.5413	-0.246164	14.682	-1.05025	0.302111	0.403229	0.573171	0.937165	CAB39L	Q9H9S4	-0.527521	-0.700156	0.416413	0.922674	cytoplasm
P63261	17.4629	18.0003	0.408154	17.7293	1.21837	0.236244	0.337986	0.843073	0.956404	ACTG1	P63261	0.840741	1.11579	0.195291	0.848394	cytoplasm
P39687	15.9201	16.8455	0.942487	16.4696	2.4505	0.0206354	0.0441943	0.540889	0.933664	ANP32A	P39687	0.891581	1.18293	0.169748	0.829471	cytoplasm
Q99798	18.8768	17.8201	-1.05672	18.3485	-4.2803	0.000146878	0.000819492	0.0994766	0.721333	ACO2	Q99798	-0.444293	-0.590256	0.493281	0.933927	cytoplasm
O00299	17.705	18.2085	0.503488	17.9567	2.52858	0.0163273	0.0362209	0.523688	0.931634	CLIC1	O00299	0.859791	1.14122	0.185306	0.841519	cytoplasm
O75531	15.8968	16.6031	0.624392	16.105	3.18474	0.00379017	0.0109983	0.390958	0.910501	BANF1	O75531	0.667343	0.885422	0.304093	0.897053	cytoplasm
Q9UHD8	16.2507	16.9834	0.732712	16.617	2.10599	0.0427623	0.0805666	0.619999	0.941634	SEPT9	Q9UHD8	0.77115	1.02313	0.235016	0.870707	cytoplasm
Q9NQR4	16.7179	15.6673	-1.05065	16.1926	-3.91504	0.000419191	0.00184728	0.127306	0.768125	NIT2	Q9NQR4	-0.91009	-1.20753	0.161045	0.821896	cytoplasm
Q14624	15.782	15.9129	0.210852	15.884	0.710012	0.48275	0.589826	0.978174	0.962198	ITIH4	Q14624	0.0668722	0.0887266	0.917976	0.963376	cytoplasm
P35611	15.6208	13.6768	-1.94393	14.6488	-9.09938	1.38989e-10	2.58123e-08	0.00109586	0.152433	ADD1	P35611	-2.04316	-2.71096	0.00165198	0.0751567	cytoplasm
O75608	16.1449	15.9884	-0.156479	16.0667	-0.885763	0.382046	0.4874	0.611323	0.940855	LYPLA1	O75608	-0.141156	-0.187281	0.827917	0.959553	cytoplasm
Q15185	16.7075	16.9288	0.221271	16.8182	1.14587	0.259951	0.362982	0.862153	0.957328	PTGES3	Q15185	0.359561	0.477075	0.579761	0.943224	cytoplasm
Q86UX7	13.3151	13.7926	0.262299	13.6972	0.583471	0.565119	0.669084	0.987945	0.962558	FERMT3	Q86UX7	-0.125751	-0.167101	0.846214	0.960393	cytoplasm
O60220	15.8307	15.5699	-0.202671	15.7438	-1.25374	0.21976	0.31743	0.527597	0.932106	TIMM8A	O60220	-0.314179	-0.416852	0.628504	0.947395	cytoplasm
Q13576	15.2624	13.7705	-1.42014	14.5752	-3.38866	0.00185261	0.00603759	0.177607	0.822114	IQGAP2	Q13576	-1.66949	-2.21538	0.0101302	0.225556	cytoplasm
P13489	17.0415	17.0783	0.0367385	17.0599	0.303802	0.763154	0.824688	0.913229	0.959618	RNH1	P13489	0.248035	0.329127	0.702452	0.952671	cytoplasm
Q9Y376	14.5979	14.104	-0.31703	14.428	-1.21063	0.23596	0.337986	0.537096	0.933226	CAB39	Q9Y376	-0.816628	-1.08399	0.208331	0.856521	cytoplasm
P13667	16.5923	17.2124	0.620128	16.9023	2.41005	0.0215834	0.0458738	0.549911	0.934681	PDIA4	P13667	0.733228	0.972849	0.258826	0.881187	cytoplasm
P05155	16.9008	16.9419	-0.0329213	16.9579	-0.11896	0.906038	0.934319	0.801934	0.95427	SERPING1	P05155	0.221663	0.294121	0.732816	0.954543	cytoplasm
Q7L576	16.108	15.9562	-0.151842	16.0321	-0.870627	0.390142	0.495297	0.61489	0.941177	CYFIP1	Q7L576	-0.144588	-0.191835	0.823801	0.959359	cytoplasm
P11021	17.5566	18.1789	0.622335	17.8677	3.25321	0.00260331	0.00801967	0.378393	0.907803	HSPA5	P11021	0.946197	1.25581	0.144952	0.80596	cytoplasm
Q16822	19.0066	15.5927	-3.29265	17.47	-7.06855	5.53325e-08	1.89295e-06	0.00979065	0.350195	PCK2	Q16822	-2.77315	-3.68469	1.8963e-05	0.00717063	cytoplasm
O75935	15.4318	15.3347	-0.0825281	15.3646	-0.666492	0.510636	0.616939	0.663854	0.945279	DCTN3	O75935	-0.237631	-0.315315	0.714379	0.953424	cytoplasm
P21333	17.2303	17.7209	0.490601	17.4756	2.06404	0.0468123	0.0868132	0.629968	0.942504	FLNA	P21333	0.743145	0.986171	0.252361	0.878513	cytoplasm
P30038	19.2143	15.4886	-3.72568	17.3515	-9.20172	1.05998e-10	2.29662e-08	0.000970187	0.147668	ALDH4A1	P30038	-3.0395	-4.03951	2.75095e-06	0.00156036	cytoplasm
Q9UJ70	15.6115	15.8095	0.198074	15.7105	1.42428	0.163596	0.250205	0.789417	0.953578	NAGK	Q9UJ70	0.0968062	0.128447	0.881485	0.961918	cytoplasm
Q15404	16.2478	16.2017	-0.0461336	16.2247	-0.206306	0.837798	0.882608	0.779356	0.953007	RSU1	Q15404	-0.00832279	-0.0110424	0.989774	0.965942	cytoplasm
P49257	15.1974	16.1223	0.923929	15.6775	3.61146	0.00115367	0.00406441	0.316784	0.891812	LMAN1	P49257	0.73314	0.972886	0.258808	0.88118	cytoplasm
P61106	15.0971	14.744	0.0681596	14.967	0.1203	0.905118	0.934319	0.864578	0.957442	RAB14	P61106	-0.566751	-0.752114	0.382681	0.916427	cytoplasm
P40616	15.2049	15.4765	0.335622	15.4405	1.84036	0.0789039	0.1375	0.684226	0.946821	ARL1	P40616	0.0814322	0.108061	0.900187	0.962679	cytoplasm
P36543	17.18	16.6858	-0.43944	16.9673	-1.65245	0.108052	0.178485	0.443981	0.920338	ATP6V1E1	P36543	-0.252607	-0.335209	0.697223	0.952333	cytoplasm
P37837	17.5966	17.8521	0.255459	17.7244	1.32736	0.193345	0.28401	0.814563	0.954947	TALDO1	P37837	0.588076	0.78052	0.364969	0.912726	cytoplasm
P11047	16.2594	16.8751	0.615735	16.5672	2.04739	0.0485108	0.0894526	0.633943	0.942844	LAMC1	P11047	0.65607	0.870451	0.312343	0.899499	cytoplasm
Q9Y266	15.0697	15.0794	0.0516945	15.0947	0.467466	0.643279	0.733564	0.956903	0.96139	NUDC	Q9Y266	-0.210029	-0.278725	0.746307	0.955328	cytoplasm
P19652	16.5367	16.7967	0.259994	16.6667	1.40373	0.169583	0.257544	0.794732	0.953875	ORM2	P19652	0.360949	0.478904	0.578309	0.943089	cytoplasm
O94760	17.8801	17.1175	-0.762552	17.5242	-2.21592	0.0340321	0.0656414	0.339785	0.898391	DDAH1	O94760	-0.367987	-0.488487	0.570728	0.942377	cytoplasm
P35579	17.8384	18.2448	0.406425	18.0416	2.33604	0.0256036	0.0522523	0.566608	0.936483	MYH9	P35579	0.791883	1.05116	0.222438	0.864387	cytoplasm
Q93009	12.8329	13.4528	0.604352	13.1062	3.37133	0.00238445	0.00746937	0.357311	0.902891	USP7	Q93009	-0.0886347	-0.117846	0.891204	0.962317	cytoplasm
P11766	17.3638	17.346	0.0133086	17.3703	0.0794036	0.937198	0.954825	0.853798	0.956928	ADH5	P11766	0.263923	0.350252	0.684352	0.95148	cytoplasm
P17858	16.1095	16.5874	0.477968	16.3484	2.33757	0.0255138	0.0521509	0.566259	0.936447	PFKL	P17858	0.485543	0.644202	0.454632	0.928711	cytoplasm
P31930	17.5315	16.2883	-1.24313	16.9099	-4.45787	8.7572e-05	0.000539543	0.0878241	0.695614	UQCRC1	P31930	-0.924756	-1.22734	0.154288	0.815535	cytoplasm
Q16270	14.9204	14.9463	-0.391083	15.1123	-0.659708	0.516117	0.622285	0.665508	0.945407	IGFBP7	Q16270	-0.226402	-0.300473	0.727274	0.954212	cytoplasm
P20618	15.6679	16.8093	1.14134	16.2386	5.53072	3.65063e-06	4.65276e-05	0.0999297	0.722246	PSMB1	P20618	1.05241	1.39638	0.105071	0.750673	cytoplasm
P30626	16.2388	17.1605	0.921704	16.6996	7.96322	3.07795e-09	2.10596e-07	0.0138341	0.393089	SRI	P30626	0.957539	1.27043	0.140329	0.800841	cytoplasm
Q01844	15.1342	15.3037	0.169488	15.2189	1.20327	0.237291	0.338987	0.847041	0.956599	EWSR1	Q01844	-0.0360988	-0.0479047	0.955659	0.964769	cytoplasm
Q9UMS4	15.7093	15.9331	0.241968	15.8345	1.61359	0.11761	0.190877	0.740947	0.950691	PRPF19	Q9UMS4	0.143851	0.190865	0.824677	0.959401	cytoplasm
Q14978	13.3412	14.2052	0.889138	13.7914	2.75632	0.00976495	0.023997	0.475164	0.925174	NOLC1	Q14978	0.266584	0.354232	0.680961	0.95125	cytoplasm
P62993	14.8669	15.0729	0.211547	14.9693	1.33062	0.192557	0.283171	0.813716	0.954902	GRB2	P62993	-0.0580486	-0.0770423	0.928747	0.963785	cytoplasm
P04075	17.9924	19.3166	1.3242	18.6545	5.47129	4.35757e-06	5.29425e-05	0.104109	0.73039	ALDOA	P04075	1.74332	2.31435	0.00722623	0.174415	cytoplasm
P28676	14.7409	15.4052	0.650825	15.0903	5.45407	5.02403e-06	5.82582e-05	0.105346	0.73271	GCA	P28676	0.372749	0.494745	0.565803	0.941904	cytoplasm
P47914	15.3631	16.1266	0.76342	15.7448	3.9118	0.000423058	0.00185803	0.270512	0.875608	RPL29	P47914	0.607875	0.806612	0.349159	0.909133	cytoplasm
Q16630	15.0204	15.3919	0.330876	15.231	2.89389	0.00695725	0.0180527	0.447093	0.920848	CPSF6	Q16630	0.141027	0.187157	0.828029	0.959558	cytoplasm
P02787	18.6618	18.7677	0.105908	18.7147	0.524123	0.603637	0.698778	0.972059	0.961969	TF	P02787	0.671332	0.891701	0.300677	0.896005	cytoplasm
P05556	15.8046	15.4053	-0.40723	15.6075	-4.18251	0.000203761	0.00104699	0.106402	0.734659	ITGB1	P05556	-0.458351	-0.608141	0.480276	0.932259	cytoplasm
P05783	18.9482	19.225	0.276875	19.0866	1.20579	0.23633	0.337986	0.846378	0.956567	KRT18	P05783	0.904888	1.20226	0.162883	0.823552	cytoplasm
Q9Y2Q5	13.7163	13.7331	-0.0831785	13.679	-0.462505	0.646994	0.734579	0.714261	0.948943	LAMTOR2	Q9Y2Q5	-0.498648	-0.662347	0.442027	0.926827	cytoplasm
P51608	13.7103	13.7626	0.0523233	13.7364	0.256689	0.798986	0.854179	0.9007	0.959079	MECP2	P51608	-0.464481	-0.616967	0.473927	0.931414	cytoplasm
P02675	18.188	18.4917	0.303671	18.3398	1.11654	0.27212	0.374741	0.869897	0.957692	FGB	P02675	0.765537	1.01643	0.238098	0.872166	cytoplasm
P34949	14.2735	14.8107	0.63118	14.5789	2.32343	0.0265499	0.0538454	0.569475	0.936783	MPI	P34949	0.143497	0.190518	0.82499	0.959415	cytoplasm
Q8NDH3	14.1736	14.4165	0.337117	14.3853	1.41697	0.16811	0.255906	0.791305	0.953684	NPEPL1	Q8NDH3	-0.172671	-0.229269	0.790155	0.957702	cytoplasm
Q96KP1	16.4019	16.7051	0.303232	16.5535	1.80045	0.0807808	0.14002	0.694089	0.947537	EXOC2	Q96KP1	0.374724	0.497174	0.563897	0.941719	cytoplasm
P51884	17.9832	17.8883	-0.0949363	17.9358	-0.32423	0.747775	0.810766	0.74917	0.951206	LUM	P51884	0.322181	0.42771	0.619586	0.946678	cytoplasm
P21399	17.348	15.5799	-1.76819	16.4639	-9.46269	5.34458e-11	1.67236e-08	0.000707613	0.134625	ACO1	P21399	-1.4899	-1.97723	0.0217366	0.383803	cytoplasm
P27487	17.1504	16.9035	-0.246924	17.0446	-1.1312	0.267062	0.370128	0.554818	0.935221	DPP4	P27487	-0.0118333	-0.0157026	0.985459	0.965798	cytoplasm
Q02790	15.6926	15.8915	0.198878	15.792	0.970967	0.338509	0.444267	0.908496	0.959416	FKBP4	Q02790	0.115342	0.153039	0.859014	0.96096	cytoplasm
O60493	16.4003	16.2918	-0.108448	16.3461	-0.970824	0.33858	0.444267	0.591453	0.938989	SNX3	O60493	-0.0373095	-0.0495013	0.954182	0.964717	cytoplasm
P04632	15.6067	15.7538	0.0164358	15.6162	0.0485083	0.961779	0.973006	0.845673	0.956532	CAPNS1	P04632	0.0447674	0.0593997	0.945034	0.964387	cytoplasm
P19367	15.1845	15.8933	0.708829	15.5153	2.29742	0.0283781	0.0565821	0.575415	0.937395	HK1	P19367	0.514234	0.682398	0.428332	0.924664	cytoplasm
Q13765	14.7316	15.1569	0.456814	14.9527	2.89244	0.00676257	0.0176533	0.447384	0.920896	NACA	Q13765	0.131718	0.174828	0.839197	0.960075	cytoplasm
P51570	16.0364	15.6494	-0.238506	16.0322	-0.874961	0.390069	0.495297	0.613868	0.941085	GALK1	P51570	-0.395411	-0.524619	0.542579	0.939568	cytoplasm
Q86SX6	15.8857	14.9406	-0.767971	15.5814	-3.47763	0.00175744	0.00575485	0.168197	0.814013	GLRX5	Q86SX6	-0.986421	-1.30877	0.128745	0.786742	cytoplasm
P33176	13.6056	14.7984	1.43146	14.2007	5.0089	2.81707e-05	0.000205741	0.141542	0.786468	KIF5B	P33176	0.653128	0.867631	0.313913	0.899951	cytoplasm
P02730	14.4482	15.5251	1.07699	14.9508	2.9631	0.00574843	0.01544	0.433335	0.91854	SLC4A1	P02730	0.721462	0.957755	0.266288	0.884131	cytoplasm
O95154	17.4327	15.0466	-2.38608	16.515	-7.70299	2.40323e-08	1.00781e-06	0.00517307	0.305591	AKR7A3	O95154	-2.08929	-2.77277	0.00128946	0.07038	cytoplasm
P37231	17.3995	18.2069	0.822902	17.8088	4.9428	2.2512e-05	0.000169165	0.147649	0.793475	PPARG	P37231	1.09698	1.45582	0.0910758	0.722973	cytoplasm
P31939	16.1193	16.7363	0.616983	16.4278	3.53582	0.00121042	0.00419611	0.329212	0.895469	ATIC	P31939	0.626712	0.8315	0.334491	0.905525	cytoplasm
Q14697	16.9889	17.8383	0.849365	17.4136	6.03822	8.07003e-07	1.45709e-05	0.0694451	0.643755	GANAB	Q14697	1.04915	1.39214	0.10613	0.752545	cytoplasm
Q99685	13.7179	14.661	0.952329	14.2529	3.78449	0.000699645	0.00273846	0.289528	0.88282	MGLL	Q99685	0.427943	0.56843	0.509403	0.935884	cytoplasm
Q9H7C9	15.2503	14.8652	-0.23007	15.1674	-1.13862	0.263707	0.367044	0.553151	0.935039	AAMDC	Q9H7C9	-0.565294	-0.750137	0.383933	0.916677	cytoplasm
Q16643	13.3411	13.5112	0.20279	13.4237	1.27951	0.211013	0.3065	0.827054	0.955597	DBN1	Q16643	-0.427444	-0.567979	0.509739	0.935924	cytoplasm
P14550	18.7891	17.18	-1.60903	17.9846	-4.65275	4.94368e-05	0.000326233	0.0763296	0.665127	AKR1A1	P14550	-1.01578	-1.34938	0.117301	0.770707	cytoplasm
Q96F07	17.0671	17.4906	0.423453	17.2647	1.17139	0.250207	0.352605	0.855427	0.957007	CYFIP2	Q96F07	0.640342	0.8497	0.324019	0.902768	cytoplasm
P51888	16.8379	16.854	0.0160812	16.8448	0.0322555	0.974485	0.981278	0.841404	0.956321	PRELP	P51888	0.182869	0.242642	0.778227	0.957081	cytoplasm
Q9NZB2	13.1212	13.4155	0.416382	13.3596	1.53234	0.138753	0.218979	0.761636	0.951967	FAM120A	Q9NZB2	-0.351266	-0.466869	0.587896	0.943965	cytoplasm
Q00610	17.8912	17.8041	-0.0871422	17.8476	-0.608743	0.546793	0.651996	0.677983	0.946358	CLTC	Q00610	0.309859	0.411328	0.633062	0.947754	cytoplasm
O95810	14.2639	14.2767	0.0557926	14.3753	0.140977	0.888844	0.920715	0.870038	0.957698	CAVIN2	O95810	-0.382967	-0.508461	0.555082	0.940849	cytoplasm
Q9Y3I0	15.3438	15.4781	0.134273	15.4109	0.829349	0.412766	0.51745	0.946257	0.960972	RTCB	Q9Y3I0	-0.025503	-0.0338411	0.968668	0.965226	cytoplasm
P02042	18.3251	18.8654	0.54031	18.5952	1.62625	0.11325	0.185421	0.737739	0.950488	HBD	P02042	1.03214	1.37055	0.11166	0.761882	cytoplasm
P54819	18.8267	17.7838	-1.04289	18.3052	-5.42085	5.06398e-06	5.82582e-05	0.0423395	0.562224	AK2	P54819	-0.441429	-0.586422	0.496093	0.934277	cytoplasm
Q9BZZ5	15.213	15.2112	0.012393	15.2071	0.0436131	0.965539	0.974535	0.844387	0.956469	API5	Q9BZZ5	-0.190141	-0.252318	0.769628	0.956623	cytoplasm
Q07666	16.0097	16.4227	0.407867	16.2253	3.0101	0.00501254	0.0138787	0.424132	0.916919	KHDRBS1	Q07666	0.398797	0.529114	0.539127	0.939204	cytoplasm
P23526	17.7339	17.4877	-0.246173	17.6108	-2.29843	0.0278955	0.0559632	0.325962	0.894537	AHCY	P23526	0.116452	0.154571	0.857617	0.960899	cytoplasm
P00747	16.4429	16.6295	0.184263	16.5627	1.35152	0.191208	0.281507	0.808278	0.954613	PLG	P00747	0.267102	0.354386	0.680831	0.951241	cytoplasm
P80723	13.4299	13.4788	0.15339	13.4938	0.694077	0.493892	0.60118	0.982439	0.962356	BASP1	P80723	-0.529137	-0.703042	0.414495	0.922344	cytoplasm
P49821	16.5527	14.3481	-2.05001	16.0346	-4.23271	0.000280404	0.00134028	0.1028	0.727892	NDUFV1	P49821	-2.10012	-2.78642	0.00122002	0.0692387	cytoplasm
P53634	17.2062	16.9653	-0.240978	17.0857	-1.34954	0.186196	0.276951	0.5068	0.929516	CTSC	P53634	0.00631289	0.00837729	0.992242	0.966024	cytoplasm
P51659	16.5342	15.8016	-0.732578	16.1679	-2.61013	0.0134232	0.0308853	0.277088	0.8782	HSD17B4	P51659	-0.632176	-0.838766	0.330284	0.904436	cytoplasm
P20810	15.137	15.9704	0.827293	15.6158	5.11714	3.68584e-05	0.000257613	0.131966	0.774466	CAST	P20810	0.628374	0.83388	0.333109	0.90517	cytoplasm
O00303	15.5189	16.0833	0.56438	15.8011	1.44823	0.15683	0.240991	0.783236	0.953229	EIF3F	O00303	0.44288	0.587648	0.495193	0.934166	cytoplasm
P63096	13.0465	12.786	-0.268945	12.9564	-1.20764	0.237826	0.339057	0.537757	0.933303	GNAI1	P63096	-0.922384	-1.22605	0.154719	0.815955	cytoplasm
O00154	15.9472	15.7398	-0.253288	15.8628	-1.14893	0.261221	0.364364	0.550839	0.934784	ACOT7	O00154	-0.235323	-0.312222	0.717059	0.95359	cytoplasm
Q96I99	17.9032	15.7164	-2.18675	16.8098	-6.46825	2.26469e-07	5.35291e-06	0.0172341	0.42666	SUCLG2	Q96I99	-1.78713	-2.37237	0.00589489	0.160211	cytoplasm
Q9Y3E7	17.2063	18.1242	0.724778	17.6014	2.61968	0.0170713	0.0376146	0.503977	0.929149	CHMP3	Q9Y3E7	1.16522	1.54627	0.0726972	0.675654	cytoplasm
Q14240	15.9763	15.7628	-0.213462	15.8767	-1.66953	0.104901	0.173943	0.440577	0.919772	EIF4A2	Q14240	-0.234993	-0.311783	0.71744	0.953614	cytoplasm
P20042	15.2709	15.0772	-0.19375	15.174	-1.46879	0.151199	0.234178	0.481526	0.92609	EIF2S2	P20042	-0.369452	-0.490255	0.569335	0.942244	cytoplasm
P30711	16.2106	15.875	-0.238803	16.1083	-1.0996	0.283096	0.386175	0.561948	0.93599	GSTT1	P30711	-0.305891	-0.405846	0.637599	0.948107	cytoplasm
P51648	15.5542	14.8121	-0.556624	15.3093	-2.47581	0.0199714	0.0429847	0.297501	0.885602	ALDH3A2	P51648	-0.855906	-1.13567	0.187451	0.843048	cytoplasm
O60494	16.183	15.0945	-1.30712	15.9469	-3.14995	0.00425611	0.0121603	0.20478	0.841989	CUBN	O60494	-1.06485	-1.4128	0.101043	0.743284	cytoplasm
P78371	16.2828	16.3706	0.0877798	16.3267	0.441178	0.661913	0.746302	0.949876	0.961115	CCT2	P78371	0.13325	0.176792	0.837416	0.959994	cytoplasm
P04216	15.8964	16.1543	0.138485	16.1877	0.371914	0.713021	0.786866	0.931381	0.960374	THY1	P04216	0.218857	0.290376	0.736091	0.954736	cytoplasm
Q92945	15.8248	16.2337	0.408959	16.0293	1.85624	0.0722152	0.126693	0.680315	0.946532	KHSRP	Q92945	0.354314	0.470104	0.585312	0.943732	cytoplasm
P06727	16.6903	16.1222	-0.568069	16.4062	-1.19344	0.241064	0.342869	0.540907	0.933666	APOA4	P06727	-0.43355	-0.575243	0.504341	0.935283	cytoplasm
O00757	18.1026	15.7929	-2.30969	17.1403	-7.13754	1.54469e-07	3.93746e-06	0.00915294	0.34625	FBP2	O00757	-1.86648	-2.47804	0.00402468	0.13291	cytoplasm
Q9NY33	15.5848	15.3795	-0.205307	15.4822	-1.09748	0.280243	0.383888	0.562429	0.936042	DPP3	Q9NY33	-0.312394	-0.414502	0.630441	0.947548	cytoplasm
P68871	22.7298	22.4886	-0.241214	22.6092	-1.4911	0.145275	0.226447	0.476876	0.925423	HBB	P68871	1.21334	1.62268	0.0596429	0.630868	cytoplasm
P35606	14.7304	15.3047	0.574254	15.0175	2.24183	0.0316942	0.061978	0.588204	0.938672	COPB2	P35606	0.280415	0.372193	0.665742	0.950191	cytoplasm
P51991	15.6703	16.5239	0.85363	16.0971	6.85889	7.21735e-08	2.1324e-06	0.0365343	0.542511	HNRNPA3	P51991	0.765215	1.01531	0.238614	0.872407	cytoplasm
P12081	15.0291	15.76	0.677514	15.4263	4.3197	0.000194583	0.0010078	0.21543	0.848617	HARS	P12081	0.502301	0.666605	0.439098	0.926375	cytoplasm
Q6IB77	17.1749	15.1409	-2.03397	16.2257	-7.09291	5.17026e-08	1.81658e-06	0.00956108	0.348825	GLYAT	Q6IB77	-1.79354	-2.38002	0.00573695	0.158285	cytoplasm
P17987	16.2852	16.7538	0.468556	16.5195	1.81578	0.0783447	0.136709	0.690293	0.947264	TCP1	P17987	0.51455	0.682687	0.428137	0.924632	cytoplasm
P32969	15.3228	16.6531	1.21727	16.0641	3.14475	0.00353682	0.0103789	0.398413	0.912028	RPL9	P32969	1.16593	1.54714	0.0725356	0.675166	cytoplasm
P00568	15.8504	14.9424	-0.908024	15.4613	-3.23644	0.00297939	0.00902847	0.194605	0.835089	AK1	P00568	-0.957066	-1.26983	0.140516	0.801053	cytoplasm
Q96DC8	16.839	15.5619	-1.16533	16.383	-5.9204	3.7779e-06	4.76822e-05	0.0279623	0.503075	ECHDC3	Q96DC8	-1.11012	-1.47298	0.0873289	0.714481	cytoplasm
Q86UE4	14.6692	14.8687	0.19948	14.7832	0.800054	0.430061	0.532741	0.954086	0.96128	MTDH	Q86UE4	-0.107731	-0.142996	0.868178	0.961356	cytoplasm
P05388	15.974	16.4426	0.468566	16.2083	2.84967	0.00742513	0.0191902	0.456012	0.922276	RPLP0	P05388	0.446535	0.592452	0.491674	0.933726	cytoplasm
P04179	18.2824	18.6388	0.356344	18.4606	1.51632	0.138799	0.218979	0.765735	0.952211	SOD2	P04179	0.838855	1.11386	0.196068	0.848903	cytoplasm
Q16629	15.9725	16.4361	0.463673	16.2043	3.06385	0.00428828	0.0122254	0.413752	0.915012	SRSF7	Q16629	0.441304	0.585512	0.496761	0.93436	cytoplasm
P53396	15.1109	16.6608	1.54984	15.8859	3.79591	0.00058697	0.00240552	0.287786	0.882195	ACLY	P53396	1.33918	1.77717	0.0391386	0.528637	cytoplasm
P00338	18.723	20.4248	1.70178	19.5739	8.4135	8.84531e-10	8.2135e-08	0.00898405	0.345128	LDHA	P00338	2.28059	3.02938	0.000437856	0.0474241	cytoplasm
Q9H0T7	18.4055	17.2137	-1.19187	17.8096	-5.08612	1.37116e-05	0.000117846	0.0551323	0.593727	RAB17	Q9H0T7	-0.682457	-0.906276	0.292846	0.89352	cytoplasm
Q9NPB9	16.2804	16.3895	0.109106	16.335	0.346496	0.731132	0.798046	0.924603	0.960095	ACKR4	Q9NPB9	0.15405	0.204389	0.812478	0.958816	cytoplasm
Q9H299	16.5328	17.2503	0.717493	16.8915	2.72242	0.0102007	0.0247312	0.482227	0.92619	SH3BGRL3	Q9H299	0.817587	1.08477	0.208004	0.856328	cytoplasm
Q02818	15.4918	15.7316	0.239841	15.6117	2.06195	0.0470226	0.087079	0.630467	0.942547	NUCB1	Q02818	0.11241	0.149156	0.862555	0.961114	cytoplasm
Q14165	14.454	15.0713	0.567421	14.8281	3.29586	0.0025551	0.0079275	0.370696	0.906068	MLEC	Q14165	0.263045	0.349196	0.685253	0.95154	cytoplasm
Q01995	16.7435	16.9788	0.000163226	16.9787	0.000314477	0.999751	0.999751	0.83303	0.955902	TAGLN	Q01995	0.381439	0.506107	0.556915	0.941032	cytoplasm
P37802	16.7309	17.2743	0.543368	17.0026	2.28631	0.028673	0.0569083	0.577961	0.937653	TAGLN2	P37802	0.68677	0.911229	0.290215	0.892659	cytoplasm
Q14103	17.3076	17.8847	0.577091	17.5962	5.13577	1.18307e-05	0.000106805	0.130369	0.772333	HNRNPD	Q14103	0.846542	1.12342	0.192257	0.846369	cytoplasm
P60981	15.5331	16.1803	0.647218	15.8567	3.4541	0.00151406	0.005086	0.342989	0.899245	DSTN	P60981	0.528812	0.701666	0.415408	0.922501	cytoplasm
P11586	17.9677	18.0444	0.0767258	18.006	0.198122	0.844144	0.886311	0.885159	0.958391	MTHFD1	P11586	0.49044	0.651074	0.449834	0.928005	cytoplasm
P12956	16.271	16.6802	0.409212	16.4756	2.65638	0.011996	0.0279477	0.496148	0.928112	XRCC6	P12956	0.452097	0.599827	0.486298	0.933042	cytoplasm
P05386	16.7828	16.9226	0.139822	16.8527	0.826906	0.41413	0.51866	0.946909	0.960998	RPLP1	P05386	0.294555	0.390829	0.650096	0.949053	cytoplasm
O60716	15.6696	15.3274	-0.342152	15.4985	-1.12538	0.268412	0.371218	0.55613	0.935364	CTNND1	O60716	-0.430719	-0.571493	0.507124	0.935615	cytoplasm
P06753	17.48	17.6192	0.139162	17.5496	1.09559	0.281056	0.384199	0.875435	0.957948	TPM3	P06753	0.446288	0.592299	0.491786	0.93374	cytoplasm
P35998	14.077	15.3976	1.32059	14.7373	5.21292	9.40493e-06	8.92439e-05	0.123917	0.763285	PSMC2	P35998	0.883933	1.17375	0.173085	0.832207	cytoplasm
O95336	16.9066	17.3263	0.419759	17.1164	4.31959	0.000131043	0.000740676	0.215442	0.848625	PGLS	O95336	0.601552	0.798192	0.354213	0.910313	cytoplasm
Q3ZCQ8	14.1298	13.8992	-0.226502	14.0543	-0.781924	0.44144	0.544988	0.635973	0.943016	TIMM50	Q3ZCQ8	-0.655718	-0.870676	0.312218	0.899463	cytoplasm
P30043	15.4509	15.9714	0.520467	15.7112	2.20995	0.0340326	0.0656414	0.595599	0.939388	BLVRB	P30043	0.384112	0.509679	0.554135	0.940753	cytoplasm
P61421	16.0411	15.6228	-0.233924	15.9458	-1.11396	0.274581	0.377372	0.558703	0.935643	ATP6V0D1	P61421	-0.425702	-0.564808	0.512105	0.936201	cytoplasm
P62424	15.4129	15.8221	0.45361	15.6104	2.40108	0.0224163	0.0470694	0.551921	0.934903	RPL7A	P62424	0.264494	0.350962	0.683747	0.951439	cytoplasm
P62851	16.3794	17.0238	0.644427	16.7016	3.69606	0.000776478	0.00296018	0.303255	0.887528	RPS25	P62851	0.711004	0.943341	0.273552	0.886859	cytoplasm
Q15370	15.6791	16.089	0.491675	15.912	3.51786	0.00158561	0.00529895	0.332208	0.896314	ELOB	Q15370	0.323418	0.429122	0.618431	0.946584	cytoplasm
Q96TA1	16.2575	16.8511	0.599633	16.561	2.83913	0.00773185	0.0198644	0.458152	0.922611	FAM129B	Q96TA1	0.633561	0.840586	0.329236	0.904161	cytoplasm
P24752	20.4956	18.4377	-2.05784	19.4667	-7.80832	4.75317e-09	2.94244e-07	0.00463442	0.296291	ACAT1	P24752	-1.09162	-1.4533	0.0916386	0.724205	cytoplasm
Q96AG4	15.569	15.9173	0.420271	15.7516	2.15027	0.0395595	0.0752357	0.609553	0.940693	LRRC59	Q96AG4	0.237718	0.315419	0.714289	0.953419	cytoplasm
P16083	17.1637	15.6411	-1.52262	16.5781	-4.47937	0.000118427	0.000681217	0.0864914	0.692367	NQO2	P16083	-1.28463	-1.70469	0.0478599	0.578311	cytoplasm
Q8NFV4	15.082	14.3524	-0.600365	14.9795	-1.17239	0.251445	0.353383	0.545592	0.934198	ABHD11	Q8NFV4	-0.946578	-1.25618	0.144834	0.805832	cytoplasm
Q9Y3C8	15.872	16.0175	0.145455	15.9399	1.1771	0.247953	0.351131	0.853923	0.956934	UFC1	Q9Y3C8	0.101129	0.134177	0.87624	0.961698	cytoplasm
P02649	16.5104	15.4898	-1.02064	16.0001	-5.04728	1.53884e-05	0.000126613	0.0568064	0.59699	APOE	P02649	-0.925434	-1.22785	0.154113	0.815365	cytoplasm
P35270	15.9953	16.0702	0.0749476	16.0328	0.423694	0.674492	0.755245	0.945204	0.960931	SPR	P35270	0.0575705	0.076383	0.929355	0.963808	cytoplasm
Q9BXK5	15.217	14.4101	-0.80692	14.8135	-3.89593	0.00044253	0.00191763	0.128913	0.770352	BCL2L13	Q9BXK5	-0.994408	-1.31958	0.125617	0.782586	cytoplasm
P50395	17.7215	17.8953	0.173801	17.8084	2.03993	0.0492891	0.0906305	0.635728	0.942996	GDI2	P50395	0.533704	0.708402	0.410945	0.921726	cytoplasm
P61026	15.2906	15.7337	0.414246	15.4518	1.85399	0.0753121	0.131771	0.680869	0.946573	RAB10	P61026	0.271676	0.360505	0.675631	0.950884	cytoplasm
P07108	16.5008	15.7282	-0.797377	16.115	-3.58999	0.00107254	0.00382001	0.156855	0.803211	DBI	P07108	-0.679489	-0.901536	0.295377	0.894336	cytoplasm
Q8NCN5	15.0426	15.3308	0.165101	15.1352	0.403375	0.690309	0.767666	0.939778	0.960714	PDPR	Q8NCN5	0.062567	0.0830324	0.923223	0.963576	cytoplasm
P99999	18.1823	17.2648	-0.91746	17.7236	-3.27856	0.00243291	0.00758461	0.189787	0.831608	CYCS	P99999	-0.45684	-0.60656	0.481417	0.932409	cytoplasm
P55735	15.8933	16.5076	0.5898	16.1425	3.956	0.000645693	0.00259074	0.264116	0.872978	SEC13	P55735	0.57464	0.762426	0.376192	0.915108	cytoplasm
Q8TBA6	18.3774	17.6945	-0.487804	18.1335	-1.15252	0.264548	0.367821	0.550033	0.934694	GOLGA5	Q8TBA6	-0.179627	-0.238532	0.781887	0.957274	cytoplasm
P07942	16.2849	16.6883	0.403443	16.4866	1.35575	0.184231	0.274657	0.807178	0.954554	LAMB1	P07942	0.449362	0.596197	0.488939	0.93338	cytoplasm
Q9H3P7	12.7725	12.8981	0.158256	12.8697	0.811113	0.425089	0.529833	0.95113	0.961165	ACBD3	Q9H3P7	-0.596144	-0.792672	0.357551	0.911076	cytoplasm
Q9H6R3	16.4493	15.9391	-0.337986	16.3264	-1.48642	0.150423	0.233633	0.477849	0.925564	ACSS3	Q9H6R3	-0.428343	-0.568317	0.509487	0.935894	cytoplasm
O95865	16.3378	15.6852	-0.505872	16.093	-1.08721	0.284926	0.387043	0.564757	0.936289	DDAH2	O95865	-0.595174	-0.789659	0.359382	0.911489	cytoplasm
Q93099	16.9106	16.0571	-0.96646	16.5389	-4.07971	0.000347202	0.00157819	0.114089	0.748032	HGD	Q93099	-0.670832	-0.890118	0.301536	0.89627	cytoplasm
P13010	16.8835	17.3133	0.429853	17.0984	2.73469	0.00989593	0.0242273	0.479664	0.925824	XRCC5	P13010	0.606605	0.804891	0.350189	0.909376	cytoplasm
O75936	17.4192	16.6767	-0.742484	17.1717	-1.94769	0.0625116	0.112245	0.387275	0.909726	BBOX1	O75936	-0.448653	-0.59542	0.489506	0.933452	cytoplasm
Q14011	15.7755	15.8558	0.0422126	15.8361	0.345144	0.732275	0.798622	0.924242	0.96008	CIRBP	Q14011	0.0148797	0.0197425	0.981718	0.965672	cytoplasm
P62310	16.4386	16.8992	0.460595	16.6689	5.68481	2.3072e-06	3.24839e-05	0.0897143	0.700104	LSM3	P62310	0.540111	0.716607	0.405548	0.920766	cytoplasm
Q13885	14.9544	14.6086	-0.345793	14.7815	-1.72281	0.0941253	0.158913	0.430054	0.91797	TUBB2A	Q13885	-0.590669	-0.783904	0.362894	0.91227	cytoplasm
P52815	15.4098	14.8535	-0.47911	15.178	-2.68214	0.0113956	0.0269562	0.266545	0.87399	MRPL12	P52815	-0.701714	-0.931118	0.279816	0.889112	cytoplasm
Q5JRX3	14.0528	15.0797	1.0129	14.4933	4.21327	0.000405451	0.00179893	0.228954	0.856274	PITRM1	Q5JRX3	0.584967	0.776778	0.367273	0.913226	cytoplasm
P04004	17.902	16.8569	-1.04516	17.3795	-3.70331	0.000760906	0.00293524	0.146013	0.791643	VTN	P04004	-0.645787	-0.857267	0.319729	0.901592	cytoplasm
P31937	17.3231	16.6859	-0.637218	17.0045	-2.87933	0.00688872	0.0179107	0.239104	0.86153	HIBADH	P31937	-0.364388	-0.483569	0.574613	0.942744	cytoplasm
O75821	14.1859	14.738	0.472796	14.4904	2.75187	0.0114736	0.0270211	0.476088	0.925309	EIF3G	O75821	0.139268	0.184915	0.830057	0.959653	cytoplasm
Q07020	16.4736	16.1969	-0.276755	16.3353	-1.19713	0.239641	0.34122	0.540087	0.933572	RPL18	Q07020	-0.189584	-0.251537	0.770321	0.95666	cytoplasm
Q92900	13.3118	13.2437	-0.0863243	13.2699	-0.546149	0.590568	0.691034	0.693425	0.94749	UPF1	Q92900	-0.672013	-0.892986	0.299981	0.895789	cytoplasm
P62826	17.553	18.1721	0.619077	17.8626	4.15511	0.000210938	0.00107117	0.236596	0.860268	RAN	P62826	0.942161	1.25045	0.146675	0.807801	cytoplasm
Q13630	15.3248	15.1186	-0.101683	15.2613	-0.53752	0.594931	0.69302	0.695565	0.947643	TSTA3	Q13630	-0.370173	-0.491202	0.568589	0.942173	cytoplasm
Q16836	18.1827	16.9056	-1.277	17.5867	-4.97629	2.19965e-05	0.000166253	0.059976	0.609475	HADH	Q16836	-0.816304	-1.08383	0.208397	0.85656	cytoplasm
Q9Y333	15.3579	15.946	0.596192	15.6905	4.46872	0.000106743	0.000630756	0.197473	0.837094	LSM2	Q9Y333	0.431418	0.572465	0.506402	0.935529	cytoplasm
P49748	17.4497	17.1786	-0.271095	17.3142	-1.39212	0.17304	0.261876	0.497695	0.928319	ACADVL	P49748	0.029414	0.0390367	0.963861	0.965058	cytoplasm
O60749	15.9893	15.709	-0.280294	15.8492	-1.8017	0.0805807	0.13986	0.414744	0.915198	SNX2	O60749	-0.29898	-0.39668	0.645215	0.948688	cytoplasm
Q06323	17.0406	18.0844	1.04386	17.5625	8.6321	4.87222e-10	7.03765e-08	0.00723082	0.331032	PSME1	Q06323	1.25495	1.66524	0.0532592	0.604138	cytoplasm
P16278	15.6723	16.0633	0.39099	15.8027	1.02141	0.316628	0.420446	0.895092	0.958833	GLB1	P16278	0.303027	0.402066	0.640735	0.948347	cytoplasm
Q5XKE5	18.8589	19.125	0.266117	18.9831	1.16483	0.252817	0.354926	0.857157	0.95709	KRT79	Q5XKE5	0.874629	1.16195	0.177448	0.835654	cytoplasm
P07602	14.9085	14.8129	-0.0956385	14.8639	-0.330408	0.743274	0.807232	0.747598	0.951109	PSAP	P07602	-0.35055	-0.465242	0.589198	0.944082	cytoplasm
P55084	18.7413	18.3839	-0.357382	18.5626	-1.8035	0.0802915	0.139544	0.414398	0.915133	HADHB	P55084	0.225423	0.299441	0.728173	0.954266	cytoplasm
Q9P2E9	15.8919	16.0471	0.155193	15.9695	0.461101	0.6477	0.734738	0.955201	0.961324	RRBP1	Q9P2E9	0.115209	0.152859	0.859178	0.960967	cytoplasm
P35527	15.105	14.9286	-0.00105156	15.1045	-0.00304757	0.997587	0.998355	0.83215	0.955857	KRT9	P35527	-0.388389	-0.515416	0.549683	0.940302	cytoplasm
P13639	17.6102	18.2673	0.657087	17.9387	3.67128	0.000832003	0.00311702	0.307177	0.888805	EEF2	P13639	0.992669	1.31752	0.126208	0.783384	cytoplasm
Q14244	17.0743	18.307	1.20882	17.7221	4.41055	0.000105872	0.000630756	0.204347	0.841707	MAP7	Q14244	1.45114	1.92559	0.0254174	0.421407	cytoplasm
P46781	16.2966	16.7097	0.423246	16.5373	1.67779	0.104297	0.173162	0.724729	0.949644	RPS9	P46781	0.461585	0.612415	0.477195	0.931852	cytoplasm
Q14444	13.8238	14.0277	0.203967	13.9258	1.22345	0.22968	0.329928	0.841741	0.956338	CAPRIN1	Q14444	-0.28803	-0.382548	0.65703	0.949564	cytoplasm
Q9GZM7	17.5855	16.4121	-1.17339	17.0379	-5.23893	1.02933e-05	9.62679e-05	0.0489399	0.580115	TINAGL1	Q9GZM7	-0.843214	-1.11914	0.193954	0.847508	cytoplasm
Q92820	16.992	15.0357	-1.93751	16.1235	-6.97474	8.57004e-08	2.42197e-06	0.0107213	0.361924	GGH	Q92820	-1.75581	-2.32981	0.00684741	0.170708	cytoplasm
Q9H9B4	16.4097	15.7255	-0.684249	16.0676	-5.75565	1.86862e-06	2.76046e-05	0.0321513	0.524236	SFXN1	Q9H9B4	-0.611046	-0.810721	0.34671	0.90855	cytoplasm
P10636	14.2214	15.3073	1.27078	14.7628	2.66296	0.0143541	0.0325092	0.494752	0.927923	MAPT	P10636	0.68081	0.903932	0.294096	0.893925	cytoplasm
P16930	17.2042	16.4454	-0.758817	16.8248	-3.40543	0.00172843	0.0056885	0.175804	0.820617	FAH	P16930	-0.511962	-0.679379	0.430378	0.924995	cytoplasm
P06396	17.4425	17.77	0.327486	17.6062	2.53167	0.0162073	0.0360779	0.523012	0.931551	GSN	P06396	0.626412	0.831338	0.334584	0.905549	cytoplasm
O15212	15.0707	15.3492	0.313878	15.2172	2.74098	0.00999635	0.0243467	0.478353	0.925636	PFDN6	O15212	0.0590151	0.0783177	0.92757	0.963741	cytoplasm
P45974	16.1391	17.37	1.23085	16.7545	3.87381	0.000471141	0.00200814	0.276095	0.877816	USP5	P45974	1.2449	1.65169	0.055226	0.612777	cytoplasm
P53990	14.5146	14.6298	0.115625	14.5964	0.830304	0.412603	0.51745	0.946002	0.960962	IST1	P53990	-0.225799	-0.29974	0.727912	0.954251	cytoplasm
P34932	15.3418	15.5032	0.161377	15.4225	0.878619	0.385854	0.491293	0.933101	0.960444	HSPA4	P34932	0.00117758	0.00156259	0.998553	0.966231	cytoplasm
Q03154	19.6943	16.3856	-3.30878	18.0399	-9.39176	6.43214e-11	1.67236e-08	0.000771536	0.137983	ACY1	Q03154	-2.51768	-3.34795	0.000101945	0.02	cytoplasm
P13473	15.0592	15.4863	0.60185	15.3464	2.10077	0.0446051	0.083434	0.621237	0.941743	LAMP2	P13473	0.205125	0.272219	0.752033	0.955653	cytoplasm
P00734	15.5688	15.4406	0.0118429	15.5749	0.0420054	0.966808	0.975059	0.843964	0.956448	F2	P00734	-0.238778	-0.316825	0.713072	0.953343	cytoplasm
Q15006	12.9606	13.0852	0.139887	12.9986	0.924539	0.364986	0.471184	0.920857	0.959939	EMC2	Q15006	-0.556054	-0.739193	0.390909	0.918042	cytoplasm
Q9H845	15.8654	15.7859	-0.102532	15.8195	-0.427275	0.672174	0.753948	0.723102	0.949536	ACAD9	Q9H845	-0.125308	-0.166257	0.846981	0.960427	cytoplasm
Q02218	16.6774	15.6662	-1.01117	16.1718	-4.00402	0.000325381	0.00151611	0.120023	0.757468	OGDH	Q02218	-0.879472	-1.1669	0.175608	0.834218	cytoplasm
Q9UJS0	17.0887	15.3808	-1.44287	16.4153	-3.78081	0.000655483	0.00261389	0.138935	0.783329	SLC25A13	Q9UJS0	-1.48631	-1.97226	0.0220692	0.387401	cytoplasm
P61981	16.9044	17.6604	0.75597	17.2824	5.96475	1.00362e-06	1.65153e-05	0.0733164	0.656097	YWHAG	P61981	0.937291	1.24368	0.148875	0.810102	cytoplasm
Q13057	15.4815	15.0413	-0.402204	15.2869	-2.44326	0.0201486	0.0432945	0.302595	0.88731	COASY	Q13057	-0.569873	-0.756159	0.380127	0.915913	cytoplasm
Q8TCD5	14.2097	14.4197	0.175463	14.3092	0.610009	0.546364	0.651996	0.995051	0.962815	NT5C	Q8TCD5	-0.19768	-0.262467	0.760639	0.956133	cytoplasm
Q14315	17.2189	17.6356	0.526558	17.4737	1.53277	0.134991	0.21375	0.761527	0.95196	FLNC	Q14315	0.666797	0.884853	0.304404	0.897147	cytoplasm
Q9ULV4	15.0473	15.6401	0.592864	15.324	3.13393	0.0037112	0.0108174	0.400444	0.912435	CORO1C	Q9ULV4	0.368284	0.488747	0.570524	0.942357	cytoplasm
Q9BTT0	16.3069	16.4724	0.175431	16.4007	1.72838	0.0959808	0.16178	0.712036	0.948792	ANP32E	Q9BTT0	0.2162	0.286847	0.739181	0.954917	cytoplasm
P04264	17.0893	16.7285	-0.360779	16.9089	-1.45825	0.154065	0.237868	0.483732	0.926402	KRT1	P04264	-0.139049	-0.184512	0.830422	0.95967	cytoplasm
Q93052	15.5544	15.834	0.27964	15.6942	1.87977	0.0688419	0.122367	0.674536	0.946098	LPP	Q93052	0.165891	0.220115	0.798349	0.958118	cytoplasm
P02750	15.9909	16.0946	0.0827385	16.0545	0.264456	0.793095	0.848579	0.902764	0.959169	LRG1	P02750	0.0853505	0.113241	0.89543	0.962488	cytoplasm
P29218	14.3025	14.7273	0.424814	14.5149	1.53805	0.133409	0.211761	0.760175	0.951879	IMPA1	P29218	0.0374523	0.0497237	0.953977	0.964709	cytoplasm
Q9NTX5	15.6707	14.832	-0.996068	15.314	-4.14879	0.000224336	0.00112701	0.108877	0.739116	ECHDC1	Q9NTX5	-0.927024	-1.23001	0.153393	0.814659	cytoplasm
Q07021	16.58	16.4813	-0.0986838	16.5307	-0.492365	0.625667	0.718522	0.706798	0.948432	C1QBP	Q07021	0.0117382	0.0155742	0.985578	0.965802	cytoplasm
Q9BS26	14.7498	15.3609	0.408781	15.118	1.1365	0.266286	0.369588	0.864625	0.957445	ERP44	Q9BS26	0.321443	0.426646	0.620458	0.946749	cytoplasm
Q9BX68	16.4181	14.9751	-1.44299	15.6966	-5.11747	1.24921e-05	0.000109228	0.0538114	0.591037	HINT2	Q9BX68	-1.36797	-1.81499	0.0351494	0.501793	cytoplasm
Q9P2J5	13.5969	14.4094	0.81251	14.0031	3.4585	0.001496	0.00503834	0.342238	0.899046	LARS	Q9P2J5	0.270925	0.359906	0.676139	0.950919	cytoplasm
P30086	20.4663	19.4327	-1.03353	19.9495	-4.43951	9.23979e-05	0.000566591	0.0889752	0.698364	PEBP1	P30086	-0.0737117	-0.0981295	0.909319	0.96304	cytoplasm
P30040	17.2309	17.1424	-0.0884667	17.1866	-0.545876	0.588761	0.690438	0.693493	0.947495	ERP29	P30040	0.164211	0.217912	0.800325	0.958217	cytoplasm
P10253	14.8016	15.8676	1.06604	15.3346	3.1046	0.00385559	0.0111632	0.405982	0.913526	GAA	P10253	0.787751	1.04554	0.224923	0.865684	cytoplasm
O94905	14.7253	15.0027	0.3371	14.8884	1.61566	0.115814	0.188469	0.740421	0.950658	ERLIN2	O94905	-0.0176008	-0.0233616	0.978368	0.965559	cytoplasm
Q3LXA3	17.8125	16.8688	-0.943649	17.3406	-2.28873	0.0285163	0.0567021	0.327569	0.895	TKFC	Q3LXA3	-0.563856	-0.748464	0.384995	0.916888	cytoplasm
P02753	17.3962	16.5279	-1.01798	17.1387	-3.66173	0.00109489	0.00387836	0.149923	0.795968	RBP4	P02753	-0.579509	-0.769075	0.372043	0.914243	cytoplasm
Q15582	16.7779	16.9569	0.178947	16.8674	0.538075	0.594075	0.69302	0.975793	0.962109	TGFBI	Q15582	0.332625	0.441343	0.60847	0.945757	cytoplasm
Q6XQN6	15.7588	16.1032	0.454438	15.9336	1.77094	0.087627	0.149691	0.701417	0.948057	NAPRT	Q6XQN6	0.275354	0.365343	0.671531	0.950599	cytoplasm
P55072	16.8154	17.1227	0.307327	16.9691	2.7678	0.00911547	0.0227356	0.472786	0.924826	VCP	P55072	0.469196	0.622556	0.469931	0.930871	cytoplasm
Q9HAU5	17.1058	17.1834	0.130817	17.1691	0.803517	0.427501	0.531312	0.95316	0.961244	UPF2	Q9HAU5	0.302933	0.401981	0.640805	0.948353	cytoplasm
P67936	17.2402	17.3035	0.0633546	17.2718	0.280622	0.780723	0.839487	0.907062	0.959355	TPM4	P67936	0.31806	0.422075	0.624207	0.947052	cytoplasm
P47756	16.0903	16.264	0.173721	16.1772	1.18131	0.245782	0.34867	0.852817	0.956881	CAPZB	P47756	0.177114	0.234989	0.785047	0.957438	cytoplasm
P98164	17.0067	16.453	-0.410021	16.8396	-0.949411	0.350374	0.455943	0.596427	0.939467	LRP2	P98164	-0.349976	-0.464391	0.589879	0.944143	cytoplasm
P57105	16.133	16.2734	0.221748	16.207	1.08785	0.286809	0.387984	0.877482	0.958042	SYNJ2BP	P57105	0.15307	0.203088	0.813649	0.958873	cytoplasm
Q9NYU2	14.7806	14.7403	0.00368312	14.7386	0.0156104	0.987643	0.992223	0.837038	0.956104	UGGT1	Q9NYU2	-0.323182	-0.428947	0.618574	0.946596	cytoplasm
O60271	14.2261	15.4815	1.28656	14.8507	4.45064	9.96665e-05	0.000605451	0.19959	0.838543	SPAG9	O60271	0.851284	1.13027	0.189558	0.844521	cytoplasm
Q99623	17.7761	17.9164	0.140344	17.8462	0.904406	0.372225	0.477401	0.926223	0.960162	PHB2	Q99623	0.512182	0.679857	0.430054	0.924943	cytoplasm
Q9P0J0	16.2356	15.1585	-1.07709	15.8766	-2.79024	0.00981676	0.0240788	0.251245	0.867334	NDUFA13	Q9P0J0	-1.04195	-1.38242	0.108593	0.756792	cytoplasm
Q14847	16.874	17.1815	0.3075	17.0277	2.75419	0.00942894	0.0233035	0.475605	0.925239	LASP1	Q14847	0.482176	0.639787	0.45773	0.929159	cytoplasm
A4D1P6	15.1686	15.4116	0.243015	15.303	1.74338	0.0961966	0.16178	0.708286	0.948535	WDR91	A4D1P6	0.0449384	0.0596345	0.944817	0.964379	cytoplasm
P21695	18.262	16.8646	-1.41973	17.7509	-5.00314	3.14916e-05	0.00022494	0.0587604	0.604591	GPD1	P21695	-0.919358	-1.22073	0.156517	0.817683	cytoplasm
P40227	16.468	16.7794	0.311451	16.6237	2.07518	0.0457054	0.0851247	0.627315	0.942275	CCT6A	P40227	0.397383	0.52724	0.540565	0.939356	cytoplasm
P08123	14.2394	13.6004	-0.638915	13.9412	-1.86966	0.0708315	0.125177	0.401817	0.912708	COL1A2	P08123	-1.04008	-1.38092	0.108975	0.757438	cytoplasm
Q04917	15.8474	16.9294	1.08199	16.3884	6.75644	9.73022e-08	2.69134e-06	0.0397299	0.553904	YWHAH	Q04917	1.03228	1.36962	0.111902	0.762275	cytoplasm
P50991	16.6197	16.8953	0.275646	16.7575	2.35948	0.0242623	0.0498277	0.561293	0.93592	CCT4	P50991	0.394742	0.523746	0.543251	0.939638	cytoplasm
P27695	15.8835	16.1836	0.300071	16.0336	1.45581	0.154735	0.238335	0.781282	0.953118	APEX1	P27695	0.258262	0.342659	0.690837	0.951913	cytoplasm
P13611	15.9177	16.6918	0.774052	16.3047	2.56533	0.0149536	0.0336911	0.515689	0.930647	VCAN	P13611	0.739714	0.981441	0.254644	0.879471	cytoplasm
P01024	18.5282	18.3775	-0.150718	18.4529	-0.780985	0.440284	0.544078	0.636197	0.943035	C3	P01024	0.385511	0.511996	0.552334	0.940572	cytoplasm
Q92882	13.4371	14.1777	0.695396	13.8412	2.13036	0.0407875	0.0771816	0.614241	0.941119	OSTF1	Q92882	0.164048	0.217962	0.80028	0.958215	cytoplasm
P07996	17.3384	15.1835	-1.60808	16.6175	-2.95681	0.00594429	0.0158352	0.228887	0.856238	THBS1	P07996	-1.87871	-2.4932	0.00380593	0.128929	cytoplasm
Q9NZL9	15.793	15.8587	0.0656999	15.8258	0.313968	0.755488	0.817764	0.915936	0.959733	MAT2B	Q9NZL9	0.00410442	0.00544576	0.994957	0.966114	cytoplasm
P47897	14.4748	14.8306	0.317163	14.604	1.34974	0.187697	0.278228	0.808739	0.954637	QARS	P47897	0.00610212	0.00810056	0.992498	0.966032	cytoplasm
P00558	18.9624	19.5734	0.610982	19.2679	3.78118	0.000611791	0.00247766	0.290034	0.883001	PGK1	P00558	1.2421	1.65031	0.0554302	0.613652	cytoplasm
O43464	14.1575	13.722	-0.298356	14.0237	-1.17523	0.248975	0.351431	0.544959	0.934126	HTRA2	O43464	-0.854585	-1.13471	0.187824	0.843311	cytoplasm
P04792	19.4636	20.1902	0.726596	19.8269	4.74498	3.76689e-05	0.000259704	0.167125	0.813043	HSPB1	P04792	1.46726	1.95057	0.0235747	0.403174	cytoplasm
P35251	16.4738	16.8838	0.362853	16.7608	1.53336	0.139725	0.219958	0.761375	0.951951	RFC1	P35251	0.497216	0.659698	0.443854	0.927106	cytoplasm
Q9H2D6	14.0289	13.9054	-0.0685409	14.0313	-0.319592	0.752665	0.815387	0.75035	0.951279	TRIOBP	Q9H2D6	-0.570654	-0.757786	0.379103	0.915705	cytoplasm
Q04446	14.7373	15.6741	0.936762	15.1745	4.02728	0.000330348	0.00153376	0.254021	0.868593		Q04446	0.644431	0.855349	0.320813	0.901892	cytoplasm
P10606	18.8675	17.243	-1.62457	18.0553	-6.22713	4.61207e-07	8.9488e-06	0.0214055	0.461315	COX5B	P10606	-1.01418	-1.34735	0.117853	0.771537	cytoplasm
P62906	16.1195	16.594	0.474506	16.3567	3.43119	0.00161156	0.00535812	0.346915	0.900271	RPL10A	P62906	0.484267	0.642509	0.455819	0.928883	cytoplasm
P10515	17.0177	15.86	-1.04574	16.5117	-4.40076	0.000108904	0.000637728	0.0914452	0.704101	DLAT	P10515	-0.951652	-1.26277	0.142735	0.803538	cytoplasm
Q04637	14.3239	15.0852	0.808864	14.6534	2.86771	0.0076884	0.0198312	0.452361	0.921698	EIF4G1	Q04637	0.378655	0.502714	0.559562	0.941294	cytoplasm
O75436	13.9357	13.8285	-0.027028	13.9236	-0.0812384	0.935782	0.954131	0.811737	0.954797	VPS26A	O75436	-0.574717	-0.763241	0.375681	0.915003	cytoplasm
Q9BXS5	14.0384	14.0513	0.0526409	14.0629	0.305246	0.762183	0.824324	0.913614	0.959634	AP1M1	Q9BXS5	-0.432118	-0.573816	0.505399	0.935409	cytoplasm
P11498	17.4724	15.3724	-2.11212	16.7683	-9.46485	7.73663e-10	7.82435e-08	0.000705741	0.13452	PC	P11498	-1.79453	-2.38163	0.0057042	0.157878	cytoplasm
P07203	16.2396	16.7149	0.47533	16.4773	2.95966	0.00561315	0.0152023	0.434013	0.918657	GPX1	P07203	0.511349	0.67844	0.431016	0.925097	cytoplasm
Q8N8A6	20.169	20.1897	-0.0343846	20.1523	-0.119024	0.905988	0.934319	0.801917	0.954269	DDX51	Q8N8A6	0.91558	1.21832	0.157337	0.818461	cytoplasm
Q13492	14.3707	13.8734	-0.517696	14.1598	-4.17304	0.000255529	0.00124415	0.107092	0.735917	PICALM	Q13492	-0.869709	-1.15462	0.180198	0.837756	cytoplasm
P15924	18.6217	17.6346	-0.987137	18.1281	-3.82981	0.000533514	0.00223012	0.134599	0.777898	DSP	P15924	-0.430472	-0.571757	0.506928	0.935592	cytoplasm
P17931	15.8258	17.6309	1.79767	16.7011	5.56396	4.46063e-06	5.36928e-05	0.0976507	0.717595	LGALS3	P17931	1.75068	2.3228	0.00701711	0.172398	cytoplasm
P06748	16.196	17.0937	0.897709	16.6448	5.32433	6.75043e-06	6.96473e-05	0.115042	0.749596	NPM1	P06748	0.92419	1.22618	0.154675	0.815912	cytoplasm
O14964	14.6822	14.5437	-0.0609386	14.6587	-0.433108	0.668715	0.750716	0.721635	0.949439	HGS	O14964	-0.442804	-0.587748	0.495119	0.934157	cytoplasm
P15586	15.7712	14.9302	-0.840961	15.3507	-3.76616	0.000638146	0.00256839	0.140253	0.784926	GNS	P15586	-0.907326	-1.20385	0.162327	0.823054	cytoplasm
P08572	16.8847	15.6604	-1.14276	16.3317	-5.24559	9.26606e-06	8.92047e-05	0.0486841	0.579493	COL4A2	P08572	-1.0473	-1.38964	0.106758	0.753643	cytoplasm
P12814	15.0618	15.5642	0.5024	15.2963	2.78272	0.0090222	0.0225584	0.469703	0.92437	ACTN1	P12814	0.280999	0.37291	0.665138	0.950148	cytoplasm
P52565	16.8728	17.3777	0.504907	17.1253	4.83301	2.90424e-05	0.000210922	0.158232	0.804589	ARHGDIA	P52565	0.679321	0.901373	0.295464	0.894364	cytoplasm
Q9NPH2	17.3824	16.7967	-0.411566	17.1274	-0.688366	0.497671	0.603519	0.658534	0.944861	ISYNA1	Q9NPH2	-0.299892	-0.397989	0.644125	0.948605	cytoplasm
Q0VAM2	15.8143	15.7998	0.04397	15.8355	0.252955	0.801892	0.856582	0.899708	0.959036	RASGEF1B	Q0VAM2	-0.0714297	-0.094773	0.912408	0.963161	cytoplasm
P48637	16.9813	16.5516	-0.429719	16.7665	-1.49134	0.14521	0.226447	0.476825	0.925416	GSS	P48637	-0.231586	-0.307294	0.721338	0.953853	cytoplasm
Q9UHK6	16.4072	16.1963	-0.0388527	16.3942	-0.0870777	0.931288	0.951788	0.810217	0.954716	AMACR	Q9UHK6	-0.13825	-0.183427	0.831404	0.959716	cytoplasm
P04083	16.5593	17.4986	0.939345	17.029	2.31546	0.0268358	0.0543403	0.571293	0.936971	ANXA1	P04083	1.04524	1.38682	0.107473	0.754878	cytoplasm
P28070	15.5227	16.4065	0.924904	16.049	4.13157	0.000286022	0.00135704	0.239739	0.861847	PSMB4	P28070	0.763069	1.0125	0.239918	0.873013	cytoplasm
P25398	16.8987	17.4751	0.645451	17.2685	3.89622	0.00062666	0.00252999	0.272793	0.87652	RPS12	P25398	0.75652	1.00381	0.243974	0.87486	cytoplasm
Q00325	17.2405	16.741	-0.499519	16.9907	-1.87934	0.068902	0.122367	0.399994	0.912345	SLC25A3	Q00325	-0.244745	-0.324784	0.706195	0.95291	cytoplasm
Q6NUK1	15.9575	16.138	0.180527	16.0417	1.40334	0.170274	0.258293	0.794832	0.95388	SLC25A24	Q6NUK1	0.154879	0.205491	0.811486	0.958768	cytoplasm
Q13561	15.9217	15.9943	0.0726064	15.958	0.36195	0.719658	0.791321	0.928723	0.960265	DCTN2	Q13561	0.0391425	0.0519336	0.951934	0.964636	cytoplasm
O75964	17.4459	16.5686	-0.877294	17.0072	-4.66252	4.80346e-05	0.000318597	0.0757871	0.663536	ATP5MG	O75964	-0.577626	-0.766594	0.373588	0.914567	cytoplasm
O00170	15.84	15.5878	-0.214607	15.7399	-1.37858	0.177715	0.266778	0.500581	0.928703	AIP	O00170	-0.30349	-0.402669	0.640234	0.948309	cytoplasm
P25788	16.1092	16.4896	0.380408	16.2994	3.88476	0.000456766	0.00196307	0.274478	0.877185	PSMA3	P25788	0.387918	0.514676	0.550256	0.940361	cytoplasm
P62244	16.0915	16.6806	0.589173	16.386	3.50878	0.00130373	0.00447189	0.33373	0.896738	RPS15A	P62244	0.592812	0.786523	0.361292	0.911916	cytoplasm
P13798	16.3051	15.7427	-0.562432	16.0239	-3.06154	0.00431417	0.0122723	0.215576	0.848705	APEH	P13798	-0.512095	-0.679431	0.430343	0.924989	cytoplasm
Q9BR76	15.9874	15.6681	-0.262876	15.8602	-2.23539	0.0323687	0.0631822	0.336491	0.897498	CORO1B	Q9BR76	-0.338332	-0.448891	0.602353	0.945236	cytoplasm
Q8NBN7	15.0474	15.0147	-0.0327203	15.0334	-0.0874678	0.930889	0.951788	0.810116	0.954711	RDH13	Q8NBN7	-0.257267	-0.341417	0.6919	0.951984	cytoplasm
P00387	15.5136	16.2938	0.78024	15.9037	6.09037	6.91402e-07	1.26595e-05	0.0668007	0.634803	CYB5R3	P00387	0.657573	0.872521	0.311193	0.899165	cytoplasm
Q9BSJ8	14.1418	14.606	0.467169	14.4094	2.18458	0.037277	0.0714751	0.601513	0.939948	ESYT1	Q9BSJ8	0.0417602	0.0554495	0.948684	0.964519	cytoplasm
Q9UDY2	12.3766	12.4231	0.0512112	12.3967	0.54892	0.588015	0.690438	0.978696	0.962217	TJP2	Q9UDY2	-0.761879	-1.01359	0.239414	0.872779	cytoplasm
O43809	14.2897	14.6559	0.427444	14.5108	2.49459	0.0182311	0.0398327	0.53114	0.932528	NUDT21	O43809	-0.0239058	-0.0317388	0.970614	0.965293	cytoplasm
P00367	18.6013	17.8083	-0.792937	18.2048	-3.11538	0.00374823	0.0109009	0.208954	0.844655	GLUD1	P00367	-0.240744	-0.319752	0.71054	0.953184	cytoplasm
P45880	17.2612	17.1611	-0.100035	17.2112	-0.527889	0.601049	0.697639	0.697955	0.947813	VDAC2	P45880	0.159263	0.211349	0.806217	0.95851	cytoplasm
P42224	18.38	18.2865	-0.093453	18.3332	-0.570989	0.57181	0.675776	0.687282	0.947045	STAT1	P42224	0.410374	0.544949	0.527051	0.937898	cytoplasm
P28066	15.8583	16.4668	0.608534	16.1625	5.27015	7.93208e-06	7.99357e-05	0.119293	0.756346	PSMA5	P28066	0.561209	0.744608	0.387448	0.917371	cytoplasm
P23786	16.1151	14.8057	-1.10291	15.6658	-4.13884	0.000280428	0.00134028	0.109615	0.740418	CPT2	P23786	-1.30063	-1.72563	0.0451864	0.564234	cytoplasm
P40925	19.2388	18.5035	-0.735296	18.8711	-4.90934	2.31683e-05	0.000172108	0.0630974	0.621482	MDH1	P40925	-0.043761	-0.0581601	0.946179	0.964429	cytoplasm
P30042	16.7158	15.5213	-0.95455	16.3976	-2.50807	0.0188314	0.0408695	0.292508	0.883876	C21orf33	P30042	-1.05434	-1.39893	0.104437	0.749539	cytoplasm
P53041	13.7319	14.552	0.74512	14.1949	4.68529	0.000106592	0.000630756	0.173367	0.818553	PPP5C	P53041	0.308008	0.409116	0.634891	0.947897	cytoplasm
P30740	15.7339	16.9467	1.21278	16.3403	7.82045	4.59361e-09	2.94244e-07	0.0157944	0.412178	SERPINB1	P30740	1.13827	1.51028	0.0796097	0.695234	cytoplasm
P00918	19.082	17.9356	-1.14639	18.5088	-6.00567	8.88832e-07	1.52037e-05	0.0259852	0.49149	CA2	P00918	-0.489126	-0.649955	0.450613	0.928121	cytoplasm
Q12905	16.1577	16.4029	0.245171	16.2803	1.38301	0.175793	0.265117	0.8001	0.95417	ILF2	Q12905	0.263287	0.349319	0.685147	0.951533	cytoplasm
P63010	15.5081	15.2974	-0.210643	15.4028	-1.49947	0.143099	0.224131	0.475137	0.925171	AP2B1	P63010	-0.334507	-0.443851	0.606433	0.945585	cytoplasm
Q9HC38	17.2125	17.1169	-0.0955629	17.1647	-0.537331	0.594583	0.69302	0.695612	0.947646	GLOD4	Q9HC38	0.153098	0.203163	0.813581	0.95887	cytoplasm
P15311	17.7578	17.7243	-0.0334965	17.741	-0.148797	0.882604	0.91571	0.794201	0.953845	EZR	P15311	0.334341	0.443791	0.606483	0.945589	cytoplasm
Q9H8H3	15.9283	16.5644	0.593876	16.1607	2.71675	0.0118939	0.0277595	0.483415	0.926358	METTL7A	Q9H8H3	0.604059	0.801455	0.352249	0.909858	cytoplasm
P26885	17.4488	17.5033	0.0544484	17.476	0.29972	0.766239	0.826647	0.912143	0.959572	FKBP2	P26885	0.354759	0.470817	0.584743	0.94368	cytoplasm
O43776	15.3893	15.0439	-0.263864	15.2762	-1.37497	0.179471	0.269103	0.501352	0.928805	NARS	O43776	-0.495266	-0.657181	0.445595	0.92737	cytoplasm
O15400	15.2758	14.8141	-0.461733	15.0449	-4.03046	0.000301705	0.00142624	0.117924	0.754211	STX7	O15400	-0.636367	-0.844444	0.327021	0.903575	cytoplasm
Q15942	14.3071	14.5401	0.377051	14.4896	1.35715	0.184067	0.274657	0.806815	0.954534	ZYX	Q15942	-0.153347	-0.203591	0.813196	0.958851	cytoplasm
Q14152	14.7774	15.0603	0.282959	14.9188	2.10267	0.0430714	0.0809144	0.620786	0.941704	EIF3A	Q14152	-0.000614633	-0.00081578	0.999245	0.966254	cytoplasm
Q96A26	16.405	16.3271	-0.0778587	16.3661	-0.400631	0.69123	0.768034	0.729813	0.949977	FAM162A	Q96A26	-0.00569079	-0.00755039	0.993008	0.966049	cytoplasm
P51149	16.8851	16.9798	0.0946279	16.9325	0.595176	0.555717	0.659755	0.991079	0.962672	RAB7A	P51149	0.271739	0.360565	0.675581	0.950881	cytoplasm
P30085	16.6304	16.7333	0.102909	16.6819	0.466007	0.64422	0.733993	0.956513	0.961375	CMPK1	P30085	0.224347	0.297666	0.729721	0.954359	cytoplasm
O43396	15.9424	15.9897	0.0473015	15.9661	0.46249	0.646714	0.734579	0.955573	0.961338	TXNL1	O43396	0.0183712	0.0243746	0.97743	0.965527	cytoplasm
P50454	15.5258	16.69	1.16411	16.1079	4.23208	0.000168897	0.000888931	0.226521	0.854954	SERPINH1	P50454	1.04413	1.38543	0.107825	0.755483	cytoplasm
P62333	15.1195	15.176	0.0452438	15.1557	0.438537	0.664081	0.747436	0.94917	0.961088	PSMC6	P62333	-0.15233	-0.20215	0.814494	0.958914	cytoplasm
P30153	15.0133	15.233	0.219744	15.1232	0.750875	0.45796	0.56271	0.967238	0.961787	PPP2R1A	P30153	-0.0122632	-0.0162746	0.984929	0.96578	cytoplasm
P46108	14.2432	13.8658	-0.420348	14.057	-1.60996	0.12342	0.198332	0.452516	0.921723	CRK	P46108	-0.777777	-1.03266	0.230686	0.868599	cytoplasm
P09382	17.3196	18.3179	0.998306	17.8188	3.83818	0.00052106	0.00219216	0.281402	0.879843	LGALS1	P09382	1.27038	1.68588	0.0503738	0.590743	cytoplasm
P19404	17.1622	16.3415	-0.820658	16.7518	-5.25921	8.19453e-06	8.19453e-05	0.0481637	0.578212	NDUFV2	P19404	-0.582998	-0.773633	0.369215	0.913643	cytoplasm
P49006	12.6688	13.534	0.771	13.2079	2.28589	0.0335624	0.0651654	0.578058	0.937663	MARCKSL1	P49006	0.120785	0.160626	0.852103	0.960656	cytoplasm
P49773	16.7818	17.2559	0.47401	17.0189	2.90028	0.00653211	0.0170923	0.445812	0.920639	HINT1	P49773	0.628544	0.833982	0.33305	0.905155	cytoplasm
Q12931	16.5387	16.5009	-0.0378598	16.5198	-0.203564	0.839923	0.88413	0.780062	0.953048	TRAP1	Q12931	0.0635402	0.0843046	0.922051	0.963532	cytoplasm
P00738	18.2703	18.8243	0.368397	18.6337	0.831479	0.412151	0.51745	0.945688	0.96095	HP	P00738	1.03385	1.37277	0.111081	0.760938	cytoplasm
P46783	16.3267	16.8719	0.545176	16.5993	3.78345	0.000607907	0.00246962	0.289688	0.882878	RPS10	P46783	0.600234	0.796372	0.355312	0.910566	cytoplasm
P08865	17.0941	17.7125	0.618461	17.4033	5.92139	1.14155e-06	1.83212e-05	0.0756828	0.663228	RPSA	P08865	0.841239	1.11629	0.195093	0.848263	cytoplasm
P46776	16.6902	17.3061	0.615957	17.0261	2.65225	0.0140695	0.0320322	0.497026	0.92823	RPL27A	P46776	0.750452	0.995717	0.247799	0.876553	cytoplasm
P12268	14.5084	15.0858	0.597798	14.7966	3.47864	0.00145304	0.00493853	0.338813	0.89813	IMPDH2	P12268	0.235067	0.312044	0.717214	0.9536	cytoplasm
P06703	18.9202	19.1127	0.192452	19.0164	0.904124	0.372373	0.477401	0.926299	0.960165	S100A6	P06703	0.814359	1.08195	0.209189	0.857026	cytoplasm
Q9Y6C9	16.3136	16.0792	-0.239295	16.2045	-1.28873	0.209029	0.303958	0.51995	0.931176	MTCH2	Q9Y6C9	-0.18222	-0.241763	0.779009	0.957123	cytoplasm
Q13596	14.9342	14.6863	-0.184824	14.8479	-1.10718	0.276581	0.379416	0.560234	0.935807	SNX1	Q13596	-0.497173	-0.659828	0.443764	0.927092	cytoplasm
O43294	14.9543	14.7333	-0.109026	14.9089	-0.671765	0.507758	0.614033	0.66257	0.945178	TGFB1I1	O43294	-0.465856	-0.618259	0.473002	0.931289	cytoplasm
P54619	15.0089	15.3181	0.358187	15.2075	2.40276	0.0235365	0.0487997	0.551546	0.934862	PRKAG1	P54619	0.0762458	0.101187	0.906507	0.96293	cytoplasm
P27348	16.522	17.3294	0.807344	16.9257	6.48122	2.1799e-07	5.28129e-06	0.0495087	0.581478	YWHAQ	P27348	0.905087	1.20086	0.163373	0.823987	cytoplasm
P02763	17.6021	18.1179	0.515764	17.86	1.12536	0.268419	0.371218	0.867567	0.957583	ORM1	P02763	0.849579	1.1276	0.190606	0.845244	cytoplasm
Q8N142	15.3639	17.4286	2.06462	16.3962	9.8297	1.46189e-08	6.78734e-07	0.00201551	0.21474	ADSSL1	Q8N142	1.90925	2.53346	0.00327637	0.118386	cytoplasm
P30048	19.8703	18.9039	-0.966415	19.3871	-5.36056	6.0602e-06	6.45759e-05	0.0444384	0.568362	PRDX3	P30048	-0.13685	-0.182023	0.832676	0.959775	cytoplasm
P35080	16.3168	15.7612	-0.258471	16.1962	-0.764012	0.450533	0.555686	0.640267	0.943377	PFN2	P35080	-0.50265	-0.6669	0.438895	0.926343	cytoplasm
P52209	16.1323	15.9052	-0.227125	16.0187	-2.24169	0.0317042	0.061978	0.335428	0.897207	PGD	P52209	-0.214559	-0.284669	0.741089	0.955027	cytoplasm
P07900	17.7259	17.7543	0.0284714	17.7401	0.222206	0.8255	0.873901	0.891545	0.958676	HSP90AA1	P07900	0.389334	0.516777	0.548629	0.940194	cytoplasm
Q6P587	16.1788	14.9968	-1.12979	15.6516	-3.65098	0.000935997	0.00344701	0.150946	0.797071	FAHD1	Q6P587	-1.15925	-1.53805	0.0742312	0.680213	cytoplasm
Q9UQ80	15.7387	16.4143	0.675586	16.0765	5.88142	1.28552e-06	1.96608e-05	0.077919	0.669701	PA2G4	Q9UQ80	0.60212	0.798902	0.353785	0.910214	cytoplasm
Q9H4M9	15.2443	14.8877	-0.448517	15.1802	-1.63193	0.115448	0.188309	0.448092	0.921011	EHD1	Q9H4M9	-0.538135	-0.714099	0.407193	0.921061	cytoplasm
Q15126	14.3766	14.4051	0.0285166	14.3899	0.197272	0.844879	0.886311	0.884934	0.958381	PMVK	Q15126	-0.342647	-0.454893	0.597509	0.944817	cytoplasm
Q8NFU3	16.0367	16.2387	0.243904	16.118	1.24673	0.223798	0.322548	0.835634	0.956033	TSTD1	Q8NFU3	0.193712	0.257012	0.765467	0.956397	cytoplasm
P35237	17.1049	16.6039	-0.50099	16.8544	-1.15475	0.256349	0.359497	0.549535	0.934639	SERPINB6	P35237	-0.275858	-0.366053	0.67093	0.950557	cytoplasm
Q16891	16.7981	16.26	-0.538044	16.5291	-3.62896	0.00093584	0.00344701	0.15306	0.799311	IMMT	Q16891	-0.379959	-0.504149	0.558442	0.941184	cytoplasm
Q15084	16.8242	17.4531	0.62888	17.1386	2.80199	0.00836988	0.0212516	0.465739	0.923776	PDIA6	Q15084	0.79267	1.05176	0.222176	0.864248	cytoplasm
O75891	17.2415	16.528	-0.619491	16.9417	-2.19845	0.0351339	0.0676652	0.342761	0.899185	ALDH1L1	O75891	-0.458486	-0.608424	0.480071	0.932233	cytoplasm
Q96SU4	14.4366	14.1327	-0.275748	14.3603	-1.72724	0.0961882	0.16178	0.429186	0.917817	OSBPL9	Q96SU4	-0.662026	-0.87886	0.307691	0.898134	cytoplasm
P14923	13.5899	14.3729	0.645353	13.8838	2.43081	0.0230601	0.0478883	0.545272	0.934162	JUP	P14923	0.239869	0.318653	0.71149	0.953244	cytoplasm
Q96DG6	18.5773	17.9378	-0.639459	18.2789	-1.65248	0.10835	0.178524	0.443976	0.920337	CMBL	Q96DG6	-0.0925049	-0.122861	0.886604	0.962129	cytoplasm
P37108	15.3901	15.5011	0.111012	15.4456	0.755916	0.454972	0.559568	0.96589	0.961735	SRP14	P37108	-0.038645	-0.0512791	0.952539	0.964658	cytoplasm
P49721	15.1177	15.9077	0.790057	15.5127	7.45959	1.27699e-08	6.64036e-07	0.0218754	0.464664	PSMB2	P49721	0.580865	0.770838	0.370948	0.914011	cytoplasm
O00764	14.9201	14.7378	-0.211156	14.9401	-0.722301	0.475426	0.58252	0.650313	0.944203	PDXK	O00764	-0.434693	-0.576911	0.503105	0.935134	cytoplasm
P49756	16.7371	16.3653	-0.254091	16.6282	-0.915063	0.367561	0.473152	0.604445	0.940222	RBM25	P49756	-0.227041	-0.301245	0.726601	0.954172	cytoplasm
P10619	15.5994	14.5351	-0.957349	15.1702	-2.80534	0.00866086	0.0218534	0.249158	0.866372	CTSA	P10619	-1.16815	-1.54997	0.0720149	0.673584	cytoplasm
Q15746	15.0357	14.7279	-0.30779	14.9075	-1.6939	0.102433	0.170941	0.435745	0.918954	MYLK	Q15746	-0.534893	-0.709856	0.409986	0.921557	cytoplasm
Q9NZ08	13.3757	15.0841	1.70837	14.2299	6.47907	2.19377e-07	5.28129e-06	0.0495926	0.581677	ERAP1	Q9NZ08	1.11844	1.48611	0.0845439	0.707824	cytoplasm
Q8NBX0	15.5819	15.9102	0.340851	15.7943	2.01486	0.0559841	0.101932	0.64174	0.943499	SCCPDH	Q8NBX0	0.220545	0.292632	0.734117	0.95462	cytoplasm
P55010	15.2493	16.3085	1.00096	15.767	2.99603	0.00538515	0.0146765	0.426875	0.917409	EIF5	P55010	0.878765	1.16611	0.175901	0.834448	cytoplasm
P30533	15.6166	16.536	0.811549	15.8355	2.09643	0.0465113	0.0863781	0.622266	0.941834	LRPAP1	P30533	0.819329	1.08713	0.207018	0.855743	cytoplasm
O43617	15.5248	15.6777	0.0447822	15.5888	0.229739	0.820123	0.870693	0.893544	0.958765	TRAPPC3	O43617	0.0326351	0.0433027	0.959915	0.96492	cytoplasm
P55268	16.118	16.1996	0.0815796	16.1588	0.235187	0.815492	0.867781	0.89499	0.958829	LAMB2	P55268	0.0910293	0.120775	0.888517	0.962208	cytoplasm
Q15121	14.5956	15.3786	0.782947	14.9871	3.36139	0.00194728	0.00626599	0.359057	0.903318	PEA15	Q15121	0.459653	0.610143	0.478832	0.932069	cytoplasm
P24534	16.9776	16.9102	-0.0674234	16.9439	-0.47696	0.636481	0.72782	0.710645	0.948697	EEF1B2	P24534	0.129902	0.172368	0.84143	0.960177	cytoplasm
Q9BUT1	17.8424	16.7155	-1.1269	17.3165	-6.33514	4.38103e-07	8.6293e-06	0.0194391	0.446169	BDH2	Q9BUT1	-0.74057	-0.983052	0.253865	0.879146	cytoplasm
P62280	16.3379	17.0459	0.720313	16.7866	2.66299	0.0129869	0.0299876	0.494745	0.927922	RPS11	P62280	0.765487	1.01562	0.238471	0.87234	cytoplasm
Q9BYV1	16.4525	15.2457	-1.23158	15.9106	-3.77064	0.000825426	0.0031103	0.139849	0.784439	AGXT2	Q9BYV1	-1.1242	-1.49156	0.0834104	0.705024	cytoplasm
P49368	16.454	16.8607	0.406744	16.6573	2.95629	0.00566193	0.0153025	0.434678	0.918771	CCT3	P49368	0.489616	0.649613	0.450852	0.928156	cytoplasm
Q9Y490	16.8399	17.1271	0.287152	16.9835	1.61425	0.115836	0.188469	0.740779	0.950681	TLN1	Q9Y490	0.454377	0.602896	0.48407	0.932755	cytoplasm
P49411	18.591	17.8807	-0.710374	18.2359	-2.80309	0.0083469	0.0212348	0.249468	0.866515	TUFM	P49411	-0.160412	-0.213054	0.804685	0.958434	cytoplasm
O00264	16.3426	16.1856	-0.157026	16.2588	-0.598747	0.553614	0.65786	0.68044	0.946541	PGRMC1	O00264	-0.0985006	-0.130688	0.879434	0.961832	cytoplasm
P62318	15.7629	16.2085	0.445584	15.9857	3.25614	0.00258305	0.00799514	0.377861	0.907685	SNRPD3	P62318	0.377414	0.500757	0.561091	0.941445	cytoplasm
Q16851	16.4179	16.3651	-0.0528129	16.3915	-0.342018	0.734469	0.799956	0.744648	0.950925	UGP2	Q16851	0.0221739	0.0294198	0.97276	0.965367	cytoplasm
P05023	17.7285	16.5781	-1.15048	17.1533	-3.75258	0.000662927	0.00262746	0.141482	0.786396	ATP1A1	P05023	-0.78903	-1.04731	0.224139	0.865277	cytoplasm
P21912	17.5351	16.6427	-0.89247	17.0889	-5.15931	1.1031e-05	0.000101704	0.0520897	0.587364	SDHB	P21912	-0.57329	-0.760872	0.377165	0.915309	cytoplasm
O43678	16.1803	14.409	-1.63571	15.5512	-5.31566	1.22626e-05	0.000109228	0.0460576	0.572797	NDUFA2	O43678	-1.74825	-2.31952	0.00709767	0.173184	cytoplasm
P04080	17.7387	18.0157	0.35672	17.9114	2.22334	0.0332486	0.0647054	0.592489	0.939089	CSTB	P04080	0.640631	0.850339	0.323655	0.90267	cytoplasm
P60953	15.7926	15.2072	-0.542525	15.5497	-2.26754	0.0305811	0.060327	0.331095	0.896002	CDC42	P60953	-0.647041	-0.858498	0.319034	0.901399	cytoplasm
P05198	15.1174	15.8088	0.691362	15.4631	4.26823	0.000152108	0.000837883	0.221896	0.852378	EIF2S1	P05198	0.482113	0.63979	0.457728	0.929159	cytoplasm
P11216	15.5132	16.5816	1.06841	16.0474	5.37592	5.78908e-06	6.37779e-05	0.111105	0.743004	PYGB	P11216	0.94566	1.25478	0.145282	0.806315	cytoplasm
O95394	14.0604	14.9063	0.820943	14.5545	2.8569	0.00902335	0.0225584	0.454546	0.922045	PGM3	O95394	0.405658	0.53867	0.531823	0.938421	cytoplasm
Q09666	17.9182	18.556	0.6378	18.2371	3.99165	0.000337075	0.00155184	0.259033	0.870808	AHNAK	Q09666	1.04071	1.38153	0.10882	0.757176	cytoplasm
O43795	15.0637	14.6612	-0.433355	14.8664	-2.48267	0.0217638	0.0460273	0.296435	0.885238	MYO1B	O43795	-0.623562	-0.827519	0.33681	0.906114	cytoplasm
P01903	15.6123	16.0278	0.365453	15.8451	1.67052	0.10537	0.174498	0.726559	0.949764	HLA-DRA	P01903	0.314408	0.417171	0.628241	0.947374	cytoplasm
P34897	17.4079	17.3111	-0.0804062	17.369	-0.421707	0.67601	0.755643	0.724503	0.949629	SHMT2	P34897	0.194618	0.258282	0.764342	0.956336	cytoplasm
P31040	17.6435	16.9204	-0.723103	17.282	-2.72182	0.0102159	0.0247312	0.260857	0.871595	SDHA	P31040	-0.380235	-0.504677	0.55803	0.941143	cytoplasm
Q9HDC9	15.3607	15.6751	0.311048	15.6164	1.26155	0.218074	0.315698	0.831752	0.955837	APMAP	Q9HDC9	0.158353	0.210124	0.807318	0.958564	cytoplasm
P62995	14.6901	15.4154	0.655547	15.0982	4.13017	0.000236559	0.00117377	0.239928	0.86194	TRA2B	P62995	0.422624	0.56096	0.514983	0.936535	cytoplasm
P16152	17.4398	17.4351	-0.00473834	17.4374	-0.0380668	0.96986	0.977378	0.822993	0.955388	CBR1	P16152	0.293599	0.389648	0.651083	0.949127	cytoplasm
P45954	17.5458	15.1709	-2.27562	16.6187	-6.25874	8.38014e-07	1.47219e-05	0.0208129	0.456949	ACADSB	P45954	-2.05336	-2.72524	0.00156076	0.0741109	cytoplasm
Q13310	14.4895	14.8589	0.326936	14.7169	1.74283	0.0929273	0.157299	0.708423	0.948544	PABPC4	Q13310	0.0228965	0.0303947	0.971858	0.965336	cytoplasm
P68402	16.8557	17.358	0.502337	17.1068	3.67136	0.000831807	0.00311702	0.307164	0.8888	PAFAH1B2	P68402	0.673008	0.892994	0.299977	0.895787	cytoplasm
Q68CK6	17.8503	16.468	-1.52928	17.3176	-5.75816	3.26945e-06	4.33703e-05	0.0320836	0.523926	ACSM2B	Q68CK6	-0.994244	-1.31979	0.125557	0.782505	cytoplasm
Q13283	14.1538	14.7617	0.580972	14.4806	3.08464	0.00413577	0.0118949	0.409777	0.914259	G3BP1	Q13283	0.188095	0.249752	0.771905	0.956745	cytoplasm
Q92597	15.647	16.973	1.326	16.31	6.40133	2.75786e-07	6.1814e-06	0.0526997	0.588688	NDRG1	Q92597	1.2325	1.63534	0.0576819	0.623049	cytoplasm
P17174	17.7559	17.4086	-0.347302	17.5938	-1.35012	0.18658	0.277204	0.506675	0.9295	GOT1	P17174	0.0201263	0.0267148	0.975264	0.965453	cytoplasm
P28331	17.0932	15.3085	-1.63795	16.3589	-5.08238	1.75834e-05	0.000140236	0.0552918	0.594045	NDUFS1	P28331	-1.56204	-2.07276	0.0161361	0.316182	cytoplasm
P62750	15.9857	16.745	0.759248	16.3654	4.38527	0.000108244	0.000636732	0.207389	0.843665	RPL23A	P62750	0.739781	0.981523	0.254604	0.879455	cytoplasm
P17844	15.3707	15.6305	0.294884	15.5134	1.46897	0.151435	0.234178	0.777893	0.952923	DDX5	P17844	0.105892	0.140512	0.870448	0.961453	cytoplasm
O76074	19.612	19.8544	0.154393	19.6867	0.457209	0.650556	0.7357	0.954161	0.961283	PDE5A	O76074	1.01556	1.35032	0.117044	0.77032	cytoplasm
Q8TEA8	12.5048	12.5023	-0.069329	12.5437	-0.349088	0.730123	0.797613	0.742854	0.950812	DTD1	Q8TEA8	-0.782784	-1.04121	0.226848	0.866672	cytoplasm
P12429	15.4088	17.6535	2.21953	16.5176	4.5386	0.000100889	0.000610027	0.18944	0.831352	ANXA3	P12429	2.09907	2.78529	0.00122566	0.0693348	cytoplasm
O00159	15.7504	16.1977	0.447335	15.9741	1.74741	0.0897099	0.152648	0.707281	0.948465	MYO1C	O00159	0.376429	0.499451	0.562114	0.941545	cytoplasm
P11177	17.3015	16.169	-1.13245	16.7352	-4.60691	5.65734e-05	0.000364086	0.0789167	0.672509	PDHB	P11177	-0.864345	-1.14704	0.183074	0.839896	cytoplasm
P14174	17.4287	18.5075	1.07873	17.9681	4.15956	0.000208251	0.00106167	0.236006	0.859967	MIF	P14174	1.37465	1.82435	0.0342181	0.495081	cytoplasm
P07814	14.3599	14.9218	0.561875	14.6409	2.60234	0.0136784	0.0313062	0.507698	0.929632	EPRS	P07814	0.187068	0.248351	0.77315	0.956812	cytoplasm
Q92841	14.7863	15.4497	0.663452	15.118	2.24363	0.031567	0.0618961	0.587789	0.938632	DDX17	Q92841	0.381825	0.50678	0.55639	0.940979	cytoplasm
P21283	15.694	14.8189	-0.748325	15.3486	-3.65074	0.00108108	0.00383989	0.150969	0.797095	ATP6V1C1	P21283	-0.95827	-1.27146	0.140008	0.800475	cytoplasm
O00487	15.1962	15.7309	0.534754	15.4636	6.03254	8.20712e-07	1.46154e-05	0.0697382	0.64472	PSMD14	O00487	0.342719	0.454792	0.59759	0.944824	cytoplasm
P62249	16.7373	17.2185	0.481186	16.9779	4.21327	0.000178342	0.000931104	0.228955	0.856275	RPS16	P62249	0.62598	0.830572	0.33503	0.905662	cytoplasm
Q6NZI2	14.5172	16.0586	1.54071	15.3983	3.02187	0.00514565	0.0142024	0.421848	0.916507	CAVIN1	Q6NZI2	1.201	1.59429	0.064247	0.648009	cytoplasm
P26373	15.836	16.3254	0.613188	16.0506	1.71287	0.0979628	0.164325	0.715918	0.949055	RPL13	P26373	0.437168	0.580033	0.500798	0.934855	cytoplasm
P41240	13.8913	14.4166	0.508625	14.2176	2.73811	0.0113202	0.0268544	0.478951	0.925722	CSK	P41240	0.0480585	0.0638255	0.940946	0.964238	cytoplasm
P61247	15.6024	16.2157	0.588515	16.0336	1.88367	0.0714985	0.125759	0.67358	0.946026	RPS3A	P61247	0.51003	0.676734	0.432175	0.925283	cytoplasm
Q9Y646	16.658	16.018	-0.628396	16.3962	-2.49285	0.0194894	0.0421569	0.294858	0.884694	CPQ	Q9Y646	-0.512549	-0.680058	0.429917	0.92492	cytoplasm
Q9UBQ7	17.6379	16.5232	-1.17016	17.123	-4.39403	0.000159716	0.000859648	0.09188	0.705088	GRHPR	Q9UBQ7	-0.773047	-1.02604	0.233688	0.870067	cytoplasm
O43615	15.171	15.1219	-0.00178278	15.1703	-0.00763907	0.993958	0.996257	0.830948	0.955796	TIMM44	O43615	-0.246634	-0.327289	0.704035	0.952772	cytoplasm
P01042	17.0574	16.9281	-0.0375	17.0392	-0.186959	0.852853	0.89268	0.784341	0.953292	KNG1	P01042	0.0855121	0.11347	0.89522	0.96248	cytoplasm
Q13228	18.0957	16.501	-1.75717	17.4099	-6.74921	1.59456e-07	3.98639e-06	0.0132876	0.388352	SELENBP1	Q13228	-1.15299	-1.53077	0.0756109	0.684206	cytoplasm
Q96IU4	17.5378	16.7868	-0.750973	17.1623	-4.56246	6.44624e-05	0.000403393	0.0814927	0.679544	ABHD14B	Q96IU4	-0.431211	-0.572305	0.50652	0.935543	cytoplasm
P09960	15.8008	16.1798	0.378982	15.9903	2.25328	0.0308904	0.0606609	0.585559	0.938413	LTA4H	P09960	0.31909	0.423369	0.623145	0.946967	cytoplasm
Q13409	14.5644	14.9535	0.323627	14.8217	1.55465	0.131038	0.208321	0.755936	0.951622	DYNC1I2	Q13409	0.0589925	0.0783081	0.927579	0.963741	cytoplasm
P05455	15.2835	15.704	0.420494	15.4938	3.19157	0.00306667	0.00918588	0.389695	0.910237	SSB	P05455	0.247543	0.328483	0.703007	0.952706	cytoplasm
P62312	14.8533	15.3965	0.543155	15.143	5.75377	2.32385e-06	3.24839e-05	0.0854231	0.689714	LSM6	P62312	0.276183	0.366553	0.670507	0.950527	cytoplasm
P61923	14.9287	15.2211	0.278168	15.0865	1.74183	0.0909771	0.154602	0.708674	0.948561	COPZ1	P61923	0.0419065	0.0556167	0.94853	0.964514	cytoplasm
Q96DB5	14.8595	15.4499	0.619004	15.1993	3.87391	0.0010591	0.00378672	0.276081	0.87781	RMDN1	Q96DB5	0.324752	0.431013	0.616885	0.946457	cytoplasm
O00203	15.5343	15.8472	0.371259	15.6977	1.28835	0.206986	0.301661	0.824742	0.955478	AP3B1	O00203	0.194804	0.25848	0.764167	0.956326	cytoplasm
Q8TC12	16.5749	16.4656	-0.0978206	16.5276	-0.415067	0.680814	0.759019	0.726174	0.949739	RDH11	Q8TC12	-3.73171e-05	-4.95123e-05	0.999954	0.966277	cytoplasm
P35558	17.0461	15.7326	-1.36762	16.4149	-3.44323	0.00185308	0.00603759	0.17179	0.817192	PCK1	P35558	-1.10128	-1.46133	0.089858	0.720269	cytoplasm
P13073	18.05	17.0587	-0.823041	17.7147	-3.07099	0.00464761	0.0130215	0.214403	0.848002	COX4I1	P13073	-0.559527	-0.742832	0.388582	0.917592	cytoplasm
Q9UIJ7	16.8883	16.0993	-0.734436	16.5329	-2.8004	0.00851615	0.0215389	0.249839	0.866687	AK3	Q9UIJ7	-0.611247	-0.811051	0.346513	0.908503	cytoplasm
P02748	16.5493	15.9371	-0.499128	16.3078	-1.80667	0.0800608	0.139329	0.413789	0.915019	C9	P02748	-0.50851	-0.674687	0.433569	0.925506	cytoplasm
Q9UBQ0	15.1068	15.1885	0.0613085	15.1318	0.35175	0.727607	0.795534	0.926003	0.960153	VPS29	Q9UBQ0	-0.129893	-0.172376	0.841423	0.960177	cytoplasm
P07305	16.1634	16.3848	0.092369	16.3033	0.213646	0.833033	0.879012	0.889274	0.958575	H1F0	P07305	0.240748	0.319415	0.710831	0.953203	cytoplasm
Q6NVY1	17.6502	15.7613	-1.88888	16.7057	-6.64114	1.36324e-07	3.54547e-06	0.0146995	0.400075	HIBCH	Q6NVY1	-1.54456	-2.05007	0.0173371	0.331905	cytoplasm
Q99460	13.8531	14.7242	0.871105	14.2886	4.95038	2.05149e-05	0.000158746	0.146938	0.792683	PSMD1	Q99460	0.385516	0.512012	0.552322	0.940571	cytoplasm
Q9H6S3	15.8954	15.6116	-0.283819	15.7738	-1.87137	0.0712173	0.12545	0.401493	0.912644	EPS8L2	Q9H6S3	-0.323026	-0.428586	0.61887	0.94662	cytoplasm
O43852	15.8838	16.8782	0.994401	16.381	3.49445	0.00135593	0.00463872	0.33614	0.897402	CALU	O43852	0.952649	1.26396	0.142359	0.803121	cytoplasm
Q8IW45	14.2475	14.2779	-0.0146568	14.2875	-0.0672864	0.946898	0.961002	0.81537	0.95499	NAXD	Q8IW45	-0.368993	-0.489913	0.569604	0.94227	cytoplasm
Q6UXS9	18.2624	18.3309	0.0684766	18.2966	0.462337	0.646823	0.734579	0.955532	0.961337	CASP12	Q6UXS9	0.546607	0.72579	0.399557	0.919674	cytoplasm
P62913	16.3347	16.992	0.657303	16.6633	6.31863	3.51958e-07	7.62575e-06	0.0561822	0.595792	RPL11	P62913	0.714099	0.947445	0.27147	0.886091	cytoplasm
P09622	17.3229	15.965	-1.27366	16.7067	-4.17863	0.000206027	0.00105447	0.106684	0.735175	DLD	P09622	-1.08513	-1.44005	0.0946337	0.730582	cytoplasm
Q9Y2S2	18.2684	17.5859	-0.682484	17.9499	-2.71306	0.010702	0.0256217	0.262106	0.872129	CRYL1	Q9Y2S2	-0.203047	-0.269608	0.754334	0.955782	cytoplasm
Q16543	15.3107	15.3539	0.0431725	15.3323	0.355378	0.72453	0.793504	0.926971	0.960193	CDC37	Q16543	-0.123832	-0.164321	0.848742	0.960506	cytoplasm
Q8NBS9	16.0305	16.7482	0.717723	16.3894	2.75456	0.00942048	0.0233035	0.47553	0.925228	TXNDC5	Q8NBS9	0.70804	0.939407	0.275557	0.88759	cytoplasm
Q9H223	15.3671	15.6552	0.182612	15.5608	0.931791	0.358746	0.464512	0.918925	0.959858	EHD4	Q9H223	0.133448	0.177077	0.837158	0.959982	cytoplasm
P00450	16.672	17.1638	0.491752	16.9179	2.11256	0.042157	0.0796572	0.618444	0.941496	CP	P00450	0.62228	0.825653	0.3379	0.906389	cytoplasm
P68371	18.9011	19.3267	0.425588	19.1139	2.53669	0.0160145	0.0357985	0.521917	0.931418	TUBB4B	P68371	1.04333	1.38612	0.107649	0.755182	cytoplasm
P07951	14.8534	15.2063	0.352928	15.0163	0.995198	0.328295	0.432844	0.902054	0.959138	TPM2	P07951	0.0859672	0.114097	0.894644	0.962457	cytoplasm
P30047	15.2651	14.2312	-0.934093	14.9254	-4.17857	0.000345839	0.00157751	0.106689	0.735183	GCHFR	P30047	-1.2109	-1.60684	0.0621763	0.640501	cytoplasm
Q9P2D7	18.1462	18.1671	0.0208981	18.1566	0.156402	0.876653	0.912449	0.874115	0.957887	DNAH1	Q9P2D7	0.473625	0.628829	0.465468	0.930255	cytoplasm
P02774	16.512	16.6292	0.117147	16.5706	0.494034	0.624499	0.717815	0.964009	0.961664	GC	P02774	0.212707	0.282216	0.743241	0.955152	cytoplasm
P36776	16.3242	15.8231	-0.501184	16.0737	-2.56867	0.0148342	0.0334799	0.283284	0.880546	LONP1	P36776	-0.446665	-0.592621	0.49155	0.93371	cytoplasm
P47755	16.6325	16.6911	0.0586737	16.6618	0.3371	0.73814	0.802998	0.922098	0.959991	CAPZA2	P47755	0.180559	0.239567	0.780965	0.957225	cytoplasm
P29966	13.9797	15.1292	1.14953	14.5545	5.83238	1.48728e-06	2.24821e-05	0.0807359	0.677509	MARCKS	P29966	0.691613	0.918448	0.286411	0.891388	cytoplasm
Q08426	17.7984	16.5334	-1.26504	17.2081	-5.62536	3.36669e-06	4.35545e-05	0.0358346	0.539816	EHHADH	Q08426	-0.888316	-1.17914	0.17112	0.830607	cytoplasm
O75874	17.5991	16.5341	-1.06498	17.0666	-6.10205	6.67863e-07	1.24032e-05	0.0238971	0.47804	IDH1	O75874	-0.731821	-0.971305	0.259583	0.881493	cytoplasm
Q9NSD9	15.1839	15.4836	0.29977	15.3338	2.38305	0.0229784	0.047795	0.555974	0.935347	FARSB	Q9NSD9	0.105042	0.139393	0.87147	0.961497	cytoplasm
P11182	17.7054	17.9976	0.279926	17.8621	1.59269	0.120891	0.19547	0.746252	0.951025	DBT	P11182	0.6486	0.8609	0.317682	0.901021	cytoplasm
P60468	12.7201	12.9019	0.215398	12.8259	1.21244	0.234341	0.33625	0.844631	0.956481	SEC61B	P60468	-0.551405	-0.733235	0.39474	0.918773	cytoplasm
Q00688	15.3869	15.6171	0.234693	15.5159	1.6275	0.115433	0.188309	0.737421	0.950467	FKBP3	Q00688	0.0798888	0.106007	0.902075	0.962754	cytoplasm
Q16186	12.689	13.0374	0.348453	12.8632	3.37832	0.00186016	0.00604553	0.356087	0.90259	ADRM1	Q16186	-0.391573	-0.520718	0.545585	0.939881	cytoplasm
P09110	17.5214	14.9582	-2.49118	16.4538	-8.39531	2.55088e-09	1.95068e-07	0.00245853	0.2354	ACAA1	P09110	-2.29267	-2.97343	0.000332942	0.0268455	extracellular
Q9UL46	15.4683	16.5351	1.06677	16.0017	7.1914	2.75499e-08	1.11921e-06	0.0276286	0.5012	PSME2	Q9UL46	0.874607	1.1342	0.171088	0.808092	extracellular
P04040	17.8569	16.9612	-0.895743	17.409	-2.95416	0.00569291	0.0153543	0.229231	0.856423	CAT	P04040	-0.549521	-0.712848	0.389658	0.905574	extracellular
Q9H0W9	18.4425	17.0272	-1.41529	17.7348	-5.39966	5.39392e-06	6.04491e-05	0.0430674	0.564405	C11orf54	Q9H0W9	-0.937076	-1.21623	0.142186	0.777753	extracellular
Q15833	14.1619	13.5953	-0.560191	13.9108	-3.5807	0.00116929	0.00408622	0.157771	0.80413	STXBP2	Q15833	-1.05326	-1.36736	0.0989281	0.708864	extracellular
P26038	18.374	18.3009	-0.0730973	18.3374	-0.51573	0.609423	0.704222	0.700977	0.948026	MSN	P26038	0.38967	0.505716	0.541677	0.930225	extracellular
Q9BUR5	15.1985	14.1303	-1.06815	14.81	-3.54379	0.00168625	0.00556376	0.161447	0.807732	APOO	Q9BUR5	-1.32114	-1.71353	0.0386571	0.487555	extracellular
Q8WUM4	15.9881	15.7353	-0.252796	15.8617	-1.38328	0.17571	0.265117	0.499579	0.92857	PDCD6IP	Q8WUM4	-0.327803	-0.425022	0.608021	0.937361	extracellular
P53597	18.033	17.1344	-0.898631	17.5837	-4.92733	2.19659e-05	0.000166253	0.0622458	0.61828	SUCLG1	P53597	-0.51271	-0.665188	0.422135	0.9122	extracellular
Q8N335	15.8027	14.7075	-0.977058	15.4509	-2.95134	0.00653453	0.0170923	0.229598	0.85662	GPD1L	Q8N335	-1.21192	-1.57143	0.0579151	0.587698	extracellular
Q86X76	16.1615	15.8594	-0.23578	16.0654	-1.70893	0.0983086	0.164692	0.432782	0.918445	NIT1	Q86X76	-0.338	-0.43823	0.596917	0.936271	extracellular
P14868	15.9193	17.1958	1.27656	16.5575	5.36164	6.04064e-06	6.45759e-05	0.112184	0.744845	DARS	P14868	1.18604	1.53782	0.0634847	0.609754	extracellular
Q14980	13.204	13.7796	0.523072	13.5087	3.30615	0.00248774	0.00773699	0.368852	0.905643	NUMA1	Q14980	-0.1269	-0.164966	0.842205	0.953977	extracellular
O75390	17.7853	17.5008	-0.284484	17.643	-1.38432	0.175395	0.265117	0.499357	0.928541	CS	O75390	0.0455961	0.0591449	0.9431	0.958697	extracellular
P31946	17.4446	17.8333	0.388629	17.639	3.34612	0.0020292	0.00649743	0.361748	0.903968	YWHAB	P31946	0.64193	0.832503	0.315074	0.885774	extracellular
P15144	18.8321	15.5776	-3.17473	17.5387	-4.52793	9.67847e-05	0.000590705	0.083541	0.684926	ANPEP	P15144	-2.6884	-3.49083	2.52451e-05	0.00485828	extracellular
P53621	16.1477	16.4455	0.297733	16.2966	2.22886	0.0326281	0.063593	0.591209	0.938965	COPA	P53621	0.258711	0.33543	0.685636	0.944056	extracellular
P02656	16.2014	15.8539	-0.0883001	16.1572	-0.268107	0.790479	0.847174	0.763491	0.952078	APOC3	P02656	-0.374396	-0.485417	0.558022	0.93213	extracellular
Q14019	17.7847	16.6567	-0.989235	17.3084	-3.67696	0.000970125	0.00353267	0.148481	0.794395	COTL1	Q14019	-0.798052	-1.03519	0.211581	0.838903	extracellular
Q9P2R7	17.4822	15.8377	-1.51823	16.7475	-4.49489	8.29722e-05	0.000513638	0.0855389	0.690003	SUCLA2	Q9P2R7	-1.38274	-1.79327	0.0304604	0.42847	extracellular
P80748	13.5822	13.9575	0.375243	13.7698	1.16973	0.250349	0.352605	0.855866	0.957028		P80748	-0.242043	-0.314462	0.704331	0.945459	extracellular
P55786	16.0853	16.5193	0.434016	16.3023	2.93357	0.0060008	0.0159483	0.439174	0.919536	NPEPPS	P55786	0.380914	0.493875	0.551182	0.931346	extracellular
Q16181	15.4106	15.88	0.469358	15.6453	4.17256	0.000200585	0.00103477	0.234284	0.859083	SEPT7	Q16181	0.264189	0.342614	0.679274	0.943561	extracellular
O15144	16.4942	16.5955	0.101261	16.5448	0.967154	0.340384	0.445851	0.909511	0.95946	ARPC2	O15144	0.14033	0.18194	0.826215	0.953128	extracellular
Q15366	16.5109	16.8424	0.412003	16.643	1.26039	0.216486	0.314098	0.832057	0.955852	PCBP2	Q15366	0.374289	0.485274	0.558138	0.932143	extracellular
P08754	13.5114	13.7962	0.284844	13.6538	2.28169	0.028974	0.057418	0.57902	0.93776	GNAI3	P08754	-0.348411	-0.452703	0.584857	0.935042	extracellular
P23142	14.2085	15.4097	1.10382	14.7998	2.84061	0.00912922	0.0227356	0.457851	0.922564	FBLN1	P23142	0.725056	0.941225	0.256026	0.863038	extracellular
P07585	16.7559	16.5911	-0.164853	16.701	-0.5891	0.560964	0.66477	0.682815	0.946717	DCN	P07585	-0.0667871	-0.0865934	0.916774	0.957562	extracellular
P05109	14.1238	14.2922	0.18109	14.2547	0.421175	0.677443	0.756595	0.944532	0.960904	S100A8	P05109	-0.326862	-0.424355	0.608584	0.937416	extracellular
Q9NP58	17.555	18.9212	1.28226	18.2285	8.99834	7.82435e-10	7.82435e-08	0.00497061	0.302267	ABCB6	Q9NP58	1.64436	2.13266	0.0100644	0.201412	extracellular
P50914	16.405	16.6312	0.127635	16.5792	0.805497	0.427187	0.531312	0.952631	0.961223	RPL14	P50914	0.245183	0.317884	0.701267	0.945234	extracellular
P21980	15.9706	17.4722	1.50161	16.7214	2.94539	0.00582223	0.0155739	0.436833	0.91914	TGM2	P21980	1.42265	1.84459	0.0260157	0.390355	extracellular
P06733	20.1552	20.5128	0.35757	20.334	1.58654	0.121994	0.196764	0.747815	0.951122	ENO1	P06733	1.22183	1.58987	0.0550358	0.575289	extracellular
Q8N8N7	14.915	14.8948	-0.00483299	15.1082	-0.0115844	0.990859	0.993917	0.829915	0.955743	PTGR2	Q8N8N7	-0.337093	-0.4373	0.597696	0.936348	extracellular
Q9BUF5	14.49	14.1809	-0.394748	14.323	-1.1287	0.269113	0.371387	0.555381	0.935283	TUBB6	Q9BUF5	-0.721819	-0.936743	0.258297	0.864079	extracellular
P35580	16.5754	16.1449	-0.430484	16.3601	-2.67235	0.0115368	0.0271208	0.267962	0.874573	MYH10	P35580	-0.373114	-0.483753	0.559372	0.932283	extracellular
Q96C23	17.0101	15.7763	-1.23381	16.3932	-3.93575	0.000395236	0.00175961	0.12558	0.765685	GALM	Q96C23	-1.07845	-1.39836	0.0915087	0.692517	extracellular
P49189	17.4968	16.9253	-0.571497	17.2111	-1.78548	0.083222	0.143107	0.417865	0.915778	ALDH9A1	P49189	-0.306432	-0.397416	0.631522	0.939552	extracellular
Q96CX2	15.6965	15.9131	0.216652	15.8048	0.545533	0.588994	0.690438	0.977789	0.962183	KCTD12	Q96CX2	0.0759138	0.0984366	0.905442	0.957053	extracellular
P18206	17.0741	16.8571	-0.217014	16.9656	-1.231	0.226879	0.326264	0.532597	0.9327	VCL	P18206	-0.0472254	-0.0612356	0.941093	0.958613	extracellular
P14866	15.9652	16.4088	0.42614	16.2099	4.05691	0.000304011	0.00143194	0.249904	0.866717	HNRNPL	P14866	0.363419	0.471203	0.569607	0.933418	extracellular
O00592	16.5155	15.3595	-1.15602	16.0338	-7.68667	4.152e-08	1.54217e-06	0.00526137	0.306983	PODXL	O00592	-1.11215	-1.44193	0.0818478	0.668263	extracellular
P62937	19.2879	19.6229	0.334993	19.4554	2.29686	0.0279956	0.0560774	0.575544	0.937408	PPIA	P62937	1.00377	1.30419	0.115524	0.739805	extracellular
Q9NZ45	16.714	15.8686	-0.834636	16.2076	-2.54973	0.0168767	0.037249	0.286146	0.881599	CISD1	Q9NZ45	-0.756747	-0.981159	0.236403	0.853337	extracellular
P68366	17.5723	17.4312	-0.141125	17.5017	-0.392901	0.696876	0.773646	0.731764	0.950104	TUBA4A	P68366	0.140948	0.182805	0.825402	0.953084	extracellular
P13671	15.3075	16.374	0.807907	15.798	1.41718	0.168502	0.256201	0.791253	0.953681	C6	P13671	0.838035	1.08687	0.189658	0.823567	extracellular
P48643	16.1635	16.3373	0.173862	16.2504	0.592723	0.557339	0.661077	0.990423	0.962648	CCT5	P48643	0.138382	0.179418	0.828587	0.953256	extracellular
P34896	18.1024	17.179	-0.752524	17.7799	-4.21807	0.000213893	0.00108195	0.103841	0.729881	SHMT1	P34896	-0.521882	-0.677128	0.413853	0.910601	extracellular
Q9UHV9	14.9911	15.4803	0.466513	15.2486	3.03461	0.00479203	0.0133683	0.41938	0.916057	PFDN2	Q9UHV9	0.189495	0.245811	0.766745	0.949676	extracellular
P25789	16.737	17.2973	0.56027	17.0171	4.91633	2.26939e-05	0.000169552	0.15015	0.796214	PSMA4	P25789	0.654067	0.848033	0.306131	0.882829	extracellular
P27105	14.0576	14.4712	0.41364	14.2782	2.42426	0.0212499	0.0452867	0.546732	0.934326	STOM	P27105	-0.0965036	-0.125298	0.879815	0.955858	extracellular
P41250	14.3375	14.8249	0.468067	14.5941	2.21608	0.0340202	0.0656414	0.594174	0.939251	GARS	P41250	0.0403602	0.0523858	0.949594	0.958968	extracellular
P30050	16.266	16.7113	0.445277	16.4886	3.58711	0.00105081	0.00377362	0.32075	0.893007	RPL12	P30050	0.43291	0.561279	0.498197	0.924594	extracellular
Q16775	16.7395	15.3269	-1.41258	16.0332	-8.05147	2.40591e-09	1.95068e-07	0.00357967	0.272799	HAGH	Q16775	-1.31823	-1.70915	0.0391561	0.49076	extracellular
P38646	18.4211	18.4848	0.0637239	18.4529	0.414195	0.681366	0.759019	0.942667	0.96083	HSPA9	P38646	0.537106	0.697093	0.400222	0.907836	extracellular
Q9UHG3	16.6925	15.7911	-0.901366	16.2418	-4.25849	0.000156463	0.000854629	0.100989	0.724356	PCYOX1	Q9UHG3	-0.817597	-1.06005	0.200816	0.83172	extracellular
Q01082	17.0978	17.0306	-0.0671341	17.0642	-0.608159	0.547175	0.651996	0.678126	0.946369	SPTBN1	Q01082	0.107981	0.140016	0.865823	0.955176	extracellular
P61158	16.2139	16.0298	-0.184117	16.1218	-0.714173	0.480057	0.587088	0.652278	0.944362	ACTR3	P61158	-0.208225	-0.26997	0.744583	0.948255	extracellular
P62829	15.6655	16.2415	0.546111	15.9866	2.92737	0.00629127	0.016556	0.440406	0.919743	RPL23	P62829	0.428239	0.5553	0.502785	0.925231	extracellular
P31689	14.6869	14.5204	-0.203347	14.608	-1.20864	0.237861	0.339057	0.537536	0.933277	DNAJA1	P31689	-0.534804	-0.693915	0.402373	0.908284	extracellular
Q15063	15.2553	17.669	2.41375	16.2898	5.13554	1.65154e-05	0.000134187	0.130388	0.772359	POSTN	Q15063	2.17357	2.81904	0.000669158	0.0387624	extracellular
P67809	13.2834	13.5072	0.223823	13.3953	1.01323	0.318199	0.4221	0.897264	0.958929	YBX1	P67809	-0.460824	-0.598978	0.469788	0.920398	extracellular
P23381	15.218	15.7964	0.578432	15.5072	2.33319	0.0257709	0.0525113	0.567255	0.936551	WARS	P23381	0.329838	0.427798	0.605679	0.937135	extracellular
P12109	16.6941	16.8948	0.43995	16.9069	1.3475	0.18712	0.277689	0.809323	0.954668	COL6A1	P12109	0.284802	0.369258	0.655882	0.941666	extracellular
P07195	20.8129	19.7901	-1.02277	20.3015	-7.46844	1.24513e-08	6.64036e-07	0.00658086	0.324328	LDHB	P07195	-0.0102697	-0.0133817	0.987116	0.960466	extracellular
P10768	15.9073	15.996	0.0887523	15.9516	0.608884	0.5467	0.651996	0.99475	0.962804	ESD	P10768	-0.00447489	-0.00580215	0.994413	0.960745	extracellular
Q99536	16.991	17.1291	0.138161	17.0601	0.70785	0.483924	0.590706	0.978752	0.962219	VAT1	Q99536	0.289207	0.374994	0.650888	0.941244	extracellular
Q9BPX5	16.2944	15.9581	-0.336254	16.1262	-2.69173	0.0110016	0.0261943	0.265164	0.873417	ARPC5L	Q9BPX5	-0.342225	-0.443703	0.592343	0.93581	extracellular
P22307	16.6992	15.3269	-1.37228	16.013	-7.66883	7.04614e-09	4.16363e-07	0.00535951	0.30849	SCP2	P22307	-1.28701	-1.66867	0.044043	0.52015	extracellular
P06576	20.402	19.4761	-0.925889	19.939	-4.24892	0.000160862	0.000860579	0.101659	0.725674	ATP5F1B	P06576	-0.00601348	-0.00782874	0.992462	0.960671	extracellular
P25685	12.9483	13.8785	1.01555	13.4169	3.30034	0.00305888	0.00918371	0.369893	0.905883	DNAJB1	P25685	0.170082	0.221199	0.789519	0.951056	extracellular
Q9NQC3	15.796	16.7963	0.91929	16.4217	3.57085	0.00128398	0.00441582	0.323418	0.893795	RTN4	Q9NQC3	0.881975	1.14361	0.167567	0.804846	extracellular
P61604	20.4354	19.5759	-0.859503	20.0057	-4.07475	0.000265754	0.00128431	0.11447	0.74866	HSPE1	P61604	0.0679116	0.0884178	0.915028	0.957484	extracellular
Q15843	15.2763	15.5555	0.279204	15.4159	1.07068	0.291952	0.393303	0.882028	0.958249	NEDD8	Q15843	0.0437524	0.0567446	0.945406	0.958794	extracellular
P61978	17.7136	18.2177	0.504097	17.9656	5.07588	1.41355e-05	0.000119325	0.135555	0.77912	HNRNPK	P61978	0.818017	1.06104	0.200398	0.831428	extracellular
P18124	15.5642	16.4609	0.896698	16.0126	3.902	0.000434986	0.00189124	0.271945	0.876182	RPL7	P18124	0.726157	0.941649	0.255811	0.862939	extracellular
P54578	16.2471	16.7833	0.536228	16.5152	3.85021	0.000503656	0.00213275	0.279602	0.879163	USP14	P54578	0.519597	0.673671	0.41624	0.911068	extracellular
O15305	14.9606	15.7402	0.76474	15.3701	5.95449	1.15873e-06	1.83701e-05	0.0738709	0.657795	PMM2	O15305	0.472947	0.613517	0.459076	0.918691	extracellular
P25787	16.1028	16.4937	0.390869	16.2983	2.76103	0.00927028	0.0230428	0.474188	0.925032	PSMA2	P25787	0.341724	0.443063	0.592877	0.935864	extracellular
P60660	17.9054	18.231	0.325638	18.0682	2.03314	0.0500066	0.0916905	0.637353	0.943133	MYL6	P60660	0.682783	0.88575	0.28512	0.875271	extracellular
P50440	19.066	16.8168	-2.23418	18.2617	-6.67185	3.99023e-07	8.19425e-06	0.0142854	0.396807	GATM	P50440	-1.63043	-2.11773	0.0106008	0.207456	extracellular
P24539	17.0389	15.2463	-1.79256	16.1426	-4.57687	6.17934e-05	0.000391251	0.0806505	0.677278	ATP5PB	P24539	-1.63073	-2.11448	0.0107206	0.20877	extracellular
P08729	16.6879	17.6762	1.26181	17.2286	2.99792	0.00546444	0.0148304	0.426507	0.917344	KRT7	P08729	1.07101	1.38862	0.0937911	0.697738	extracellular
Q2TAA2	14.8465	15.7443	1.03934	15.2646	3.21284	0.00333508	0.00985365	0.385772	0.909406	IAH1	Q2TAA2	0.565423	0.733543	0.376042	0.902488	extracellular
P62258	17.8989	18.2985	0.399613	18.0987	2.92377	0.00615289	0.0162908	0.441123	0.919863	YWHAE	P62258	0.755292	0.979808	0.237049	0.853678	extracellular
Q05707	16.3935	16.142	-0.231969	16.3168	-0.812911	0.423234	0.528869	0.628573	0.942384	COL14A1	Q05707	-0.235097	-0.304807	0.713	0.946087	extracellular
P32119	18.9134	18.7162	-0.197231	18.8148	-0.756355	0.454712	0.559568	0.642106	0.94353	PRDX2	P32119	0.387124	0.502724	0.544071	0.930511	extracellular
O75368	16.7168	16.7773	0.0605031	16.7471	0.43657	0.665218	0.747436	0.948645	0.961067	SH3BGRL	O75368	0.14975	0.194158	0.81475	0.9525	extracellular
P50995	15.836	15.3777	-0.458308	15.6068	-1.43802	0.159686	0.24509	0.487981	0.926996	ANXA11	P50995	-0.5676	-0.735966	0.374468	0.902118	extracellular
P49327	13.774	15.2663	1.36536	14.4913	2.50095	0.0225302	0.0470888	0.529743	0.932362	FASN	P49327	0.918259	1.19268	0.150072	0.786943	extracellular
Q9BRF8	15.1241	14.9364	-0.187685	15.0303	-0.79833	0.430291	0.532741	0.63205	0.942683	CPPED1	Q9BRF8	-0.457427	-0.593315	0.473997	0.921049	extracellular
P52907	15.2688	15.7218	0.452964	15.4953	2.4825	0.0182126	0.0398327	0.533804	0.932842	CAPZA1	P52907	0.215828	0.279919	0.735518	0.947651	extracellular
Q99832	16.3001	16.5278	0.227677	16.4139	0.853849	0.399241	0.505368	0.939713	0.960711	CCT7	Q99832	0.222995	0.289118	0.727167	0.947082	extracellular
Q8NCW5	15.1628	15.0046	-0.114265	15.1095	-0.928913	0.359983	0.46565	0.601206	0.939919	NAXE	Q8NCW5	-0.419196	-0.543713	0.511739	0.926443	extracellular
P26599	16.877	17.2615	0.384503	17.0693	4.25101	0.00015989	0.000859648	0.22409	0.853612	PTBP1	P26599	0.509865	0.661086	0.425002	0.912741	extracellular
Q13867	16.1544	16.5369	0.382513	16.3329	3.77736	0.000661755	0.00262746	0.290619	0.883209	BLMH	Q13867	0.344994	0.447298	0.589347	0.935505	extracellular
P24821	16.6033	16.5387	-0.0645785	16.571	-0.14892	0.882508	0.91571	0.79417	0.953843	TNC	P24821	-0.000913354	-0.00118419	0.99886	0.960913	extracellular
Q9NX63	15.8841	15.2304	-0.653697	15.5572	-3.19295	0.00305543	0.00918371	0.199674	0.8386	CHCHD3	Q9NX63	-0.752147	-0.975242	0.239241	0.854824	extracellular
P14625	18.6844	19.3023	0.617958	18.9934	2.71813	0.0103093	0.0248647	0.483125	0.926317	HSP90B1	P14625	1.15069	1.49388	0.0714258	0.63741	extracellular
Q13347	13.2232	13.3715	0.114	13.3304	0.65509	0.518042	0.623569	0.992878	0.962737	EIF3I	Q13347	-0.549941	-0.714882	0.388306	0.905276	extracellular
P28072	15.9905	15.6482	-0.24029	15.9104	-1.36564	0.183947	0.274657	0.503347	0.929067	PSMB6	P28072	-0.416729	-0.540321	0.514376	0.926793	extracellular
P13861	15.1937	14.6187	-0.574992	14.9254	-2.74401	0.00992262	0.024247	0.257713	0.870232	PRKAR2A	P13861	-0.829052	-1.07529	0.194418	0.827139	extracellular
P21281	17.1661	15.642	-1.52408	16.404	-6.64104	1.36364e-07	3.54547e-06	0.0147009	0.400085	ATP6V1B2	P21281	-1.33357	-1.72926	0.0369062	0.475984	extracellular
Q8IZ83	13.0588	13.1115	0.063999	13.0811	0.427075	0.673044	0.754273	0.946108	0.960967	ALDH16A1	Q8IZ83	-0.682634	-0.88762	0.284104	0.874881	extracellular
P11310	19.1733	17.0705	-2.10286	18.1219	-7.15067	3.09819e-08	1.2205e-06	0.00903581	0.345476	ACADM	P11310	-1.45992	-1.89654	0.0220983	0.352283	extracellular
P02511	18.2887	18.1314	-0.157291	18.2101	-0.329071	0.744147	0.807505	0.747938	0.95113	CRYAB	P02511	0.286265	0.371484	0.653942	0.941503	extracellular
P23528	17.8144	18.17	0.355586	17.9922	3.09365	0.00396763	0.0114621	0.408062	0.913929	CFL1	P23528	0.692235	0.89795	0.278537	0.872698	extracellular
Q13126	14.641	14.8646	0.166759	14.7839	0.79949	0.429799	0.532741	0.954236	0.961286	MTAP	Q13126	-0.155009	-0.201135	0.808221	0.952135	extracellular
P35268	16.449	16.8406	0.391551	16.6448	2.80684	0.00826894	0.0211118	0.464744	0.923625	RPL22	P35268	0.420444	0.545114	0.510652	0.926298	extracellular
P52943	14.8546	17.1943	2.39469	15.8639	4.09838	0.000580774	0.00238926	0.244222	0.864038	CRIP2	P52943	2.00918	2.60657	0.00165797	0.0639546	extracellular
P21796	18.0616	18.3778	0.316156	18.2197	2.66515	0.0117419	0.0274541	0.494288	0.927861	VDAC1	P21796	0.708529	0.919265	0.267286	0.868047	extracellular
Q15257	15.9826	15.2304	-0.752182	15.6065	-3.66856	0.000838319	0.00313165	0.149275	0.795265	PTPA	Q15257	-0.828436	-1.07413	0.194899	0.827492	extracellular
P02760	16.9974	17.0066	-0.0163587	17.0157	-0.0991288	0.921728	0.947231	0.807084	0.954548	AMBP	P02760	0.161747	0.209727	0.800198	0.951678	extracellular
P27144	18.5943	17.2724	-1.32195	17.9774	-6.83194	1.07291e-07	2.9058e-06	0.0122892	0.37896	AK4	P27144	-0.809518	-1.05084	0.204756	0.834422	extracellular
P62263	15.6695	16.013	0.34349	15.8412	2.30426	0.0275284	0.0553122	0.573849	0.937235	RPS14	P62263	0.196671	0.255024	0.75827	0.949142	extracellular
P30039	17.5577	15.6102	-1.76758	16.8375	-3.49939	0.00154876	0.00518914	0.165954	0.811972	PBLD	P30039	-1.6687	-2.16423	0.00900919	0.188688	extracellular
P02751	16.3699	16.5487	0.178805	16.4593	0.525705	0.602549	0.698141	0.972482	0.961985	FN1	P02751	0.18985	0.246144	0.766438	0.949657	extracellular
P29401	17.7936	17.4366	-0.356949	17.6151	-1.43602	0.16025	0.245666	0.488401	0.927055	TKT	P29401	-0.0250053	-0.0324358	0.968777	0.959748	extracellular
P09651	14.2502	15.058	0.807833	14.6541	3.53097	0.00122666	0.00424111	0.330019	0.895698	HNRNPA1	P09651	0.341108	0.442786	0.593108	0.935887	extracellular
P01023	16.3002	17.283	0.982797	16.7916	4.13342	0.000224534	0.00112701	0.239492	0.861724	A2M	P01023	0.978145	1.26819	0.125918	0.756043	extracellular
O75947	17.8834	16.5407	-1.34269	17.212	-5.28609	7.56451e-06	7.6827e-05	0.0471511	0.575657	ATP5PD	O75947	-0.990499	-1.28492	0.121	0.748621	extracellular
P08758	18.6663	19.4872	0.820897	19.0767	4.73886	3.83563e-05	0.000259704	0.167758	0.813617	ANXA5	P08758	1.34955	1.75201	0.0344931	0.459151	extracellular
P01008	15.8297	16.1738	0.231895	16.0699	0.573212	0.570694	0.67507	0.985199	0.962457	SERPINC1	P01008	0.233421	0.302661	0.714932	0.946225	extracellular
P12955	17.7666	15.4888	-2.27781	16.5518	-13.0869	2.69926e-14	3.50904e-11	4.16657e-06	0.00521609	PEPD	P12955	-1.95194	-2.53192	0.0022474	0.0757105	extracellular
Q9UKK9	15.5526	15.5696	0.0169636	15.5611	0.1454	0.885265	0.917739	0.871207	0.957752	NUDT5	Q9UKK9	-0.156204	-0.20256	0.806888	0.952059	extracellular
P78417	17.3344	17.6431	0.308649	17.4887	2.39762	0.0222159	0.0468083	0.552699	0.934989	GSTO1	P78417	0.537104	0.696518	0.40061	0.907917	extracellular
P36955	15.7175	15.8676	0.150131	15.7875	0.799016	0.430252	0.532741	0.954363	0.961291	SERPINF1	P36955	0.0141274	0.0183187	0.982363	0.960283	extracellular
Q9UHY7	15.4331	15.8603	0.481478	15.6596	1.75209	0.0917446	0.155499	0.706112	0.948384	ENOPH1	Q9UHY7	0.227075	0.294479	0.722315	0.946745	extracellular
P60174	19.6098	20.0917	0.481941	19.8507	3.80923	0.000565365	0.00234816	0.285763	0.88146	TPI1	P60174	1.22326	1.59017	0.0549904	0.575087	extracellular
Q9Y5P6	15.6128	15.8059	0.203642	15.7318	1.29466	0.207474	0.302034	0.823094	0.955393	GMPPB	Q9Y5P6	0.0334737	0.0434065	0.958225	0.959323	extracellular
O14773	16.3773	17.1972	0.819915	16.7873	3.6453	0.000894341	0.00332184	0.311325	0.890123	TPP1	O14773	0.832637	1.07953	0.192665	0.825841	extracellular
P14384	18.3776	18.3692	-0.017262	18.3063	-0.0562779	0.955499	0.967978	0.81824	0.95514	CPM	P14384	0.455197	0.590759	0.475904	0.92134	extracellular
Q14974	14.9278	15.7767	0.848854	15.3522	3.76049	0.000648382	0.00259353	0.293211	0.884122	KPNB1	Q14974	0.534861	0.69385	0.402417	0.908293	extracellular
P08670	19.7274	20.967	1.23959	20.3472	3.68926	0.000791344	0.00300329	0.304328	0.88788	VIM	P08670	2.00742	2.61006	0.00163427	0.0634102	extracellular
Q9NVS9	15.2718	13.7801	-1.1974	14.7657	-3.10032	0.00453722	0.0127671	0.210791	0.8458	PNPO	Q9NVS9	-1.72817	-2.24135	0.00683503	0.159512	extracellular
Q13200	14.0405	15.0142	0.973696	14.5274	5.08448	1.37789e-05	0.000117846	0.134801	0.778158	PSMD2	Q13200	0.459711	0.596888	0.471339	0.920639	extracellular
P61163	14.4245	14.4097	-0.0148016	14.4171	-0.0840288	0.933533	0.953122	0.811011	0.954759	ACTR1A	P61163	-0.442234	-0.573948	0.488549	0.92322	extracellular
P55884	14.686	15.1412	0.33436	14.9914	1.53772	0.134404	0.213079	0.760259	0.951884	EIF3B	P55884	0.0867444	0.112552	0.891961	0.956433	extracellular
P04899	14.6876	15.1485	0.46086	14.918	2.98826	0.00521534	0.0143643	0.428394	0.917678	GNAI2	P04899	0.0927233	0.12031	0.884565	0.956084	extracellular
Q16555	16.8245	17.1995	0.514907	17.0737	2.09704	0.0438375	0.0822349	0.62212	0.941821	DPYSL2	Q16555	0.488531	0.633417	0.444638	0.916272	extracellular
P36957	18.4918	17.2133	-1.27858	17.8526	-5.06614	1.45503e-05	0.000122035	0.0559884	0.595415	DLST	P36957	-0.789244	-1.02441	0.216377	0.841909	extracellular
P10599	18.2719	17.9297	-0.342226	18.1008	-1.17333	0.24892	0.351431	0.545382	0.934174	TXN	P10599	0.0975313	0.126564	0.878609	0.9558	extracellular
O75083	17.1789	17.5855	0.406634	17.3822	2.66805	0.0116588	0.027309	0.493673	0.927777	WDR1	O75083	0.60003	0.778067	0.34776	0.895387	extracellular
P07437	18.187	18.9085	0.721499	18.5477	5.5631	3.31498e-06	4.353e-05	0.0977093	0.717716	TUBB	P07437	1.14212	1.48198	0.0737116	0.644658	extracellular
Q96CW1	16.5168	16.2491	-0.267608	16.3829	-1.92428	0.0628313	0.112663	0.391604	0.910635	AP2M1	Q96CW1	-0.223455	-0.289714	0.726627	0.947044	extracellular
P52758	17.6279	16.2939	-1.28486	17.0062	-5.04227	1.6823e-05	0.000135838	0.0570257	0.597405	RIDA	P52758	-1.03938	-1.34809	0.103774	0.718633	extracellular
Q14195	12.7351	14.5117	1.98421	13.7889	4.12346	0.000461744	0.00197456	0.24083	0.862386	DPYSL3	Q14195	0.96845	1.26001	0.128379	0.759596	extracellular
Q9H4A4	15.5163	15.5261	0.00981111	15.5212	0.0744845	0.941067	0.956518	0.852503	0.956866	RNPEP	Q9H4A4	-0.171532	-0.22244	0.788366	0.950988	extracellular
P28482	16.0897	17.009	0.909552	16.6452	3.97222	0.000665637	0.00263018	0.261794	0.871996	MAPK1	P28482	0.867146	1.1243	0.174857	0.811448	extracellular
Q9H477	15.1472	15.0966	-0.0506123	15.1236	-0.354157	0.725576	0.793981	0.741568	0.950731	RBKS	Q9H477	-0.315156	-0.408774	0.621806	0.938665	extracellular
Q9NR45	15.0014	15.5816	0.580182	15.2915	2.32543	0.0262322	0.0532842	0.56902	0.936736	NANS	Q9NR45	0.282774	0.366809	0.658018	0.941844	extracellular
P09211	17.6741	18.1649	0.490802	17.9195	1.55813	0.128581	0.205099	0.755049	0.951568	GSTP1	P09211	0.795824	1.03222	0.212894	0.839737	extracellular
Q9UI12	16.0046	15.3765	-0.610755	15.7558	-1.74533	0.0916754	0.155499	0.425649	0.917191	ATP6V1H	Q9UI12	-0.6994	-0.906824	0.273814	0.870786	extracellular
P02652	17.9428	17.8474	-0.095375	17.8951	-0.479649	0.634588	0.72684	0.709972	0.948651	APOA2	P02652	0.270208	0.350541	0.672281	0.943008	extracellular
P17655	15.9416	16.5808	0.581154	16.2996	2.40916	0.0218098	0.0460273	0.550111	0.934703	CAPN2	P17655	0.553689	0.717908	0.386301	0.904831	extracellular
Q99584	15.8221	16.0605	0.348366	15.9609	2.15492	0.0397371	0.0754134	0.608461	0.940593	S100A13	Q99584	0.125974	0.163342	0.843738	0.954057	extracellular
P11279	15.5233	15.2778	-0.181182	15.4356	-0.459836	0.648689	0.735219	0.714929	0.948989	LAMP1	P11279	-0.425318	-0.551545	0.505678	0.925627	extracellular
P00740	17.1716	15.8545	-1.28639	16.5491	-7.50121	1.37323e-08	6.78734e-07	0.00636542	0.321874	F9	P00740	-1.12527	-1.45915	0.0782635	0.658262	extracellular
P09525	17.6111	19.0782	1.46714	18.3446	8.54029	6.25443e-10	7.82435e-08	0.00792592	0.337222	ANXA4	P09525	1.75795	2.28006	0.00593241	0.145932	extracellular
Q9Y696	17.7747	16.9078	-0.866926	17.3412	-3.36646	0.00192078	0.00619607	0.180014	0.824075	CLIC4	Q9Y696	-0.539231	-0.699457	0.398626	0.907501	extracellular
P43490	15.0751	16.2229	0.961037	15.8111	3.33976	0.00227951	0.00721014	0.362872	0.904237	NAMPT	P43490	0.867076	1.1247	0.174704	0.811315	extracellular
Q9H0E2	15.1783	15.4101	0.193386	15.3134	0.699394	0.493463	0.60118	0.981016	0.962303	TOLLIP	Q9H0E2	-0.0257394	-0.0333847	0.967864	0.959712	extracellular
Q99715	15.5939	15.226	-0.215561	15.5015	-0.477435	0.636563	0.72782	0.710526	0.948689	COL12A1	Q99715	-0.531749	-0.689541	0.405346	0.908895	extracellular
Q96CN7	14.6683	15.1064	0.380612	14.9217	2.22359	0.0381287	0.0728931	0.592431	0.939083	ISOC1	Q96CN7	0.065615	0.0851377	0.918169	0.957623	extracellular
P56134	16.9865	16.1177	-0.810297	16.5944	-3.62668	0.000969783	0.00353267	0.15328	0.799541	ATP5MF	P56134	-0.718727	-0.931923	0.260755	0.865187	extracellular
P00915	17.6038	18.0175	0.413739	17.8106	1.0594	0.296981	0.398837	0.885015	0.958384	CA1	P00915	0.702902	0.911659	0.271265	0.86973	extracellular
Q06830	19.3662	19.1533	-0.21289	19.2598	-1.47244	0.150217	0.233591	0.480764	0.925982	PRDX1	Q06830	0.473534	0.61533	0.45775	0.918475	extracellular
P02768	22.5923	22.3554	-0.236893	22.4739	-1.2985	0.202966	0.2968	0.517826	0.930913	ALB	P02768	1.17669	1.54082	0.0629693	0.607813	extracellular
P04424	15.845	14.1278	-1.71716	15.0437	-4.44394	0.000101591	0.00061143	0.0886962	0.697702	ASL	P04424	-1.82442	-2.36559	0.00430771	0.117388	extracellular
P48735	18.9708	17.5312	-1.43953	18.251	-5.5562	3.38385e-06	4.35545e-05	0.0379319	0.547672	IDH2	P48735	-0.842249	-1.09384	0.186835	0.821377	extracellular
P35222	14.4904	14.2596	-0.0804136	14.4529	-0.378856	0.707331	0.783913	0.735313	0.950332	CTNNB1	P35222	-0.643412	-0.834989	0.313631	0.885309	extracellular
P06865	15.5485	15.4121	-0.136431	15.4803	-0.689204	0.495431	0.602489	0.65833	0.944845	HEXA	P06865	-0.310515	-0.402666	0.627023	0.939144	extracellular
P38606	17.9516	16.8252	-1.12642	17.3884	-3.53757	0.00120459	0.00419475	0.162072	0.808331	ATP6V1A	P38606	-0.758843	-0.984455	0.234832	0.852501	extracellular
P18077	15.1093	15.6551	0.54803	15.3745	2.70395	0.0108044	0.0258193	0.486098	0.926734	RPL35A	P18077	0.272745	0.353774	0.669437	0.942779	extracellular
P21266	16.3672	15.3316	-1.06323	16.0281	-4.05748	0.0004128	0.00182531	0.115808	0.750839	GSTM3	P21266	-1.02516	-1.32914	0.108723	0.727958	extracellular
P49720	15.1275	15.6326	0.601428	15.4185	2.16876	0.0375068	0.0718097	0.605214	0.940293	PSMB3	P49720	0.236056	0.306181	0.711764	0.945998	extracellular
O00115	15.2949	15.2577	-0.0371754	15.275	-0.170364	0.865811	0.903334	0.788625	0.953534	DNASE2	O00115	-0.268437	-0.348146	0.674391	0.943176	extracellular
Q04837	15.3158	15.651	0.335161	15.4834	1.15269	0.257182	0.360276	0.860356	0.957242	SSBP1	Q04837	0.10863	0.140885	0.864999	0.955136	extracellular
P26639	13.1732	14.9051	1.73187	14.0391	6.89617	6.47537e-08	2.05317e-06	0.0354271	0.53821	TARS	P26639	1.02239	1.32914	0.108723	0.727957	extracellular
Q15847	16.1179	16.8001	0.631006	16.4738	1.45267	0.156503	0.240774	0.78209	0.953164	ADIRF	Q15847	0.636509	0.825264	0.3193	0.887116	extracellular
Q9BWW8	15.5962	15.7326	0.136434	15.669	0.717668	0.47824	0.585416	0.976125	0.962121	APOL6	Q9BWW8	-0.0269052	-0.0348891	0.966417	0.959654	extracellular
P48723	14.5811	14.7952	0.333233	14.7723	1.32425	0.200678	0.293786	0.815374	0.95499	HSPA13	P48723	-0.178054	-0.23105	0.780381	0.950512	extracellular
P30044	18.7058	18.4529	-0.252892	18.5793	-1.4677	0.151495	0.234178	0.481755	0.926123	PRDX5	P30044	0.284661	0.369569	0.655611	0.941643	extracellular
P22695	17.4063	15.0676	-2.33869	16.2369	-5.21652	9.3048e-06	8.92047e-05	0.04981	0.582191	UQCRC2	P22695	-2.09405	-2.71566	0.00104858	0.0475829	extracellular
P12277	17.2763	16.8598	-0.416565	17.0819	-0.81792	0.419534	0.524922	0.62738	0.942281	CKB	P12277	-0.201206	-0.260917	0.752864	0.948795	extracellular
Q5VWZ2	16.2049	15.5202	-0.704189	15.9031	-3.40953	0.00189948	0.00614421	0.175365	0.820248	LYPLAL1	Q5VWZ2	-0.71086	-0.921654	0.266045	0.867513	extracellular
P49591	15.6233	16.0145	0.391179	15.8189	2.79764	0.00846149	0.0214424	0.466632	0.92391	SARS	P49591	0.233952	0.303371	0.714293	0.946179	extracellular
Q15102	15.5613	15.6605	0.099195	15.6109	0.417143	0.67923	0.757939	0.943455	0.960861	PAFAH1B3	Q15102	-0.0720091	-0.0933785	0.91028	0.957272	extracellular
P09467	18.1442	15.4801	-3.04819	16.955	-5.70056	2.43725e-06	3.37066e-05	0.033667	0.530948	FBP1	P09467	-2.25313	-2.92349	0.000418784	0.030684	extracellular
Q14112	16.5703	16.7895	0.219152	16.6799	0.888376	0.38066	0.486108	0.930498	0.960338	NID2	Q14112	0.275382	0.35704	0.666569	0.942547	extracellular
Q15181	17.0657	17.169	0.103306	17.1174	0.672019	0.506171	0.613255	0.988345	0.962572	PPA1	Q15181	0.271196	0.35165	0.671305	0.942929	extracellular
Q07075	16.6321	17.3469	0.866547	16.9284	1.65408	0.108344	0.178524	0.730703	0.950035	ENPEP	Q07075	0.784888	1.01763	0.219431	0.843766	extracellular
Q9Y5K6	15.8663	15.7966	-0.0696777	15.8338	-0.671468	0.506807	0.613453	0.662642	0.945184	CD2AP	Q9Y5K6	-0.172141	-0.223202	0.787659	0.950946	extracellular
P05413	18.3187	17.466	-0.852712	17.8923	-3.0592	0.00434052	0.0123203	0.215867	0.848878	FABP3	P05413	-0.402407	-0.522216	0.52857	0.928618	extracellular
Q14204	16.0406	16.6244	0.583792	16.3325	4.55643	6.56139e-05	0.000408125	0.18743	0.82985	DYNC1H1	Q14204	0.520625	0.675024	0.415305	0.910885	extracellular
P12110	17.3154	17.8035	0.488154	17.5432	2.41351	0.021784	0.0460273	0.549136	0.934595	COL6A2	P12110	0.712314	0.923722	0.264973	0.867048	extracellular
P60842	16.4975	17.1487	0.651183	16.8231	3.70212	0.000763447	0.00293633	0.3023	0.887213	EIF4A1	P60842	0.691005	0.895902	0.279635	0.873135	extracellular
P62269	16.1747	16.9835	0.808779	16.5791	5.11674	1.25192e-05	0.000109228	0.132	0.774512	RPS18	P62269	0.775829	1.00589	0.224797	0.846924	extracellular
Q9H444	14.2901	14.6374	0.347296	14.4637	2.54728	0.0156143	0.0350581	0.519609	0.931134	CHMP4B	Q9H444	-0.110444	-0.143358	0.862652	0.955019	extracellular
Q92734	16.3043	16.5084	0.23435	16.4177	1.87714	0.0694814	0.123228	0.675181	0.946147	TFG	Q92734	0.200342	0.259747	0.753936	0.948865	extracellular
O15511	16.742	16.6854	-0.0566277	16.7137	-0.285845	0.776753	0.836603	0.758956	0.951805	ARPC5	O15511	0.0383059	0.0496656	0.952208	0.959076	extracellular
Q13442	16.0108	16.1315	0.0889919	16.0885	0.655898	0.516497	0.622285	0.992661	0.962729	PDAP1	Q13442	0.0508296	0.0659042	0.936611	0.958423	extracellular
O43488	16.438	15.5782	-0.859864	16.0081	-3.23817	0.00270982	0.00825497	0.194406	0.834948	AKR7A2	O43488	-0.833454	-1.08059	0.192229	0.825515	extracellular
A0PJK1	17.8124	17.7456	-0.245911	17.7724	-0.949036	0.350848	0.456102	0.596514	0.939475	SLC5A10	A0PJK1	0.269443	0.349514	0.673186	0.94308	extracellular
P62277	15.7762	16.3394	0.56318	16.0578	2.28017	0.0290737	0.0575278	0.579369	0.937795	RPS13	P62277	0.44041	0.571059	0.49074	0.923536	extracellular
Q9UJU6	14.5445	14.5045	-0.0400217	14.5258	-0.195807	0.846016	0.886311	0.78206	0.953162	DBNL	Q9UJU6	-0.440417	-0.571522	0.490388	0.923486	extracellular
P00352	18.1336	18.0211	0.0931868	18.1786	0.230907	0.818832	0.870385	0.893854	0.958779	ALDH1A1	P00352	0.296098	0.384189	0.642917	0.940559	extracellular
Q14247	17.1677	16.0746	-1.09313	16.6211	-7.32047	1.90113e-08	8.52232e-07	0.0076377	0.334765	CTTN	Q14247	-0.902255	-1.16996	0.157989	0.795436	extracellular
P30084	19.4414	16.7974	-2.64407	18.1194	-7.24054	2.39159e-08	1.00781e-06	0.00826963	0.33997	ECHS1	P30084	-1.9407	-2.52211	0.00233772	0.0772537	extracellular
P31949	16.518	17.5552	1.03728	17.0366	3.83024	0.000532863	0.00223012	0.282594	0.880289	S100A11	P31949	1.08171	1.40246	0.0905633	0.690301	extracellular
P34913	16.3427	15.5927	-0.750004	16.0927	-2.64941	0.0136353	0.0312626	0.271303	0.875925	EPHX2	P34913	-0.745081	-0.966012	0.243717	0.857109	extracellular
Q6PCB0	15.3781	16.2535	0.875445	15.7866	4.27956	0.000162189	0.000864124	0.220461	0.851559	VWA1	Q6PCB0	0.66294	0.85975	0.299496	0.880543	extracellular
P08238	17.3992	17.9478	0.548617	17.6735	2.62876	0.0128303	0.0296787	0.502033	0.928894	HSP90AB1	P08238	0.791672	1.02667	0.215363	0.841283	extracellular
Q07960	15.7589	16.1743	0.415355	15.9666	2.45037	0.0196434	0.0424194	0.540919	0.933667	ARHGAP1	Q07960	0.288696	0.374341	0.651456	0.941293	extracellular
P0C0L4	15.7834	15.1411	-0.471988	15.5654	-1.73608	0.099113	0.165613	0.427456	0.917512	C4A	P0C0L4	-0.763438	-0.989911	0.232248	0.851104	extracellular
Q9HAB8	15.0576	14.3092	-0.748427	14.7122	-5.14064	1.97045e-05	0.000153389	0.0528522	0.589015	PPCS	Q9HAB8	-1.03316	-1.34014	0.105828	0.722579	extracellular
O14907	14.2554	14.3177	0.108752	14.2972	0.618492	0.541328	0.647998	0.997323	0.962897	TAX1BP3	O14907	-0.403281	-0.523489	0.527566	0.928492	extracellular
P23229	13.5318	13.695	0.163269	13.6017	0.795338	0.432755	0.535282	0.955346	0.961329	ITGA6	P23229	-0.465392	-0.604681	0.46557	0.919734	extracellular
P62241	14.7166	15.5173	0.723764	15.1671	2.78587	0.00882914	0.0221581	0.469053	0.924273	RPS8	P62241	0.439061	0.569672	0.491794	0.923688	extracellular
O43598	15.8088	15.9386	0.101081	15.9794	0.228127	0.8218	0.870693	0.893116	0.958746	DNPH1	O43598	0.014336	0.0185886	0.982103	0.960273	extracellular
P06744	17.8448	18.6698	0.824961	18.2573	5.0488	1.53192e-05	0.000126613	0.137952	0.78212	GPI	P06744	1.16847	1.51574	0.0673791	0.623825	extracellular
P07910	17.5518	18.0758	0.524064	17.8138	5.14997	1.13416e-05	0.000103832	0.129163	0.770694	HNRNPC	P07910	0.801511	1.03952	0.209677	0.837677	extracellular
Q9NPJ3	16.9891	16.2093	-0.848554	16.6496	-5.72286	2.54063e-06	3.44043e-05	0.0330462	0.528253	ACOT13	Q9NPJ3	-0.62914	-0.815761	0.324904	0.888846	extracellular
P18085	15.2952	15.7603	0.579286	15.5304	3.43066	0.00198101	0.00635879	0.347006	0.900295	ARF4	P18085	0.233928	0.30339	0.714276	0.946178	extracellular
P02671	17.0074	17.0918	0.0843691	17.0496	0.266505	0.791481	0.84755	0.903308	0.959193	FGA	P02671	0.239111	0.31004	0.708297	0.945748	extracellular
P20711	18.0288	16.5265	-1.46908	17.4539	-6.83221	4.03409e-07	8.19425e-06	0.0122861	0.378929	DDC	P20711	-1.11733	-1.44961	0.0802332	0.663832	extracellular
O43301	15.1392	13.7246	-1.27351	14.6409	-4.27261	0.000253126	0.00123708	0.100008	0.722403	HSPA12A	O43301	-1.68091	-2.18024	0.00851254	0.182563	extracellular
P05387	17.1905	17.8208	0.630278	17.5057	5.71457	2.11157e-06	3.01653e-05	0.0878414	0.695656	RPLP2	P05387	0.826305	1.07149	0.196001	0.828296	extracellular
Q16698	18.4806	17.303	-1.17764	17.8918	-5.32931	6.65117e-06	6.91721e-05	0.0455603	0.571461	DECR1	Q16698	-0.690836	-0.89667	0.279223	0.872971	extracellular
Q9BRX8	15.5437	15.3887	-0.0836823	15.4864	-0.528442	0.60158	0.697639	0.697818	0.947803	FAM213A	Q9BRX8	-0.33018	-0.428168	0.605368	0.937104	extracellular
O14818	15.8869	16.3594	0.472516	16.1232	4.24115	0.000164524	0.000872985	0.225355	0.854313	PSMA7	O14818	0.374705	0.485846	0.557674	0.93209	extracellular
[truncated: 1,763 more rows]
