# Supplementary material for: Quantifying compartment‐associated variations of protein abundance in proteomics data
Source: Mol Syst Biol. 2018 Jul 2;14(7):e8131. doi: 10.15252/msb.20178131 (PMC6056770; doi:10.15252/msb.20178131)
Supplement: Supplementary file 5 — Dataset EV4 [file MSB-14-e8131-s005.xls]

## Sheet: Legend
Dataset EV4A
Compartment	Name of the modeled compartment
Dataset	Name of the dataset cited in the text
LM pvalue	P-value of the linear model associated to the compartment
Adj. R-squared	Adjusted R-squared of the linear model associated to the compartment
N. of proteins	Number of proteins used to build the linear model
R exclusive	Correlation between the CNV calculated with every protein mapping to that compartment and the CNV calculated with proteins mapping exclusively to that compartment
N. of exclusive proteins	Number of proteins that exclusive of that compartment. Cytoplasmic annotation is not taken into account for mitochondrial proteins
R Mitocarta	Correlation between the CNV calculated for mitochondrial protein and the CNV calculated with proteins annotated in MitoCarta
Compared Mitocarta proteins	Number of proteins in common between the GO annotation of the CNV approach and the proteins annotated in MitoCarta
Dataset EV4B
Dataset	Name of the dataset cited in the text
Fisher tes adjusted t p-value (CNV)	Adjusted P-value of the fisher exact test between proteins differentially regulated (defined by CNV and proteins with multiple compartment
Regulated with multiple compartment (CNV)	Number of proteins differentially regulated (defined by CNV and with multiple compartments (annotated via GO)
Regulated with single compartment (CNV)	Number of proteins differentially regulated (defined by CNV and with single compartments (annotated via GO)
Not regulated with multiple compartment (CNV)	Number of proteins not differentially regulated (defined by CNV and with multiple compartments (annotated via GO)
Not regulated with single compartment (CNV)	Number of proteins not differentially regulated (defined by CNV and with single compartments (annotated via GO)

## Sheet: Datatset EV4A
Compartment	Dataset	LM pvalue	Adj. R-squared	N. of proteins	R exclusive	N. of exclusive proteins	R Mitocarta	Compared Mitocarta proteins
Nucleus	Geiger et al.	0.01392	0.00594	850	0.873156	78
Cytoplasm	Geiger et al.	2.572e-14	0.03361	1671	0.94079	294
Extracellular	Geiger et al.	1.044e-05	0.01918	954	0.936444	102
Mitochondrion	Geiger et al.	0.001219	0.01866	505	0.993207	202	0.999982	366
Nucleus	Azimifar et al.	2.2e-16	0.6639	3048	0.999552	749
Cytoplasm	Azimifar et al.	2.2e-16	0.5683	5039	0.995656	1435
Extracellular	Azimifar et al.	2.2e-16	0.5946	1831	0.970526	361
Mitochondrion	Azimifar et al.	2.2e-16	0.6084	1081	0.995555	560	0.970225	312
Nucleus	Guo et al.	2.2e-16	0.795	589	0.995043	43
Cytoplasm	Guo et al.	2.2e-16	0.7116	1169	0.961836	125
Extracellular	Guo et al.	2.2e-16	0.6976	858	0.99973	54
Mitochondrion	Guo et al.	2.2e-16	0.6237	307	0.949066	85	0.999458	239
					0.967547		0.989888

## Sheet: Dataset EV4B
Dataset	Fisher tes adjusted t p-value (CNV)	Regulated with multiple compartment (CNV)	Regulated with single compartment (CNV)	Not regulated with multiple compartment (CNV)	Not regulated with single compartment (CNV)
Geiger et al.	0.0681048	270	71	1141	403
Azimifar et al.	0.0102258	440	244	3240	2301
Guo et al.	0.0910868	118	16	939	206
