# Supplementary material for: Quantifying compartment‐associated variations of protein abundance in proteomics data
Source: Mol Syst Biol. 2018 Jul 2;14(7):e8131. doi: 10.15252/msb.20178131 (PMC6056770; doi:10.15252/msb.20178131)
Supplement: Supplementary file 6 — Dataset EV5 [file MSB-14-e8131-s006.xls]

## Sheet: Legend
Uniprot	Uniprot code of the protein
limma_Total_Lysate	Fold change of the protein as calculated with the limma package analyzing the whole cellular proteome
CNV_Total_Lysate	CNV value of the protein as calculated with the limma package analyzing the whole cellular proteome
limma_Isolated_Nuclei	Fold change of the protein as calculated with the limma package analyzing the proteome from isolated nuclei

## Sheet: Dataset EV5
Uniprot	limma_Total_Lysate	CNV_Total_Lysate	limma_Isolated_Nuclei
O75340	-3.00762	-1.34667	-1.4606
O60934	-1.34102	-0.965017	-1.66636
Q93009	0.619473	0.645664	-1.29387
Q9UHB7	0.0110773	-0.390893	-1.90984
P46100	-2.25431	-1.58595	-1.09111
P63104	0.128208	0.8405	2.51385
Q9BZK7	0.132024	0.297753	-1.12829
P45973	-0.647578	0.0983097	-0.791645
Q92785	-2.01006	-1.29578	-1.14748
O60341	-0.496363	-0.242669	-0.873933
Q86UE4	1.17615	0.991376	1.06259
Q15648	0.213547	-0.0594584	-0.798234
Q92769	-2.77774	-1.51984	-0.9585
P08195	-3.03528	-1.21746	-0.852165
P43246	-1.90617	-0.991926	-1.34896
P51531	-2.47004	-1.74739	-0.989358
O14776	-0.659234	-0.211641	-0.964242
O75844	-0.872178	-0.159023	-0.962175
P35579	-0.214351	0.394477	1.1383
Q8WVC0	-2.50685	-1.59979	-0.694319
Q99986	-0.300678	0.0481578	0.744485
O15164	-3.35415	-2.29249	-1.08959
P08238	-0.56012	0.576104	1.15115
P53999	-2.45149	-0.902253	0.747009
P26358	-1.03182	-0.512248	-1.32749
Q9BV86	2.02609	1.38443	1.44796
Q29RF7	0.123032	0.0922326	-0.751373
O43809	-0.8608	-0.138213	-0.771504
Q05519	-0.667719	-0.12257	-0.64044
P07900	-0.05294	0.682138	1.70618
A6NHR9	-0.19728	-0.124473	-1.35469
Q8TDN6	-0.590644	0.13788	-0.699182
P61247	-0.475577	0.447245	0.581553
Q9GZS1	-1.63887	-1.0049	-0.783293
O43719	-0.915786	-0.438759	-1.49225
P49959	-3.56792	-2.11635	-1.79833
P23396	0.185958	0.862423	0.736488
P15880	-0.375567	0.453065	0.892308
P62851	-2.83582	-1.02371	0.642549
P39019	-3.08139	-1.24371	0.853428
Q14669	1.95887	0.963054	0.76913
P48729	0.860154	0.682303	0.828729
P29692	0.101374	0.612154	1.67749
P07305	5.43264	3.34629	2.02817
