# Supplementary material for: Quantifying compartment‐associated variations of protein abundance in proteomics data
Source: Mol Syst Biol. 2018 Jul 2;14(7):e8131. doi: 10.15252/msb.20178131 (PMC6056770; doi:10.15252/msb.20178131)
Supplement: Supplementary file 7 — Dataset EV6 [file MSB-14-e8131-s007.xls]

## Sheet: Legend
This dataset refers to the proteome quantified in Walther DM, Kasturi P, Mann M, Hartl FU, Walther DM, Kasturi P, Zheng M, Pinkert S, Vecchi G & Ciryam P (2015) Widespread Proteome Remodeling and Aggregation in Aging C . elegans. Cell 161: 919–932
Uniprot	Uniprot code of the protein
day X SILAC	SILAC quantification of the protein at day X
day X SILAC	SILAC quantification of the protein at day X
Absolute difference	Difference between the two SILAC ratios
residual	Residual of the protein from the linear model built with the SILAC ratios of a specific compartment
CNV	CNV value of the protein
CNV pvalue	p-value associated to the CNV value (calculated with fdrtool)
CNV qvalue	q-value associated to the CNV value (calculated with fdrtool)
compartment	Cellular compartment assigned to the protein

## Sheet: day1-day2 comparison
Uniprot	day 1 SILAC	day 2 SILAC	Absolute difference	residual	CNV	CNV pvalue	CNV qvalue	compartment
O44199;A5JYU5	-0.869003	0.360342	1.22934	0.62394	1.53259	0.0281219	0.216345	nucleus
A8WHT1	-0.105812	-0.288299	-0.182487	-0.162724	-0.399357	0.567241	0.84776	nucleus
B0M0M3;P34545-2;P34545	-0.905582	-0.993928	-0.088346	-0.723714	-1.77792	0.0108639	0.107312	nucleus
B2D6M2;Q21769	-1.09484	-0.198243	0.896601	0.1062	0.261133	0.70833	0.874271	nucleus
B5BM32;Q9XVS7	-0.487486	-0.141694	0.345792	0.0529068	0.129832	0.852447	0.893259	nucleus
B5QSI7;G5EEN4;F9UKV1	0.164917	0.0158555	-0.149061	0.092469	0.227095	0.744927	0.879705	nucleus
P46551;C8JQR0;C8JQQ9	-0.413811	-0.30906	0.104751	-0.127783	-0.313556	0.653288	0.865107	nucleus
Q20414;D0VWM8;Q6BEV0	-0.542605	-0.490467	0.0521373	-0.285898	-0.701637	0.314818	0.755534	nucleus
D3DEL8;Q9U308-2;D3DEL7;Q9U308	-0.45586	-0.356707	0.0991526	-0.167826	-0.411827	0.555202	0.844971	nucleus
G2HJZ8;G2HJZ9;Q9NAL4	-0.641269	-0.455123	0.186145	-0.232711	-0.571212	0.413176	0.80222	nucleus
G3MTX3;Q2XN10;P34314-2;P34314	-1.08644	-0.804219	0.282225	-0.501296	-1.23258	0.0774316	0.431864	nucleus
Q93594;G3MU41;G3MU42;G3MU43	-0.449746	-0.569491	-0.119745	-0.381715	-0.936684	0.179631	0.638131	nucleus
G5EFF0;G4SLD6;G5EDT5;G4SLH0;A7DT28;Q65XY2;G5EF69	-0.0485152	0.0196822	0.0681974	0.134895	0.331093	0.63527	0.86181	nucleus
G5EBY0	-0.377512	-0.498455	-0.120943	-0.323743	-0.794392	0.255102	0.714638	nucleus
G5EBZ4	-0.908736	-0.506805	0.401931	-0.236021	-0.57983	0.406164	0.79949	nucleus
G5ED41	-0.790188	0.0771019	0.86729	0.326447	0.801627	0.2508	0.711157	nucleus
G5EDG2	-0.377735	-0.343919	0.0338152	-0.169167	-0.415098	0.552065	0.844227	nucleus
G5EDN3	-1.82733	-0.248413	1.57892	0.1885	0.466276	0.504142	0.831908	nucleus
Q8MNV0-2;Q8MNV0;G5EEF8;Q8MNV0-3	-0.619178	0.648123	1.2673	0.866541	2.12691	0.00231127	0.032449	nucleus
G5EEH9;D1MN48	-0.340619	-0.0229004	0.317719	0.14514	0.356137	0.60991	0.856886	nucleus
Q5CZ43;Q6A4L2;G5EEV2	-1.12988	-0.0873271	1.04255	0.223451	0.549549	0.431116	0.808877	nucleus
G5EFS4;D8FRQ0	-0.0182069	-0.117695	-0.0994882	-0.00796349	-0.0195472	0.97766	0.905639	nucleus
G5EG14;E5QCI6;E5QCI7	-0.270947	-0.176961	0.0939865	-0.0215211	-0.0528081	0.939695	0.9022	nucleus
G5EG51	-0.267835	-0.124725	0.14311	0.0301519	0.0739864	0.915588	0.899883	nucleus
O01159;O01159-2	-0.416732	-0.691713	-0.274981	-0.509908	-1.25122	0.073053	0.417642	nucleus
O01422	-0.680144	-0.201759	0.478385	0.0276841	0.0679598	0.922441	0.900552	nucleus
O01427	-1.08059	-0.510354	0.570235	-0.20849	-0.512615	0.462722	0.819577	nucleus
O01513	0.730153	0.229365	-0.500788	0.203756	0.501982	0.472056	0.822511	nucleus
O01658	-0.0332292	-0.402286	-0.369056	-0.289837	-0.711413	0.308123	0.751542	nucleus
O01683	-0.912113	0.372823	1.28494	0.644218	1.58267	0.0233702	0.186872	nucleus
O01757	0.486348	-0.0535284	-0.539876	-0.0350459	-0.0861992	0.90172	0.898499	nucleus
O01763	-0.219339	-0.434775	-0.215436	-0.288669	-0.708352	0.310208	0.752799	nucleus
O01789;Q2A957	-0.871134	-0.429857	0.441277	-0.165873	-0.407437	0.559426	0.845961	nucleus
O01814	0.242874	-0.865444	-1.10832	-0.802929	-1.9725	0.00471626	0.0568034	nucleus
O01833	0.853214	-0.238053	-1.09127	-0.285919	-0.705103	0.312433	0.754127	nucleus
O02115	-2.14212	-0.165944	1.97618	0.327899	0.814177	0.243457	0.705015	nucleus
O02482	-1.39408	-0.808756	0.585319	-0.450197	-1.10916	0.112064	0.523837	nucleus
O16207	0.186607	-0.00590296	-0.19251	0.0667879	0.164037	0.814209	0.888803	nucleus
O16305;Q95XF6	0.29078	-0.145221	-0.436001	-0.0913699	-0.224508	0.747733	0.880102	nucleus
O16368	-0.308477	0.146372	0.454849	0.308599	0.757227	0.278009	0.731846	nucleus
O16991	-0.557189	-0.387693	0.169496	-0.180486	-0.442951	0.525708	0.837685	nucleus
O16999	0.089298	0.440068	0.35077	0.530357	1.30218	0.0621107	0.378781	nucleus
O17071-2;O17071	-0.293135	0.0896664	0.382801	0.249119	0.61128	0.381183	0.789121	nucleus
O17403	-0.0589399	-0.162726	-0.103786	-0.0456275	-0.111988	0.872539	0.895459	nucleus
O17536	0.44089	-0.219711	-0.660601	-0.193007	-0.474599	0.496562	0.829779	nucleus
O17580	0.737687	0.322361	-0.415326	0.295389	0.727775	0.297129	0.744696	nucleus
O17581	-1.18492	-0.375178	0.809737	-0.0544468	-0.133949	0.847824	0.892739	nucleus
O17586	-0.237441	0.0721339	0.309575	0.221514	0.543558	0.436156	0.810668	nucleus
O17607	-0.0824301	-0.090447	-0.00801688	0.0308994	0.0758361	0.913486	0.899675	nucleus
O17622	-0.0754642	1.20015	1.27561	1.32024	3.24028	3.45006e-06	0.000571623	nucleus
O17695	-1.04096	-0.575216	0.465747	-0.280518	-0.689567	0.323215	0.760363	nucleus
O17915	-0.414569	-0.236095	0.178474	-0.0546807	-0.134176	0.847569	0.89271	nucleus
O17919	0.239379	-0.0240359	-0.263415	0.0391111	0.09608	0.890522	0.897354	nucleus
O17966-2;O17966	-0.338339	-0.382169	-0.0438304	-0.214542	-0.526432	0.450749	0.815668	nucleus
O18158;Q2L6Y4	-0.187894	0.335444	0.523339	0.475864	1.16774	0.0943471	0.480843	nucleus
O18191	-0.338795	0.183408	0.522204	0.351119	0.861559	0.217103	0.680642	nucleus
O18216	0.431812	-0.00230647	-0.434119	0.0260388	0.0640254	0.926918	0.900985	nucleus
O18282	-0.281312	-0.881351	-0.600039	-0.724037	-1.77662	0.0109219	0.107716	nucleus
O44156	-0.350497	-0.0630887	0.287409	0.106738	0.261909	0.707504	0.874143	nucleus
O44410	0.383774	-0.334225	-0.717999	-0.297192	-0.730564	0.295281	0.743508	nucleus
O44411;O44411-2	0.349162	0.172344	-0.176818	0.215636	0.52999	0.447695	0.814643	nucleus
O44476;O44476-2	-0.256648	0.136141	0.392789	0.288995	0.709136	0.309674	0.752478	nucleus
O45244	-0.547943	-0.0957219	0.452221	0.109813	0.2695	0.699434	0.872875	nucleus
O45495	-0.239398	-0.22132	0.0180777	-0.0715862	-0.17566	0.801311	0.887215	nucleus
O45666-3;O45666-2;O45666-4;O45666;E5QCI8	-0.374956	-0.318461	0.0564945	-0.144212	-0.353862	0.612195	0.857344	nucleus
O45766	-0.59053	-0.350384	0.240146	-0.137147	-0.336608	0.629647	0.860748	nucleus
O45933	-0.704075	-0.0692897	0.634785	0.164482	0.403799	0.562938	0.846775	nucleus
O45952	-1.35101	0.114551	1.46556	0.46532	1.14605	0.100625	0.496938	nucleus
O61742	-0.39835	0.00663721	0.404988	0.185118	0.454242	0.51521	0.834923	nucleus
O61820	0.230787	-0.105544	-0.336331	-0.0408431	-0.100332	0.88571	0.896854	nucleus
O62518	0.41204	0.411004	-0.00103621	0.442925	1.08897	0.118747	0.538262	nucleus
O76360-2;O76360-5;O76360-3;O76360;O76360-6;O76360-4	-0.144177	-0.308477	-0.1643	-0.175964	-0.431826	0.536158	0.840343	nucleus
O76512	-0.491699	0.246293	0.737992	0.441656	1.08382	0.120501	0.541905	nucleus
P04255;Q27894;Q22979	-1.18142	-1.54819	-0.366769	-1.22809	-3.02126	1.50299e-05	0.000890186	nucleus
P09446	-0.0546401	0.0416695	0.0963097	0.15799	0.387774	0.578536	0.850287	nucleus
Q27485;P09588	-1.08107	-1.29625	-0.215185	-0.994301	-2.4447	0.000461312	0.00856212	nucleus
P10771	-1.73344	-1.6371	0.096341	-1.21717	-3.00784	1.63974e-05	0.000904642	nucleus
P16356	-0.497127	-0.255924	0.241203	-0.059579	-0.146207	0.834092	0.891165	nucleus
P18334	-0.123534	-0.0790196	0.0445141	0.0497604	0.122118	0.861122	0.89422	nucleus
P30630-2;P30630	-1.29525	-0.618145	0.677108	-0.277458	-0.683089	0.327781	0.76291	nucleus
P30641	-0.1153	0.914684	1.02998	1.04197	2.55717	0.00024889	0.00573576	nucleus
P32744	-0.236095	-0.141433	0.0946618	0.00770393	0.0189041	0.978394	0.905703	nucleus
P34268;REV__Q18969	0.129971	-0.306379	-0.43635	-0.223445	-0.548694	0.431833	0.809134	nucleus
P34286	-0.410015	0.181509	0.591525	0.3621	0.888524	0.203054	0.665928	nucleus
P34304	-0.262433	0.587446	0.849879	0.741346	1.81911	0.00915914	0.0948459	nucleus
P34305	0.428857	-0.0846086	-0.513466	-0.0557289	-0.137027	0.844372	0.892348	nucleus
P34313	-0.208143	-0.256528	-0.048385	-0.112446	-0.27593	0.692624	0.871786	nucleus
P34331-2;P34331	-2.03545	0.38304	2.41849	0.857591	2.1265	0.00231585	0.0324981	nucleus
P34342-2;P34342	-0.29901	0.0729683	0.371978	0.233483	0.572913	0.411786	0.801685	nucleus
P34343	-1.01107	-0.0655723	0.945494	0.223719	0.549861	0.430854	0.808783	nucleus
P34369	-0.525568	-0.330788	0.19478	-0.1293	-0.317313	0.64941	0.864411	nucleus
P34427	-1.02077	-1.28327	-0.262501	-0.992224	-2.43883	0.00047608	0.00871825	nucleus
P34429	-1.72325	0.0831871	1.80644	0.501278	1.23862	0.0759896	0.427258	nucleus
P34441;G5EF06	-0.608242	-0.0378742	0.570367	0.178566	0.438277	0.530085	0.838809	nucleus
P34454	0.607639	0.385545	-0.222094	0.382091	0.940511	0.177859	0.635839	nucleus
P34476	0.468272	-0.093425	-0.561697	-0.0716734	-0.17627	0.800636	0.887131	nucleus
P34480	-0.191057	-0.436375	-0.245318	-0.295383	-0.724848	0.299076	0.745936	nucleus
P34498	-0.374845	-0.411318	-0.036473	-0.237088	-0.58176	0.404603	0.798872	nucleus
P34512	-0.588613	-0.8024	-0.213787	-0.58951	-1.44686	0.0381939	0.272699	nucleus
P34514	-0.621993	0.0735754	0.695569	0.292502	0.717947	0.3037	0.748833	nucleus
P34524	0.507296	-0.204516	-0.711812	-0.189822	-0.466946	0.50353	0.831738	nucleus
P34529	-0.643672	-0.0216219	0.62205	0.201225	0.493931	0.47919	0.82469	nucleus
P34537-2;P34537	-0.511063	-0.332507	0.178556	-0.133642	-0.327964	0.638469	0.862407	nucleus
P34540;E9P841	-0.155879	-0.125519	0.0303599	0.00911076	0.022358	0.974448	0.905358	nucleus
P34544	-1.25864	-0.123666	1.13497	0.210399	0.517862	0.458155	0.818105	nucleus
P34556	-1.55439	-0.0196308	1.53476	0.367921	0.907656	0.193496	0.655118	nucleus
P34580	0.79001	-0.0903115	-0.880322	-0.126747	-0.312405	0.654477	0.865319	nucleus
P34600;G3MTW8	-0.126709	-0.769264	-0.642555	-0.63991	-1.57041	0.0244635	0.19365	nucleus
P34607	0.264131	-0.2929	-0.557031	-0.234229	-0.575465	0.409706	0.800879	nucleus
P34618	-0.486972	-1.31086	-0.823892	-1.11636	-2.7395	8.68705e-05	0.00268054	nucleus
P34623	0.564329	-0.13711	-0.701439	-0.13273	-0.326621	0.639844	0.862662	nucleus
P34630	-0.387583	-0.283092	0.104491	-0.106559	-0.261472	0.70797	0.874215	nucleus
P34647;P34647-2	-2.42148	0.0634695	2.48495	0.607835	1.51531	0.029944	0.227177	nucleus
P34659	-0.365693	-0.0827026	0.28299	0.089872	0.220525	0.75206	0.88071	nucleus
P34670	-0.231924	-0.49252	-0.260596	-0.344137	-0.844457	0.226368	0.689657	nucleus
P34703	-0.742782	-0.332393	0.410389	-0.0916213	-0.224953	0.74725	0.880034	nucleus
P34808;P34808-2	-0.620868	0.870519	1.49139	1.08924	2.67354	0.000128085	0.00346553	nucleus
P39745-2;P39745	-0.189793	0.210396	0.400189	0.351159	0.861718	0.217018	0.680557	nucleus
P41843	0.524687	-0.151209	-0.675896	-0.139661	-0.343589	0.62256	0.859385	nucleus
P41848	-0.94875	-0.557778	0.390973	-0.279757	-0.687394	0.324742	0.761221	nucleus
P41877	-1.65787	-0.449112	1.20876	-0.0428467	-0.105803	0.879524	0.896203	nucleus
P41932	-0.317304	0.172783	0.490087	0.336606	0.825949	0.236709	0.699135	nucleus
P41988	0.0354313	0.0694519	0.0340206	0.169483	0.416067	0.551137	0.844005	nucleus
P42000	0.440166	-0.0240359	-0.464202	0.00279861	0.00688166	0.992134	0.906888	nucleus
P42168	-0.180912	-0.117828	0.0630837	0.0213288	0.0523399	0.940229	0.90225	nucleus
P45894;P45894-2	-0.326652	0.821865	1.14852	0.98738	2.42279	0.000518752	0.00914686	nucleus
P45968	-0.270947	-0.877587	-0.60664	-0.722147	-1.77199	0.0111311	0.109162	nucleus
P45969	-0.259905	-0.294077	-0.0341715	-0.140634	-0.345087	0.621044	0.859091	nucleus
P46502	-0.215989	0.208728	0.424717	0.354228	0.869229	0.213037	0.676519	nucleus
P46563	-0.668936	0.0273073	0.696243	0.254724	0.625286	0.370368	0.784291	nucleus
P46577	-0.106214	0.184572	0.290786	0.31022	0.761339	0.275408	0.729997	nucleus
P46580	0.0421894	0.461879	0.41969	0.560688	1.37647	0.0486177	0.323079	nucleus
P46822;P46822-3;P46822-2;P46822-4	-0.352307	-0.377624	-0.025317	-0.20747	-0.509081	0.465813	0.820559	nucleus
P48152	0.359583	0.00808729	-0.351495	0.0494953	0.121656	0.861642	0.894277	nucleus
P48376	-0.0777899	-0.0560285	0.0217613	0.0644787	0.158251	0.820649	0.889579	nucleus
P48727	-0.12446	-0.325386	-0.200926	-0.196439	-0.482085	0.489795	0.827832	nucleus
P48996	-1.02694	-1.08134	-0.054398	-0.789178	-1.93981	0.00545309	0.0630993	nucleus
P49029	-0.268315	-0.422233	-0.153918	-0.267269	-0.655822	0.347459	0.773293	nucleus
P49632;P0CG71	-0.091666	-0.335712	-0.244046	-0.212695	-0.522007	0.454564	0.816931	nucleus
P50444	0.169664	-0.500904	-0.670568	-0.425149	-1.04414	0.134697	0.569394	nucleus
P50464	-0.0519985	-0.253384	-0.201386	-0.137541	-0.337586	0.628652	0.860558	nucleus
P51404	0.154618	0.158606	0.00398815	0.237082	0.58223	0.404224	0.798722	nucleus
P51559;P51559-2;P51559-5;P51559-3;P51559-4	0.71222	-0.073409	-0.785629	-0.0957757	-0.235926	0.735373	0.878332	nucleus
P52012	-0.276675	-0.328032	-0.0513569	-0.171556	-0.420962	0.546463	0.842881	nucleus
P52016-2;P52016	-0.318924	-1.16479	-0.845862	-1.00067	-2.4554	0.000435465	0.00827843	nucleus
P52478	0.108534	-0.203765	-0.312299	-0.116955	-0.287175	0.680775	0.869845	nucleus
P52652	-0.32262	-0.301471	0.0211498	-0.136686	-0.335393	0.630884	0.860983	nucleus
P52874;Q2EEP3	-0.505383	-0.413161	0.0922221	-0.215323	-0.528408	0.449052	0.8151	nucleus
P53016	-1.34914	-0.242694	1.10644	0.107738	0.265347	0.703845	0.873571	nucleus
P53806	-0.185486	-0.600841	-0.415355	-0.460857	-1.13091	0.105201	0.508057	nucleus
P54073	0.868463	-0.00934717	-0.87781	-0.0599706	-0.147913	0.832186	0.890943	nucleus
P54216	-0.291721	-0.52306	-0.231339	-0.363863	-0.892835	0.200871	0.663519	nucleus
P54412;Q8I4K9;Q2PJ76	-0.0691522	0.0440177	0.11317	0.162963	0.399968	0.566649	0.847625	nucleus
P54811	-0.338453	0.000533896	0.338987	0.168182	0.412678	0.554385	0.844778	nucleus
P54812	0.138156	0.0613002	-0.0768556	0.142753	0.350556	0.615523	0.858006	nucleus
P54815-2;P54815	0.355738	0.0340421	-0.321695	0.0761456	0.187156	0.788607	0.885606	nucleus
P54816-2;P54816;P54816-3	-1.68675	-0.567448	1.1193	-0.15596	-0.385225	0.581035	0.850835	nucleus
P55853	-0.42975	-0.242206	0.187544	-0.0580467	-0.142437	0.83831	0.891653	nucleus
P62784	-1.10199	-1.38891	-0.28692	-1.08317	-2.66351	0.000135776	0.0035911	nucleus
P90783	-0.457227	-0.490878	-0.0336516	-0.30175	-0.740462	0.288788	0.739245	nucleus
P90815	-0.118094	-0.200002	-0.0819082	-0.0722059	-0.177204	0.799602	0.887001	nucleus
P90829	-1.47145	-0.181421	1.29003	0.191131	0.471183	0.499665	0.830657	nucleus
P90838	-0.215989	0.387242	0.603231	0.532742	1.30728	0.061095	0.374909	nucleus
P90916	-1.06564	-0.498455	0.567186	-0.199294	-0.489966	0.482726	0.82575	nucleus
Q8MXS2;P90978-3;P90978;P90978-2	-0.384381	-0.336969	0.0474126	-0.161014	-0.395094	0.571386	0.848697	nucleus
P90994	-0.455334	0.0473831	0.502717	0.236169	0.579534	0.406403	0.799585	nucleus
P91001	-0.709379	0.0507116	0.76009	0.285442	0.700765	0.315419	0.755887	nucleus
P91136	0.733819	-0.0127832	-0.746602	-0.0390561	-0.0962232	0.89036	0.897337	nucleus
P91276	-1.35924	0.807074	2.16631	1.15933	2.85553	4.29836e-05	0.00173339	nucleus
P91302	-0.364012	-0.216858	0.147154	-0.0445877	-0.109408	0.875452	0.895771	nucleus
P91341	0.260515	-0.0306892	-0.291204	0.0286353	0.0703516	0.919721	0.900288	nucleus
P91343	0.378007	0.220564	-0.157443	0.25864	0.635776	0.362395	0.780587	nucleus
P91416	0.671278	1.25071	0.579436	1.23575	3.04313	1.30309e-05	0.000864768	nucleus
P91477	-0.268674	-0.0622599	0.206414	0.0927688	0.227635	0.744341	0.879622	nucleus
P91918	0.0207648	0.258304	0.23754	0.360988	0.886164	0.204256	0.667241	nucleus
P92199	-0.785425	0.193156	0.978581	0.44164	1.08448	0.120274	0.541437	nucleus
Q03560;C0P269	-0.330673	-0.47892	-0.148247	-0.312679	-0.767237	0.271706	0.727321	nucleus
Q03565	-0.418568	-0.51167	-0.0931027	-0.329533	-0.808616	0.246691	0.707752	nucleus
Q03570-2;Q03570-1;Q03570	-0.469678	-0.259785	0.209893	-0.0684043	-0.167859	0.809962	0.888285	nucleus
Q09217	-0.274649	-0.295723	-0.0210737	-0.139614	-0.342581	0.623581	0.859583	nucleus
Q09248	-0.191563	-0.0366088	0.154954	0.104474	0.256372	0.713412	0.875055	nucleus
Q09249	0.150913	0.611932	0.461018	0.691078	1.69713	0.0150442	0.133731	nucleus
Q09289	-0.310805	0.0642385	0.375044	0.226887	0.556725	0.425124	0.806704	nucleus
Q09293	-1.30854	0.426916	1.73545	0.770005	1.89589	0.00660657	0.0737511	nucleus
Q09307;Q9U3I5	0.72621	-0.499578	-1.22579	-0.524475	-1.29208	0.0641645	0.386465	nucleus
Q09345;Q8IFZ4	-0.66257	-0.378955	0.283615	-0.15269	-0.374813	0.591298	0.853044	nucleus
Q6BEV4;Q09349;Q95QB5	-0.167486	0.0183957	0.185882	0.155125	0.380673	0.585511	0.851806	nucleus
Q09374-2;Q09374	-0.239642	1.07279	1.31243	1.22256	2.99996	1.72549e-05	0.000912737	nucleus
Q09385	-0.0751903	-0.0346383	0.040552	0.0853987	0.209596	0.763973	0.882351	nucleus
Q09390-3;Q09390-2;Q09390	-0.56306	-0.689031	-0.12597	-0.480762	-1.1799	0.0909659	0.47174	nucleus
Q09407	1.79706	-0.73266	-2.52972	-0.951221	-2.37266	0.000676156	0.0113804	nucleus
Q09438	0.432046	-0.646255	-1.0783	-0.617952	-1.51945	0.0294982	0.224555	nucleus
Q09443	-0.645517	-0.375401	0.270116	-0.15222	-0.373643	0.592456	0.853289	nucleus
Q09462	0.61447	-0.116897	-0.731367	-0.121585	-0.299294	0.668092	0.867701	nucleus
Q09464	0.945665	0.335754	-0.609912	0.271168	0.669275	0.337658	0.768238	nucleus
Q09475	0.143819	0.279932	0.136113	0.360361	0.884945	0.20488	0.667917	nucleus
Q09490	-0.613815	-0.425244	0.18857	-0.207797	-0.510029	0.464983	0.820296	nucleus
Q09511-2;Q09511	-0.277985	-0.391878	-0.113893	-0.235165	-0.577043	0.408424	0.800378	nucleus
Q09525	-1.3352	-0.597507	0.73769	-0.249597	-0.61467	0.378548	0.787964	nucleus
Q09530	0.0458335	-0.233029	-0.278863	-0.134879	-0.331127	0.635234	0.861803	nucleus
Q09543	-0.425674	-0.259423	0.166251	-0.0760008	-0.186493	0.789338	0.8857	nucleus
Q09568	-0.335026	0.434344	0.76937	0.601373	1.47562	0.0345175	0.253094	nucleus
Q09583	-0.0531113	0.107321	0.160433	0.223365	0.548234	0.43222	0.809272	nucleus
Q09591	-1.50594	-0.124857	1.38108	0.253932	0.626184	0.369681	0.783977	nucleus
Q09601-2;Q09601	-0.117562	0.206162	0.323724	0.333862	0.819348	0.240476	0.702447	nucleus
Q09622	0.61967	0.225734	-0.393936	0.220105	0.541828	0.437618	0.811181	nucleus
Q09958	0.683553	-0.107152	-0.790705	-0.124334	-0.30621	0.660896	0.866453	nucleus
Q95002;Q86MD4;Q0G819	-0.108223	-0.275245	-0.167022	-0.149234	-0.366249	0.5998	0.854824	nucleus
Q10013	-0.293606	-0.355355	-0.0617487	-0.195817	-0.480489	0.491234	0.82825	nucleus
Q10021-2;Q10021-4;Q10021	0.0979805	0.226392	0.128411	0.315111	0.77371	0.267682	0.724353	nucleus
Q10051	-0.0405418	-0.331476	-0.290934	-0.217705	-0.534354	0.443965	0.813376	nucleus
Q10578	-0.305562	-0.0623981	0.243164	0.0993019	0.243663	0.727036	0.877109	nucleus
Q10920	-0.520447	0.0532542	0.573702	0.253816	0.622884	0.372209	0.785129	nucleus
Q11107	-1.23057	-0.0993625	1.13121	0.229626	0.565084	0.418205	0.804133	nucleus
Q11183	-0.203389	0.333843	0.537232	0.477065	1.17067	0.0935235	0.478655	nucleus
Q17336	-0.302758	-0.646808	-0.34405	-0.485615	-1.19158	0.0878108	0.462953	nucleus
Q17345	-0.546857	0.127951	0.674809	0.33329	0.817949	0.24128	0.703144	nucleus
Q17348	-0.580338	-0.0506062	0.529732	0.160787	0.394621	0.571847	0.848801	nucleus
Q17390;Q17390-3;Q17390-2	-0.366364	0.0325362	0.3989	0.205232	0.503592	0.470635	0.82207	nucleus
Q17391	-0.800579	0.251436	1.05201	0.50266	1.23438	0.0769989	0.430489	nucleus
Q17426	0.178143	-0.212383	-0.390525	-0.138161	-0.339326	0.626884	0.86022	nucleus
Q17446	0.135301	-0.48656	-0.621861	-0.40459	-0.993532	0.15464	0.602873	nucleus
Q17533	0.264114	-0.0820213	-0.346135	-0.0233476	-0.0573616	0.934507	0.90171	nucleus
Q17603	-1.43563	0.0738335	1.50946	0.439907	1.08416	0.120383	0.541661	nucleus
Q17607;Q6A3Q2	-0.633571	-0.294547	0.339023	-0.0735266	-0.180476	0.795983	0.886546	nucleus
Q17632	0.140698	0.217508	0.0768093	0.298501	0.733027	0.293657	0.742455	nucleus
Q17635	-1.28463	0.0252945	1.30993	0.36406	0.896233	0.199162	0.661609	nucleus
Q17684	0.198576	-0.045443	-0.244019	0.0250832	0.0616093	0.929669	0.901249	nucleus
Q17778	0.332135	1.39775	1.06562	1.44412	3.54908	3.68782e-07	0.000136553	nucleus
Q17820	-0.109294	-0.309525	-0.200232	-0.183321	-0.449902	0.519232	0.835992	nucleus
Q17828;E9P872	0.0502933	-0.209141	-0.259435	-0.111798	-0.274467	0.694171	0.872035	nucleus
Q17963	-0.723078	-0.64865	0.0744284	-0.411441	-1.01013	0.147864	0.592099	nucleus
Q18034	-0.0697022	0.0111808	0.080883	0.130225	0.319618	0.647035	0.863981	nucleus
Q18115;Q18115-2	-0.333882	0.0779392	0.411821	0.244761	0.600583	0.389572	0.79272	nucleus
Q18211	-0.0316775	-0.429	-0.397322	-0.316832	-0.777675	0.265238	0.722517	nucleus
Q18212;Q86GC6	-0.728051	-0.506907	0.221145	-0.268799	-0.65994	0.344439	0.771759	nucleus
Q18217	-0.310107	-0.301119	0.00898806	-0.138597	-0.340084	0.626113	0.860072	nucleus
Q18240;Q7JMA9	-0.853597	-0.463309	0.390288	-0.202496	-0.497363	0.476142	0.823766	nucleus
Q18336	-1.5591	-1.53735	0.0217544	-1.14894	-2.83454	4.89132e-05	0.00187009	nucleus
Q18674	0.583766	0.0472788	-0.536487	0.0481432	0.118485	0.865214	0.894668	nucleus
Q18691;Q18691-2;Q18691-3	-0.240375	-0.369048	-0.128672	-0.219137	-0.537723	0.441097	0.812391	nucleus
Q18786	-0.457121	0.00641983	0.463541	0.195529	0.479809	0.491847	0.828427	nucleus
Q18787	-0.366812	0.0387768	0.405589	0.211554	0.519104	0.457078	0.817755	nucleus
Q18846;Q18846-2	-0.00460925	-0.0844725	-0.0798633	0.0227999	0.0559665	0.936096	0.901861	nucleus
Q18885	0.33368	0.155984	-0.177696	0.202077	0.496627	0.476795	0.823964	nucleus
Q19020	-0.323082	-0.051024	0.272058	0.113844	0.279346	0.689016	0.871201	nucleus
Q19191;B6VQ74	-0.885184	-0.969675	-0.0844916	-0.70315	-1.72726	0.0133434	0.12352	nucleus
Q19196	-1.24434	0.206345	1.45068	0.537824	1.32364	0.0579272	0.362517	nucleus
Q19203	0.219774	-0.702658	-0.922431	-0.635965	-1.56219	0.025222	0.198463	nucleus
Q19317	0.0336729	-0.387473	-0.421146	-0.287124	-0.704863	0.312598	0.754224	nucleus
Q19326	-1.081	0.198593	1.27959	0.500531	1.23066	0.0778934	0.433323	nucleus
Q19329	0.417271	0.254203	-0.163067	0.285178	0.701155	0.31515	0.755729	nucleus
Q19360	-0.640436	-0.405121	0.235315	-0.182859	-0.448845	0.520214	0.836251	nucleus
Q19366	-0.843662	-0.356482	0.48718	-0.0974661	-0.239383	0.731643	0.877788	nucleus
Q19375	-0.292075	-0.240986	0.051089	-0.0817251	-0.200534	0.773894	0.883684	nucleus
Q19537	-1.67089	-0.223299	1.44759	0.185321	0.457677	0.512038	0.83407	nucleus
Q19555	-0.61664	-0.430178	0.186462	-0.21222	-0.520887	0.455533	0.817249	nucleus
Q9U3I6;Q19584	-0.340505	-0.0701145	0.270391	0.097905	0.240235	0.730726	0.877653	nucleus
Q19753	0.53887	0.107321	-0.431548	0.116305	0.286156	0.681845	0.870022	nucleus
Q19826	0.18007	0.102992	-0.0770783	0.176865	0.434386	0.533744	0.839737	nucleus
Q19848	-0.809579	-0.245861	0.563718	0.00699114	0.0171686	0.980377	0.905876	nucleus
Q19905	-0.927669	0.436432	1.3641	0.71064	1.74596	0.012375	0.117439	nucleus
Q19952	-0.623867	-0.1995	0.424367	0.019766	0.048516	0.944589	0.902657	nucleus
Q19969	0.162896	0.220681	0.057785	0.29766	0.731019	0.294981	0.743314	nucleus
Q19972	-0.781905	-1.10575	-0.32384	-0.857898	-2.10661	0.00254513	0.0349043	nucleus
Q20060	-1.68302	-0.147176	1.53585	0.263638	0.651171	0.350889	0.775011	nucleus
Q20230	-0.2587	-0.623211	-0.364512	-0.469986	-1.15325	0.0985044	0.491615	nucleus
Q20471-2;Q20471-5;Q20471-1;Q20471-4;Q20471	-0.475811	-0.647913	-0.172102	-0.455423	-1.11758	0.109367	0.517757	nucleus
Q20655;Q95ZT1	-0.0802483	-0.502636	-0.422388	-0.381684	-0.936768	0.179592	0.63808	nucleus
Q20745;Q20745-2	-0.870897	-0.735522	0.135375	-0.471581	-1.15835	0.0970239	0.48783	nucleus
Q20875	-0.292075	-0.226755	0.0653198	-0.0674943	-0.165615	0.812455	0.88859	nucleus
Q20924	-0.764431	0.565481	1.32991	0.810168	1.98929	0.00437385	0.0537108	nucleus
Q20938-2;Q20938	-0.273934	0.0139313	0.287865	0.169911	0.416925	0.550316	0.843809	nucleus
Q21012	-0.217851	0.04989	0.267741	0.195727	0.480288	0.491415	0.828302	nucleus
Q21037	-1.56272	-0.180275	1.38244	0.208783	0.515101	0.460555	0.818881	nucleus
Q21086	0.352418	0.040393	-0.312025	0.0830967	0.204238	0.769834	0.883142	nucleus
Q21106	0.416481	0.0345888	-0.381892	0.0657067	0.161549	0.816976	0.889138	nucleus
Q21166	0.279196	0.467593	0.188397	0.523539	1.28634	0.0653569	0.39084	nucleus
Q21215	0.0689524	0.199305	0.130353	0.293274	0.72003	0.302299	0.747962	nucleus
Q21276	0.483561	-0.00604663	-0.489608	0.0129398	0.0318262	0.963634	0.904397	nucleus
Q21278	-0.415218	-0.229342	0.185876	-0.0478105	-0.117318	0.866528	0.894811	nucleus
Q21338	-0.524666	-0.308827	0.215839	-0.107502	-0.263819	0.70547	0.873826	nucleus
Q21443	-0.320427	-0.532866	-0.212439	-0.368477	-0.904153	0.195221	0.65712	nucleus
Q21502	-0.930018	-0.577634	0.352384	-0.303001	-0.744447	0.2862	0.737506	nucleus
Q21554	-0.67726	-0.218099	0.459161	0.0108227	0.0265676	0.969639	0.904933	nucleus
Q21568	0.292034	-0.0900404	-0.382074	-0.0364161	-0.0894796	0.898	0.898122	nucleus
Q21691	-1.33725	-1.05825	0.279007	-0.709965	-1.74842	0.0122526	0.116648	nucleus
Q21755	-0.232047	-0.247928	-0.0158808	-0.0995229	-0.244213	0.726444	0.877021	nucleus
Q21773	0.350835	0.564073	0.213238	0.607063	1.49205	0.0325565	0.242198	nucleus
Q21776	-1.09882	0.241765	1.34059	0.546927	1.34486	0.0540232	0.346551	nucleus
Q21902	-2.06423	-0.083792	1.98044	0.395964	0.982193	0.159401	0.610111	nucleus
Q21952	-0.905043	-0.0574156	0.847627	0.212701	0.522533	0.45411	0.816782	nucleus
Q21986	0.118884	0.0831565	-0.0357271	0.168095	0.412761	0.554306	0.844759	nucleus
Q22006	0.353542	0.102434	-0.251108	0.144935	0.356228	0.609819	0.856868	nucleus
Q22018	0.519921	-1.15976	-1.67968	-1.14735	-2.82259	5.26284e-05	0.00194873	nucleus
Q22037;Q22037-4;Q22037-3;Q22037-2	-0.553459	-0.645609	-0.0921506	-0.439077	-1.07758	0.122651	0.546292	nucleus
Q22053	0.360379	-0.0447438	-0.405123	-0.00347978	-0.00855308	0.990224	0.906725	nucleus
Q22307	-0.467801	-0.0210533	0.446748	0.169988	0.417137	0.550114	0.843761	nucleus
Q22516	-0.88143	-1.25864	-0.37721	-0.992793	-2.43872	0.000476365	0.00872123	nucleus
Q22592	-0.310573	-0.186754	0.123819	-0.0241479	-0.0592531	0.932352	0.901505	nucleus
Q22618	-0.330903	-0.537445	-0.206543	-0.371162	-0.910741	0.191986	0.653345	nucleus
Q22703	-1.10621	-0.0533894	1.05282	0.253109	0.622407	0.372575	0.785295	nucleus
Q22836	-0.15782	-0.415651	-0.257831	-0.28067	-0.688767	0.323776	0.760679	nucleus
Q23120	-0.36233	-0.83463	-0.472301	-0.662664	-1.62602	0.019836	0.164167	nucleus
Q23121;Q23121-2;Q23121-3	-0.223546	-0.480162	-0.256616	-0.333294	-0.817855	0.241334	0.70319	nucleus
Q23126	-0.143524	-0.270469	-0.126945	-0.138074	-0.338841	0.627376	0.860314	nucleus
Q23202	-0.0877344	0.265553	0.353287	0.387858	0.951908	0.172661	0.628943	nucleus
Q23223	-0.195222	-0.129745	0.065477	0.0120002	0.0294475	0.96635	0.90464	nucleus
Q23232	-0.752492	-0.0882773	0.664214	0.15425	0.378734	0.587424	0.852218	nucleus
Q23237	-0.247198	-0.0687396	0.178459	0.0824053	0.202207	0.77206	0.88344	nucleus
Q23238	-0.559345	-0.191689	0.367656	0.0159078	0.0390412	0.955397	0.903652	nucleus
Q23255	-0.491083	0.305806	0.79689	0.501058	1.22959	0.078153	0.434141	nucleus
Q23400	0.698389	0.0543474	-0.644042	0.034482	0.0849312	0.903158	0.898644	nucleus
Q23449	-0.224781	-0.0839282	0.140853	0.0631625	0.154991	0.824282	0.890012	nucleus
Q23457	-0.326537	0.523753	0.85029	0.689246	1.69124	0.0153984	0.135756	nucleus
Q23495	0.520687	0.00620248	-0.514484	0.0184747	0.0454499	0.948085	0.902981	nucleus
Q23523	-0.128821	-0.00317044	0.125651	0.126566	0.310606	0.656338	0.86565	nucleus
Q23525	0.913216	-0.0316775	-0.944894	-0.0903945	-0.223039	0.749329	0.880327	nucleus
Q23529-4;Q23529-2;Q23529-1;Q23529	-0.193078	0.135126	0.328204	0.276484	0.678468	0.331064	0.764708	nucleus
Q23651	-0.234379	-0.0932897	0.141089	0.0555367	0.136278	0.845212	0.892443	nucleus
Q23670;Q9N4W3	-1.13999	-0.689925	0.450068	-0.377318	-0.92802	0.183689	0.643274	nucleus
Q23679	-0.871134	-0.0343566	0.836777	0.229627	0.564039	0.419066	0.804457	nucleus
Q27355	-0.472592	-1.09437	-0.621779	-0.902464	-2.21459	0.00151074	0.0230844	nucleus
Q27474;Q27474-2	-1.47778	-0.204892	1.27289	0.168805	0.416166	0.551042	0.843983	nucleus
Q27488	-0.316957	0.155116	0.472073	0.318877	0.782446	0.262317	0.720292	nucleus
Q27511	-1.09315	-1.35924	-0.266086	-1.0551	-2.59436	0.000201858	0.00491486	nucleus
Q27532	-1.06915	-1.41781	-0.34866	-1.11802	-2.7487	8.22369e-05	0.00259612	nucleus
Q2PJ68-2;Q2PJ68	0.247714	-0.442121	-0.689835	-0.380481	-0.93472	0.180545	0.639302	nucleus
Q9TXI6;Q5TYK9;Q9TXI7	-0.308827	0.0209551	0.329782	0.183246	0.44964	0.519476	0.836057	nucleus
Q6BER5;B6VQ92;Q6BER5-3;Q6BER5-2;Q6BER5-5;Q6BER5-6;Q6BER5-4;F5GUF5;Q6BER5-7;Q6BER5-8	-1.51142	-0.709291	0.802127	-0.329511	-0.812595	0.244374	0.705797	nucleus
Q867X0-2;Q867X0;A5JYS4;F5GU97;Q5WRP7	-0.8118	0.329196	1.141	0.582449	1.43037	0.0404473	0.284216	nucleus
Q8I4N3	-0.749835	-0.197111	0.552724	0.0449365	0.110333	0.874408	0.89566	nucleus
Q8ITY4	-0.417704	-0.391438	0.0262662	-0.209457	-0.51397	0.46154	0.819198	nucleus
Q8WQ99	-0.446044	-0.291368	0.154677	-0.104261	-0.255844	0.713975	0.875141	nucleus
Q8WQA4	-0.572599	-0.20201	0.370589	0.00798358	0.0195939	0.977606	0.905635	nucleus
Q93169	0.446246	-0.360083	-0.80633	-0.334348	-0.822177	0.238856	0.701032	nucleus
Q93454	-0.19497	-0.0576929	0.137277	0.0840064	0.206144	0.767748	0.882862	nucleus
Q93725	0.0573466	-0.0961269	-0.153474	-5.92382e-05	-0.000145434	0.999834	0.907538	nucleus
Q94045	-0.301588	0.196856	0.498443	0.357837	0.878046	0.208432	0.671719	nucleus
Q94261	0.0999119	-0.0472592	-0.147171	0.0411105	0.100942	0.88502	0.896782	nucleus
Q94402	0.702632	-0.184344	-0.886976	-0.204977	-0.504885	0.469497	0.821716	nucleus
Q95005	-0.172616	0.0628063	0.235422	0.200463	0.49193	0.480973	0.825226	nucleus
Q95008	-0.205893	-0.0170667	0.188826	0.126608	0.310682	0.65626	0.865636	nucleus
Q95017	-0.443288	-0.0912598	0.352029	0.0953481	0.233972	0.737484	0.878638	nucleus
Q95PZ0;C5VUK2	-0.529971	0.0216872	0.551658	0.223972	0.54965	0.431031	0.808847	nucleus
Q95Q95-2;Q95Q95	-0.564134	-0.296076	0.268059	-0.0876126	-0.215022	0.758052	0.881541	nucleus
Q95Q98;Q95Q98-2	-1.07231	-0.540226	0.532086	-0.239858	-0.589714	0.398209	0.796301	nucleus
Q95XU6	0.498953	-0.369941	-0.868894	-0.353738	-0.870121	0.212568	0.676037	nucleus
Q95XX0	-0.240498	0.210863	0.451361	0.360796	0.885331	0.204682	0.667703	nucleus
Q95XZ5	-0.843341	-0.15782	0.685521	0.101138	0.248401	0.721946	0.876349	nucleus
Q95Y80	-0.6371	-0.903193	-0.266092	-0.681534	-1.67288	0.0165495	0.142511	nucleus
Q95Y89	0.372487	0.120984	-0.251502	0.160059	0.393438	0.573	0.849059	nucleus
Q95ZQ4-3;Q95ZQ4-2;Q95ZQ4	-0.11703	-0.434134	-0.317104	-0.306531	-0.752272	0.281166	0.734056	nucleus
Q966L5;Q966L5-2	-0.261591	-0.608904	-0.347313	-0.455156	-1.11686	0.109596	0.518281	nucleus
Q966M6	-0.265437	0.314338	0.579775	0.468781	1.15029	0.0993721	0.493807	nucleus
Q9BIB4	-0.173895	0.125746	0.299641	0.263634	0.646949	0.354021	0.776556	nucleus
Q9BL02	0.232972	-0.465818	-0.69879	-0.401512	-0.986327	0.157652	0.607484	nucleus
Q9BLB6	-0.224905	-0.129876	0.0950282	0.0172366	0.0422959	0.951683	0.903313	nucleus
Q9GS00	-0.736475	-0.308011	0.428464	-0.0683804	-0.167888	0.80993	0.888281	nucleus
Q9GYI0-2;Q9GYI0	-0.0890913	0.474833	0.563924	0.597384	1.46614	0.0356948	0.259487	nucleus
Q9GZH2	-0.134089	0.048442	0.182532	0.179131	0.439604	0.528841	0.838491	nucleus
Q9N2L7	-0.0776532	1.17364	1.2513	1.29413	3.17619	5.3593e-06	0.000661484	nucleus
Q9N359	-0.662935	-0.00619029	0.656744	0.220141	0.540385	0.438839	0.811607	nucleus
Q9N3F0	0.433916	-0.0919367	-0.525852	-0.0639719	-0.157299	0.82171	0.889706	nucleus
Q9N3T2	-1.0432	-0.16954	0.873664	0.125563	0.308661	0.658353	0.866006	nucleus
Q9N425	-0.615981	-0.0110662	0.604915	0.206773	0.507519	0.467182	0.820991	nucleus
Q9N4A7;Q9N4A7-2	-0.0182069	-0.245861	-0.227654	-0.136129	-0.334143	0.632157	0.861224	nucleus
Q9N4C2	-0.543892	-0.511063	0.0328286	-0.306261	-0.751612	0.281588	0.734349	nucleus
Q9N4G9	-0.0931545	0.0129994	0.106154	0.136285	0.334477	0.631816	0.861159	nucleus
Q9N4H4	-1.13659	0.495797	1.63238	0.807788	1.98673	0.00442462	0.054177	nucleus
Q9N4M4	-0.1644	-0.329066	-0.164666	-0.192895	-0.473364	0.497682	0.830097	nucleus
Q9N593;Q6AW18	-0.847756	0.187116	1.03487	0.446872	1.09756	0.115865	0.53215	nucleus
Q9N599	-0.320427	0.0205599	0.340987	0.184948	0.453818	0.515603	0.835028	nucleus
Q9N5A1	-0.495183	-0.0697022	0.425481	0.126291	0.309917	0.657052	0.865776	nucleus
Q9N5K2	-0.0413832	-0.0668125	-0.0254293	0.0471105	0.115632	0.868429	0.895017	nucleus
Q9N5R9;Q9N5S0	-0.753348	-0.247077	0.506271	-0.00439446	-0.0107898	0.987667	0.906506	nucleus
Q9N5U5	0.430548	-0.244887	-0.675435	-0.216313	-0.531877	0.44608	0.814097	nucleus
Q9NAA5	-0.142479	-0.411643	-0.269164	-0.279437	-0.685755	0.325897	0.761866	nucleus
Q9NAD6-2;Q9NAD6-3;Q9NAD6	-0.240253	-1.05942	-0.819171	-0.909536	-2.23184	0.00138705	0.0214878	nucleus
Q9NAH6	-0.067501	-0.119821	-0.0523199	-0.0011745	-0.00288265	0.996705	0.907275	nucleus
Q9NAN1	-1.02836	-0.356482	0.671875	-0.0640639	-0.157471	0.821518	0.889683	nucleus
Q9NEL2;E0R7L6;E0R7L4;E0R7L5	-1.1413	-0.400975	0.740327	-0.0881309	-0.216761	0.756157	0.88128	nucleus
Q9NEU2	0.523193	0.205197	-0.317996	0.217016	0.533892	0.444359	0.813511	nucleus
Q9NEU5	0.537906	0.111368	-0.426538	0.120526	0.296539	0.670967	0.868193	nucleus
Q9NEW6	-0.334339	-0.609566	-0.275226	-0.442661	-1.08618	0.119693	0.540234	nucleus
Q9TXQ1-2;Q9TXQ1	-0.213129	-0.945982	-0.732853	-0.800999	-1.96555	0.00486493	0.0581094	nucleus
Q9TYK1	0.401978	-0.0716254	-0.473603	-0.0378846	-0.0931375	0.893854	0.897697	nucleus
Q9TYT3	-0.0391384	-0.273576	-0.234437	-0.160059	-0.392863	0.573561	0.849184	nucleus
Q9U299	-0.236462	0.0274544	0.263916	0.176658	0.433488	0.53459	0.83995	nucleus
Q9U2A9	0.412577	0.109546	-0.303032	0.141369	0.34757	0.618535	0.8586	nucleus
Q9U2C1;B2FDA8	-0.710261	-0.380951	0.32931	-0.146061	-0.358583	0.607458	0.856392	nucleus
Q9U2G0	-0.331247	-0.234379	0.0968679	-0.0680337	-0.166938	0.810985	0.88841	nucleus
Q9U2M8	-0.0801119	0.0675155	0.147627	0.188443	0.462495	0.507606	0.832864	nucleus
Q9U3F4;Q9U3F5	0.521929	0.572759	0.0508295	0.584806	1.4387	0.0392956	0.278376	nucleus
Q9U757	-0.0289934	-0.468844	-0.439851	-0.357162	-0.87667	0.209146	0.672472	nucleus
Q9U7E0	-0.596076	-0.491289	0.104788	-0.277049	-0.679982	0.329986	0.764121	nucleus
Q9XTB5	-0.934856	-0.934705	0.000150941	-0.659197	-1.61962	0.0203263	0.167254	nucleus
Q9XTT4	-1.06302	-0.0116388	1.05138	0.287048	0.7057	0.312024	0.753884	nucleus
Q9XVH6	-0.283211	-0.322505	-0.0392944	-0.164847	-0.404498	0.562263	0.846619	nucleus
Q9XVK5	-0.166972	-0.113967	0.0530053	0.0226688	0.0556289	0.936481	0.901897	nucleus
Q9XVR6	-0.687419	0.213554	0.900973	0.444313	1.09073	0.118151	0.537011	nucleus
Q9XVR8	0.309645	0.161863	-0.147782	0.212302	0.521699	0.454831	0.817019	nucleus
Q9XVS1	-0.240864	-0.130931	0.109933	0.0190684	0.0467904	0.946556	0.90284	nucleus
Q9XVT0	0.837017	0.0855426	-0.751474	0.0406064	0.100125	0.885943	0.896878	nucleus
Q9XWH0	-0.780058	-0.0104934	0.769565	0.23702	0.582009	0.404402	0.798793	nucleus
Q9XWP6	-0.993276	-0.190804	0.802471	0.0952691	0.234135	0.737307	0.878613	nucleus
Q9XX15	0.543026	-0.153157	-0.696182	-0.144925	-0.35658	0.609466	0.856797	nucleus
Q9XXD4	0.485034	0.0839514	-0.401083	0.102671	0.252529	0.717522	0.875682	nucleus
Q19426-2;A5JYS7;Q19426	-0.591105	0.0511899	0.642295	0.103584	0.250795	0.70051	0.893882	cytoplasm
A7LPE4;P34609-2;P34609-3;P34609;C0P271;C7FZT6;A7LPE3	-0.141171	-0.29007	-0.148899	-0.26027	-0.629977	0.33396	0.800631	cytoplasm
A7LPE6;Q7JMU1;P34517;A7LPE5	-0.834226	-0.266637	0.567589	-0.202033	-0.48934	0.452966	0.844885	cytoplasm
A8WHT1	-0.105812	-0.288299	-0.182487	-0.260275	-0.629988	0.333951	0.800626	cytoplasm
B0M0M3;P34545-2;P34545	-0.905582	-0.993928	-0.088346	-0.925741	-2.24253	0.000583277	0.0108498	cytoplasm
C0P277;B3CKG1	-0.0713508	-0.367036	-0.295685	-0.340741	-0.824759	0.205909	0.712314	cytoplasm
O01258;B3GWB9	-0.500802	-0.0835197	0.417282	-0.0356599	-0.0863298	0.894668	0.914953	cytoplasm
B5BM32;Q9XVS7	-0.487486	-0.141694	0.345792	-0.0945032	-0.228782	0.725684	0.897185	cytoplasm
B5QSI7;G5EEN4;F9UKV1	0.164917	0.0158555	-0.149061	0.0302849	0.0733122	0.910478	0.916306	cytoplasm
Q7YTU4;B7FAS8;Q7YTU4-2	-0.0769695	-0.0285692	0.0484003	-0.00199291	-0.00482379	0.994097	0.922803	cytoplasm
Q7JK70;Q9U280;C0P289	-0.604451	-0.415326	0.189125	-0.362261	-0.877108	0.178567	0.682261	cytoplasm
Q09517;C1P622	0.393671	0.158462	-0.23521	0.161404	0.390814	0.548923	0.868433	cytoplasm
Q21890-3;C6KRK8;Q21890-2;Q21890;C6KRK9	1.09446	0.447092	-0.647372	0.414842	1.00611	0.122823	0.596274	cytoplasm
C6KRM2;Q8I4M5;Q93342	-0.719315	0.684503	1.40382	0.743336	1.80006	0.00576823	0.064863	cytoplasm
Q20414;D0VWM8;Q6BEV0	-0.542605	-0.490467	0.0521373	-0.440508	-1.06648	0.10192	0.550677	cytoplasm
Q9U3B3;G5EBF6;Q9Y0A0;D3NQ87;Q9Y0A1;Q8MXI9	-0.192952	0.208461	0.401413	0.240861	0.583002	0.371256	0.816993	cytoplasm
D5MCN2	0.536378	0.0662612	-0.470116	0.062037	0.150247	0.81776	0.907693	cytoplasm
E0AHE2;Q9TW45-3;Q9TW45-2;G5EE60;Q9TW45;Q9TW45-4;G5EE76;E0AHE3;E1B6W1	-0.258941	-0.204015	0.0549255	-0.168301	-0.407378	0.532117	0.86484	cytoplasm
E1B6R3;P34445	0.342762	0.0116316	-0.331131	0.0171302	0.0414754	0.949282	0.919452	cytoplasm
Q18788;E1B6T6	0.731614	0.348776	-0.382837	0.334748	0.811044	0.21355	0.719723	cytoplasm
E5QCF6;P34558;E5QCF8;E5QCF7	-0.0684645	-0.0861044	-0.0176399	-0.0599552	-0.145121	0.823874	0.908315	cytoplasm
Q22498;Q2XN02;F5GUA3	0.104201	-0.0169241	-0.121125	0.000554273	0.0013417	0.998358	0.923107	cytoplasm
P34563;G1K0V8	-0.66939	0.482049	1.15144	0.538375	1.30363	0.0455739	0.354013	cytoplasm
G3MU56;G3MU57;P90897	-0.387804	-0.121944	0.26586	-0.0797583	-0.19307	0.767151	0.902199	cytoplasm
G5EFF0;G4SLD6;G5EDT5;G4SLH0;A7DT28;Q65XY2;G5EF69	-0.0485152	0.0196822	0.0681974	0.0448295	0.10851	0.867829	0.912553	cytoplasm
G5EBJ8;Q23519;Q23524;P53018;G5EEW3	2.35233	-2.49539	-4.84771	-2.5908	-6.32286	2.22045e-16	9.65535e-14	cytoplasm
Q19338;G5EBK9	-0.0575542	0.117897	0.175451	0.143498	0.347336	0.594246	0.877236	cytoplasm
G5EC21	2.44473	-1.40043	-3.84516	-1.50048	-3.66425	1.91294e-08	1.92103e-06	cytoplasm
G5EC24	-0.264596	0.602066	0.866662	0.638064	1.54445	0.0178526	0.176734	cytoplasm
G5ECH7	-0.385597	0.209745	0.595342	0.25182	0.609576	0.34985	0.807947	cytoplasm
P40614;G5ECU3	-0.174534	-0.0468403	0.127694	-0.0153646	-0.0371897	0.954516	0.919858	cytoplasm
Q69Z15;G5ED68;G5EBF2	0.295606	0.00552165	-0.290084	0.0133883	0.0324137	0.960352	0.920307	cytoplasm
G5EDF7	-0.435095	-0.195852	0.239244	-0.151291	-0.366242	0.574328	0.873517	cytoplasm
G5EDN6	0.00401628	-0.272859	-0.276876	-0.25035	-0.605979	0.352701	0.809203	cytoplasm
G5EDP2	0.324925	0.114629	-0.210296	0.121023	0.293013	0.653157	0.887058	cytoplasm
G5EE56	-0.379954	-0.317072	0.0628811	-0.275281	-0.666367	0.306792	0.78674	cytoplasm
Q8MNV0-2;Q8MNV0;G5EEF8;Q8MNV0-3	-0.619178	0.648123	1.2673	0.701927	1.69954	0.00914703	0.0990922	cytoplasm
G5EEH9;D1MN48	-0.340619	-0.0229004	0.317719	0.0169155	0.040946	0.949928	0.919502	cytoplasm
G5EEM5	-0.41186	-0.081885	0.329975	-0.0384915	-0.0931777	0.886367	0.914225	cytoplasm
G5EEQ6;O45818;O45818-3	-0.549127	0.101459	0.650586	0.151745	0.367382	0.573137	0.873287	cytoplasm
G5EES7;G5EGA8;Q9GN62	-0.821955	-0.168257	0.653698	-0.10427	-0.252544	0.698523	0.893613	cytoplasm
G5EF60	-0.436588	-0.282973	0.153615	-0.238338	-0.576964	0.37623	0.818975	cytoplasm
G5EFM9	-0.0908534	-0.0641931	0.0266604	-0.0369196	-0.089363	0.89099	0.914632	cytoplasm
G5EFS4;D8FRQ0	-0.0182069	-0.117695	-0.0994882	-0.0940697	-0.227697	0.726933	0.897344	cytoplasm
G5EG14;E5QCI6;E5QCI7	-0.270947	-0.176961	0.0939865	-0.140644	-0.340434	0.601595	0.878554	cytoplasm
G5EGN2	0.185884	0.59131	0.405425	0.604686	1.46382	0.0247686	0.229488	cytoplasm
G5EGS0;G5EGQ3;Q9XWL8	-0.630871	-0.167615	0.463257	-0.113223	-0.274146	0.67416	0.89019	cytoplasm
O01422	-0.680144	-0.201759	0.478385	-0.144893	-0.350853	0.590517	0.876556	cytoplasm
O01427	-1.08059	-0.510354	0.570235	-0.433379	-1.05025	0.10724	0.563233	cytoplasm
O01479;O01479-2	0.250457	-0.0776532	-0.32811	-0.0675193	-0.16346	0.802053	0.906055	cytoplasm
O01498-2;O01498	-0.0692897	-0.100978	-0.0316879	-0.0747871	-0.181021	0.781301	0.9038	cytoplasm
O01504	0.441713	0.351111	-0.0906015	0.351641	0.851504	0.191582	0.697313	cytoplasm
O01513	0.730153	0.229365	-0.500788	0.21541	0.521906	0.423465	0.835853	cytoplasm
O01541	-0.35321	0.21235	0.565561	0.252798	0.611933	0.34799	0.807118	cytoplasm
O01578	-0.218967	0.0330823	0.252049	0.0667892	0.161663	0.804184	0.906281	cytoplasm
O01583	-0.163499	-0.328492	-0.164993	-0.29757	-0.720262	0.269318	0.764068	cytoplasm
O01592;Q86NC6	-0.821465	0.326624	1.14809	0.390587	0.946009	0.146821	0.638401	cytoplasm
O01692	0.312133	0.121126	-0.191007	0.128162	0.310293	0.634158	0.884067	cytoplasm
O01761;O01761-6;O01761-7;O01761-2;O01761-5;O01761-3;O01761-4	0.0319019	-0.106214	-0.138116	-0.0851052	-0.206002	0.752051	0.900431	cytoplasm
O01802	0.353229	0.14315	-0.210079	0.148123	0.358637	0.582301	0.875032	cytoplasm
O01803	-0.394734	-0.413052	-0.0183188	-0.370519	-0.896916	0.168958	0.670151	cytoplasm
O01814	0.242874	-0.865444	-1.10832	-0.854929	-2.06971	0.00150238	0.0229708	cytoplasm
O01839	-0.0408223	-0.10742	-0.0665977	-0.082659	-0.200076	0.758959	0.901248	cytoplasm
O01868	0.380953	0.295695	-0.0852587	0.299275	0.724637	0.26642	0.762112	cytoplasm
O01884	0.295217	-0.0844725	-0.379689	-0.0765863	-0.185419	0.776127	0.903221	cytoplasm
Q86DC4;O01925	0.0894822	0.14264	0.0531578	0.160858	0.389376	0.550395	0.868739	cytoplasm
O01974	0.0160743	-0.0207689	-0.0368431	0.00113501	0.00274733	0.996638	0.922985	cytoplasm
O02056	0.224705	0.247628	0.0229232	0.259055	0.62714	0.336142	0.801668	cytoplasm
O02108;Q336L8	-0.0612923	0.129118	0.190411	0.154907	0.374951	0.56526	0.871748	cytoplasm
O02161	0.243711	-0.129745	-0.373456	-0.119272	-0.288747	0.657882	0.887778	cytoplasm
O02328	0.0772389	-0.0565835	-0.133822	-0.0377512	-0.0913807	0.888544	0.914417	cytoplasm
O02485	-0.665393	-0.891497	-0.226104	-0.835372	-2.02277	0.00192066	0.0275753	cytoplasm
O02495	-0.894216	-0.317536	0.576681	-0.24992	-0.605396	0.353164	0.809405	cytoplasm
O02621	0.435085	-0.220701	-0.655787	-0.219839	-0.532338	0.414258	0.832814	cytoplasm
O02639	0.0978106	0.0290727	-0.0687379	0.0468721	0.11346	0.861858	0.912001	cytoplasm
O02640	-0.135272	-0.0699771	0.0652951	-0.040473	-0.0979639	0.880573	0.913709	cytoplasm
O16000-2;O16000;O16000-3	-0.699729	-0.443182	0.256547	-0.385333	-0.933093	0.152418	0.646992	cytoplasm
O16259	-0.0897693	0.232752	0.322521	0.259971	0.629254	0.334515	0.800896	cytoplasm
O16264-2;O16264	-0.00633393	-0.208767	-0.202433	-0.185738	-0.449582	0.490506	0.855036	cytoplasm
O16368	-0.308477	0.146372	0.454849	0.184573	0.446774	0.493219	0.855718	cytoplasm
O16520	0.149953	-0.00504062	-0.154993	0.0101403	0.0245468	0.96997	0.921034	cytoplasm
O16785	0.0511301	-0.183328	-0.234458	-0.163184	-0.395	0.544652	0.867538	cytoplasm
O16927	0.447249	0.145813	-0.301436	0.146064	0.3537	0.587505	0.876002	cytoplasm
O16999	0.089298	0.440068	0.35077	0.458295	1.10936	0.0888727	0.5166	cytoplasm
O17071-2;O17071	-0.293135	0.0896664	0.382801	0.127098	0.307648	0.637051	0.884532	cytoplasm
O17087;O17087-4;O17087-3;O17087-2	-0.168899	1.19846	1.36736	1.22965	2.97635	5.00226e-06	0.000221747	cytoplasm
O17214;Q8ITZ0	0.0723159	-0.117296	-0.189612	-0.0982165	-0.237743	0.715398	0.895861	cytoplasm
O17570	0.299116	0.146931	-0.152186	0.154621	0.374346	0.565888	0.871872	cytoplasm
O17581	-1.18492	-0.375178	0.809737	-0.292965	-0.710167	0.276087	0.768513	cytoplasm
O17586	-0.237441	0.0721339	0.309575	0.106769	0.258434	0.691847	0.892696	cytoplasm
O17607	-0.0824301	-0.090447	-0.00801688	-0.0635965	-0.153934	0.813369	0.907241	cytoplasm
O17622	-0.0754642	1.20015	1.27561	1.22665	2.96908	5.27471e-06	0.000229365	cytoplasm
O17680	0.540065	-0.287236	-0.827301	-0.291645	-0.706338	0.278684	0.770175	cytoplasm
O17695	-1.04096	-0.575216	0.465747	-0.50023	-1.21214	0.063027	0.431136	cytoplasm
O17732	-0.399226	-0.000144262	0.399082	0.0426147	0.103158	0.874292	0.913143	cytoplasm
O17861	-0.998845	0.104744	1.10359	0.177614	0.430343	0.509255	0.859624	cytoplasm
O17901	0.0755048	-0.195852	-0.271356	-0.176932	-0.428283	0.511285	0.860103	cytoplasm
O17915	-0.414569	-0.236095	0.178474	-0.192565	-0.466149	0.474663	0.850919	cytoplasm
O17953;D3YT81	-0.21661	-0.00374614	0.212864	0.0298424	0.0722335	0.91179	0.916417	cytoplasm
O18023;O18016;O18023-2	-0.482229	-0.62368	-0.141451	-0.576752	-1.39625	0.032245	0.279404	cytoplasm
O18054	0.238987	0.0120243	-0.226963	0.0227342	0.0550374	0.932732	0.91814	cytoplasm
O18158;Q2L6Y4	-0.187894	0.335444	0.523339	0.367591	0.889748	0.172389	0.67458	cytoplasm
O18211	0.0891139	-0.0790196	-0.168134	-0.0607836	-0.147134	0.821471	0.908072	cytoplasm
O18229-2;O18229	-0.344828	-0.101381	0.243447	-0.0613538	-0.148515	0.819825	0.907904	cytoplasm
O18282	-0.281312	-0.881351	-0.600039	-0.844514	-2.04419	0.00171809	0.0254176	cytoplasm
O18650	0.350467	0.104465	-0.246003	0.109576	0.265307	0.684089	0.891611	cytoplasm
O44156	-0.350497	-0.0630887	0.287409	-0.0227767	-0.0551341	0.932614	0.91813	cytoplasm
O44406	-0.668301	0.121643	0.789944	0.177915	0.430804	0.508801	0.859516	cytoplasm
O44408	0.254152	-0.49334	-0.747492	-0.483392	-1.17026	0.0726887	0.466402	cytoplasm
O44441	-0.0180644	-0.00934717	0.00871722	0.014271	0.0345432	0.95775	0.920107	cytoplasm
O44445	-1.02396	-0.0560285	0.967936	0.0181029	0.0438644	0.946364	0.919224	cytoplasm
O44451	0.16259	-0.0676387	-0.230228	-0.0530924	-0.128523	0.843741	0.91028	cytoplasm
O44476;O44476-2	-0.256648	0.136141	0.392789	0.17174	0.415701	0.523772	0.862981	cytoplasm
O44480	0.104915	0.0511749	-0.0537397	0.0686175	0.166099	0.798925	0.905722	cytoplasm
O44502	0.148865	0.00197785	-0.146887	0.0172134	0.0416688	0.949045	0.919434	cytoplasm
O44518	-0.952483	0.00413202	0.956615	0.0746739	0.180909	0.781432	0.903815	cytoplasm
O44568	0.112771	0.0339387	-0.0788324	0.0509868	0.123422	0.849868	0.91087	cytoplasm
O44572	0.0695276	-0.818769	-0.888296	-0.799549	-1.93539	0.00299533	0.0371794	cytoplasm
O44952	-0.0367495	0.0309287	0.0676782	0.0554853	0.134302	0.836812	0.909605	cytoplasm
O44953	0.351093	0.0992008	-0.251892	0.104281	0.252486	0.698588	0.893622	cytoplasm
O45168	-0.75292	-1.14919	-0.396274	-1.08867	-2.63647	5.26722e-05	0.00138462	cytoplasm
O45218	0.488512	-0.192825	-0.681337	-0.194646	-0.471373	0.469727	0.849587	cytoplasm
O45228	-0.481402	0.0689978	0.5504	0.115883	0.280539	0.667013	0.889144	cytoplasm
O45244	-0.547943	-0.0957219	0.452221	-0.0454948	-0.110145	0.865856	0.912371	cytoplasm
O45293	1.41012	-1.17511	-2.58523	-1.22321	-2.9701	5.23589e-06	0.000228297	cytoplasm
O45307;C8JQS2	-0.828794	-0.131589	0.697205	-0.0672589	-0.162905	0.802711	0.906125	cytoplasm
O45319	0.526951	0.0411351	-0.485816	0.0373843	0.0905392	0.889564	0.914507	cytoplasm
O45495	-0.239398	-0.22132	0.0180777	-0.186587	-0.451637	0.488526	0.854534	cytoplasm
O45499	0.351038	0.0201502	-0.330887	0.0252333	0.0610951	0.925348	0.91754	cytoplasm
O45666-3;O45666-2;O45666-4;O45666;E5QCI8	-0.374956	-0.318461	0.0564945	-0.276921	-0.670334	0.303921	0.785158	cytoplasm
O45679	0.607771	0.401139	-0.206631	0.39333	0.95273	0.143972	0.633865	cytoplasm
O45903	-0.162855	0.145334	0.308189	0.176223	0.426544	0.513001	0.860506	cytoplasm
O45924;Q4A1S8;O45930	0.269756	0.264928	-0.00482722	0.274093	0.663575	0.308823	0.787845	cytoplasm
O45946	0.191986	0.176414	-0.015572	0.189484	0.458703	0.481749	0.852789	cytoplasm
O45947-2;O45947	0.293147	0.0288078	-0.264339	0.0367979	0.0890894	0.891321	0.914661	cytoplasm
O45952	-1.35101	0.114551	1.46556	0.205105	0.49744	0.445522	0.842701	cytoplasm
O61199	0.0258525	-0.338111	-0.363963	-0.316698	-0.766582	0.239725	0.742445	cytoplasm
O61219	0.37559	-0.0626744	-0.438265	-0.0588243	-0.142431	0.827087	0.908639	cytoplasm
O61235	-0.242328	-0.358846	-0.116518	-0.323966	-0.784165	0.229116	0.733694	cytoplasm
O61742	-0.39835	0.00663721	0.404988	0.0493522	0.119467	0.854624	0.911322	cytoplasm
O61749	0.316492	-0.0560285	-0.372521	-0.0492107	-0.119144	0.855013	0.911358	cytoplasm
O61820	0.230787	-0.105544	-0.336331	-0.0944223	-0.228586	0.72591	0.897214	cytoplasm
O61931	-1.68347	-0.213752	1.46972	-0.106502	-0.258617	0.69164	0.892668	cytoplasm
O61955-2;O61955-3;O61955	-0.57056	0.707053	1.27761	0.758416	1.8362	0.004861	0.0552247	cytoplasm
O62246	0.340989	-0.0556122	-0.396601	-0.0500245	-0.121118	0.852638	0.911133	cytoplasm
O62250	0.455792	0.004928	-0.450864	0.00475061	0.0115039	0.985924	0.922213	cytoplasm
O62255;O62255-1	-0.456806	0.276433	0.733239	0.322083	0.779705	0.231775	0.735942	cytoplasm
O62301	-0.620117	0.305467	0.925585	0.359319	0.870001	0.182111	0.686506	cytoplasm
O62327	-0.132906	-0.158596	-0.0256897	-0.12921	-0.31275	0.631476	0.883631	cytoplasm
O62388;P49622	0.76815	0.329722	-0.438428	0.313859	0.760498	0.243476	0.745402	cytoplasm
O62431;D3YT95;D3YT96	-0.115832	0.0808659	0.196698	0.109394	0.264784	0.684678	0.891694	cytoplasm
O76360-2;O76360-5;O76360-3;O76360;O76360-6;O76360-4	-0.144177	-0.308477	-0.1643	-0.278526	-0.674165	0.301166	0.783618	cytoplasm
O76365	-0.151209	-0.0192037	0.132006	0.0111006	0.0268687	0.967131	0.920821	cytoplasm
O76512	-0.491699	0.246293	0.737992	0.293695	0.711007	0.27552	0.768147	cytoplasm
O76743	0.228148	0.838512	0.610364	0.849766	2.05718	0.00160493	0.0241541	cytoplasm
P02566	0.104853	0.036881	-0.0679715	0.0543267	0.131506	0.840163	0.909933	cytoplasm
P02567	-0.112233	-0.840363	-0.728129	-0.812015	-1.96546	0.00257538	0.0337534	cytoplasm
P05690	-5.35445	0.212517	5.56697	0.504113	1.26704	0.0519919	0.384689	cytoplasm
P09446	-0.0546401	0.0416695	0.0963097	0.0671245	0.162474	0.803222	0.906179	cytoplasm
P10567	0.126565	-0.166201	-0.292766	-0.149846	-0.362729	0.578005	0.87422	cytoplasm
P10771	-1.73344	-1.6371	0.096341	-1.52734	-3.70961	1.27587e-08	1.56317e-06	cytoplasm
P10984;P10986;P10983;Q6A8K1	-0.180275	-0.0282862	0.151989	0.0034777	0.0084177	0.9897	0.922486	cytoplasm
P11141	0.156981	-0.0353424	-0.192323	-0.0205144	-0.0496599	0.939291	0.918665	cytoplasm
P12456	-0.475396	-0.478713	-0.00331678	-0.432129	-1.04612	0.108627	0.566391	cytoplasm
P12844	0.694298	-0.0571383	-0.751436	-0.0692927	-0.167872	0.796825	0.905497	cytoplasm
P12845	-0.081476	-0.842295	-0.760819	-0.815492	-1.97388	0.00246785	0.0328137	cytoplasm
P17330	-0.19497	-0.361881	-0.166911	-0.329379	-0.797257	0.221436	0.72698	cytoplasm
P17331	-0.790689	0.523359	1.31405	0.585776	1.41868	0.0295724	0.262321	cytoplasm
P19626;P19625	0.0255735	-0.415759	-0.441332	-0.394332	-0.954499	0.143229	0.632664	cytoplasm
Q8MPS2;P19826;Q9BI31	0.390396	-0.37529	-0.765686	-0.372183	-0.901181	0.166941	0.667491	cytoplasm
P19974	0.0530446	-0.423955	-0.476999	-0.403907	-0.977689	0.13376	0.616629	cytoplasm
P20163	0.111461	0.278059	0.166597	0.295173	0.714511	0.27316	0.766612	cytoplasm
P22981	-0.0086303	-0.325386	-0.316756	-0.302242	-0.731582	0.261865	0.758971	cytoplasm
P24890	-0.291368	-0.531469	-0.240101	-0.494126	-1.19606	0.0666027	0.444718	cytoplasm
P24896	-0.243669	-0.46874	-0.225071	-0.433792	-1.05	0.107324	0.563423	cytoplasm
P25807	1.15743	0.613873	-0.543558	0.578462	1.40323	0.0313911	0.274033	cytoplasm
P27420	0.335044	-0.268195	-0.603239	-0.262309	-0.635092	0.330051	0.798744	cytoplasm
P27604	0.351737	-0.225152	-0.576889	-0.220104	-0.532918	0.41375	0.832644	cytoplasm
P27798	0.584631	-0.348006	-0.932636	-0.354653	-0.859008	0.187697	0.692972	cytoplasm
P29691;G3MU53	0.0877334	0.170605	0.0828717	0.18891	0.457281	0.483109	0.853142	cytoplasm
P30625;Q0MQ68;P30625-2	-0.0440443	-0.352759	-0.308714	-0.327836	-0.793524	0.223607	0.728912	cytoplasm
P30627	-0.557582	-0.114634	0.442948	-0.0639224	-0.15476	0.812386	0.907139	cytoplasm
P30628-2;P30628-5;P30628-6;P30628-3;P30628-4;P30628	-0.348912	-0.263876	0.0850365	-0.223643	-0.541358	0.406394	0.830129	cytoplasm
P30629	-0.024887	-0.0764223	-0.0515353	-0.0524615	-0.126983	0.84559	0.910459	cytoplasm
P30632	-0.0863762	0.0698001	0.156176	0.0968487	0.23442	0.719206	0.896355	cytoplasm
P30635	-0.0550568	-0.123931	-0.0688742	-0.0984552	-0.23831	0.714749	0.895776	cytoplasm
P30641	-0.1153	0.914684	1.02998	0.943185	2.28295	0.000463054	0.00904282	cytoplasm
P30642	0.243677	0.0612249	-0.182452	0.0716993	0.173578	0.790078	0.904767	cytoplasm
P31161	-0.414244	-0.144569	0.269675	-0.101055	-0.244628	0.70753	0.894825	cytoplasm
P32744	-0.236095	-0.141433	0.0946618	-0.106866	-0.25867	0.691581	0.892659	cytoplasm
P32756	-0.0672257	-0.606347	-0.539122	-0.580261	-1.40451	0.0312373	0.273057	cytoplasm
P34183-2;P34183	-0.123004	0.193701	0.316705	0.222589	0.53877	0.408641	0.830905	cytoplasm
P34212	-0.193583	-0.0946415	0.0989411	-0.0622093	-0.150577	0.817367	0.907653	cytoplasm
P34213	-0.105946	-0.00144197	0.104504	0.0265894	0.0643589	0.921373	0.917214	cytoplasm
P34254	0.602307	-0.369383	-0.971689	-0.376918	-0.912966	0.161461	0.660042	cytoplasm
P34255	-0.698307	-0.498761	0.199546	-0.440984	-1.06785	0.101481	0.54961	cytoplasm
P34271	-0.63951	0.0744562	0.713966	0.129282	0.313031	0.631169	0.883582	cytoplasm
P34278	-0.65205	-0.912113	-0.260063	-0.856658	-2.07427	0.00146655	0.0225484	cytoplasm
P34286	-0.410015	0.181509	0.591525	0.22481	0.544204	0.403931	0.82927	cytoplasm
P34305	0.428857	-0.0846086	-0.513466	-0.0834334	-0.202031	0.756678	0.90098	cytoplasm
P34308;P34308-4	-0.210638	-0.433173	-0.222535	-0.399884	-0.967918	0.137689	0.623449	cytoplasm
P34328	-0.00288251	-0.729966	-0.727083	-0.70711	-1.71158	0.0086657	0.0943699	cytoplasm
P34329	0.398075	-0.948152	-1.34623	-0.945431	-2.28923	0.000446602	0.00878144	cytoplasm
P34331-2;P34331	-2.03545	0.38304	2.41849	0.507965	1.2355	0.0581143	0.411354	cytoplasm
P34334	0.180348	0.127904	-0.0524441	0.141559	0.342682	0.599197	0.878127	cytoplasm
P34335	-0.580049	0.373365	0.953414	0.425204	1.02947	0.114369	0.578994	cytoplasm
P34339	-0.0247452	0.0612099	0.0859551	0.0851636	0.206139	0.751892	0.900412	cytoplasm
P34345	-0.0489336	-0.562084	-0.51315	-0.536915	-1.2996	0.0462463	0.35737	cytoplasm
P34346	0.387638	0.088807	-0.298831	0.0920521	0.222888	0.732476	0.898041	cytoplasm
P34355	0.0764629	-1.22163	-1.29809	-1.20276	-2.9114	8.00341e-06	0.000295815	cytoplasm
P34378	0.496224	-0.106616	-0.60284	-0.108824	-0.263542	0.686078	0.891892	cytoplasm
P34384	0.689055	0.337284	-0.351771	0.325393	0.788304	0.226668	0.73159	cytoplasm
P34385	-0.00748258	-0.0650208	-0.0575382	-0.0419339	-0.101502	0.876294	0.913325	cytoplasm
P34388	0.645322	-0.350045	-0.995367	-0.35974	-0.871432	0.181393	0.685656	cytoplasm
P34416	0.0586683	0.284985	0.226317	0.30475	0.737673	0.257913	0.756179	cytoplasm
P34426	0.268626	-0.220949	-0.489575	-0.211727	-0.512588	0.43179	0.838506	cytoplasm
P34446	-0.0405418	-0.306262	-0.26572	-0.281515	-0.681407	0.296003	0.780672	cytoplasm
P34453	0.18894	-0.252537	-0.441477	-0.239314	-0.579329	0.374276	0.818202	cytoplasm
P34455;P34455-3;P34455-2	-0.504366	-0.208892	0.295474	-0.160853	-0.389413	0.550356	0.868731	cytoplasm
P34460	0.125132	0.160605	0.0354725	0.177032	0.428538	0.511034	0.860044	cytoplasm
P34466	0.705288	0.101474	-0.603814	0.088768	0.215059	0.741531	0.899161	cytoplasm
P34475	-1.12704	-0.753861	0.373178	-0.674554	-1.63491	0.0121628	0.127594	cytoplasm
P34477	-0.42825	0.0237684	0.452018	0.0679848	0.164575	0.800731	0.905915	cytoplasm
P34496	0.46333	-0.165044	-0.628374	-0.1656	-0.401016	0.538542	0.866236	cytoplasm
P34498	-0.374845	-0.411318	-0.036473	-0.369783	-0.895122	0.169812	0.671264	cytoplasm
P34511	-0.301002	0.356458	0.65746	0.394284	0.954392	0.143274	0.632736	cytoplasm
P34519;Q9BKQ2	-0.301119	0.244565	0.545685	0.282398	0.683563	0.294477	0.779786	cytoplasm
P34525	-0.122474	-0.269033	-0.146559	-0.240172	-0.581329	0.372629	0.817545	cytoplasm
P34529	-0.643672	-0.0216219	0.62205	0.0334124	0.0809024	0.901255	0.915522	cytoplasm
P34540;E9P841	-0.155879	-0.125519	0.0303599	-0.09498	-0.229897	0.724401	0.897022	cytoplasm
P34542	0.353358	0.188332	-0.165026	0.193298	0.468017	0.472895	0.850444	cytoplasm
P34544	-1.25864	-0.123666	1.13497	-0.0377501	-0.0915286	0.888365	0.914401	cytoplasm
P34546	-0.200504	-0.172616	0.0278888	-0.139836	-0.338471	0.603693	0.878924	cytoplasm
P34552-3;P34552;P34552-2;P34552-4	-0.753519	-0.413377	0.340142	-0.352827	-0.854452	0.190049	0.695614	cytoplasm
P34556	-1.55439	-0.0196308	1.53476	0.0811371	0.196923	0.762643	0.901678	cytoplasm
P34559	0.707477	0.223626	-0.483851	0.21081	0.510734	0.433457	0.839028	cytoplasm
P34560	-3.83329	0.937823	4.77112	1.15303	2.84322	1.29753e-05	0.000416684	cytoplasm
P34562;P34562-2	0.276555	-0.136585	-0.41314	-0.127762	-0.309311	0.635231	0.88424	cytoplasm
P34574	-0.344828	-0.0994972	0.245331	-0.0594699	-0.143954	0.825267	0.908456	cytoplasm
P34575	-0.135404	-0.215741	-0.0803372	-0.18623	-0.450765	0.489366	0.854747	cytoplasm
P34604	0.00501486	0.0180743	0.0130594	0.0405335	0.0981126	0.880393	0.913693	cytoplasm
P34607	0.264131	-0.2929	-0.557031	-0.283452	-0.686229	0.292598	0.778685	cytoplasm
P34611	-0.108223	0.20317	0.311393	0.231315	0.559893	0.390516	0.824435	cytoplasm
P34617	0.108627	-0.215368	-0.323995	-0.198112	-0.47956	0.462047	0.847469	cytoplasm
P34623	0.564329	-0.13711	-0.701439	-0.142738	-0.345713	0.59597	0.877548	cytoplasm
P34629	-0.515712	0.216468	0.73218	0.265076	0.641738	0.325014	0.796261	cytoplasm
P34630	-0.387583	-0.283092	0.104491	-0.240918	-0.583187	0.371104	0.816932	cytoplasm
P34642	0.686661	-0.000721167	-0.687382	-0.0124921	-0.0302635	0.96298	0.920507	cytoplasm
P34643	0.713545	-0.328377	-1.04192	-0.341498	-0.827365	0.204479	0.710885	cytoplasm
P34650	-0.601887	-0.198117	0.40377	-0.145181	-0.351511	0.58982	0.876429	cytoplasm
P34652	-0.126973	-0.116232	0.0107412	-0.0871444	-0.210931	0.74632	0.899743	cytoplasm
P34653	-0.708938	-0.091666	0.617272	-0.0333542	-0.0807692	0.901416	0.915536	cytoplasm
P34662	0.232227	0.0801184	-0.152108	0.0911678	0.220707	0.734995	0.898355	cytoplasm
P34666	0.0509208	0.0418032	-0.00911762	0.0619572	0.149972	0.818088	0.907727	cytoplasm
P34669	-0.0332292	-0.27739	-0.244161	-0.25301	-0.612411	0.347614	0.80695	cytoplasm
P34678	0.272977	0.285882	0.012905	0.294885	0.713913	0.273562	0.766874	cytoplasm
P34686	-0.735262	-0.371838	0.363425	-0.312204	-0.756051	0.246243	0.747541	cytoplasm
P34689	0.473931	0.926893	0.452962	0.925804	2.24196	0.000585162	0.0108768	cytoplasm
P34690	-0.602552	-0.419755	0.182797	-0.366785	-0.888059	0.173205	0.675616	cytoplasm
P34693;Q95QH7	-0.263395	-1.09491	-0.831517	-1.05897	-2.56328	8.45274e-05	0.0020649	cytoplasm
P34697-2;P34697	0.573574	1.2065	0.632921	1.2004	2.90744	8.23355e-06	0.000300519	cytoplasm
P34808;P34808-2	-0.620868	0.870519	1.49139	0.924408	2.23823	0.00059767	0.0110547	cytoplasm
P34885;G3MU31	0.210947	-0.630592	-0.841539	-0.618474	-1.49723	0.0216626	0.206658	cytoplasm
P35602;D7SFR1;P35602-2	-0.396488	-0.0378742	0.358614	0.00474734	0.0114919	0.985938	0.922214	cytoplasm
P35603	-0.231187	-0.179129	0.0520578	-0.144808	-0.350509	0.59088	0.876623	cytoplasm
P37806-3;P37806	-0.0172093	0.309127	0.326336	0.332702	0.80531	0.216805	0.722765	cytoplasm
P39055;P39055-2	-0.428678	-0.213627	0.215051	-0.169389	-0.410051	0.529429	0.864247	cytoplasm
P39745-2;P39745	-0.189793	0.210396	0.400189	0.242638	0.587301	0.367738	0.815566	cytoplasm
P41842	0.304469	-0.00934717	-0.313817	-0.00192561	-0.00466206	0.994295	0.922817	cytoplasm
P41847	-0.240009	0.583376	0.823385	0.61814	1.49622	0.0217515	0.207329	cytoplasm
P41932	-0.317304	0.172783	0.490087	0.211428	0.511779	0.432516	0.838734	cytoplasm
P41938	-0.157949	-0.603122	-0.445173	-0.572479	-1.38567	0.0335747	0.287612	cytoplasm
P41942	0.226156	-0.250113	-0.476268	-0.238758	-0.578004	0.37537	0.818635	cytoplasm
P41956	-0.485942	-0.553361	-0.0674185	-0.506247	-1.22557	0.0601633	0.41977	cytoplasm
P41977	-0.0996318	0.104356	0.203988	0.13207	0.319673	0.623944	0.882392	cytoplasm
P41988	0.0354313	0.0694519	0.0340206	0.0903837	0.218779	0.737224	0.898631	cytoplasm
P41992-2;P41992	-0.426962	-0.0322419	0.394721	0.0119099	0.028831	0.964732	0.92064	cytoplasm
P42168	-0.180912	-0.117828	0.0630837	-0.0860321	-0.208239	0.749448	0.90012	cytoplasm
P42170	-2.54664	-0.29337	2.25326	-0.142775	-0.348301	0.593221	0.87705	cytoplasm
P43508	-0.613909	-0.057277	0.556632	-0.00373728	-0.00904881	0.988928	0.922431	cytoplasm
P43509	1.52945	0.858332	-0.671116	0.804239	1.95378	0.00273162	0.0350719	cytoplasm
Q8MQC6;P43510	-0.507516	0.613564	1.12108	0.661761	1.60208	0.0140087	0.144167	cytoplasm
P45894;P45894-2	-0.326652	0.821865	1.14852	0.86098	2.08409	0.00139216	0.0216561	cytoplasm
P45970	-1.49467	0.115676	1.61035	0.213444	0.517923	0.427012	0.836994	cytoplasm
P45971	0.192596	-0.274888	-0.467483	-0.261848	-0.633883	0.330972	0.799192	cytoplasm
P46502	-0.215989	0.208728	0.424717	0.242285	0.58645	0.368433	0.81585	cytoplasm
P46549;P46549-2	-0.611172	-0.75873	-0.147557	-0.705327	-1.70775	0.00881601	0.0958499	cytoplasm
P46550	0.0549017	0.161411	0.106509	0.181365	0.439009	0.500763	0.857582	cytoplasm
P46554	-0.482435	0.0497406	0.532176	0.0966781	0.234046	0.719636	0.896411	cytoplasm
P46557	-0.552869	-0.85583	-0.302961	-0.805356	-1.94981	0.00278671	0.035524	cytoplasm
P46561	-0.106214	-0.221939	-0.115725	-0.193894	-0.469316	0.471668	0.850114	cytoplasm
P46563	-0.668936	0.0273073	0.696243	0.0836103	0.202455	0.756183	0.900921	cytoplasm
P46576	0.0246486	-0.145873	-0.170522	-0.1244	-0.301115	0.644219	0.88567	cytoplasm
P46577	-0.106214	0.184572	0.290786	0.212617	0.514634	0.429954	0.837929	cytoplasm
P46580	0.0421894	0.461879	0.41969	0.482472	1.16785	0.0732795	0.468417	cytoplasm
P46769	0.330356	0.137838	-0.192518	0.14396	0.348548	0.592959	0.877002	cytoplasm
P46822;P46822-3;P46822-2;P46822-4	-0.352307	-0.377624	-0.025317	-0.337221	-0.816288	0.210605	0.716913	cytoplasm
P47207	0.0320936	0.126313	0.0942191	0.147412	0.356819	0.584215	0.875391	cytoplasm
P47208	0.0739095	0.162783	0.0888739	0.181783	0.440024	0.499774	0.85734	cytoplasm
P47209;Q8WQG4	0.139458	0.0650986	-0.0743597	0.0808065	0.195608	0.76418	0.901856	cytoplasm
P47991	0.205696	0.107959	-0.0977377	0.12034	0.291324	0.655027	0.887344	cytoplasm
P48150	0.3574	0.317031	-0.0403688	0.321795	0.779139	0.232114	0.736226	cytoplasm
P48152	0.359583	0.00808729	-0.351495	0.0127412	0.0308495	0.962264	0.920452	cytoplasm
P48154	0.0993553	-0.00417776	-0.103533	0.013544	0.0327851	0.959898	0.920272	cytoplasm
P48156	0.221236	0.114988	-0.106248	0.126589	0.306455	0.638357	0.884741	cytoplasm
P48158	0.246892	0.335171	0.0882795	0.345484	0.836391	0.199585	0.70588	cytoplasm
P48162	0.700896	-0.22848	-0.929376	-0.240966	-0.583784	0.370614	0.816735	cytoplasm
P48166	0.28546	0.154345	-0.131115	0.162722	0.393952	0.545719	0.867763	cytoplasm
P48376	-0.0777899	-0.0560285	0.0217613	-0.0294111	-0.071189	0.91306	0.916523	cytoplasm
P48727	-0.12446	-0.325386	-0.200926	-0.296425	-0.717489	0.271166	0.765298	cytoplasm
P49041	0.320919	0.228081	-0.0928379	0.234676	0.568179	0.38354	0.821811	cytoplasm
P49049	0.0990772	0.123198	0.0241211	0.140934	0.34115	0.60083	0.878418	cytoplasm
P49180	0.183261	0.0914176	-0.0918434	0.104926	0.254003	0.696867	0.893387	cytoplasm
P49181	0.369464	0.420994	0.0515296	0.425151	1.02941	0.114392	0.579045	cytoplasm
P49196	0.380108	0.0801489	-0.299959	0.0837721	0.202838	0.755737	0.900869	cytoplasm
P49197	0.212919	0.173271	-0.0396481	0.185289	0.448557	0.491495	0.855285	cytoplasm
P49391	0.214458	-0.217851	-0.432309	-0.205909	-0.498476	0.444575	0.842419	cytoplasm
P49404	0.282158	-0.280481	-0.562639	-0.271939	-0.658369	0.312634	0.789888	cytoplasm
P49405	0.30668	0.15785	-0.14883	0.16516	0.399866	0.539706	0.866486	cytoplasm
P49632;P0CG71	-0.091666	-0.335712	-0.244046	-0.308398	-0.746469	0.252281	0.752085	cytoplasm
P50093	0.291998	-0.00144197	-0.29344	0.00660585	0.015993	0.980432	0.921811	cytoplasm
P50140	0.431695	-0.0496308	-0.481326	-0.0485981	-0.117679	0.856776	0.911525	cytoplasm
P50305	0.550845	-0.316493	-0.867339	-0.321444	-0.778523	0.232483	0.736535	cytoplasm
P50306;Q86NI3;Q8I7M9;Q95QX7	0.553087	-0.125519	-0.678606	-0.130582	-0.316265	0.627646	0.883005	cytoplasm
P50432-2;P50432	0.341665	0.237592	-0.104073	0.243145	0.588699	0.366599	0.815099	cytoplasm
P50444	0.169664	-0.500904	-0.670568	-0.486713	-1.17821	0.0707663	0.459738	cytoplasm
P50464	-0.0519985	-0.253384	-0.201386	-0.228062	-0.552022	0.397212	0.826882	cytoplasm
P50880;G5EEC0;G5ECE5	0.350339	0.0845785	-0.26576	0.0896967	0.217174	0.739081	0.89886	cytoplasm
P51403	0.137695	0.129844	-0.00785099	0.145641	0.352553	0.588718	0.876226	cytoplasm
P51404	0.154618	0.158606	0.00398815	0.173553	0.420125	0.519363	0.861979	cytoplasm
P51875	-0.681224	-0.505688	0.175537	-0.448768	-1.08667	0.095598	0.534786	cytoplasm
P52009	0.149617	-0.165944	-0.315561	-0.150746	-0.364915	0.575716	0.873783	cytoplasm
P52013	0.426373	-0.273456	-0.69983	-0.272156	-0.659016	0.312158	0.789635	cytoplasm
P52275	-0.318809	-0.106884	0.211924	-0.0681636	-0.164996	0.800232	0.905862	cytoplasm
P52478	0.108534	-0.203765	-0.312299	-0.186504	-0.451462	0.488694	0.854577	cytoplasm
P52554	0.268956	0.208061	-0.0608949	0.217266	0.525996	0.419841	0.83467	cytoplasm
Q86D21;P52709	-0.0760117	0.266351	0.342362	0.292879	0.708907	0.27694	0.769061	cytoplasm
P52713;Q7JMI1	0.296049	0.793282	0.497233	0.801126	1.93957	0.00293344	0.0366974	cytoplasm
P52819	0.190158	0.130744	-0.0594131	0.143906	0.348368	0.59315	0.877037	cytoplasm
P52821	0.236826	0.126014	-0.110813	0.136832	0.331257	0.61143	0.880273	cytoplasm
P52872	0.113895	-0.213627	-0.327522	-0.196636	-0.475988	0.465389	0.848398	cytoplasm
P52899;Q8I111	-0.152638	-0.000721167	0.151917	0.0296549	0.0717789	0.912343	0.916463	cytoplasm
P53013;Q86NF3;Q86NF4	-0.102053	0.204815	0.306868	0.232651	0.563125	0.387786	0.823417	cytoplasm
P53014	0.0694973	-0.195096	-0.264593	-0.175874	-0.425721	0.513814	0.860696	cytoplasm
P53015	-0.947778	-0.861479	0.0862993	-0.791173	-1.91672	0.0032864	0.0393935	cytoplasm
P53489	-0.748633	-0.164014	0.584619	-0.103709	-0.251153	0.700103	0.893827	cytoplasm
P53585	-0.36446	0.242669	0.60713	0.283683	0.686697	0.292269	0.778491	cytoplasm
P53588	0.226679	0.0204136	-0.206265	0.0317416	0.0768424	0.906187	0.915943	cytoplasm
P53589	0.239515	0.308484	0.0689687	0.319167	0.772674	0.236011	0.739447	cytoplasm
P53596	0.0545721	-0.18574	-0.240312	-0.165769	-0.401257	0.538297	0.866184	cytoplasm
P53703	0.663511	0.161395	-0.502116	0.150787	0.365279	0.575335	0.87371	cytoplasm
P53806	-0.185486	-0.600841	-0.415355	-0.568815	-1.37681	0.0347252	0.294565	cytoplasm
P53993	-0.319502	-0.0123541	0.307148	0.0264014	0.0639069	0.921923	0.917259	cytoplasm
P54002	-0.423847	-0.345623	0.0782236	-0.301628	-0.730167	0.262788	0.759614	cytoplasm
P54216	-0.291721	-0.52306	-0.231339	-0.4857	-1.17566	0.0713781	0.461877	cytoplasm
P54412;Q8I4K9;Q2PJ76	-0.0691522	0.0440177	0.11317	0.0702014	0.169921	0.7944	0.905236	cytoplasm
P54688	1.76082	1.79201	0.0311853	1.7263	4.1984	1.20344e-10	2.61652e-08	cytoplasm
P54811	-0.338453	0.000533896	0.338987	0.040241	0.097408	0.881246	0.91377	cytoplasm
P54812	0.138156	0.0613002	-0.0768556	0.0770735	0.186572	0.774773	0.903068	cytoplasm
P54813	0.252071	-0.27453	-0.526601	-0.264477	-0.640283	0.326113	0.796808	cytoplasm
P54815-2;P54815	0.355738	0.0340421	-0.321695	0.0388892	0.0941594	0.885178	0.91412	cytoplasm
P54889;Q9BI69	0.858279	-0.811635	-1.66991	-0.832025	-2.0165	0.001984	0.0282241	cytoplasm
P55163	-0.715103	-0.503959	0.211143	-0.445338	-1.07842	0.0981421	0.541314	cytoplasm
P55216	0.294172	1.5023	1.20813	1.51024	3.65636	2.05157e-08	1.98245e-06	cytoplasm
P55853	-0.42975	-0.242206	0.187544	-0.197914	-0.479104	0.462473	0.847588	cytoplasm
P55954	0.0217311	0.304238	0.282507	0.325858	0.788753	0.226404	0.731361	cytoplasm
P55956	1.2028	0.602153	-0.600651	0.564463	1.36949	0.0356996	0.300348	cytoplasm
P61866;P61866-2	0.195038	0.0158555	-0.179182	0.0287723	0.0696523	0.91493	0.91668	cytoplasm
P83351	-0.342441	-0.245982	0.0964586	-0.206075	-0.498829	0.444252	0.842323	cytoplasm
P90747	0.0812322	-0.0538064	-0.135039	-0.0351746	-0.0851441	0.896106	0.915078	cytoplasm
P90789	0.413115	-0.0618453	-0.47496	-0.0598796	-0.144993	0.824026	0.908331	cytoplasm
P90795	-0.482229	-0.135929	0.3463	-0.0890017	-0.215462	0.741064	0.899104	cytoplasm
P90838	-0.215989	0.387242	0.603231	0.420799	1.01854	0.118266	0.587139	cytoplasm
P90900	-2.19024	0.214006	2.40424	0.346704	0.843969	0.195542	0.701613	cytoplasm
P90901-4;P90901-2;P90901;G5ECT5;P90901-3	-0.372841	-0.45038	-0.0775392	-0.408946	-0.989921	0.128964	0.607962	cytoplasm
P90921	-0.341189	0.178502	0.519691	0.218347	0.528534	0.417602	0.833931	cytoplasm
P90980;P90980-3;P90980-2	-0.41511	0.259029	0.674139	0.302586	0.732481	0.261279	0.758561	cytoplasm
P90993	0.413423	-0.0950467	-0.508469	-0.0930965	-0.225425	0.72955	0.897674	cytoplasm
P90994	-0.455334	0.0473831	0.502717	0.0929597	0.225038	0.729996	0.89773	cytoplasm
P91001	-0.709379	0.0507116	0.76009	0.109046	0.26406	0.685494	0.891809	cytoplasm
P91128;P91128-2	0.386393	0.185163	-0.20123	0.18847	0.456347	0.484003	0.853374	cytoplasm
P91133	-0.242328	0.199272	0.4416	0.234152	0.566768	0.384723	0.822261	cytoplasm
P91134;P91134-2	-0.523261	0.0207502	0.544011	0.0697378	0.168833	0.795687	0.905375	cytoplasm
P91240	0.357012	0.0760522	-0.28096	0.0808352	0.195721	0.764049	0.901841	cytoplasm
P91276	-1.35924	0.807074	2.16631	0.898042	2.17808	0.000836524	0.0142648	cytoplasm
P91302	-0.364012	-0.216858	0.147154	-0.175868	-0.425714	0.513821	0.860697	cytoplasm
P91303	-0.101516	-0.0721744	0.0293412	-0.0443655	-0.107386	0.869186	0.912678	cytoplasm
P91309;P91309-2	-0.0271541	-0.230695	-0.203541	-0.20662	-0.500125	0.44307	0.841968	cytoplasm
P91349	-0.864493	0.199289	1.06378	0.265412	0.642885	0.32415	0.795829	cytoplasm
P91353	0.36125	-0.064607	-0.425857	-0.0600367	-0.145364	0.823584	0.908286	cytoplasm
P91374	0.730297	0.503241	-0.227055	0.489279	1.18545	0.0690538	0.453659	cytoplasm
P91390	0.105504	-0.229957	-0.335461	-0.212544	-0.514494	0.430079	0.837968	cytoplasm
P91416	0.671278	1.25071	0.579436	1.23972	3.00325	4.10587e-06	0.00019445	cytoplasm
P91427	-0.196481	-0.123931	0.0725501	-0.0913533	-0.221119	0.734519	0.898296	cytoplasm
P91430	0.0441367	-0.108625	-0.152762	-0.0881302	-0.213325	0.743542	0.899406	cytoplasm
P91454	0.590875	-0.136716	-0.727592	-0.143677	-0.348006	0.593534	0.877107	cytoplasm
P91455	0.421767	0.0905879	-0.331179	0.0921191	0.223061	0.732276	0.898016	cytoplasm
P91477	-0.268674	-0.0622599	0.206414	-0.0260568	-0.0630715	0.922941	0.917343	cytoplasm
P91478	0.342653	-0.595026	-0.937679	-0.589522	-1.42734	0.0285931	0.255857	cytoplasm
P91913	0.491024	0.36803	-0.122994	0.366083	0.886545	0.173939	0.676542	cytoplasm
P91914	0.268434	0.190833	-0.0776019	0.200064	0.48435	0.457587	0.846211	cytoplasm
P91917;E2JL06	-0.0930192	0.0267194	0.119739	0.0541016	0.130952	0.840828	0.909998	cytoplasm
P91918	0.0207648	0.258304	0.23754	0.279973	0.677686	0.298648	0.782192	cytoplasm
P92199	-0.785425	0.193156	0.978581	0.255309	0.618323	0.342979	0.80485	cytoplasm
P98080	0.0812016	-0.374177	-0.455379	-0.355544	-0.860633	0.186863	0.692023	cytoplasm
Q01630;Q01630-3;Q01630-2	-0.511873	-0.628167	-0.116294	-0.579751	-1.40355	0.0313535	0.273794	cytoplasm
Q02328-2;Q02328	-0.370722	0.100701	0.471423	0.142028	0.343802	0.598003	0.877913	cytoplasm
Q02331-2;Q02331	-0.108223	0.445283	0.553507	0.473429	1.14592	0.078841	0.486666	cytoplasm
Q02335	0.254582	0.0511151	-0.203467	0.0610419	0.147779	0.820702	0.907994	cytoplasm
Q03206;Q03206-2;Q94124	-0.388575	-0.127633	0.260942	-0.0854091	-0.206749	0.751181	0.900327	cytoplasm
Q03565	-0.418568	-0.51167	-0.0931027	-0.46794	-1.13276	0.0823397	0.497518	cytoplasm
Q03577	-0.134484	-0.0302654	0.104218	-0.000801004	-0.00193881	0.997628	0.923055	cytoplasm
Q03598	0.323696	-0.240986	-0.564682	-0.23453	-0.567827	0.383835	0.821923	cytoplasm
Q03600	-0.455649	-0.342441	0.113208	-0.296849	-0.718616	0.270414	0.764799	cytoplasm
Q03604	-1.70079	0.00515964	1.70595	0.113279	0.275095	0.673097	0.890036	cytoplasm
Q04457	-0.0871912	-0.356482	-0.269291	-0.329392	-0.797287	0.221419	0.726964	cytoplasm
Q04833	0.295712	-0.711231	-1.00694	-0.703369	-1.70289	0.00901064	0.0977591	cytoplasm
Q04907	0.614138	0.413461	-0.200677	0.405332	0.981813	0.132128	0.613723	cytoplasm
Q05062	-0.37729	-0.289598	0.0876919	-0.247941	-0.600184	0.357324	0.811206	cytoplasm
Q07085	0.720208	1.41951	0.699299	1.40605	3.40657	1.74625e-07	1.32969e-05	cytoplasm
Q07749	0.0408679	-0.270589	-0.311457	-0.24993	-0.604971	0.353502	0.809553	cytoplasm
Q09216	0.105039	-0.162983	-0.268022	-0.145547	-0.352318	0.588966	0.876272	cytoplasm
Q09236	0.112865	-0.114634	-0.227498	-0.0975902	-0.236233	0.717128	0.896086	cytoplasm
Q09248	-0.191563	-0.0366088	0.154954	-0.00427807	-0.010355	0.987329	0.922315	cytoplasm
Q09261	0.497221	-0.233152	-0.730373	-0.23541	-0.570099	0.381936	0.821196	cytoplasm
Q09289	-0.310805	0.0642385	0.375044	0.102557	0.248248	0.703406	0.894273	cytoplasm
Q09345;Q8IFZ4	-0.66257	-0.378955	0.283615	-0.322972	-0.782042	0.230379	0.734767	cytoplasm
Q6BEV4;Q09349;Q95QB5	-0.167486	0.0183957	0.185882	0.0495175	0.119856	0.854157	0.911277	cytoplasm
Q09373	-0.918386	-0.182311	0.736075	-0.113481	-0.274907	0.673308	0.890067	cytoplasm
Q09407	1.79706	-0.73266	-2.52972	-0.800192	-1.94645	0.00283408	0.0359077	cytoplasm
Q09412	-0.426104	0.169615	0.595719	0.213724	0.517373	0.427503	0.837151	cytoplasm
Q09422	-0.436162	0.0416992	0.477861	0.086313	0.208945	0.748628	0.900021	cytoplasm
Q09438	0.432046	-0.646255	-1.0783	-0.64524	-1.56244	0.0165643	0.166099	cytoplasm
Q09443	-0.645517	-0.375401	0.270116	-0.320274	-0.77549	0.234308	0.738049	cytoplasm
Q09444	0.0578571	-0.0922074	-0.150065	-0.0724018	-0.175255	0.788099	0.904551	cytoplasm
Q09450	0.850715	0.602438	-0.248277	0.582429	1.41155	0.0304005	0.2677	cytoplasm
Q09476-3;Q09476;Q09476-2	-0.0908534	-0.265917	-0.175063	-0.238643	-0.577631	0.375678	0.818758	cytoplasm
Q09490	-0.613815	-0.425244	0.18857	-0.371709	-0.899995	0.1675	0.668232	cytoplasm
Q09501	0.332335	-1.18415	-1.51649	-1.17813	-2.85244	1.21624e-05	0.000398441	cytoplasm
Q09508	-0.277033	-0.49252	-0.215487	-0.455897	-1.10352	0.0905664	0.521313	cytoplasm
Q09509-3;Q09509;Q09509-2	0.389848	-0.654527	-1.04438	-0.651393	-1.57724	0.0155656	0.157663	cytoplasm
Q09510	-0.567351	0.0875341	0.654885	0.138736	0.335892	0.606453	0.879409	cytoplasm
Q09512	-0.364012	0.111617	0.475629	0.152608	0.36941	0.571021	0.872878	cytoplasm
Q09525	-1.3352	-0.597507	0.73769	-0.507747	-1.23137	0.0589585	0.414851	cytoplasm
Q09530	0.0458335	-0.233029	-0.278863	-0.21262	-0.51466	0.42993	0.837921	cytoplasm
Q09533	0.253034	-0.0126402	-0.265674	-0.00263569	-0.00638084	0.992192	0.922666	cytoplasm
Q09543	-0.425674	-0.259423	0.166251	-0.215336	-0.521276	0.424025	0.836034	cytoplasm
Q09544	-0.0302654	-0.0268709	0.00339458	-0.00263995	-0.00639001	0.992181	0.922665	cytoplasm
Q09545	-0.379954	-0.412511	-0.032557	-0.370719	-0.897392	0.168732	0.669855	cytoplasm
Q09568	-0.335026	0.434344	0.76937	0.473879	1.14708	0.0785399	0.48571	cytoplasm
Q09580;Q7JMN1;Q0G842	-0.00028851	0.141001	0.141289	0.163726	0.396303	0.543325	0.867258	cytoplasm
Q09582	0.228638	-0.223917	-0.452555	-0.212687	-0.51489	0.429724	0.837856	cytoplasm
Q09583	-0.0531113	0.107321	0.160433	0.1327	0.321198	0.62229	0.882116	cytoplasm
Q09600	-0.742782	-0.15043	0.592353	-0.0904184	-0.218965	0.737009	0.898605	cytoplasm
Q09629	0.0914023	0.139204	0.0478018	0.157325	0.380825	0.559183	0.870535	cytoplasm
Q09644	0.180005	-0.0786098	-0.258615	-0.0649381	-0.157201	0.809484	0.906837	cytoplasm
Q09652	0.473711	1.54364	1.06992	1.54256	3.73552	1.01026e-08	1.36277e-06	cytoplasm
Q09994	-0.00446544	1.13968	1.14415	1.16262	2.81414	1.58941e-05	0.000476647	cytoplasm
Q09996	-0.163499	0.0716183	0.235117	0.10254	0.248195	0.703466	0.894281	cytoplasm
Q09EE7;Q94392	-0.0536674	-0.30381	-0.250143	-0.278404	-0.673874	0.301374	0.783736	cytoplasm
Q95002;Q86MD4;Q0G819	-0.108223	-0.275245	-0.167022	-0.2471	-0.598098	0.358997	0.81192	cytoplasm
Q10013	-0.293606	-0.355355	-0.0617487	-0.3179	-0.769495	0.237944	0.741016	cytoplasm
Q10033;Q8I4L0;Q10033-2	0.226848	0.0823162	-0.144531	0.0936357	0.22668	0.728103	0.897492	cytoplasm
Q10039	-0.0124972	0.305343	0.31784	0.328681	0.795578	0.222411	0.727851	cytoplasm
Q10129	0.506988	0.34953	-0.157459	0.346781	0.839824	0.197745	0.703954	cytoplasm
Q10457	-0.452806	-0.453544	-0.000737655	-0.408094	-0.987919	0.12974	0.60939	cytoplasm
Q10576	1.1939	-0.77197	-1.96587	-0.809213	-1.96324	0.00260444	0.0340028	cytoplasm
Q10657	-0.283803	-0.192699	0.0911041	-0.155736	-0.376968	0.56317	0.871333	cytoplasm
Q10663;Q8IA71	-0.560128	0.228807	0.788935	0.279646	0.677044	0.299106	0.782452	cytoplasm
Q10664;REV__Q27531	-0.390888	-0.0427844	0.348103	-0.00044414	-0.00107513	0.998684	0.92313	cytoplasm
Q10920	-0.520447	0.0532542	0.573702	0.102101	0.247182	0.704619	0.894436	cytoplasm
Q10925-2;Q10925;Q10925-3	-0.134747	-0.0581086	0.076638	-0.028631	-0.0693006	0.915358	0.916715	cytoplasm
Q10943	0.0202673	-0.0539454	-0.0742127	-0.0322521	-0.0780676	0.904698	0.915817	cytoplasm
Q11067	0.287554	-0.0909889	-0.378543	-0.0827179	-0.200262	0.758742	0.901222	cytoplasm
Q11117	-0.481816	-0.207643	0.274173	-0.160737	-0.389123	0.550654	0.868793	cytoplasm
Q11174	-5.0193	-1.62504	3.39426	-1.35027	-3.37741	2.22141e-07	1.58773e-05	cytoplasm
Q11176;Q11176-2	0.113864	-0.205643	-0.319506	-0.18865	-0.456656	0.483706	0.853297	cytoplasm
Q11182	-0.11929	-0.216362	-0.097072	-0.18766	-0.454227	0.486036	0.853897	cytoplasm
Q11183	-0.203389	0.333843	0.537232	0.366768	0.887758	0.173351	0.6758	cytoplasm
Q11189	0.411848	-0.301119	-0.712967	-0.29909	-0.72422	0.266696	0.762299	cytoplasm
Q11190	-0.615981	-0.295253	0.320728	-0.241609	-0.584993	0.369624	0.816334	cytoplasm
Q17335;Q17335-2	0.165159	0.503691	0.338532	0.518108	1.25421	0.054414	0.395522	cytoplasm
Q17339	0.785403	1.08939	0.303987	1.07266	2.59923	6.71056e-05	0.00170525	cytoplasm
Q17345	-0.546857	0.127951	0.674809	0.178124	0.431245	0.508368	0.859413	cytoplasm
Q17348	-0.580338	-0.0506062	0.529732	0.00124772	0.00302089	0.996303	0.922961	cytoplasm
Q17389	-0.696795	0.179172	0.875967	0.236874	0.573592	0.379025	0.82007	cytoplasm
Q17390;Q17390-3;Q17390-2	-0.366364	0.0325362	0.3989	0.073645	0.178269	0.784543	0.904159	cytoplasm
Q17391	-0.800579	0.251436	1.05201	0.314349	0.761332	0.24296	0.744999	cytoplasm
Q17405	0.404878	0.62391	0.219031	0.626289	1.51649	0.0200308	0.194112	cytoplasm
Q17413	-0.285106	0.262123	0.547229	0.299151	0.724111	0.266768	0.762348	cytoplasm
Q17439	0.585908	0.154618	-0.431289	0.147907	0.358247	0.582712	0.875109	cytoplasm
Q17446	0.135301	-0.48656	-0.621861	-0.470643	-1.13928	0.0805906	0.492151	cytoplasm
Q17533	0.264114	-0.0820213	-0.346135	-0.0725732	-0.175697	0.787576	0.904493	cytoplasm
Q17632	0.140698	0.217508	0.0768093	0.233153	0.564395	0.386716	0.823015	cytoplasm
Q17667	-0.0897693	-0.0427844	0.0469849	-0.0155654	-0.0376757	0.953923	0.919812	cytoplasm
Q17688	-0.0565835	-0.490057	-0.433473	-0.464504	-1.12433	0.0846482	0.504431	cytoplasm
Q17693	0.553278	-0.28558	-0.838858	-0.290653	-0.703951	0.280312	0.771204	cytoplasm
Q17745	0.962913	0.925878	-0.0370348	0.900235	2.18245	0.000816551	0.0140076	cytoplasm
Q17770;A3RMS2	0.683924	-0.38405	-1.06797	-0.395683	-0.95858	0.141526	0.62988	cytoplasm
Q17778	0.332135	1.39775	1.06562	1.40378	3.39878	1.86258e-07	1.39593e-05	cytoplasm
Q17819;G3MU09	-0.292311	-0.0927487	0.199562	-0.0553587	-0.133999	0.837175	0.90964	cytoplasm
Q17820	-0.109294	-0.309525	-0.200232	-0.281326	-0.680942	0.296332	0.780863	cytoplasm
Q17827;E9P871	0.0969	0.0697093	-0.0271908	0.0875543	0.211937	0.745152	0.899602	cytoplasm
Q17828;E9P872	0.0502933	-0.209141	-0.259435	-0.188956	-0.457382	0.483012	0.853117	cytoplasm
Q17850-3;Q17850-2;Q17850;Q17850-5	-0.341758	-0.520045	-0.178287	-0.480172	-1.16231	0.0746533	0.473045	cytoplasm
Q17963	-0.723078	-0.64865	0.0744284	-0.589628	-1.42785	0.0285366	0.255481	cytoplasm
Q17967	0.285935	-0.0915306	-0.377465	-0.0831783	-0.201377	0.757441	0.901069	cytoplasm
Q18006	-0.453333	-0.178492	0.274842	-0.133015	-0.322006	0.621415	0.88197	cytoplasm
Q18014	0.279161	-0.50853	-0.787691	-0.499838	-1.21011	0.063469	0.432851	cytoplasm
Q18026	-0.781318	0.784061	1.56538	0.846007	2.0489	0.00167623	0.0249553	cytoplasm
Q18040;Q8MNV6;Q5TYL8	0.0343967	1.11754	1.08314	1.13852	2.75585	2.37321e-05	0.000676914	cytoplasm
Q18066;Q18066-2	0.400492	-0.026446	-0.426938	-0.0238464	-0.0577409	0.929436	0.917873	cytoplasm
Q18090	0.464465	0.177735	-0.28673	0.177122	0.428919	0.510658	0.859955	cytoplasm
Q18115;Q18115-2	-0.333882	0.0779392	0.411821	0.117417	0.28422	0.662912	0.888535	cytoplasm
Q18164	0.762657	0.453893	-0.308763	0.438306	1.06203	0.103359	0.554143	cytoplasm
Q18217	-0.310107	-0.301119	0.00898806	-0.262836	-0.636214	0.329196	0.798327	cytoplasm
Q18286	-0.571725	-0.102188	0.469538	-0.0507664	-0.122911	0.850482	0.910928	cytoplasm
Q18359	0.365221	0.0466528	-0.318568	0.0510236	0.123541	0.849725	0.910856	cytoplasm
Q18406	-0.347779	-0.0490731	0.298706	-0.00889763	-0.0215378	0.973649	0.921309	cytoplasm
Q18421	0.61772	-0.136848	-0.754568	-0.145157	-0.351607	0.589718	0.87641	cytoplasm
Q18446	-0.637471	-0.266996	0.370475	-0.212273	-0.513979	0.43054	0.838114	cytoplasm
Q18486	0.121926	-0.0867838	-0.20871	-0.0701954	-0.16992	0.794402	0.905236	cytoplasm
Q18493;A4UVJ9	-1.38095	0.330538	1.71149	0.422596	1.02502	0.115943	0.582324	cytoplasm
Q18600	0.373421	0.128267	-0.245154	0.132226	0.320156	0.62342	0.882305	cytoplasm
Q18677	0.391077	0.242772	-0.148305	0.245844	0.595272	0.361273	0.812883	cytoplasm
Q18678	0.124645	0.00184783	-0.122797	0.0182996	0.0442975	0.945836	0.919182	cytoplasm
Q18680-4;Q18680-2;Q18680-3;Q18680	-0.252658	-0.202512	0.0501461	-0.167113	-0.404501	0.535018	0.865474	cytoplasm
Q18685	0.0430364	-0.391768	-0.434804	-0.371218	-0.898557	0.168179	0.669129	cytoplasm
Q18688	-0.173127	0.357992	0.531119	0.389397	0.942526	0.148314	0.640734	cytoplasm
Q18787	-0.366812	0.0387768	0.405589	0.079908	0.19343	0.76673	0.902151	cytoplasm
Q18803	0.145526	-0.329181	-0.474707	-0.313778	-0.759566	0.244054	0.745852	cytoplasm
Q18846;Q18846-2	-0.00460925	-0.0844725	-0.0798633	-0.06153	-0.148935	0.819324	0.907853	cytoplasm
Q18864	0.131645	0.00808729	-0.123558	0.0241876	0.0585505	0.928449	0.917793	cytoplasm
Q18885	0.33368	0.155984	-0.177696	0.161939	0.392079	0.547631	0.868164	cytoplasm
Q18938	0.0612249	0.125353	0.0641276	0.144989	0.350959	0.590405	0.876536	cytoplasm
Q18967	0.197699	-0.00317044	-0.20087	0.00961278	0.0232707	0.97153	0.921151	cytoplasm
Q18973	-0.644133	-0.236462	0.407671	-0.181405	-0.43924	0.500538	0.857527	cytoplasm
Q19020	-0.323082	-0.051024	0.272058	-0.0120888	-0.029262	0.964205	0.9206	cytoplasm
Q19087	0.588422	0.600162	0.0117398	0.593324	1.4371	0.0275226	0.24866	cytoplasm
Q19203	0.219774	-0.702658	-0.922431	-0.690983	-1.67277	0.0103039	0.110244	cytoplasm
Q19262	-0.219215	-0.098689	0.120526	-0.0649697	-0.157259	0.809415	0.90683	cytoplasm
Q19264	0.187231	-0.0762854	-0.263516	-0.0629765	-0.152453	0.815132	0.907423	cytoplasm
Q19266	-0.592923	-0.398241	0.194683	-0.345755	-0.837131	0.199187	0.705466	cytoplasm
Q19286-2;Q19286	-0.601221	-1.10782	-0.506601	-1.05492	-2.55416	8.95812e-05	0.00216407	cytoplasm
Q19289-2;Q19289	-0.66512	-0.0750534	0.590066	-0.018942	-0.0458662	0.943921	0.919032	cytoplasm
Q19311	-0.658646	-0.466027	0.192619	-0.41024	-0.993347	0.127645	0.60551	cytoplasm
Q19317	0.0336729	-0.387473	-0.421146	-0.366453	-0.887019	0.173709	0.676252	cytoplasm
Q19341	-0.96451	-0.0306892	0.93382	0.0404566	0.0980152	0.880511	0.913704	cytoplasm
Q19360	-0.640436	-0.405121	0.235315	-0.350249	-0.848064	0.193382	0.699283	cytoplasm
Q19420-2;Q19420	-0.626766	-0.0126402	0.614126	0.0415452	0.100592	0.877394	0.913424	cytoplasm
Q19564;Q19564-2	0.0495764	0.552876	0.503299	0.573097	1.38722	0.0333765	0.286401	cytoplasm
Q9U3I6;Q19584	-0.340505	-0.0701145	0.270391	-0.0303043	-0.0733551	0.910426	0.916302	cytoplasm
Q19706	0.270713	-0.0771062	-0.347819	-0.0679895	-0.164602	0.800699	0.905911	cytoplasm
Q19713	0.110745	0.174426	0.0636815	0.191576	0.463739	0.47695	0.851527	cytoplasm
Q19722	-0.333538	0.199255	0.532794	0.238716	0.577837	0.375508	0.81869	cytoplasm
Q19724	0.162848	-0.0919367	-0.254785	-0.0774034	-0.187374	0.773831	0.902962	cytoplasm
Q19746	-2.18536	-0.962808	1.22255	-0.830355	-2.02125	0.00193585	0.027732	cytoplasm
Q19749	-0.0894982	-0.00977712	0.079721	0.0174283	0.0421847	0.948415	0.919384	cytoplasm
Q19782	-1.08651	-1.00906	0.0774516	-0.931788	-2.25812	0.000533819	0.0101276	cytoplasm
Q19825;Q65ZK0;A5HU89	0.0345888	0.235467	0.200878	0.256441	0.62073	0.341104	0.803987	cytoplasm
Q19842	-0.656634	-0.273576	0.383058	-0.21789	-0.527593	0.418431	0.834205	cytoplasm
Q19848	-0.809579	-0.245861	0.563718	-0.182495	-0.441997	0.497853	0.856869	cytoplasm
Q19869;Q19869-2;Q19869-3	0.170702	0.0962521	-0.0744503	0.110391	0.26723	0.681924	0.891305	cytoplasm
Q19877	0.416231	0.136839	-0.279392	0.138648	0.335725	0.606632	0.87944	cytoplasm
Q19905	-0.927669	0.436432	1.3641	0.505728	1.22514	0.0602521	0.420129	cytoplasm
Q19906	0.148801	-0.0485152	-0.197316	-0.0332764	-0.0805529	0.901679	0.915559	cytoplasm
Q19952	-0.623867	-0.1995	0.424367	-0.14546	-0.352197	0.589095	0.876295	cytoplasm
Q19954;Q19954-3;Q19954-2	-0.623118	-0.0352016	0.587916	0.0188005	0.045521	0.944342	0.919065	cytoplasm
Q19967	0.48342	0.241066	-0.242354	0.239501	0.579994	0.373729	0.817984	cytoplasm
Q19969	0.162896	0.220681	0.057785	0.235212	0.569389	0.382529	0.821424	cytoplasm
Q19980	0.639714	1.39289	0.75318	1.38348	3.3513	2.75111e-07	1.84044e-05	cytoplasm
Q1NZ26	0.356255	0.0561312	-0.300123	0.0609522	0.147579	0.82094	0.908018	cytoplasm
Q20025	-0.0567222	0.0222731	0.0789954	0.0478326	0.115778	0.859065	0.91174	cytoplasm
Q20060	-1.68302	-0.147176	1.53585	-0.0399491	-0.0970079	0.88173	0.913813	cytoplasm
Q20065	0.916834	-0.772224	-1.68906	-0.795553	-1.92841	0.00310123	0.0379868	cytoplasm
Q20117	-0.141825	0.109437	0.251262	0.13927	0.337098	0.605161	0.879183	cytoplasm
Q20140	-0.387914	-0.281431	0.106483	-0.23924	-0.579126	0.374444	0.818268	cytoplasm
Q20168	0.00544924	-0.116365	-0.121814	-0.0939273	-0.227354	0.727328	0.897394	cytoplasm
Q20228	0.100995	0.0848998	-0.0160947	0.102539	0.248211	0.703448	0.894279	cytoplasm
Q20230	-0.2587	-0.623211	-0.364512	-0.587509	-1.42208	0.0291846	0.259775	cytoplasm
Q20334	1.75487	-0.737514	-2.49238	-0.802927	-1.95268	0.00274678	0.0351969	cytoplasm
Q20363	-4.61259	0.209378	4.82197	0.463719	1.15367	0.0768389	0.480243	cytoplasm
Q20374	-0.430285	-0.504366	-0.0740809	-0.460047	-1.11367	0.0876396	0.51311	cytoplasm
Q20390	-1.51667	-1.08073	0.435945	-0.981852	-2.38266	0.000258008	0.00550671	cytoplasm
Q20412	0.00421883	-0.235727	-0.239946	-0.213228	-0.516124	0.428619	0.837506	cytoplasm
Q20471-2;Q20471-5;Q20471-1;Q20471-4;Q20471	-0.475811	-0.647913	-0.172102	-0.601308	-1.45568	0.0255808	0.235243	cytoplasm
Q20496	-0.910272	-0.141433	0.768839	-0.0730106	-0.176864	0.7862	0.904342	cytoplasm
Q20502	0.401959	1.1291	0.727144	1.13163	2.7401	2.64138e-05	0.000741014	cytoplasm
Q20647	0.0804997	0.213103	0.132603	0.231771	0.561028	0.389555	0.824078	cytoplasm
Q20655;Q95ZT1	-0.0802483	-0.502636	-0.422388	-0.475895	-1.15189	0.0772936	0.481716	cytoplasm
Q20678	-0.227248	-0.437228	-0.20998	-0.403105	-0.975717	0.134546	0.618013	cytoplasm
Q20679	0.447072	-0.678523	-1.12559	-0.678262	-1.64244	0.0117711	0.123995	cytoplasm
Q20719	0.235841	-0.00518438	-0.241025	0.0056835	0.0137592	0.983164	0.922011	cytoplasm
Q20728	-0.55218	-0.133958	0.418222	-0.0835181	-0.202202	0.756479	0.900956	cytoplasm
Q20745;Q20745-2	-0.870897	-0.735522	0.135375	-0.669077	-1.62067	0.0129351	0.134605	cytoplasm
Q20748	0.550655	0.0150826	-0.535573	0.0101415	0.0245621	0.969951	0.921033	cytoplasm
Q20751	0.444419	-0.147697	-0.592117	-0.147304	-0.3567	0.584341	0.875414	cytoplasm
Q20757	-1.60516	2.33228	3.93744	2.4356	5.91246	2.22045e-16	9.65535e-14	cytoplasm
Q20772	-0.320542	0.408723	0.729265	0.44753	1.08329	0.0966349	0.537469	cytoplasm
Q20779	-0.105544	0.236656	0.3422	0.264668	0.640621	0.325858	0.796681	cytoplasm
Q20797	0.299844	0.156579	-0.143266	0.164233	0.397617	0.541989	0.866974	cytoplasm
Q20819	0.308198	-0.421695	-0.729892	-0.41446	-1.00344	0.12382	0.598218	cytoplasm
Q20822	0.233159	-0.0563061	-0.289465	-0.0453035	-0.109675	0.866423	0.912424	cytoplasm
Q20875	-0.292075	-0.226755	0.0653198	-0.189377	-0.458398	0.48204	0.852864	cytoplasm
Q20893	0.200548	0.807149	0.606601	0.81979	1.98456	0.00233738	0.0316362	cytoplasm
Q20898	-0.713344	1.23277	1.94611	1.2913	3.12698	1.62094e-06	9.471e-05	cytoplasm
Q20970;D3YT55	-0.243791	0.237183	0.480974	0.272137	0.658712	0.312382	0.789754	cytoplasm
Q21012	-0.217851	0.04989	0.267741	0.0835409	0.20221	0.756469	0.900955	cytoplasm
Q21018	0.43569	-0.147176	-0.582867	-0.146344	-0.354372	0.586796	0.875871	cytoplasm
Q21065	-1.55169	-1.13514	0.416547	-1.03451	-2.51077	0.000117802	0.00275793	cytoplasm
Q21067;Q21067-2	-0.917852	-1.176	-0.258152	-1.1072	-2.68217	3.89656e-05	0.00105898	cytoplasm
Q21153	-0.348006	-0.321697	0.0263085	-0.28151	-0.681432	0.295985	0.780662	cytoplasm
Q21166	0.279196	0.467593	0.188397	0.476284	1.15309	0.0769878	0.480726	cytoplasm
Q21193	0.334935	0.0279691	-0.306966	0.0338608	0.0819825	0.899943	0.91541	cytoplasm
Q21215	0.0689524	0.199305	0.130353	0.218554	0.52903	0.417165	0.833786	cytoplasm
Q21217	-0.00475305	0.301355	0.306108	0.324305	0.784986	0.228629	0.733278	cytoplasm
Q21253	-0.0363275	-0.154454	-0.118126	-0.129918	-0.314467	0.629604	0.883326	cytoplasm
Q21270	0.176789	-0.431249	-0.608037	-0.417415	-1.01047	0.121212	0.593091	cytoplasm
Q21281	0.602854	0.064495	-0.538359	0.0569326	0.137902	0.832502	0.909179	cytoplasm
Q21307;Q7Z1P1	-1.4488	0.0904035	1.5392	0.185869	0.450936	0.489201	0.854705	cytoplasm
Q21355	0.392648	0.720208	0.327559	0.723201	1.75112	0.00723966	0.0800839	cytoplasm
Q21444	0.134461	-0.0526941	-0.187155	-0.0367353	-0.0889248	0.891521	0.914679	cytoplasm
Q21452	0.212049	-0.534062	-0.746111	-0.521999	-1.26368	0.0526174	0.387524	cytoplasm
Q21554	-0.67726	-0.218099	0.459161	-0.161378	-0.390768	0.54897	0.868443	cytoplasm
Q21691	-1.33725	-1.05825	0.279007	-0.968383	-2.34851	0.000316011	0.00657194	cytoplasm
Q21693	0.198129	-0.32262	-0.52075	-0.309859	-0.750111	0.249974	0.750368	cytoplasm
Q21697	-0.924556	-0.488001	0.436555	-0.418861	-1.0147	0.119661	0.58998	cytoplasm
Q21735	-0.849038	-0.0920721	0.756966	-0.0267249	-0.0647316	0.920919	0.917177	cytoplasm
Q21752	-0.0475384	-0.154324	-0.106786	-0.129226	-0.31279	0.631432	0.883624	cytoplasm
Q21755	-0.232047	-0.247928	-0.0158808	-0.213564	-0.516933	0.427896	0.837276	cytoplasm
Q21770;P91085	-0.520146	0.867463	1.38761	0.916294	2.21832	0.000668617	0.0120317	cytoplasm
Q21773	0.350835	0.564073	0.213238	0.569166	1.37807	0.0345592	0.29357	cytoplasm
Q21776	-1.09882	0.241765	1.34059	0.319656	0.774688	0.234792	0.738448	cytoplasm
Q21795	-0.172872	0.0967457	0.269617	0.128138	0.310155	0.634309	0.884091	cytoplasm
Q21824	-0.313362	-0.391988	-0.0786257	-0.35354	-0.855774	0.189364	0.694849	cytoplasm
Q21898	-0.148609	0.102558	0.251167	0.132732	0.321274	0.622208	0.882102	cytoplasm
Q21920;Q21920-2;Q21920-4	-0.376068	0.202257	0.578325	0.243853	0.590287	0.365308	0.814567	cytoplasm
Q21926	-0.10742	0.00426224	0.111682	0.0323676	0.078345	0.904361	0.915788	cytoplasm
Q21930	0.361305	0.330139	-0.0311665	0.334706	0.810405	0.213911	0.720064	cytoplasm
Q21939	0.538241	-0.161694	-0.699935	-0.166012	-0.402065	0.53748	0.866007	cytoplasm
Q21986	0.118884	0.0831565	-0.0357271	0.0998976	0.241819	0.710737	0.895249	cytoplasm
Q22018	0.519921	-1.15976	-1.67968	-1.16316	-2.81696	1.55856e-05	0.000470686	cytoplasm
Q22021	-0.134089	-0.151209	-0.0171199	-0.121765	-0.294728	0.651261	0.886766	cytoplasm
Q22031	0.0443599	0.0386878	-0.00567202	0.0591713	0.143228	0.826134	0.908543	cytoplasm
Q22036	-0.239765	-0.316841	-0.0770762	-0.28209	-0.682801	0.295016	0.7801	cytoplasm
Q22038	-0.524666	-0.422556	0.10211	-0.373498	-0.90423	0.16551	0.665577	cytoplasm
Q22054	0.0907876	0.216803	0.126016	0.234955	0.568739	0.383072	0.821632	cytoplasm
Q22067;Q17983	0.0694065	-0.543298	-0.612704	-0.524072	-1.26857	0.0517092	0.383399	cytoplasm
Q22099;Q95ZQ3;Q2XN16	-0.106214	0.21419	0.320404	0.242235	0.586323	0.368537	0.815892	cytoplasm
Q22100;Q22106	0.227793	0.379902	0.152108	0.391174	0.946984	0.146405	0.637746	cytoplasm
Q22111;Q22111-2	0.0258672	0.0135818	-0.0122854	0.0349939	0.0847044	0.89664	0.915124	cytoplasm
Q22169	0.69108	0.326715	-0.364365	0.314722	0.762456	0.242265	0.744454	cytoplasm
Q22235;E9P859	0.114316	-0.422771	-0.537088	-0.405801	-0.982306	0.131934	0.613375	cytoplasm
Q22307	-0.467801	-0.0210533	0.446748	0.0251494	0.0608827	0.925607	0.917562	cytoplasm
Q22347	-0.370722	-0.616169	-0.245447	-0.574842	-1.3915	0.0328364	0.283078	cytoplasm
Q22438	0.152837	-0.177089	-0.329925	-0.162053	-0.392285	0.547421	0.86812	cytoplasm
Q22472	0.541639	-0.688225	-1.22986	-0.692714	-1.67769	0.010082	0.108126	cytoplasm
Q22492	-2.00263	-0.413486	1.58914	-0.290209	-0.705745	0.279088	0.770431	cytoplasm
Q22494	0.0427391	-0.0688771	-0.111616	-0.0483123	-0.116943	0.857663	0.911608	cytoplasm
Q22592	-0.310573	-0.186754	0.123819	-0.148447	-0.359328	0.581575	0.874896	cytoplasm
Q22618	-0.330903	-0.537445	-0.206543	-0.498117	-1.20574	0.0644293	0.436541	cytoplasm
Q22647	0.249942	-0.0107798	-0.260722	-0.000620105	-0.00150123	0.998163	0.923093	cytoplasm
Q22670	-0.564525	0.293677	0.858202	0.344737	0.834637	0.200529	0.706859	cytoplasm
Q22706	-0.215741	0.0204868	0.236227	0.0540317	0.130784	0.841029	0.910017	cytoplasm
Q22712-2;Q22712	-0.771801	-0.60027	0.171531	-0.538801	-1.30487	0.0453682	0.352979	cytoplasm
Q22782	-0.174534	0.0222438	0.196778	0.0537195	0.130027	0.841937	0.910105	cytoplasm
Q22799	-0.269871	-0.0668125	0.203058	-0.0305493	-0.0739458	0.909708	0.916241	cytoplasm
Q22866;Q22866-4	0.168366	0.0141353	-0.154231	0.0283916	0.068729	0.916053	0.916773	cytoplasm
Q22943;Q22943-2	0.183277	-0.12499	-0.308267	-0.111482	-0.269875	0.678951	0.890881	cytoplasm
Q22949	0.101707	0.336282	0.234575	0.353886	0.85663	0.188922	0.694353	cytoplasm
Q23125	1.10042	0.530593	-0.569829	0.498045	1.20793	0.0639477	0.434696	cytoplasm
Q23126	-0.143524	-0.270469	-0.126945	-0.240551	-0.582246	0.371876	0.817243	cytoplasm
Q23202	-0.0877344	0.265553	0.353287	0.292669	0.7084	0.277284	0.769282	cytoplasm
Q23237	-0.247198	-0.0687396	0.178459	-0.033615	-0.0813656	0.900692	0.915474	cytoplasm
Q23238	-0.559345	-0.191689	0.367656	-0.140889	-0.341103	0.600881	0.878427	cytoplasm
Q23261	0.781578	0.0057389	-0.775839	-0.0107985	-0.0261662	0.967989	0.920886	cytoplasm
Q23280	-0.359521	-0.0291348	0.330386	0.0116303	0.0281529	0.965561	0.920702	cytoplasm
Q23312	0.128251	-0.0316775	-0.159928	-0.0154068	-0.037295	0.954388	0.919848	cytoplasm
Q23381	-0.465191	-0.107152	0.358039	-0.0610807	-0.147866	0.820598	0.907983	cytoplasm
Q23424	-0.494569	0.229129	0.723698	0.276676	0.669805	0.304303	0.78537	cytoplasm
Q23445	-0.10286	0.0874881	0.190348	0.115364	0.279237	0.668467	0.889359	cytoplasm
Q23449	-0.224781	-0.0839282	0.140853	-0.0499293	-0.120854	0.852956	0.911164	cytoplasm
Q23457	-0.326537	0.523753	0.85029	0.562862	1.36246	0.0366583	0.305946	cytoplasm
Q23500	0.549937	0.17275	-0.377187	0.167845	0.406512	0.532989	0.865031	cytoplasm
Q23529-4;Q23529-2;Q23529-1;Q23529	-0.193078	0.135126	0.328204	0.167533	0.405512	0.533997	0.865251	cytoplasm
Q23536	-0.789103	-0.0713508	0.717752	-0.00901339	-0.0218293	0.973293	0.921283	cytoplasm
Q23551;Q23551-2;Q23551-4;Q23551-3;Q23551-5	-0.0261627	-0.0915306	-0.0653679	-0.0675057	-0.163398	0.802126	0.906063	cytoplasm
Q23571	0.391191	0.448587	0.0573966	0.451654	1.09361	0.0934999	0.529261	cytoplasm
Q23629;F5GUD7	-0.279531	0.518246	0.797777	0.554995	1.34339	0.0393701	0.321306	cytoplasm
Q23651	-0.234379	-0.0932897	0.141089	-0.0588089	-0.142347	0.827186	0.908649	cytoplasm
Q27245	-0.406101	0.29658	0.702682	0.339685	0.822281	0.207274	0.713667	cytoplasm
Q27249	0.351866	-0.77484	-1.12671	-0.769798	-1.86385	0.00425652	0.0492654	cytoplasm
Q27257	-0.4336	-0.245252	0.188348	-0.200767	-0.486011	0.456046	0.845771	cytoplasm
Q27274	-0.072586	0.0846856	0.157272	0.111042	0.268775	0.680187	0.891057	cytoplasm
Q27371	0.670406	0.0830037	-0.587402	0.0720491	0.174541	0.788942	0.904643	cytoplasm
Q27389	0.231295	0.179237	-0.0520579	0.190333	0.460775	0.479771	0.852271	cytoplasm
Q27474;Q27474-2	-1.47778	-0.204892	1.27289	-0.107971	-0.261976	0.687845	0.892139	cytoplasm
Q27487	-0.237564	0.0663669	0.303931	0.101008	0.24449	0.707687	0.894846	cytoplasm
Q27488	-0.316957	0.155116	0.472073	0.193744	0.468974	0.47199	0.850201	cytoplasm
Q27527;Q27527-3;Q27527-2	-0.539333	-0.149259	0.390073	-0.0994647	-0.240806	0.711895	0.895402	cytoplasm
Q27539-2;Q27539	0.0984129	-0.0265876	-0.125	-0.00881854	-0.0213465	0.973883	0.921327	cytoplasm
Q27874	-0.204516	-0.44668	-0.242163	-0.413698	-1.00135	0.124604	0.599735	cytoplasm
Q27888	-0.0597706	-0.122871	-0.0631009	-0.0971589	-0.235172	0.718344	0.896244	cytoplasm
Q2PJ68-2;Q2PJ68	0.247714	-0.442121	-0.689835	-0.431849	-1.04547	0.108847	0.566886	cytoplasm
Q9TZQ3;Q304E5	0.0337467	0.406369	0.372622	0.427385	1.03451	0.112607	0.575206	cytoplasm
Q3T978;Q9XWZ2	-0.776525	-0.16337	0.613155	-0.101664	-0.246213	0.705724	0.894584	cytoplasm
Q4W4Z2	-0.73933	-0.186247	0.553083	-0.126409	-0.306122	0.638723	0.8848	cytoplasm
Q9TXI6;Q5TYK9;Q9TXI7	-0.308827	0.0209551	0.329782	0.0591745	0.143236	0.826124	0.908542	cytoplasm
Q5WRN3	-0.0957219	0.206529	0.30225	0.234046	0.566504	0.384945	0.822345	cytoplasm
Q688C0	0.733939	-0.130536	-0.864475	-0.144681	-0.350542	0.590846	0.876617	cytoplasm
Q86DB5;Q93379	-0.349592	0.104418	0.45401	0.144685	0.350228	0.591178	0.876677	cytoplasm
Q86DC6;Q86DC6-2	0.00663721	-1.23309	-1.23973	-1.21071	-2.93057	6.97399e-06	0.000273228	cytoplasm
Q86GV3;Q965F7	-0.224905	0.0882394	0.313144	0.122244	0.295893	0.649974	0.886568	cytoplasm
Q8I136;Q8I136-2;C6S3M5	-0.124593	-0.218223	-0.0936304	-0.189255	-0.458088	0.482337	0.852942	cytoplasm
Q8I4E1;Q8I4E2;Q9XXG2;D3NQ98	-1.17178	-0.185232	0.986551	-0.103678	-0.251313	0.69992	0.893803	cytoplasm
Q8I7F8-3;Q8I7F8;Q8I7F8-2	-0.0817487	0.140174	0.221922	0.16699	0.404195	0.535326	0.865541	cytoplasm
Q8IA68;G5EFZ1	0.0267781	0.286357	0.259579	0.307723	0.744859	0.253305	0.752839	cytoplasm
Q8STE5	-1.39632	0.155952	1.55228	0.248782	0.603461	0.354705	0.810076	cytoplasm
Q8T3C8	0.610984	0.168982	-0.442002	0.161011	0.390007	0.549749	0.868605	cytoplasm
Q8TA83;Q8TA83-2	0.096684	0.0847774	-0.0119066	0.102633	0.248438	0.70319	0.894244	cytoplasm
Q8WQ99	-0.446044	-0.291368	0.154677	-0.246258	-0.59614	0.360573	0.812588	cytoplasm
Q8WQA4	-0.572599	-0.20201	0.370589	-0.150545	-0.364486	0.576165	0.873869	cytoplasm
Q8WTM6	-0.491904	-0.143132	0.348772	-0.0957192	-0.231726	0.722299	0.896753	cytoplasm
Q93169	0.446246	-0.360083	-0.80633	-0.359781	-0.871222	0.181498	0.68578	cytoplasm
Q93244	0.676895	-0.512176	-1.18907	-0.523457	-1.2681	0.0517947	0.38379	cytoplasm
Q93353	-0.0399806	-0.254594	-0.214613	-0.229875	-0.556412	0.393468	0.825522	cytoplasm
Q93425	0.514223	-0.126048	-0.640271	-0.129159	-0.312798	0.631423	0.883623	cytoplasm
Q93459	-0.549718	-0.0450235	0.504695	0.00529273	0.0128139	0.984321	0.922096	cytoplasm
Q93572	0.208244	0.197004	-0.0112398	0.209258	0.50658	0.437207	0.840188	cytoplasm
Q93573	0.0814458	0.308895	0.227449	0.327516	0.792789	0.224036	0.729291	cytoplasm
Q93714	-0.0366088	-0.164271	-0.127663	-0.139722	-0.338197	0.603986	0.878976	cytoplasm
Q93725	0.0573466	-0.0961269	-0.153474	-0.0762956	-0.18468	0.776997	0.903319	cytoplasm
Q93873	0.0950959	-0.277628	-0.372724	-0.259692	-0.628619	0.335003	0.801128	cytoplasm
Q94125	-1.14091	-0.27011	0.870799	-0.190106	-0.460775	0.479771	0.852271	cytoplasm
Q94218-2;Q94218	-0.38648	0.0418775	0.428357	0.0839964	0.203329	0.755165	0.900801	cytoplasm
Q94261	0.0999119	-0.0472592	-0.147171	-0.0295654	-0.0715671	0.9126	0.916485	cytoplasm
Q94300	-0.0295589	0.191129	0.220688	0.215324	0.521193	0.424098	0.836058	cytoplasm
Q94360	0.245078	-0.195726	-0.440804	-0.185322	-0.448649	0.491407	0.855263	cytoplasm
Q94986;Q95QV3	-0.134089	-0.647453	-0.513363	-0.618008	-1.49587	0.0217818	0.207558	cytoplasm
Q95005	-0.172616	0.0628063	0.235422	0.0941856	0.227974	0.726613	0.897303	cytoplasm
Q95008	-0.205893	-0.0170667	0.188826	0.0159837	0.0386883	0.952686	0.919717	cytoplasm
Q95017	-0.443288	-0.0912598	0.352029	-0.0462881	-0.112054	0.863554	0.912158	cytoplasm
Q95NM6	0.162525	-0.0298416	-0.192367	-0.015292	-0.037018	0.954726	0.919875	cytoplasm
Q95PZ0;C5VUK2	-0.529971	0.0216872	0.551658	0.0710118	0.171919	0.792038	0.90498	cytoplasm
Q95Q11	0.438229	-0.190425	-0.628654	-0.189721	-0.459409	0.481074	0.852613	cytoplasm
Q95Q95-2;Q95Q95	-0.564134	-0.296076	0.268059	-0.245035	-0.593251	0.362905	0.813568	cytoplasm
Q95QA6	-0.0852887	-0.101247	-0.015958	-0.0742526	-0.179727	0.782825	0.903969	cytoplasm
Q95QC4	-0.208767	-0.08882	0.119947	-0.0556253	-0.134641	0.836406	0.909565	cytoplasm
Q95QJ7	-0.495593	-0.0817487	0.413844	-0.0341504	-0.082675	0.899103	0.915337	cytoplasm
Q95QW0-2;Q95QW0	0.0807133	-0.186627	-0.267341	-0.167969	-0.406589	0.532912	0.865014	cytoplasm
Q95XP9	-1.50014	0.53414	2.03428	0.632184	1.53403	0.0186393	0.183097	cytoplasm
Q95XR4	-2.44119	-0.174151	2.26704	-0.0288505	-0.0703336	0.914101	0.91661	cytoplasm
Q95XU6	0.498953	-0.369941	-0.868894	-0.372286	-0.901578	0.166753	0.667241	cytoplasm
Q95XX0	-0.240498	0.210863	0.451361	0.245652	0.594603	0.361813	0.81311	cytoplasm
Q95XX1-2;Q95XX1	-0.616828	-0.329411	0.287417	-0.275724	-0.667595	0.305901	0.786252	cytoplasm
Q95XZ0;Q95XZ0-2;Q95XZ0-3	-0.0625362	0.0614357	0.123972	0.0872871	0.211277	0.745918	0.899694	cytoplasm
Q95Y54;Q8T8B9	-0.109561	0.0516533	0.161214	0.0798662	0.193314	0.766866	0.902166	cytoplasm
Q95Y71	0.516883	-0.0628125	-0.579696	-0.0660577	-0.159979	0.806183	0.906492	cytoplasm
Q95Y90	0.381517	0.0743043	-0.307213	0.0778568	0.188515	0.772491	0.90281	cytoplasm
Q95YF3	-0.854953	1.16159	2.01654	1.22723	2.97257	5.14222e-06	0.000225697	cytoplasm
Q95ZJ1-3;Q95ZJ1-2;Q95ZJ1	0.199024	-0.0805212	-0.279545	-0.0678045	-0.164142	0.801244	0.905969	cytoplasm
Q95ZK7;Q95ZK6	0.364719	1.23654	0.871818	1.24093	3.00461	4.06475e-06	0.000193108	cytoplasm
Q95ZN7;P46548	-0.267955	0.0447021	0.312657	0.080869	0.195746	0.764019	0.901838	cytoplasm
Q95ZQ4-3;Q95ZQ4-2;Q95ZQ4	-0.11703	-0.434134	-0.317104	-0.405546	-0.981614	0.132206	0.613864	cytoplasm
Q960A1	0.00865322	0.227624	0.218971	0.249901	0.604893	0.353564	0.80958	cytoplasm
Q965Q8	-0.410667	0.728287	1.13895	0.771621	1.86789	0.00417414	0.0484358	cytoplasm
Q965S8	0.135	0.0780306	-0.0569692	0.0939624	0.227454	0.727212	0.897379	cytoplasm
Q966C6;Q966C6-2;Q95XE4;Q8MXR8	-0.00848689	0.163413	0.1719	0.186551	0.451549	0.48861	0.854555	cytoplasm
Q966L9	-1.09491	1.43866	2.53357	1.51635	3.67486	1.74078e-08	1.8377e-06	cytoplasm
Q9BKU4	0.498056	-0.057277	-0.555333	-0.0595768	-0.144279	0.824879	0.908417	cytoplasm
Q9BL19;Q9BL19-2	0.333807	0.337959	0.00415164	0.343907	0.832653	0.201601	0.707963	cytoplasm
Q9GS00	-0.736475	-0.308011	0.428464	-0.248317	-0.601339	0.356399	0.810808	cytoplasm
Q9GSX9;Q9GSX9-2	-0.442652	-0.54409	-0.101438	-0.49915	-1.20834	0.0638574	0.434349	cytoplasm
Q9GYF1;REV__Q9GYF1	0.190092	0.0334366	-0.156655	0.0466019	0.112814	0.862638	0.912073	cytoplasm
Q9GYG4	-0.191815	-0.067501	0.124314	-0.0351576	-0.0850984	0.896162	0.915083	cytoplasm
Q9GYH7	1.10011	0.821483	-0.27863	0.78895	1.91347	0.00333974	0.0397876	cytoplasm
Q9GZH2	-0.134089	0.048442	0.182532	0.0778867	0.188523	0.772483	0.902809	cytoplasm
Q9GZH3;Q86DL2	-0.38659	0.339528	0.726118	0.381652	0.92386	0.156517	0.653029	cytoplasm
Q9GZH4	0.116035	-0.243303	-0.359339	-0.226419	-0.548085	0.400587	0.82809	cytoplasm
Q9N2L7	-0.0776532	1.17364	1.2513	1.20026	2.90519	8.36713e-06	0.000303196	cytoplasm
Q9N2V6	-0.799585	0.101598	0.901183	0.164462	0.398314	0.541281	0.866823	cytoplasm
Q9N2W7	0.0892827	-0.333538	-0.422821	-0.315311	-0.763248	0.241775	0.744069	cytoplasm
Q9N358	-0.0201999	0.0488002	0.0690001	0.0725256	0.175549	0.787751	0.904513	cytoplasm
Q9N359	-0.662935	-0.00619029	0.656744	0.0498113	0.120613	0.853246	0.911191	cytoplasm
Q9N3F1	-0.192068	-0.368824	-0.176756	-0.336468	-0.814416	0.211653	0.71792	cytoplasm
Q9N3T2	-1.0432	-0.16954	0.873664	-0.0944426	-0.228851	0.725605	0.897175	cytoplasm
Q9N3X2	-0.0373119	0.155373	0.192685	0.179958	0.435588	0.504106	0.858393	cytoplasm
Q9N408	0.201792	-0.292075	-0.493867	-0.279497	-0.676613	0.299414	0.782628	cytoplasm
Q9N425	-0.615981	-0.0110662	0.604915	0.0425776	0.10309	0.874374	0.913151	cytoplasm
Q9N4A7;Q9N4A7-2	-0.0182069	-0.245861	-0.227654	-0.222235	-0.537923	0.409378	0.831158	cytoplasm
Q9N4D9	-0.28948	-0.481712	-0.192232	-0.444464	-1.07585	0.098946	0.543339	cytoplasm
Q9N4G7	-0.38637	0.272454	0.658824	0.314568	0.761469	0.242875	0.744932	cytoplasm
Q9N4G9	-0.0931545	0.0129994	0.106154	0.0403884	0.0977591	0.880821	0.913732	cytoplasm
Q9N4H4	-1.13659	0.495797	1.63238	0.575583	1.39507	0.0323905	0.280312	cytoplasm
Q9N4I0	-0.607958	-0.229957	0.378001	-0.176716	-0.427867	0.511694	0.860199	cytoplasm
Q9N4I4	0.245899	0.264357	0.0184573	0.274719	0.665074	0.307731	0.787253	cytoplasm
Q9N4J8	0.0252798	0.107819	0.082539	0.12926	0.312881	0.631333	0.883608	cytoplasm
Q9N4K0	-0.312084	-0.260026	0.0520586	-0.221643	-0.536504	0.410615	0.831581	cytoplasm
Q9N4M4	-0.1644	-0.329066	-0.164666	-0.298099	-0.721543	0.268468	0.763497	cytoplasm
Q9N4Z0	-0.247077	-0.268434	-0.0213576	-0.233316	-0.564745	0.386422	0.822904	cytoplasm
Q9N589	-0.253142	-0.482745	-0.229603	-0.447322	-1.08275	0.0967998	0.537893	cytoplasm
Q9N598	0.132404	-0.108625	-0.241029	-0.0925627	-0.224066	0.731117	0.897871	cytoplasm
Q9N599	-0.320427	0.0205599	0.340987	0.0593619	0.143691	0.825581	0.908488	cytoplasm
Q9N5M2	0.214692	0.33712	0.122428	0.34905	0.844997	0.194998	0.70103	cytoplasm
Q9N5Y2	0.173531	0.334444	0.160913	0.34844	0.843492	0.195794	0.701884	cytoplasm
Q9NA26	-0.53655	0.0386434	0.575194	0.0882984	0.213771	0.743024	0.899343	cytoplasm
Q9NAD6-2;Q9NAD6-3;Q9NAD6	-0.240253	-1.05942	-0.819171	-1.02465	-2.48017	0.000142531	0.00324894	cytoplasm
Q9NAH6	-0.067501	-0.119821	-0.0523199	-0.0937202	-0.226848	0.72791	0.897467	cytoplasm
Q9NAN1	-1.02836	-0.356482	0.671875	-0.28213	-0.683624	0.294434	0.779761	cytoplasm
Q9NAP9	0.375871	-0.301705	-0.677576	-0.297869	-0.721226	0.268678	0.763638	cytoplasm
Q9NB31-2;Q9NB31;Q304D8	-0.35321	-0.228357	0.124853	-0.187909	-0.454858	0.48543	0.853742	cytoplasm
Q9NDC9	-0.433066	0.215312	0.648378	0.25977	0.628844	0.33483	0.801046	cytoplasm
Q9NEN6	0.119761	0.201145	0.0813837	0.217842	0.527323	0.418669	0.834284	cytoplasm
Q9NEU3	0.387544	-0.00504062	-0.392584	-0.0017908	-0.00433611	0.994694	0.922846	cytoplasm
Q9TW65	0.218279	-0.774165	-0.992444	-0.762415	-1.8457	0.0046451	0.0531216	cytoplasm
Q9TW67	0.0383619	0.0547669	0.016405	0.0755515	0.182877	0.779117	0.903556	cytoplasm
Q9TXP0	0.11616	0.114004	-0.00215624	0.130882	0.316821	0.627042	0.882905	cytoplasm
Q9TXQ1-2;Q9TXQ1	-0.213129	-0.945982	-0.732853	-0.912568	-2.20887	0.000704961	0.012512	cytoplasm
Q9TY03	-0.330444	-0.425352	-0.0949082	-0.386047	-0.934467	0.151815	0.646086	cytoplasm
Q9TYT3	-0.0391384	-0.273576	-0.234437	-0.248899	-0.60246	0.355504	0.810422	cytoplasm
Q9TZC4	0.064676	-0.129349	-0.194025	-0.109886	-0.265988	0.683322	0.891503	cytoplasm
Q9TZL8;Q95X24	-0.115433	-0.0415234	0.0739095	-0.0130156	-0.0315039	0.961464	0.920391	cytoplasm
Q9U2A8	0.381799	0.3876	0.00580138	0.391139	0.947067	0.14637	0.63769	cytoplasm
Q9U2C4;Q9U2C4-2	0.274337	0.0724221	-0.201915	0.0813568	0.196964	0.762595	0.901672	cytoplasm
Q9U2H9;A3RMU4	0.0991853	0.30818	0.208995	0.32591	0.788911	0.22631	0.73128	cytoplasm
Q9U2M4	0.57381	0.432493	-0.141317	0.42639	1.03274	0.113224	0.57654	cytoplasm
Q9U2Q9	-0.384934	-0.0632268	0.321707	-0.0211855	-0.0512835	0.93731	0.918507	cytoplasm
Q9U332;Q9U332-2	0.292122	0.330501	0.0383796	0.338543	0.819626	0.208745	0.715109	cytoplasm
Q9U3F4;Q9U3F5	0.521929	0.572759	0.0508295	0.56926	1.37865	0.034483	0.293113	cytoplasm
Q9U489-2;Q9U489	-1.62288	1.76754	3.39042	1.87174	4.54401	3.19322e-12	9.25691e-10	cytoplasm
Q9XTI0	-0.248413	0.35986	0.608274	0.395046	0.956216	0.14251	0.631494	cytoplasm
Q9XTQ5-2;Q9XTQ5	-0.696439	0.0674248	0.763864	0.125109	0.302953	0.6422	0.885352	cytoplasm
Q9XTT4	-1.06302	-0.0116388	1.05138	0.0644539	0.15619	0.810685	0.906962	cytoplasm
Q9XTW2	-0.471552	0.273518	0.745069	0.319908	0.774451	0.234935	0.738566	cytoplasm
Q9XUE6-2;Q9XUE6	0.709198	0.0938329	-0.615365	0.0809302	0.196072	0.763638	0.901793	cytoplasm
Q9XUN9	-0.120352	-0.339137	-0.218785	-0.310383	-0.751272	0.249242	0.749818	cytoplasm
Q9XUP3	0.153864	-0.0821576	-0.236021	-0.0671731	-0.162608	0.803064	0.906162	cytoplasm
Q9XV52;O62278	0.748069	-0.356933	-1.105	-0.371787	-0.90082	0.167111	0.667716	cytoplasm
Q9XVE5	-0.0504669	-0.0709388	-0.020472	-0.0456935	-0.110601	0.865306	0.91232	cytoplasm
Q9XVF7	0.455139	0.353745	-0.101394	0.353601	0.856267	0.189109	0.694564	cytoplasm
Q9XVI9	-0.295253	-0.0790196	0.216233	-0.0414819	-0.100409	0.877615	0.913444	cytoplasm
Q9XVJ2	-0.946881	-0.44615	0.50073	-0.37589	-0.910642	0.16253	0.661522	cytoplasm
Q9XVK5	-0.166972	-0.113967	0.0530053	-0.0828712	-0.200588	0.758362	0.901178	cytoplasm
Q9XVP0	0.263438	0.139554	-0.123885	0.149036	0.36081	0.580018	0.874602	cytoplasm
Q9XW12	0.307644	0.0592243	-0.24842	0.0664865	0.160969	0.805008	0.906368	cytoplasm
Q9XW16	-1.3527	0.422211	1.77491	0.512851	1.24382	0.0564437	0.40431	cytoplasm
Q9XW42	-0.264116	0.17878	0.442896	0.214754	0.519818	0.425322	0.836452	cytoplasm
Q9XW79	-0.0137838	-0.347892	-0.334109	-0.324489	-0.78543	0.228365	0.733053	cytoplasm
Q9XWD6-3;Q9XWD6-2;Q9XWD6	-1.2844	0.00212232	1.28652	0.0893318	0.21661	0.739734	0.898941	cytoplasm
Q9XWI6;Q7K785	0.0140188	0.0611798	0.047161	0.0831869	0.201357	0.757464	0.901072	cytoplasm
Q9XWP6	-0.993276	-0.190804	0.802471	-0.118214	-0.286419	0.660467	0.888168	cytoplasm
Q9XWS2	-0.326192	-0.0989585	0.227234	-0.059867	-0.144914	0.824121	0.90834	cytoplasm
Q9XWU2	-0.133564	-0.519844	-0.38628	-0.490426	-1.18706	0.0686762	0.452301	cytoplasm
Q9XWU8	-0.411969	-0.19497	0.216999	-0.151571	-0.366912	0.573628	0.873382	cytoplasm
Q9XWV2	-1.09896	-0.364684	0.734274	-0.286787	-0.695031	0.286451	0.775004	cytoplasm
Q9XWV3	-0.633943	-0.0970714	0.536871	-0.0425256	-0.102967	0.874523	0.913164	cytoplasm
Q9XWW1	-0.211261	0.0212625	0.232524	0.0545825	0.132117	0.839431	0.909861	cytoplasm
Q9XXD4	0.485034	0.0839514	-0.401083	0.0823056	0.199318	0.759844	0.901351	cytoplasm
Q9XXJ0	0.157576	-0.228849	-0.386426	-0.214051	-0.518162	0.426799	0.836926	cytoplasm
Q9XXK1-4;Q9XXK1;Q9XXK1-3;Q9XXK1-2;O45827	-0.0257376	-0.307545	-0.281808	-0.283542	-0.686314	0.292538	0.77865	cytoplasm
Q9XXU9;Q9XXU9-2	0.0106866	-0.139862	-0.150549	-0.117688	-0.284868	0.662192	0.888427	cytoplasm
Q9XZI6-5;Q9XZI6-8;Q9XZI6-4;Q9XZI6-3;Q9XZI6-2;Q9XZI6;Q9XZI6-7;Q9XZI6-9;Q9XZI6-6	-0.400101	-0.340961	0.0591397	-0.298158	-0.721754	0.268327	0.763403	cytoplasm
Q9Y041	-0.555031	0.239498	0.794529	0.290081	0.702303	0.281439	0.771911	cytoplasm
Q9Y0V2	0.120702	0.0260435	-0.0946585	0.0426933	0.103346	0.874065	0.913123	cytoplasm
Q9Y0V6	0.570914	-0.0480967	-0.619011	-0.0540551	-0.130924	0.840861	0.910001	cytoplasm
Q9Y194	0.0828967	0.0158117	-0.067085	0.03436	0.0831722	0.898499	0.915285	cytoplasm
O01504.1	0.441713	0.351111	-0.0906015	0.351641	0.851504	0.191582	0.697313	cytoplasm
O01802.1	0.353229	0.14315	-0.210079	0.148123	0.358637	0.582301	0.875032	cytoplasm
O01869	0.236384	0.131045	-0.10534	0.141885	0.34349	0.598336	0.877973	cytoplasm
O17570.1	0.299116	0.146931	-0.152186	0.154621	0.374346	0.565888	0.871872	cytoplasm
O18240	0.231515	0.0155638	-0.215951	0.0266489	0.0645139	0.921184	0.917199	cytoplasm
O44480.1	0.104915	0.0511749	-0.0537397	0.0686175	0.166099	0.798925	0.905722	cytoplasm
O45226;D3YT71	0.191277	0.0971932	-0.094084	0.110299	0.267012	0.68217	0.89134	cytoplasm
P34662.1	0.232227	0.0801184	-0.152108	0.0911678	0.220707	0.734995	0.898355	cytoplasm
P46769.1	0.330356	0.137838	-0.192518	0.14396	0.348548	0.592959	0.877002	cytoplasm
P47991.1	0.205696	0.107959	-0.0977377	0.12034	0.291324	0.655027	0.887344	cytoplasm
P48150.1	0.3574	0.317031	-0.0403688	0.321795	0.779139	0.232114	0.736226	cytoplasm
P48152.1	0.359583	0.00808729	-0.351495	0.0127412	0.0308495	0.962264	0.920452	cytoplasm
P48158.1	0.246892	0.335171	0.0882795	0.345484	0.836391	0.199585	0.70588	cytoplasm
P48162.1	0.700896	-0.22848	-0.929376	-0.240966	-0.583784	0.370614	0.816735	cytoplasm
P49041.1	0.320919	0.228081	-0.0928379	0.234676	0.568179	0.38354	0.821811	cytoplasm
P49181.1	0.369464	0.420994	0.0515296	0.425151	1.02941	0.114392	0.579045	cytoplasm
P49196.1	0.380108	0.0801489	-0.299959	0.0837721	0.202838	0.755737	0.900869	cytoplasm
P49197.1	0.212919	0.173271	-0.0396481	0.185289	0.448557	0.491495	0.855285	cytoplasm
P49405.1	0.30668	0.15785	-0.14883	0.16516	0.399866	0.539706	0.866486	cytoplasm
P50880;G5EEC0;G5ECE5.1	0.350339	0.0845785	-0.26576	0.0896967	0.217174	0.739081	0.89886	cytoplasm
P51403.1	0.137695	0.129844	-0.00785099	0.145641	0.352553	0.588718	0.876226	cytoplasm
P51404.1	0.154618	0.158606	0.00398815	0.173553	0.420125	0.519363	0.861979	cytoplasm
P52819.1	0.190158	0.130744	-0.0594131	0.143906	0.348368	0.59315	0.877037	cytoplasm
P91913.1	0.491024	0.36803	-0.122994	0.366083	0.886545	0.173939	0.676542	cytoplasm
P91914.1	0.268434	0.190833	-0.0776019	0.200064	0.48435	0.457587	0.846211	cytoplasm
Q19869;Q19869-2;Q19869-3.1	0.170702	0.0962521	-0.0744503	0.110391	0.26723	0.681924	0.891305	cytoplasm
Q19877.1	0.416231	0.136839	-0.279392	0.138648	0.335725	0.606632	0.87944	cytoplasm
Q20206	0.131866	0.21235	0.0804838	0.228439	0.552981	0.396392	0.826586	cytoplasm
Q20228.1	0.100995	0.0848998	-0.0160947	0.102539	0.248211	0.703448	0.894279	cytoplasm
Q20647.1	0.0804997	0.213103	0.132603	0.231771	0.561028	0.389555	0.824078	cytoplasm
Q21930.1	0.361305	0.330139	-0.0311665	0.334706	0.810405	0.213911	0.720064	cytoplasm
Q22054.1	0.0907876	0.216803	0.126016	0.234955	0.568739	0.383072	0.821632	cytoplasm
Q23312.1	0.128251	-0.0316775	-0.159928	-0.0154068	-0.037295	0.954388	0.919848	cytoplasm
Q27389.1	0.231295	0.179237	-0.0520579	0.190333	0.460775	0.479771	0.852271	cytoplasm
Q8WQA8	0.330193	0.26029	-0.069903	0.26642	0.645042	0.32253	0.795013	cytoplasm
Q93572.1	0.208244	0.197004	-0.0112398	0.209258	0.50658	0.437207	0.840188	cytoplasm
Q94300.1	-0.0295589	0.191129	0.220688	0.215324	0.521193	0.424098	0.836058	cytoplasm
Q9BKU5;Q9BKU6	0.259323	-0.0666748	-0.325998	-0.0569861	-0.137961	0.832431	0.909172	cytoplasm
Q9BL19;Q9BL19-2.1	0.333807	0.337959	0.00415164	0.343907	0.832653	0.201601	0.707963	cytoplasm
Q9U1X9	0.38794	0.408838	0.0208976	0.412068	0.997751	0.125966	0.602341	cytoplasm
Q9XVF7.1	0.455139	0.353745	-0.101394	0.353601	0.856267	0.189109	0.694564	cytoplasm
O16368.1	-0.308477	0.146372	0.454849	0.184573	0.446774	0.493219	0.855718	cytoplasm
O17071-2;O17071.1	-0.293135	0.0896664	0.382801	0.127098	0.307648	0.637051	0.884532	cytoplasm
O17586.1	-0.237441	0.0721339	0.309575	0.106769	0.258434	0.691847	0.892696	cytoplasm
O44156.1	-0.350497	-0.0630887	0.287409	-0.0227767	-0.0551341	0.932614	0.91813	cytoplasm
O61742.1	-0.39835	0.00663721	0.404988	0.0493522	0.119467	0.854624	0.911322	cytoplasm
O61792	-0.138683	0.160782	0.299466	0.190457	0.460997	0.47956	0.852216	cytoplasm
O62102	-0.323774	0.0220387	0.345812	0.0610087	0.147677	0.820823	0.908006	cytoplasm
O76371	-0.231924	0.127589	0.359513	0.161946	0.391992	0.547719	0.868182	cytoplasm
O76577	-0.478506	0.0156221	0.494128	0.0623623	0.150971	0.816897	0.907605	cytoplasm
P34286.1	-0.410015	0.181509	0.591525	0.22481	0.544204	0.403931	0.82927	cytoplasm
P46502.1	-0.215989	0.208728	0.424717	0.242285	0.58645	0.368433	0.81585	cytoplasm
P90868	-0.509037	0.00974216	0.518779	0.0580155	0.140452	0.829452	0.908876	cytoplasm
P91477.1	-0.268674	-0.0622599	0.206414	-0.0260568	-0.0630715	0.922941	0.917343	cytoplasm
Q04908	-0.301002	0.0876107	0.388613	0.125437	0.303629	0.641457	0.885234	cytoplasm
Q09583.1	-0.0531113	0.107321	0.160433	0.1327	0.321198	0.62229	0.882116	cytoplasm
Q18115;Q18115-2.1	-0.333882	0.0779392	0.411821	0.117417	0.28422	0.662912	0.888535	cytoplasm
Q18787.1	-0.366812	0.0387768	0.405589	0.079908	0.19343	0.76673	0.902151	cytoplasm
Q19324	-0.299127	0.0328314	0.331959	0.0705637	0.170804	0.793356	0.905123	cytoplasm
Q20585	-0.228111	0.184293	0.412404	0.21846	0.528782	0.417383	0.833858	cytoplasm
Q22253	-0.307778	0.0760978	0.383876	0.114265	0.276586	0.671429	0.889793	cytoplasm
Q23237.1	-0.247198	-0.0687396	0.178459	-0.033615	-0.0813656	0.900692	0.915474	cytoplasm
Q23449.1	-0.224781	-0.0839282	0.140853	-0.0499293	-0.120854	0.852956	0.911164	cytoplasm
Q27488.1	-0.316957	0.155116	0.472073	0.193744	0.468974	0.47199	0.850201	cytoplasm
Q95005.1	-0.172616	0.0628063	0.235422	0.0941856	0.227974	0.726613	0.897303	cytoplasm
Q95008.1	-0.205893	-0.0170667	0.188826	0.0159837	0.0386883	0.952686	0.919717	cytoplasm
Q966I8	-0.132774	0.109654	0.242429	0.139033	0.336526	0.605774	0.87929	cytoplasm
Q9GZH5	-0.28948	0.173075	0.462556	0.210323	0.509099	0.43493	0.839485	cytoplasm
Q9N599.1	-0.320427	0.0205599	0.340987	0.0593619	0.143691	0.825581	0.908488	cytoplasm
Q9XTT9	-0.225768	0.0885769	0.314345	0.122625	0.296815	0.648957	0.88641	cytoplasm
Q9XUV0	-0.320196	-0.0333701	0.286826	0.00542019	0.0131201	0.983946	0.922069	cytoplasm
B0M0L8	-3.74233	0.349916	4.09225	0.560555	1.38099	0.0341786	0.291279	cytoplasm
P02513	-1.69595	1.07926	2.77521	1.18714	2.88287	9.8093e-06	0.000341237	cytoplasm
Q20363.1	-4.61259	0.209378	4.82197	0.463719	1.15367	0.0768389	0.480243	cytoplasm
Q7JP52;Q20660	-0.944034	-1.08474	-0.140711	-1.01463	-2.45805	0.000163375	0.00364316	cytoplasm
Q9N350	-0.705314	-0.0622599	0.643055	-0.00413009	-0.0100012	0.987762	0.922346	cytoplasm
C1P641;Q21313;C1P640;G5EEV6	-0.205893	-0.222805	-0.0169116	-0.0416228	-0.0448681	0.927437	0.776427	extracellular
G5EC21	2.44473	-1.40043	-3.84516	-1.05774	-1.16848	0.0177063	0.0638826	extracellular
O01454	-0.340619	-1.48723	-1.14661	-1.31426	-1.41601	0.00405131	0.0186032	extracellular
O01530	0.952015	0.0993708	-0.852644	0.351106	0.381225	0.439057	0.621794	extracellular
O17271	-1.01164	-0.567935	0.443704	-0.435849	-0.468897	0.341229	0.560969	extracellular
O17861	-0.998845	0.104744	1.10359	0.237609	0.25563	0.603857	0.693361	extracellular
O45941	-7.4099	-0.3421	7.0678	-0.599873	-0.696804	0.157265	0.370627	extracellular
O45944	-0.803227	-0.196481	0.606746	-0.0516961	-0.0556316	0.910096	0.773134	extracellular
O62053	-4.3517	-1.64136	2.71034	-1.71279	-1.87649	0.000139646	0.0011756	extracellular
O62146	-0.101247	-1.20783	-1.10658	-1.02027	-1.10031	0.025527	0.0872469	extracellular
O76840;O76840-2;O76840-3	-0.312665	-0.228357	0.0843082	-0.053681	-0.057843	0.906538	0.772446	extracellular
P05690	-5.35445	0.212517	5.56697	0.079987	0.088892	0.856817	0.762379	extracellular
P06125	-5.29745	1.62669	6.92414	1.49763	1.66282	0.000737924	0.00465914	extracellular
P17140;P17140-2	-0.220454	-0.327227	-0.106774	-0.146933	-0.15838	0.747854	0.736867	extracellular
P18947	-5.76094	2.1906	7.95154	2.0333	2.27571	3.85409e-06	6.48911e-05	extracellular
P18948-2;P18948;P18948-3	-5.7476	-0.0284277	5.71917	-0.184914	-0.206908	0.674508	0.71637	extracellular
P25807	1.15743	0.613873	-0.543558	0.878125	0.9552	0.0525249	0.164356	extracellular
P34382;G1K0V6	-0.515309	-0.32008	0.195228	-0.157752	-0.169872	0.730248	0.732222	extracellular
P34383	-0.867264	0.450163	1.31743	0.591046	0.635975	0.196751	0.424209	extracellular
Q7JMS9;P34499	-1.32054	-0.090447	1.2301	0.0228169	0.0245443	0.960267	0.782408	extracellular
P34500	-3.9297	-1.10138	2.82832	-1.1471	-1.25081	0.0111228	0.0432386	extracellular
P34504-2;P34504-1;P34504	0.524044	-1.55459	-2.07863	-1.32893	-1.43821	0.00350948	0.0166976	extracellular
P34714	1.21317	-0.455965	-1.66913	-0.188317	-0.204954	0.677408	0.717241	extracellular
P36573	-0.202888	-0.534062	-0.331174	-0.352697	-0.380201	0.440287	0.622452	extracellular
P43508	-0.613909	-0.057277	0.556632	0.0990436	0.106626	0.828659	0.756272	extracellular
P43509	1.52945	0.858332	-0.671116	1.14525	1.25045	0.0111458	0.0433063	extracellular
Q8MQC6;P43510	-0.507516	0.613564	1.12108	0.776368	0.836036	0.0897089	0.251451	extracellular
P55155	-3.42854	2.80844	6.23698	2.79326	3.03162	7.58446e-10	1.91548e-08	extracellular
P55955	-0.793105	-0.408386	0.384719	-0.262984	-0.283009	0.565674	0.679301	extracellular
P55956	1.2028	0.602153	-0.600651	0.86917	0.945863	0.0548763	0.170459	extracellular
P83388	0.0405414	-0.192825	-0.233367	0.00337213	0.00363906	0.994107	0.788246	extracellular
P90850	-0.246591	-0.381173	-0.134582	-0.202471	-0.218222	0.657813	0.71125	extracellular
Q03575	-1.68028	-0.556209	1.12407	-0.464864	-0.500218	0.309957	0.537175	extracellular
Q04457	-0.0871912	-0.356482	-0.269291	-0.168067	-0.181262	0.712936	0.727492	extracellular
Q06561;Q06561-2;Q06561-4;Q06561-5;G5EEI5;Q06561-3;G1K109	-0.738119	-0.876095	-0.137975	-0.727342	-0.782807	0.112084	0.295628	extracellular
Q07085	0.720208	1.41951	0.699299	1.65712	1.79592	0.000267141	0.00192764	extracellular
Q09165;Q8MQ08	-0.332966	-0.406537	-0.073571	-0.233098	-0.251152	0.61021	0.695582	extracellular
Q10462	-0.32262	0.405757	0.728378	0.579827	0.62476	0.204763	0.433986	extracellular
Q11174	-5.0193	-1.62504	3.39426	-1.73715	-1.92041	9.70184e-05	0.000968808	extracellular
Q17688	-0.0565835	-0.490057	-0.433473	-0.299777	-0.323357	0.511611	0.657034	extracellular
Q18143	-4.61324	0.524272	5.13751	0.436905	0.480247	0.329672	0.552466	extracellular
Q18594	-4.05111	-0.0672257	3.98389	-0.120341	-0.13139	0.78971	0.747289	extracellular
Q18823	-0.327227	-0.388465	-0.0612376	-0.214676	-0.231309	0.638715	0.705162	extracellular
Q19087	0.588422	0.600162	0.0117398	0.829743	0.898373	0.0682333	0.203506	extracellular
Q1ENI8	0.989908	0.213872	-0.776036	0.467916	0.50822	0.302281	0.530935	extracellular
Q20223	-1.80054	-0.658554	1.14198	-0.574537	-0.618366	0.209435	0.439536	extracellular
Q20224	-2.02687	-0.253505	1.77337	-0.183279	-0.19737	0.688707	0.720583	extracellular
Q21059	-3.25453	-1.82912	1.42541	-1.8337	-1.98742	5.48498e-05	0.000671372	extracellular
Q21109	-1.66953	-0.935233	0.734292	-0.843234	-0.907347	0.0655221	0.197013	extracellular
Q21265	-1.33931	-0.162081	1.17723	-0.0499606	-0.0537431	0.913135	0.773718	extracellular
Q21281	0.602854	0.064495	-0.538359	0.294955	0.319385	0.516812	0.65931	extracellular
Q21432;Q21432-2	-1.89685	0.67595	2.5728	0.754098	0.811797	0.0994069	0.271261	extracellular
Q22285	-1.10414	-0.429	0.675135	-0.30255	-0.325468	0.50886	0.655818	extracellular
Q22288	-2.85282	-0.237808	2.61501	-0.217909	-0.235529	0.632605	0.703159	extracellular
Q23307	0.0265136	-0.067088	-0.0936016	0.128255	0.138398	0.778779	0.744648	extracellular
Q27GU2;Q20222	-0.364012	-0.0359054	0.328107	0.135642	0.146132	0.766764	0.74168	extracellular
Q86S40	-0.971663	-0.313942	0.657721	-0.179421	-0.193033	0.695201	0.722469	extracellular
Q93243-2;Q93243	-1.87417	-0.206393	1.66777	-0.126863	-0.136562	0.781638	0.745344	extracellular
Q95XP4	-2.06185	-1.54681	0.515037	-1.47871	-1.59257	0.00122715	0.00688715	extracellular
Q9BL07	-0.0100637	-0.651867	-0.641803	-0.458753	-0.494945	0.315085	0.541252	extracellular
Q9N3B0	0.182475	-0.0179219	-0.200397	0.186924	0.20187	0.681994	0.718607	extracellular
Q9N4J2	-3.65478	3.08167	6.73645	3.05271	3.31978	1.60261e-11	8.09489e-10	extracellular
Q9XTW2	-0.471552	0.273518	0.745069	0.438512	0.472264	0.337774	0.558461	extracellular
Q9XXA7	-0.0703893	-0.0560285	0.0143608	0.13341	0.143895	0.770234	0.742545	extracellular
A8WHT1	-0.105812	-0.288299	-0.182487	-0.205722	-0.674343	0.380321	0.900619	mitochondrion
E1B6R3;P34445	0.342762	0.0116316	-0.331131	-0.0124249	-0.0407421	0.957728	0.95802	mitochondrion
E5QCF6;P34558;E5QCF8;E5QCF7	-0.0684645	-0.0861044	-0.0176399	-0.0124053	-0.0406557	0.957818	0.958024	mitochondrion
P40614;G5ECU3	-0.174534	-0.0468403	0.127694	0.0520734	0.170774	0.824179	0.951547	mitochondrion
O01513	0.730153	0.229365	-0.500788	0.11322	0.373172	0.62733	0.937297	mitochondrion
O01578	-0.218967	0.0330823	0.252049	0.142558	0.467698	0.542879	0.928242	mitochondrion
O01884	0.295217	-0.0844725	-0.379689	-0.0972266	-0.31871	0.67841	0.941743	mitochondrion
O02161	0.243711	-0.129745	-0.373456	-0.130255	-0.426862	0.578664	0.93238	mitochondrion
O02640	-0.135272	-0.0699771	0.0652951	0.0196033	0.0642702	0.933363	0.956971	mitochondrion
O16264-2;O16264	-0.00633393	-0.208767	-0.202433	-0.149837	-0.49094	0.523017	0.92572	mitochondrion
O17214;Q8ITZ0	0.0723159	-0.117296	-0.189612	-0.0770629	-0.25246	0.742575	0.946507	mitochondrion
O17732	-0.399226	-0.000144262	0.399082	0.152182	0.500354	0.515079	0.924661	mitochondrion
O17953;D3YT81	-0.21661	-0.00374614	0.212864	0.10517	0.345027	0.653523	0.939658	mitochondrion
O44441	-0.0180644	-0.00934717	0.00871722	0.0523709	0.171599	0.823344	0.9515	mitochondrion
O44451	0.16259	-0.0676387	-0.230228	-0.0488651	-0.160094	0.835011	0.952146	mitochondrion
O44476;O44476-2	-0.256648	0.136141	0.392789	0.254574	0.835505	0.277049	0.868448	mitochondrion
O44568	0.112771	0.0339387	-0.0788324	0.064555	0.211484	0.783212	0.949142	mitochondrion
O44952	-0.0367495	0.0309287	0.0676782	0.0970886	0.318142	0.67895	0.941786	mitochondrion
O45228	-0.481402	0.0689978	0.5504	0.240859	0.792952	0.302254	0.878081	mitochondrion
O45319	0.526951	0.0411351	-0.485816	-0.0267062	-0.0877362	0.909125	0.955875	mitochondrion
O45903	-0.162855	0.145334	0.308189	0.241471	0.791831	0.302938	0.878322	mitochondrion
O45924;Q4A1S8;O45930	0.269756	0.264928	-0.00482722	0.258227	0.846349	0.270862	0.865846	mitochondrion
O61199	0.0258525	-0.338111	-0.363963	-0.286832	-0.939728	0.221494	0.840708	mitochondrion
O61235	-0.242328	-0.358846	-0.116518	-0.243817	-0.800082	0.297927	0.876529	mitochondrion
O62246	0.340989	-0.0556122	-0.396601	-0.0792471	-0.259853	0.735316	0.946008	mitochondrion
O62250	0.455792	0.004928	-0.450864	-0.0459975	-0.150985	0.844275	0.952646	mitochondrion
O62431;D3YT95;D3YT96	-0.115832	0.0808659	0.196698	0.165825	0.543596	0.479439	0.919511	mitochondrion
P11141	0.156981	-0.0353424	-0.192323	-0.0152355	-0.0499148	0.948223	0.957617	mitochondrion
P19974	0.0530446	-0.423955	-0.476999	-0.37914	-1.2421	0.106108	0.716581	mitochondrion
P24890	-0.291368	-0.531469	-0.240101	-0.404782	-1.32899	0.0838125	0.666344	mitochondrion
P24896	-0.243669	-0.46874	-0.225071	-0.353392	-1.15967	0.131376	0.757895	mitochondrion
P31161	-0.414244	-0.144569	0.269675	0.0113281	0.0372535	0.961345	0.958171	mitochondrion
P34183-2;P34183	-0.123004	0.193701	0.316705	0.280365	0.919113	0.231796	0.846703	mitochondrion
P34255	-0.698307	-0.498761	0.199546	-0.275338	-0.91052	0.236189	0.849124	mitochondrion
P34346	0.387638	0.088807	-0.298831	0.0540828	0.177406	0.81747	0.951169	mitochondrion
P34378	0.496224	-0.106616	-0.60284	-0.167153	-0.548927	0.475139	0.918842	mitochondrion
P34385	-0.00748258	-0.0650208	-0.0575382	-0.00581816	-0.0190632	0.980214	0.958943	mitochondrion
P34388	0.645322	-0.350045	-0.995367	-0.446025	-1.46787	0.0561769	0.572392	mitochondrion
P34455;P34455-3;P34455-2	-0.504366	-0.208892	0.295474	-0.0315716	-0.103981	0.892393	0.955085	mitochondrion
P34496	0.46333	-0.165044	-0.628374	-0.217761	-0.714851	0.352369	0.893575	mitochondrion
P34511	-0.301002	0.356458	0.65746	0.485435	1.59397	0.0381059	0.475889	mitochondrion
P34519;Q9BKQ2	-0.301119	0.244565	0.545685	0.37357	1.22665	0.110523	0.724788	mitochondrion
P34559	0.707477	0.223626	-0.483851	0.112871	0.371864	0.628538	0.93741	mitochondrion
P34575	-0.135404	-0.215741	-0.0803372	-0.126129	-0.41352	0.590591	0.933655	mitochondrion
P34617	0.108627	-0.215368	-0.323995	-0.183767	-0.602024	0.433498	0.911734	mitochondrion
P34666	0.0509208	0.0418032	-0.00911762	0.0871223	0.285421	0.710395	0.944219	mitochondrion
P34697-2;P34697	0.573574	1.2065	0.632921	1.12757	3.70671	1.4188e-06	7.48911e-05	mitochondrion
P41847	-0.240009	0.583376	0.823385	0.697854	2.28995	0.0028903	0.0792329	mitochondrion
P41938	-0.157949	-0.603122	-0.445173	-0.508151	-1.66626	0.0301762	0.41828	mitochondrion
P41956	-0.485942	-0.553361	-0.0674185	-0.38042	-1.25251	0.10321	0.710924	mitochondrion
P41977	-0.0996318	0.104356	0.203988	0.185464	0.607917	0.429011	0.910893	mitochondrion
P46561	-0.106214	-0.221939	-0.115725	-0.139266	-0.456506	0.552577	0.929413	mitochondrion
P46576	0.0246486	-0.145873	-0.170522	-0.0943086	-0.308977	0.687705	0.942485	mitochondrion
P48376	-0.0777899	-0.0560285	0.0217613	0.0198873	0.0651791	0.932423	0.95693	mitochondrion
P49391	0.214458	-0.217851	-0.432309	-0.211407	-0.692726	0.367471	0.8975	mitochondrion
P49404	0.282158	-0.280481	-0.562639	-0.290131	-0.950981	0.216011	0.837323	mitochondrion
P50093	0.291998	-0.00144197	-0.29344	-0.013431	-0.0440261	0.954325	0.957877	mitochondrion
P50140	0.431695	-0.0496308	-0.481326	-0.0948282	-0.311191	0.685586	0.942317	mitochondrion
P50432-2;P50432	0.341665	0.237592	-0.104073	0.213796	0.701045	0.361746	0.896047	mitochondrion
P52009	0.149617	-0.165944	-0.315561	-0.144087	-0.472052	0.53913	0.927779	mitochondrion
P52713;Q7JMI1	0.296049	0.793282	0.497233	0.78033	2.55794	0.000875263	0.0308004	mitochondrion
P52899;Q8I111	-0.152638	-0.000721167	0.151917	0.0929873	0.3049	0.691612	0.942791	mitochondrion
P53588	0.226679	0.0204136	-0.206265	0.0239521	0.0784884	0.918668	0.956313	mitochondrion
P53589	0.239515	0.308484	0.0689687	0.308971	1.01252	0.187751	0.81731	mitochondrion
P53596	0.0545721	-0.18574	-0.240312	-0.141289	-0.462873	0.54705	0.92875	mitochondrion
P53703	0.663511	0.161395	-0.502116	0.0610912	0.201113	0.793596	0.949774	mitochondrion
P54688	1.76082	1.79201	0.0311853	1.43085	4.89446	1.92039e-10	4.0547e-08	mitochondrion
P54813	0.252071	-0.27453	-0.526601	-0.277028	-0.907889	0.237546	0.849856	mitochondrion
P54815-2;P54815	0.355738	0.0340421	-0.321695	0.0069012	0.0226317	0.976511	0.958794	mitochondrion
P54889;Q9BI69	0.858279	-0.811635	-1.66991	-0.958239	-3.16694	3.78686e-05	0.00159911	mitochondrion
P55954	0.0217311	0.304238	0.282507	0.356496	1.16797	0.128636	0.754007	mitochondrion
P90789	0.413115	-0.0618453	-0.47496	-0.102626	-0.336718	0.661341	0.940329	mitochondrion
P90795	-0.482229	-0.135929	0.3463	0.036129	0.118945	0.877023	0.954333	mitochondrion
P90921	-0.341189	0.178502	0.519691	0.317032	1.04152	0.17542	0.806947	mitochondrion
P90993	0.413423	-0.0950467	-0.508469	-0.1359	-0.445894	0.561848	0.930497	mitochondrion
P91353	0.36125	-0.064607	-0.425857	-0.0930582	-0.305187	0.691337	0.94277	mitochondrion
P91454	0.590875	-0.136716	-0.727592	-0.219753	-0.722588	0.347181	0.892156	mitochondrion
P91478	0.342653	-0.595026	-0.937679	-0.619057	-2.02992	0.00826896	0.169693	mitochondrion
P98080	0.0812016	-0.374177	-0.455379	-0.336056	-1.10093	0.152064	0.783709	mitochondrion
Q02335	0.254582	0.0511151	-0.203467	0.0480206	0.157377	0.837772	0.952296	mitochondrion
Q04907	0.614138	0.413461	-0.200677	0.324894	1.06869	0.164426	0.796664	mitochondrion
Q09261	0.497221	-0.233152	-0.730373	-0.293926	-0.965257	0.209197	0.832909	mitochondrion
Q09422	-0.436162	0.0416992	0.477861	0.202806	0.667175	0.385406	0.901802	mitochondrion
Q09450	0.850715	0.602438	-0.248277	0.457633	1.51219	0.0491455	0.539392	mitochondrion
Q09490	-0.613815	-0.425244	0.18857	-0.221907	-0.732424	0.340658	0.890318	mitochondrion
Q09508	-0.277033	-0.49252	-0.215487	-0.369241	-1.2121	0.114815	0.732321	mitochondrion
Q09509-3;Q09509;Q09509-2	0.389848	-0.654527	-1.04438	-0.689777	-2.26269	0.00324304	0.0855915	mitochondrion
Q09544	-0.0302654	-0.0268709	0.00339458	0.0377476	0.123689	0.872159	0.95409	mitochondrion
Q09545	-0.379954	-0.412511	-0.032557	-0.264765	-0.870269	0.257551	0.859884	mitochondrion
Q09644	0.180005	-0.0786098	-0.258615	-0.0639762	-0.20961	0.785085	0.949257	mitochondrion
Q10129	0.506988	0.34953	-0.157459	0.286434	0.940766	0.220984	0.840399	mitochondrion
Q10663;Q8IA71	-0.560128	0.228807	0.788935	0.419383	1.38269	0.0720423	0.631897	mitochondrion
Q11189	0.411848	-0.301119	-0.712967	-0.341599	-1.12078	0.14481	0.775309	mitochondrion
Q11190	-0.615981	-0.295253	0.320728	-0.0913998	-0.301688	0.694697	0.943031	mitochondrion
Q17439	0.585908	0.154618	-0.431289	0.0727621	0.239237	0.755617	0.947382	mitochondrion
Q17819;G3MU09	-0.292311	-0.0927487	0.199562	0.0341623	0.112164	0.883983	0.954677	mitochondrion
Q17828;E9P872	0.0502933	-0.209141	-0.259435	-0.163673	-0.536209	0.48543	0.920426	mitochondrion
Q18040;Q8MNV6;Q5TYL8	0.0343967	1.11754	1.08314	1.16678	3.82259	6.58905e-07	4.63735e-05	mitochondrion
Q18090	0.464465	0.177735	-0.28673	0.124748	0.409518	0.59419	0.93403	mitochondrion
Q18359	0.365221	0.0466528	-0.318568	0.0172575	0.0565984	0.941302	0.957319	mitochondrion
Q18421	0.61772	-0.136848	-0.754568	-0.226266	-0.744309	0.33288	0.888042	mitochondrion
Q18486	0.121926	-0.0867838	-0.20871	-0.0583438	-0.191137	0.80362	0.950369	mitochondrion
Q18803	0.145526	-0.329181	-0.474707	-0.306351	-1.00365	0.191646	0.820356	mitochondrion
Q18885	0.33368	0.155984	-0.177696	0.134087	0.439649	0.56734	0.931123	mitochondrion
Q18973	-0.644133	-0.236462	0.407671	-0.0259168	-0.0855975	0.911331	0.955977	mitochondrion
Q19724	0.162848	-0.0919367	-0.254785	-0.0732246	-0.239902	0.754959	0.947339	mitochondrion
Q19749	-0.0894982	-0.00977712	0.079721	0.068922	0.2259	0.768841	0.94824	mitochondrion
Q19842	-0.656634	-0.273576	0.383058	-0.0600588	-0.198417	0.796302	0.949936	mitochondrion
Q1NZ26	0.356255	0.0561312	-0.300123	0.0288673	0.0946676	0.90198	0.955541	mitochondrion
Q20412	0.00421883	-0.235727	-0.239946	-0.179306	-0.587477	0.444692	0.913765	mitochondrion
Q20719	0.235841	-0.00518438	-0.241025	-0.00382381	-0.0125307	0.986993	0.959214	mitochondrion
Q20748	0.550655	0.0150826	-0.535573	-0.0583935	-0.191898	0.802855	0.950324	mitochondrion
Q20772	-0.320542	0.408723	0.729265	0.542345	1.78125	0.0204835	0.327995	mitochondrion
Q20779	-0.105544	0.236656	0.3422	0.31917	1.04621	0.173482	0.80521	mitochondrion
Q20819	0.308198	-0.421695	-0.729892	-0.437535	-1.43436	0.0620317	0.596465	mitochondrion
Q20875	-0.292075	-0.226755	0.0653198	-0.0999001	-0.327996	0.669586	0.94102	mitochondrion
Q21018	0.43569	-0.147176	-0.582867	-0.193323	-0.634441	0.409148	0.90697	mitochondrion
Q21153	-0.348006	-0.321697	0.0263085	-0.181547	-0.596473	0.437751	0.912517	mitochondrion
Q21217	-0.00475305	0.301355	0.306108	0.359909	1.17923	0.124992	0.748639	mitochondrion
Q21452	0.212049	-0.534062	-0.746111	-0.527045	-1.72697	0.0246559	0.37008	mitochondrion
Q21752	-0.0475384	-0.154324	-0.106786	-0.0855994	-0.280506	0.715162	0.944571	mitochondrion
Q21795	-0.172872	0.0967457	0.269617	0.195264	0.640358	0.404793	0.906063	mitochondrion
Q21939	0.538241	-0.161694	-0.699935	-0.232219	-0.76301	0.320876	0.884338	mitochondrion
Q22018	0.519921	-1.15976	-1.67968	-1.22593	-4.02711	1.61297e-07	1.7028e-05	mitochondrion
Q22021	-0.134089	-0.151209	-0.0171199	-0.0619102	-0.202974	0.791731	0.949661	mitochondrion
Q22100;Q22106	0.227793	0.379902	0.152108	0.383175	1.25563	0.102355	0.709212	mitochondrion
Q22111;Q22111-2	0.0258672	0.0135818	-0.0122854	0.0648566	0.212485	0.782212	0.94908	mitochondrion
Q22347	-0.370722	-0.616169	-0.245447	-0.470619	-1.5467	0.0441971	0.512939	mitochondrion
Q22438	0.152837	-0.177089	-0.329925	-0.155997	-0.511074	0.506117	0.923429	mitochondrion
Q22647	0.249942	-0.0107798	-0.260722	-0.0127715	-0.0418549	0.956575	0.957972	mitochondrion
Q22949	0.101707	0.336282	0.234575	0.369528	1.21058	0.115271	0.733098	mitochondrion
Q23125	1.10042	0.530593	-0.569829	0.326428	1.08591	0.15773	0.789846	mitochondrion
Q23381	-0.465191	-0.107152	0.358039	0.0608554	0.200292	0.79442	0.949823	mitochondrion
Q23424	-0.494569	0.229129	0.723698	0.40412	1.33074	0.0834047	0.665258	mitochondrion
Q23571	0.391191	0.448587	0.0573966	0.413019	1.35485	0.0779629	0.650069	mitochondrion
Q23629;F5GUD7	-0.279531	0.518246	0.797777	0.642119	2.10793	0.00609966	0.13847	mitochondrion
Q27257	-0.4336	-0.245252	0.188348	-0.0847542	-0.278806	0.716814	0.944691	mitochondrion
Q27474;Q27474-2	-1.47778	-0.204892	1.27289	0.203825	0.693659	0.366826	0.897339	mitochondrion
Q27487	-0.237564	0.0663669	0.303931	0.180264	0.591505	0.441576	0.913209	mitochondrion
Q27539-2;Q27539	0.0984129	-0.0265876	-0.125	0.00744186	0.0243796	0.974697	0.958721	mitochondrion
Q3T978;Q9XWZ2	-0.776525	-0.16337	0.613155	0.0786471	0.260593	0.734591	0.945957	mitochondrion
Q4W4Z2	-0.73933	-0.186247	0.553083	0.046928	0.155344	0.83984	0.952408	mitochondrion
Q688C0	0.733939	-0.130536	-0.864475	-0.247581	-0.816087	0.288367	0.872955	mitochondrion
Q86DB5;Q93379	-0.349592	0.104418	0.45401	0.244946	0.804789	0.295094	0.875491	mitochondrion
Q8T3C8	0.610984	0.168982	-0.442002	0.0811649	0.266966	0.728353	0.94552	mitochondrion
Q8TA83;Q8TA83-2	0.096684	0.0847774	-0.0119066	0.119218	0.390559	0.611377	0.935766	mitochondrion
Q93353	-0.0399806	-0.254594	-0.214613	-0.187666	-0.614957	0.423685	0.909874	mitochondrion
Q93425	0.514223	-0.126048	-0.640271	-0.190863	-0.62693	0.414717	0.908104	mitochondrion
Q93714	-0.0366088	-0.164271	-0.127663	-0.098145	-0.321604	0.675655	0.941519	mitochondrion
Q93873	0.0950959	-0.277628	-0.372724	-0.24281	-0.795447	0.300735	0.87754	mitochondrion
Q94360	0.245078	-0.195726	-0.440804	-0.196561	-0.644158	0.402011	0.905475	mitochondrion
Q95NM6	0.162525	-0.0298416	-0.192367	-0.0110526	-0.0362111	0.962426	0.958216	mitochondrion
Q95Q11	0.438229	-0.190425	-0.628654	-0.237176	-0.778375	0.311229	0.881179	mitochondrion
Q95Y71	0.516883	-0.0628125	-0.579696	-0.12826	-0.421312	0.583611	0.932915	mitochondrion
Q9BKU4	0.498056	-0.057277	-0.555333	-0.118249	-0.388337	0.613406	0.935964	mitochondrion
Q9N2W7	0.0892827	-0.333538	-0.422821	-0.297338	-0.974083	0.205062	0.830112	mitochondrion
Q9N3T2	-1.0432	-0.16954	0.873664	0.135871	0.453908	0.554839	0.92968	mitochondrion
Q9N408	0.201792	-0.292075	-0.493867	-0.28262	-0.926031	0.228301	0.84472	mitochondrion
Q9N4G7	-0.38637	0.272454	0.658824	0.421725	1.38631	0.0713004	0.629486	mitochondrion
Q9N4K0	-0.312084	-0.260026	0.0520586	-0.128414	-0.421714	0.583252	0.932876	mitochondrion
Q9N4Z0	-0.247077	-0.268434	-0.0213576	-0.152276	-0.499716	0.515615	0.924734	mitochondrion
Q9NAP9	0.375871	-0.301705	-0.677576	-0.333632	-1.09429	0.15455	0.786445	mitochondrion
Q9TY03	-0.330444	-0.425352	-0.0949082	-0.289376	-0.950532	0.216228	0.837459	mitochondrion
Q9U2M4	0.57381	0.432493	-0.141317	0.353513	1.16212	0.130561	0.756751	mitochondrion
Q9XTI0	-0.248413	0.35986	0.608274	0.476336	1.56319	0.0419847	0.500104	mitochondrion
Q9XV52;O62278	0.748069	-0.356933	-1.105	-0.477337	-1.57385	0.0406046	0.491749	mitochondrion
Q9XXD4	0.485034	0.0839514	-0.401083	0.0260745	0.0856166	0.911311	0.955976	mitochondrion
Q9XXK1-4;Q9XXK1;Q9XXK1-3;Q9XXK1-2;O45827	-0.0257376	-0.307545	-0.281808	-0.244003	-0.799523	0.298265	0.876651	mitochondrion
Q9Y0V2	0.120702	0.0260435	-0.0946585	0.0547744	0.179444	0.81541	0.951052	mitochondrion
Q9Y0V6	0.570914	-0.0480967	-0.619011	-0.126389	-0.415467	0.588843	0.933471	mitochondrion
A3QMC5	0.323588	0.30155	-0.0220378	0.282052	0.924739	0.228951	0.845093	mitochondrion
O01692	0.312133	0.121126	-0.191007	0.10435	0.342098	0.656276	0.939896	mitochondrion
O01868	0.380953	0.295695	-0.0852587	0.262559	0.861213	0.262535	0.862178	mitochondrion
O02056	0.224705	0.247628	0.0229232	0.251636	0.824576	0.283381	0.871008	mitochondrion
O02639	0.0978106	0.0290727	-0.0687379	0.0632454	0.207193	0.787504	0.949405	mitochondrion
O18650	0.350467	0.104465	-0.246003	0.0785766	0.257673	0.737454	0.946156	mitochondrion
O45499	0.351038	0.0201502	-0.330887	-0.00587343	-0.0192606	0.980009	0.958935	mitochondrion
O45946	0.191986	0.176414	-0.015572	0.188199	0.616633	0.422422	0.909629	mitochondrion
O62388;P49622	0.76815	0.329722	-0.438428	0.204543	0.674681	0.380082	0.900563	mitochondrion
P34334	0.180348	0.127904	-0.0524441	0.142456	0.466741	0.543705	0.928344	mitochondrion
P48154	0.0993553	-0.00417776	-0.103533	0.0296277	0.0970606	0.899515	0.955424	mitochondrion
P48156	0.221236	0.114988	-0.106248	0.11982	0.392629	0.60949	0.935579	mitochondrion
P48166	0.28546	0.154345	-0.131115	0.143911	0.471714	0.539421	0.927815	mitochondrion
P49180	0.183261	0.0914176	-0.0918434	0.105277	0.344932	0.653613	0.939666	mitochondrion
P49632;P0CG71	-0.091666	-0.335712	-0.244046	-0.256497	-0.840713	0.274065	0.867206	mitochondrion
P52821	0.236826	0.126014	-0.110813	0.12714	0.41664	0.587791	0.93336	mitochondrion
P91128;P91128-2	0.386393	0.185163	-0.20123	0.150734	0.494442	0.520057	0.925328	mitochondrion
P91374	0.730297	0.503241	-0.227055	0.387061	1.27576	0.0969688	0.697939	mitochondrion
Q09533	0.253034	-0.0126402	-0.265674	-0.0153667	-0.0503607	0.947761	0.957597	mitochondrion
Q1XFY9	0.0696184	-0.0701145	-0.139733	-0.0292401	-0.0957916	0.900822	0.955486	mitochondrion
Q22716;B7WN95	0.188151	0.0345149	-0.153636	0.0472121	0.154688	0.840506	0.952444	mitochondrion
Q95QL2	0.50498	-0.309293	-0.814273	-0.371911	-1.22148	0.112034	0.727488	mitochondrion
Q966C6;Q966C6-2;Q95XE4;Q8MXR8	-0.00848689	0.163413	0.1719	0.222855	0.730185	0.342136	0.89074	mitochondrion
Q9N3X2	-0.0373119	0.155373	0.192685	0.221667	0.726365	0.344667	0.891455	mitochondrion
Q9NEN6	0.119761	0.201145	0.0813837	0.2301	0.753816	0.326742	0.886178	mitochondrion
Q9TXP0	0.11616	0.114004	-0.00215624	0.143815	0.471142	0.539913	0.927876	mitochondrion
Q9U2A8	0.381799	0.3876	0.00580138	0.354264	1.16202	0.130595	0.756799	mitochondrion
Q9U332;Q9U332-2	0.292122	0.330501	0.0383796	0.318483	1.04397	0.174405	0.806042	mitochondrion
Q9XVE9	0.197583	0.151122	-0.0464617	0.161577	0.529414	0.490977	0.921254	mitochondrion
Q9XWS4	0.0648118	0.108005	0.0431936	0.150022	0.491481	0.52256	0.925659	mitochondrion
O44954	-0.91533	0.323642	1.23897	0.598655	1.99152	0.00957189	0.185721	mitochondrion
P41956.1	-0.485942	-0.553361	-0.0674185	-0.38042	-1.25251	0.10321	0.710924	mitochondrion
Q09508.1	-0.277033	-0.49252	-0.215487	-0.369241	-1.2121	0.114815	0.732321	mitochondrion
Q09545.1	-0.379954	-0.412511	-0.032557	-0.264765	-0.870269	0.257551	0.859884	mitochondrion
A5Z2X2	0.126092	-0.0585243	-0.184617	-0.0310747	-0.101803	0.894634	0.955192	mitochondrion
O18236	0.106017	-0.169668	-0.275685	-0.137447	-0.450277	0.558009	0.930052	mitochondrion
P24887	-0.0533894	-0.349252	-0.295863	-0.279137	-0.914744	0.234022	0.847939	mitochondrion
P24896.1	-0.243669	-0.46874	-0.225071	-0.353392	-1.15967	0.131376	0.757895	mitochondrion
P90789.1	0.413115	-0.0618453	-0.47496	-0.102626	-0.336718	0.661341	0.940329	mitochondrion
Q09644.1	0.180005	-0.0786098	-0.258615	-0.0639762	-0.20961	0.785085	0.949257	mitochondrion
Q17880	0.0882854	-0.193709	-0.281994	-0.157272	-0.515224	0.50267	0.922945	mitochondrion
Q18359.1	0.365221	0.0466528	-0.318568	0.0172575	0.0565984	0.941302	0.957319	mitochondrion
Q19724.1	0.162848	-0.0919367	-0.254785	-0.0732246	-0.239902	0.754959	0.947339	mitochondrion
Q20412.1	0.00421883	-0.235727	-0.239946	-0.179306	-0.587477	0.444692	0.913765	mitochondrion
Q20719.1	0.235841	-0.00518438	-0.241025	-0.00382381	-0.0125307	0.986993	0.959214	mitochondrion
Q23098	0.176854	-0.105008	-0.281861	-0.0896248	-0.293643	0.702445	0.943624	mitochondrion
Q93873.1	0.0950959	-0.277628	-0.372724	-0.24281	-0.795447	0.300735	0.87754	mitochondrion
Q94360.1	0.245078	-0.195726	-0.440804	-0.196561	-0.644158	0.402011	0.905475	mitochondrion
Q9N2W7.1	0.0892827	-0.333538	-0.422821	-0.297338	-0.974083	0.205062	0.830112	mitochondrion
Q9N3D9	0.112833	-0.164271	-0.277105	-0.13367	-0.437907	0.568877	0.931296	mitochondrion

## Sheet: day1-day3 comparison
Uniprot	day 1 SILAC	day 3 SILAC	Absolute difference	residual	CNV	CNV pvalue	CNV qvalue	compartment
O44199;A5JYU5	-0.869003	0.924755	1.79376	1.01472	2.26788	0.00558354	0.129697	nucleus
Q20296-2;Q20296;A7LPD8	-0.45249	0.478085	0.930575	0.616525	1.37662	0.0925324	0.629321	nucleus
A8WHT1	-0.105812	0.00647779	0.11229	0.185268	0.413741	0.613152	0.918367	nucleus
B0M0M3;P34545-2;P34545	-0.905582	-1.00454	-0.0989554	-0.918833	-2.05387	0.0120808	0.186426	nucleus
B2D6M2;Q21769	-1.09484	0.0155346	1.11038	0.0792104	0.177217	0.828555	0.938279	nucleus
B5BM32;Q9XVS7	-0.487486	-0.0429244	0.444562	0.0914424	0.204185	0.802967	0.936438	nucleus
B5QSI7;G5EEN4;F9UKV1	0.164917	-0.100709	-0.265625	0.109592	0.244915	0.764727	0.933471	nucleus
P46551;C8JQR0;C8JQQ9	-0.413811	-0.442015	-0.0282039	-0.299072	-0.667771	0.414501	0.88379	nucleus
Q20414;D0VWM8;Q6BEV0	-0.542605	-0.678523	-0.135918	-0.550571	-1.22948	0.132998	0.709319	nucleus
D3DEL8;Q9U308-2;D3DEL7;Q9U308	-0.45586	0.0741676	0.530027	0.212216	0.47385	0.562568	0.911675	nucleus
G2HJZ8;G2HJZ9;Q9NAL4	-0.641269	0.233091	0.87436	0.349559	0.780735	0.340065	0.861867	nucleus
G3MTX3;Q2XN10;P34314-2;P34314	-1.08644	-0.756853	0.329592	-0.692199	-1.54859	0.0584472	0.517461	nucleus
Q93594;G3MU41;G3MU42;G3MU43	-0.449746	-0.777367	-0.327621	-0.638608	-1.42592	0.0814321	0.599052	nucleus
G5EFF0;G4SLD6;G5EDT5;G4SLH0;A7DT28;Q65XY2;G5EF69	-0.0485152	-0.0574156	-0.0089004	0.128044	0.285977	0.726747	0.930236	nucleus
G5EBY0	-0.377512	-0.791606	-0.414093	-0.644439	-1.43889	0.0786999	0.590828	nucleus
G5EBZ4	-0.908736	-0.648465	0.260271	-0.563128	-1.25878	0.124001	0.694669	nucleus
G5ED41	-0.790188	0.0745778	0.864766	0.173713	0.38814	0.635289	0.920987	nucleus
G5EDG2	-0.377735	-0.319849	0.0578855	-0.172708	-0.385619	0.637487	0.921238	nucleus
G5EDN3	-1.82733	0.375815	2.20315	0.354236	0.797213	0.329971	0.858241	nucleus
Q8MNV0-2;Q8MNV0;G5EEF8;Q8MNV0-3	-0.619178	0.454981	1.07416	0.57402	1.28201	0.117214	0.6826	nucleus
G5EEH9;D1MN48	-0.340619	-0.321928	0.0186911	-0.170467	-0.380613	0.641861	0.921732	nucleus
Q5CZ43;Q6A4L2;G5EEV2	-1.12988	0.136426	1.2663	0.196025	0.43865	0.591946	0.915689	nucleus
G5EFS4;D8FRQ0	-0.0182069	-0.443394	-0.425188	-0.254408	-0.568241	0.487447	0.899432	nucleus
G5EG14;E5QCI6;E5QCI7	-0.270947	-0.19774	0.0732079	-0.0381695	-0.085225	0.917056	0.943902	nucleus
G5EG51	-0.267835	-0.00575927	0.262076	0.154173	0.344238	0.674011	0.925186	nucleus
O01159;O01159-2	-0.416732	-0.610322	-0.19359	-0.46772	-1.04433	0.201905	0.787437	nucleus
O01422	-0.680144	0.164965	0.84511	0.276908	0.618526	0.449756	0.891915	nucleus
O01427	-1.08059	-0.0900404	0.990549	-0.0247055	-0.0552693	0.946154	0.945533	nucleus
O01513	0.730153	-0.0657102	-0.795863	0.210379	0.471648	0.564385	0.911934	nucleus
O01658	-0.0332292	-0.772139	-0.73891	-0.584901	-1.30638	0.110408	0.669502	nucleus
O01683	-0.912113	0.786821	1.69893	0.871765	1.94871	0.0172529	0.24044	nucleus
O01757	0.486348	-0.620586	-1.10693	-0.372874	-0.834564	0.307817	0.849573	nucleus
O01763	-0.219339	-0.448584	-0.229245	-0.283007	-0.63192	0.440002	0.889783	nucleus
O01789;Q2A957	-0.871134	-0.160017	0.711117	-0.0703029	-0.157127	0.847738	0.939592	nucleus
O01814	0.242874	-0.850319	-1.09319	-0.630945	-1.41045	0.0847922	0.608724	nucleus
O01833	0.853214	-0.430392	-1.28361	-0.13998	-0.314133	0.701081	0.927867	nucleus
O02115	-2.14212	0.0591191	2.20124	0.000901446	0.00203634	0.998015	0.948217	nucleus
O02482	-1.39408	0.766922	2.161	0.79577	1.78382	0.0292739	0.349427	nucleus
O16207	0.186607	-0.48388	-0.670487	-0.271055	-0.605798	0.459137	0.893889	nucleus
O16305;Q95XF6	0.29078	-0.334568	-0.625348	-0.109618	-0.245098	0.764557	0.933457	nucleus
O16368	-0.308477	0.208411	0.516888	0.363613	0.811865	0.32116	0.854916	nucleus
O16991	-0.557189	-0.985719	-0.42853	-0.859465	-1.91931	0.0190099	0.258593	nucleus
O16999	0.089298	0.500238	0.41094	0.701738	1.56784	0.0553834	0.504007	nucleus
O17071-2;O17071	-0.293135	0.187132	0.480267	0.34412	0.768345	0.347784	0.864518	nucleus
O17403	-0.0589399	-0.345169	-0.286229	-0.160923	-0.359405	0.660529	0.923776	nucleus
O17580	0.737687	-0.466444	-1.20413	-0.189478	-0.424815	0.603683	0.917192	nucleus
O17581	-1.18492	-0.0545012	1.13041	-0.00130882	-0.00292973	0.997144	0.948174	nucleus
O17586	-0.237441	0.263023	0.500464	0.426493	0.952293	0.244555	0.817752	nucleus
O17607	-0.0824301	0.173319	0.255749	0.354831	0.792441	0.332874	0.859303	nucleus
O17622	-0.0754642	0.918797	0.994261	1.10112	2.45915	0.0026557	0.0860467	nucleus
O17695	-1.04096	-0.416516	0.624447	-0.346568	-0.77516	0.343525	0.863068	nucleus
O17850	-1.24135	0.155791	1.39714	0.202415	0.453255	0.579672	0.914057	nucleus
O17915	-0.414569	-0.0959919	0.318577	0.046862	0.104634	0.89826	0.942795	nucleus
O17919	0.239379	-0.182819	-0.422198	0.0361481	0.0808065	0.921342	0.944148	nucleus
O17966-2;O17966	-0.338339	-0.651683	-0.313344	-0.499957	-1.11629	0.172546	0.759951	nucleus
O18158;Q2L6Y4	-0.187894	-0.356707	-0.168813	-0.187471	-0.418612	0.608979	0.917853	nucleus
O18191	-0.338795	0.413941	0.752737	0.565615	1.26288	0.12278	0.692566	nucleus
O18216	0.431812	-0.410015	-0.841828	-0.16865	-0.377355	0.644715	0.922052	nucleus
O18282	-0.281312	-0.531968	-0.250655	-0.373604	-0.83418	0.308039	0.849665	nucleus
O44156	-0.350497	0.268869	0.619366	0.41918	0.935931	0.252756	0.822616	nucleus
O44410	0.383774	-0.388686	-0.77246	-0.152912	-0.342052	0.675963	0.925386	nucleus
O44411;O44411-2	0.349162	-0.247198	-0.59636	-0.0154531	-0.0345613	0.966313	0.946609	nucleus
O44476;O44476-2	-0.256648	0.0242231	0.280871	0.185457	0.414093	0.61285	0.91833	nucleus
O45244	-0.547943	-0.238665	0.309279	-0.111334	-0.248622	0.761274	0.933189	nucleus
O45495	-0.239398	0.165515	0.404913	0.328757	0.734064	0.369716	0.871522	nucleus
O45666-3;O45666-2;O45666-4;O45666;E5QCI8	-0.374956	-0.195348	0.179608	-0.0478832	-0.106912	0.896057	0.942662	nucleus
O45766	-0.59053	-0.569783	0.0207475	-0.447409	-0.999183	0.222096	0.802954	nucleus
O45933	-0.704075	-0.176961	0.527114	-0.0678031	-0.15146	0.853167	0.939953	nucleus
O45952	-1.35101	0.434812	1.78582	0.468673	1.05026	0.199357	0.785304	nucleus
O61742	-0.39835	-0.0117819	0.386569	0.13296	0.296871	0.716778	0.929335	nucleus
O61820	0.230787	-0.0723116	-0.303098	0.145656	0.325592	0.69073	0.926865	nucleus
O62518	0.41204	-0.289598	-0.701638	-0.0505347	-0.113059	0.890118	0.942302	nucleus
O76360-2;O76360-5;O76360-3;O76360;O76360-6;O76360-4	-0.144177	-0.0922074	0.0519695	0.0821176	0.183374	0.822697	0.937867	nucleus
O76512	-0.491699	0.429615	0.921314	0.563491	1.25825	0.124161	0.694941	nucleus
P04255;Q27894;Q22979	-1.18142	-1.1872	-0.00577701	-1.1336	-2.53745	0.0019307	0.0710096	nucleus
P09446	-0.0546401	-0.0608775	-0.00623734	0.123869	0.27665	0.735319	0.930994	nucleus
Q27485;P09588	-1.08107	-1.02984	0.0512253	-0.964562	-2.15785	0.00836829	0.159546	nucleus
P10771	-1.73344	-1.73868	-0.00524026	-1.74933	-3.93306	1.53907e-06	0.000299203	nucleus
P16356	-0.497127	-0.258338	0.238789	-0.125093	-0.279328	0.732854	0.930778	nucleus
P18334	-0.123534	-0.00158609	0.121948	0.175142	0.391115	0.632699	0.920689	nucleus
P30630-2;P30630	-1.29525	-0.345851	0.949402	-0.3055	-0.684332	0.403023	0.880875	nucleus
P30641	-0.1153	0.191343	0.306643	0.369029	0.824103	0.31392	0.852065	nucleus
P32744	-0.236095	0.0151992	0.251294	0.178826	0.399291	0.625605	0.919861	nucleus
P34268;REV__Q18969	0.129971	-0.220701	-0.350672	-0.014468	-0.032329	0.968488	0.946722	nucleus
P34286	-0.410015	0.128945	0.53896	0.272329	0.608057	0.457465	0.893542	nucleus
P34304	-0.262433	0.229619	0.492052	0.39018	0.871199	0.287066	0.840434	nucleus
P34305	0.428857	-0.453965	-0.882822	-0.212944	-0.476454	0.560423	0.911367	nucleus
P34313	-0.208143	-0.354678	-0.146535	-0.187798	-0.419334	0.608361	0.917777	nucleus
P34331-2;P34331	-2.03545	0.700568	2.73602	0.654766	1.47709	0.0710797	0.566	nucleus
P34342-2;P34342	-0.29901	0.0933249	0.392335	0.249629	0.557365	0.495818	0.900962	nucleus
P34343	-1.01107	0.0168769	1.02794	0.0903037	0.20195	0.80508	0.936594	nucleus
P34369	-0.525568	-0.225152	0.300416	-0.095217	-0.212623	0.795003	0.935842	nucleus
P34427	-1.02077	-1.00913	0.0116367	-0.936835	-2.09518	0.0104595	0.176062	nucleus
P34429	-1.72325	0.400777	2.12403	0.391312	0.879706	0.282385	0.838217	nucleus
P34441;G5EF06	-0.608242	0.300377	0.908619	0.420689	0.939541	0.25093	0.821556	nucleus
P34447	-1.40365	-0.93742	0.46623	-0.909686	-2.03933	0.0127026	0.189957	nucleus
P34476	0.468272	-0.389677	-0.857949	-0.144068	-0.322419	0.693591	0.927144	nucleus
P34480	-0.191057	0.130587	0.321644	0.299455	0.668665	0.413877	0.883635	nucleus
P34498	-0.374845	-0.40174	-0.0268949	-0.254262	-0.56771	0.487854	0.899507	nucleus
P34512	-0.588613	-0.225892	0.362721	-0.103295	-0.230685	0.778028	0.934534	nucleus
P34514	-0.621993	0.399274	1.02127	0.517985	1.15687	0.157462	0.742869	nucleus
P34524	0.507296	-0.414785	-0.922081	-0.164634	-0.36853	0.65247	0.922907	nucleus
P34529	-0.643672	0.124943	0.768615	0.241132	0.538567	0.510465	0.903529	nucleus
P34537-2;P34537	-0.511063	-0.248778	0.262285	-0.117155	-0.261607	0.749214	0.932187	nucleus
P34540;E9P841	-0.155879	-0.0556122	0.100267	0.117351	0.262048	0.748805	0.932152	nucleus
P34544	-1.25864	-0.153935	1.1047	-0.109323	-0.244829	0.764807	0.933477	nucleus
P34556	-1.55439	0.442654	1.99705	0.452842	1.01643	0.214219	0.797178	nucleus
P34580	0.79001	-0.0641931	-0.854203	0.218863	0.490899	0.548596	0.909629	nucleus
P34600;G3MTW8	-0.126709	-0.736994	-0.610286	-0.560636	-1.25197	0.126048	0.698131	nucleus
P34607	0.264131	0.0174463	-0.246685	0.239295	0.534982	0.513284	0.904008	nucleus
P34618	-0.486972	-2.02144	-1.53447	-1.88702	-4.21359	2.62035e-07	0.000101881	nucleus
P34623	0.564329	0.13125	-0.433079	0.388039	0.868924	0.288326	0.84102	nucleus
P34647;P34647-2	-2.42148	-0.0381552	2.38332	-0.128888	-0.292309	0.720947	0.929715	nucleus
P34659	-0.365693	0.127116	0.492809	0.275659	0.615482	0.45199	0.892392	nucleus
P34670	-0.231924	-0.758303	-0.526379	-0.594191	-1.32674	0.104965	0.658222	nucleus
P34703	-0.742782	-0.299479	0.443303	-0.194826	-0.435253	0.594818	0.916062	nucleus
P39745-2;P39745	-0.189793	0.2712	0.460993	0.440216	0.982977	0.229685	0.808216	nucleus
P41843	0.524687	-0.382723	-0.907409	-0.130548	-0.292259	0.720993	0.929719	nucleus
P41848	-0.94875	-0.390778	0.557973	-0.310098	-0.693289	0.396895	0.879258	nucleus
P41877	-1.65787	-0.038998	1.61887	-0.0408532	-0.0917835	0.910699	0.943532	nucleus
P41932	-0.317304	0.0960671	0.413371	0.250242	0.558732	0.494762	0.900771	nucleus
P41988	0.0354313	-0.151339	-0.186771	0.0438906	0.0980463	0.904634	0.943175	nucleus
P42000	0.440166	-0.153805	-0.593971	0.088532	0.198099	0.808724	0.936862	nucleus
P42168	-0.180912	0.00539131	0.186303	0.175441	0.391753	0.632144	0.920625	nucleus
P45894;P45894-2	-0.326652	1.25168	1.57833	1.40476	3.13651	0.000126733	0.00985497	nucleus
P45968	-0.270947	-0.493545	-0.222597	-0.333975	-0.7457	0.362177	0.869198	nucleus
P45969	-0.259905	-0.032383	0.227522	0.128472	0.286855	0.725942	0.930164	nucleus
P46502	-0.215989	0.199902	0.415891	0.365868	0.816942	0.318143	0.853741	nucleus
P46563	-0.668936	-0.0729976	0.595938	0.0402502	0.0899038	0.91252	0.943639	nucleus
P46577	-0.106214	0.350522	0.456737	0.529266	1.18196	0.14865	0.731715	nucleus
P46580	0.0421894	0.0928017	0.0506123	0.288818	0.645197	0.430455	0.887613	nucleus
P46822;P46822-3;P46822-2;P46822-4	-0.352307	-0.0997665	0.25254	0.0503341	0.112384	0.89077	0.942342	nucleus
P48152	0.359583	-0.114767	-0.474349	0.118191	0.264353	0.746671	0.931971	nucleus
P48376	-0.0777899	0.535541	0.613331	0.717593	1.60261	0.0501902	0.479403	nucleus
P48727	-0.12446	-0.327572	-0.203112	-0.150953	-0.337097	0.680396	0.925836	nucleus
P48996	-1.02694	-0.50924	0.517702	-0.437661	-0.978836	0.231654	0.809535	nucleus
P49029	-0.268315	-0.489029	-0.220714	-0.329153	-0.734933	0.369149	0.87135	nucleus
P49632;P0CG71	-0.091666	-0.111031	-0.0193653	0.0694056	0.155	0.849775	0.939728	nucleus
P50444	0.169664	-0.216982	-0.386646	-0.00612919	-0.0136977	0.986646	0.947651	nucleus
P50464	-0.0519985	-0.318693	-0.266694	-0.133639	-0.298472	0.715317	0.929201	nucleus
P51404	0.154618	-0.0289934	-0.183612	0.180109	0.40249	0.622839	0.919534	nucleus
P51559;P51559-2;P51559-5;P51559-3;P51559-4	0.71222	0.914385	0.202165	1.18839	2.66387	0.0011332	0.0489556	nucleus
P52012	-0.276675	-0.299596	-0.022921	-0.140693	-0.314139	0.701076	0.927866	nucleus
P52016-2;P52016	-0.318924	-1.23119	-0.912262	-1.0772	-2.40514	0.0032926	0.0982438	nucleus
P52652	-0.32262	-0.295841	0.0267799	-0.142285	-0.317689	0.697863	0.927558	nucleus
P52874;Q2EEP3	-0.505383	-0.402613	0.10277	-0.270329	-0.60364	0.460739	0.894219	nucleus
P53016	-1.34914	0.220093	1.56923	0.254171	0.569569	0.486431	0.899243	nucleus
P54073	0.868463	-0.498966	-1.36743	-0.206778	-0.464099	0.570636	0.912815	nucleus
P54216	-0.291721	-0.32435	-0.0326284	-0.167198	-0.373316	0.648259	0.922445	nucleus
P54412;Q8I4K9;Q2PJ76	-0.0691522	0.0909259	0.160078	0.273983	0.611899	0.454627	0.892949	nucleus
P54811	-0.338453	0.127116	0.465569	0.278829	0.62256	0.446806	0.891279	nucleus
P54812	0.138156	-0.127633	-0.265789	0.0795528	0.177767	0.828032	0.938243	nucleus
P54816-2;P54816;P54816-3	-1.68675	-0.110631	1.57612	-0.115847	-0.260341	0.750386	0.932285	nucleus
P55853	-0.42975	-0.2587	0.17105	-0.117613	-0.262609	0.748285	0.932108	nucleus
P62784	-1.10199	-1.30987	-0.207888	-1.24703	-2.79009	0.000651044	0.0357341	nucleus
P90783	-0.457227	-0.746743	-0.289516	-0.608854	-1.35949	0.0966606	0.639444	nucleus
P90815	-0.118094	-0.429429	-0.311335	-0.252068	-0.562906	0.491544	0.900187	nucleus
P90829	-1.47145	0.290251	1.7617	0.310093	0.695535	0.395367	0.878848	nucleus
P90838	-0.215989	0.0835539	0.299543	0.249521	0.557151	0.495983	0.900992	nucleus
P90916	-1.06564	-0.388465	0.677176	-0.32139	-0.718935	0.379662	0.874465	nucleus
Q8MXS2;P90978-3;P90978;P90978-2	-0.384381	-0.508631	-0.12425	-0.362264	-0.808856	0.322957	0.855606	nucleus
P90994	-0.455334	0.355442	0.810776	0.493551	1.10204	0.178091	0.765673	nucleus
P91001	-0.709379	0.0967149	0.806094	0.205255	0.45851	0.575285	0.913458	nucleus
P91136	0.733819	-0.139077	-0.872896	0.137439	0.308133	0.706523	0.928382	nucleus
P91276	-1.35924	0.624777	1.98402	0.65768	1.47389	0.0716942	0.568113	nucleus
P91302	-0.364012	-0.337311	0.0267006	-0.188573	-0.421041	0.606903	0.917595	nucleus
P91341	0.260515	-0.344374	-0.604889	-0.122946	-0.274862	0.736966	0.931137	nucleus
P91343	0.378007	-0.208517	-0.586524	0.0265853	0.0594677	0.94207	0.94531	nucleus
P91416	0.671278	0.680475	0.00919614	0.949711	2.12822	0.00930545	0.167459	nucleus
P91477	-0.268674	0.208994	0.477668	0.368829	0.823524	0.31426	0.852201	nucleus
P91918	0.0207648	0.143452	0.122688	0.336975	0.752734	0.357667	0.867766	nucleus
P92199	-0.785425	0.372991	1.15842	0.47268	1.05613	0.196856	0.783168	nucleus
Q03560;C0P269	-0.330673	-0.711759	-0.381086	-0.559141	-1.24843	0.127123	0.699917	nucleus
Q03565	-0.418568	0.0147765	0.433344	0.157165	0.35092	0.668058	0.92457	nucleus
Q03570-2;Q03570-1;Q03570	-0.469678	-0.459956	0.00972149	-0.323516	-0.722379	0.377384	0.873803	nucleus
Q09217	-0.274649	-1.07423	-0.799582	-0.915092	-2.04322	0.0125336	0.189019	nucleus
Q09248	-0.191563	0.140015	0.331577	0.308824	0.689586	0.399422	0.87993	nucleus
Q09249	0.150913	0.996945	0.846031	1.20562	2.69416	0.000994114	0.0457571	nucleus
Q09289	-0.310805	-0.0497702	0.261035	0.105161	0.2348	0.774174	0.934229	nucleus
Q09293	-1.30854	0.620423	1.92896	0.659227	1.47683	0.0711305	0.566175	nucleus
Q09307;Q9U3I5	0.72621	-0.700972	-1.42718	-0.425342	-0.953543	0.243937	0.817374	nucleus
Q09345;Q8IFZ4	-0.66257	-0.713432	-0.0508618	-0.599443	-1.33891	0.101816	0.651336	nucleus
Q6BEV4;Q09349;Q95QB5	-0.167486	-0.269871	-0.102385	-0.0982589	-0.219412	0.78861	0.935355	nucleus
Q09374-2;Q09374	-0.239642	0.774848	1.01449	0.938062	2.09455	0.010483	0.176226	nucleus
Q09390-3;Q09390-2;Q09390	-0.56306	-0.80521	-0.242149	-0.679639	-1.51774	0.0636478	0.5387	nucleus
Q09407	1.79706	-1.36463	-3.16169	-0.96436	-2.18897	0.00747619	0.151087	nucleus
Q09413	0.471549	-0.277985	-0.749533	-0.0319947	-0.0716041	0.930275	0.944655	nucleus
Q09438	0.432046	-0.951439	-1.38348	-0.710046	-1.58873	0.0522119	0.489266	nucleus
Q09443	-0.645517	-0.0942361	0.551281	0.0217374	0.0485507	0.952691	0.945886	nucleus
Q09462	0.61447	-0.662844	-1.27731	-0.400219	-0.896497	0.2733	0.833733	nucleus
Q09464	0.945665	0.240571	-0.705094	0.541744	1.21675	0.13706	0.715483	nucleus
Q09475	0.143819	0.319442	0.175623	0.527287	1.17829	0.149915	0.733375	nucleus
Q09490	-0.613815	0.162541	0.776356	0.282205	0.630264	0.441202	0.89005	nucleus
Q09511-2;Q09511	-0.277985	-0.777367	-0.499382	-0.618616	-1.38124	0.091442	0.626552	nucleus
Q09525	-1.3352	0.0440921	1.37929	0.0797929	0.178789	0.827059	0.938175	nucleus
Q09530	0.0458335	-0.285816	-0.33165	-0.0893759	-0.199661	0.807246	0.936753	nucleus
Q09543	-0.425674	-0.297602	0.128072	-0.156041	-0.348412	0.67029	0.924802	nucleus
Q09568	-0.335026	0.349107	0.684133	0.501219	1.1191	0.171465	0.758802	nucleus
Q09583	-0.0531113	0.324708	0.377819	0.509632	1.13822	0.164264	0.750863	nucleus
Q09591	-1.50594	0.283861	1.7898	0.299688	0.672388	0.411282	0.882987	nucleus
Q09601-2;Q09601	-0.117562	0.277097	0.394659	0.45452	1.01501	0.214858	0.797659	nucleus
Q09622	0.61967	-0.339594	-0.959263	-0.0763635	-0.171062	0.834423	0.938687	nucleus
Q09958	0.683553	-0.342441	-1.02599	-0.0717755	-0.160857	0.84417	0.939352	nucleus
Q95002;Q86MD4;Q0G819	-0.108223	-0.344828	-0.236605	-0.166319	-0.371421	0.649925	0.922628	nucleus
Q10013	-0.293606	0.0393697	0.332976	0.196303	0.438301	0.592241	0.915727	nucleus
Q10051	-0.0405418	-0.23131	-0.190768	-0.0449222	-0.100333	0.902421	0.943044	nucleus
Q10578	-0.305562	0.0617669	0.367329	0.217308	0.4852	0.553248	0.91032	nucleus
Q10661	-0.685716	-0.462995	0.222721	-0.3517	-0.785597	0.337067	0.860809	nucleus
Q10920	-0.520447	0.275612	0.796059	0.406142	0.906925	0.26776	0.830874	nucleus
Q11107	-1.23057	0.0400667	1.27064	0.087945	0.196916	0.809845	0.936943	nucleus
Q11183	-0.203389	0.0589237	0.262313	0.226357	0.505435	0.536821	0.907829	nucleus
Q17336	-0.302758	-0.445727	-0.142969	-0.289859	-0.64719	0.429033	0.887283	nucleus
Q17345	-0.546857	0.252656	0.799513	0.380112	0.84883	0.299621	0.846091	nucleus
Q17348	-0.580338	0.0493524	0.629691	0.172912	0.386152	0.637022	0.921185	nucleus
Q17390;Q17390-3;Q17390-2	-0.366364	0.0122862	0.37865	0.160751	0.358919	0.660959	0.923822	nucleus
Q17391	-0.800579	0.51132	1.3119	0.609246	1.36133	0.096211	0.638369	nucleus
Q17426	0.178143	-0.131589	-0.309732	0.0802507	0.179352	0.826523	0.938137	nucleus
Q17431	-0.204516	-0.871922	-0.667406	-0.70462	-1.57335	0.0545311	0.50013	nucleus
Q17446	0.135301	-0.598746	-0.734047	-0.391893	-0.875706	0.28458	0.839264	nucleus
Q17533	0.264114	-0.0585243	-0.322638	0.163322	0.365133	0.655466	0.923232	nucleus
Q17603	-1.43563	0.493703	1.92933	0.517714	1.16089	0.156021	0.741109	nucleus
Q17606	0.694415	-0.383055	-1.07747	-0.111125	-0.249063	0.760863	0.933155	nucleus
Q17607;Q6A3Q2	-0.633571	-0.634593	-0.00102256	-0.517229	-1.15521	0.158059	0.743591	nucleus
Q17632	0.140698	-0.124196	-0.264894	0.0832862	0.186111	0.820095	0.937682	nucleus
Q17635	-1.28463	0.42196	1.70659	0.463546	1.03829	0.204528	0.78959	nucleus
Q17684	0.198576	-0.478195	-0.676772	-0.263977	-0.590005	0.470928	0.89627	nucleus
Q17778	0.332135	0.799897	0.467762	1.02966	2.30268	0.00489574	0.121822	nucleus
Q17820	-0.109294	-0.0268709	0.0824228	0.151514	0.33836	0.679265	0.925722	nucleus
Q17828;E9P872	0.0502933	0.0682413	0.0179481	0.265201	0.592451	0.469091	0.895906	nucleus
Q17963	-0.723078	-0.582267	0.140811	-0.475321	-1.06183	0.194449	0.78107	nucleus
Q18034	-0.0697022	0.796435	0.866138	0.979429	2.1874	0.00751894	0.151516	nucleus
Q18115;Q18115-2	-0.333882	0.0683018	0.402183	0.220547	0.492429	0.547351	0.909442	nucleus
Q18211	-0.0316775	-0.29066	-0.258983	-0.103241	-0.230591	0.778115	0.93454	nucleus
Q18212;Q86GC6	-0.728051	-0.339479	0.388572	-0.233112	-0.520764	0.524543	0.905875	nucleus
Q18217	-0.310107	-0.309409	0.00069836	-0.154397	-0.344733	0.67357	0.925141	nucleus
Q18240;Q7JMA9	-0.853597	0.199322	1.05292	0.291077	0.650516	0.426665	0.886728	nucleus
Q18674	0.583766	-0.533962	-1.11773	-0.274911	-0.615678	0.451846	0.892361	nucleus
Q18691;Q18691-2;Q18691-3	-0.240375	-0.22404	0.0163351	-0.0609119	-0.136007	0.868003	0.940919	nucleus
Q18786	-0.457121	-0.0132121	0.443909	0.124689	0.278415	0.733695	0.930851	nucleus
Q18787	-0.366812	0.165839	0.532651	0.314251	0.701651	0.391225	0.877722	nucleus
Q18846;Q18846-2	-0.00460925	-0.722553	-0.717944	-0.531984	-1.18827	0.146493	0.728836	nucleus
Q18885	0.33368	-0.0329472	-0.366627	0.196996	0.440556	0.590338	0.915479	nucleus
Q19020	-0.323082	0.112288	0.435369	0.26579	0.593446	0.468345	0.895758	nucleus
Q19191;B6VQ74	-0.885184	0.506086	1.39127	0.594165	1.32803	0.104628	0.657497	nucleus
Q19196	-1.24434	0.217726	1.46206	0.264002	0.591173	0.47005	0.896097	nucleus
Q19203	0.219774	-0.373063	-0.592837	-0.156378	-0.349544	0.669283	0.924698	nucleus
Q19317	0.0336729	-0.550605	-0.584278	-0.35558	-0.79432	0.331729	0.858886	nucleus
Q19326	-1.081	0.716742	1.79774	0.782029	1.7495	0.0325294	0.373763	nucleus
Q19329	0.417271	-0.277033	-0.694303	-0.03736	-0.0835863	0.918645	0.943993	nucleus
Q19360	-0.640436	0.135428	0.775863	0.251992	0.562821	0.49161	0.900199	nucleus
Q19366	-0.843662	0.11441	0.958072	0.207321	0.463317	0.571285	0.912905	nucleus
Q19375	-0.292075	-0.62396	-0.331886	-0.466849	-1.04237	0.202752	0.788137	nucleus
Q19537	-1.67089	0.124047	1.79493	0.120677	0.271154	0.740386	0.931433	nucleus
Q19555	-0.61664	-0.196607	0.420033	-0.0772725	-0.172578	0.832976	0.938587	nucleus
Q9U3I6;Q19584	-0.340505	0.00096693	0.341472	0.152441	0.340365	0.677471	0.92554	nucleus
Q19753	0.53887	-0.31742	-0.856289	-0.0635942	-0.142382	0.861876	0.940524	nucleus
Q19826	0.18007	-0.258459	-0.438529	-0.0463941	-0.103687	0.899176	0.94285	nucleus
Q19848	-0.809579	0.0596754	0.869254	0.156554	0.349821	0.669036	0.924672	nucleus
Q19905	-0.927669	0.315379	1.24305	0.398512	0.890878	0.276318	0.83525	nucleus
Q19952	-0.623867	-0.415542	0.208325	-0.297049	-0.663431	0.417542	0.884539	nucleus
Q19969	0.162896	0.0733933	-0.0895031	0.283459	0.633465	0.438885	0.889534	nucleus
Q19972	-0.781905	-0.1153	0.666606	-0.0152005	-0.0339627	0.966896	0.946639	nucleus
Q20060	-1.68302	0.493926	2.17695	0.489143	1.09921	0.179208	0.766793	nucleus
Q20230	-0.2587	-0.537147	-0.278447	-0.376151	-0.839877	0.304747	0.848287	nucleus
Q20497	-0.311038	-0.711671	-0.400633	-0.556767	-1.24313	0.128744	0.702571	nucleus
Q20655;Q95ZT1	-0.0802483	-0.547647	-0.467399	-0.365881	-0.817123	0.318037	0.853699	nucleus
Q20745;Q20745-2	-0.870897	-0.435629	0.435269	-0.345887	-0.77306	0.344834	0.863517	nucleus
Q20875	-0.292075	-0.278104	0.0139712	-0.120993	-0.27015	0.741312	0.931513	nucleus
Q20924	-0.764431	1.01037	1.7748	1.1125	2.48554	0.00238737	0.0809179	nucleus
Q20938-2;Q20938	-0.273934	0.0740917	0.348025	0.233314	0.520944	0.524399	0.905851	nucleus
Q21012	-0.217851	-0.0482362	0.169615	0.117514	0.262395	0.748484	0.932125	nucleus
Q21037	-1.56272	0.49826	2.06098	0.50748	1.13915	0.16392	0.750472	nucleus
Q21086	0.352418	-0.394953	-0.747371	-0.162829	-0.364178	0.656309	0.923323	nucleus
Q21106	0.416481	0.324311	-0.0921704	0.563891	1.2616	0.123161	0.693225	nucleus
Q21166	0.279196	-1.89511	-2.1743	-1.67151	-3.73717	4.95431e-06	0.000642094	nucleus
Q21215	0.0689524	0.0535087	-0.0154437	0.25264	0.564421	0.490379	0.899973	nucleus
Q21276	0.483561	-0.115965	-0.599527	0.131423	0.294145	0.719268	0.929562	nucleus
Q21278	-0.415218	-0.410015	0.00520242	-0.267237	-0.59669	0.465917	0.895272	nucleus
Q21338	-0.524666	-0.232661	0.292005	-0.102621	-0.229157	0.77946	0.934646	nucleus
Q21443	-0.320427	-0.351176	-0.0307491	-0.197365	-0.44067	0.590241	0.915466	nucleus
Q21502	-0.930018	-0.891108	0.0389101	-0.808248	-1.80686	0.0272487	0.333311	nucleus
Q21554	-0.67726	-0.0399806	0.63728	0.0722983	0.16149	0.843564	0.939311	nucleus
Q21568	0.292034	-0.146655	-0.438689	0.0784409	0.175389	0.830297	0.938401	nucleus
Q21691	-1.33725	-0.928124	0.40913	-0.892662	-2.00018	0.0145187	0.21035	nucleus
Q21755	-0.232047	-0.591967	-0.35992	-0.427869	-0.95537	0.243035	0.81682	nucleus
Q21773	0.350835	-0.394624	-0.745459	-0.162684	-0.363851	0.656597	0.923354	nucleus
Q21776	-1.09882	0.555036	1.65386	0.618249	1.38324	0.0909751	0.625353	nucleus
Q21902	-2.06423	0.242943	2.30717	0.193791	0.437331	0.59306	0.915834	nucleus
Q21952	-0.905043	0.28065	1.18569	0.366417	0.819053	0.316895	0.853249	nucleus
Q21986	0.118884	-0.115832	-0.234716	0.0891107	0.199112	0.807766	0.936791	nucleus
Q22006	0.353542	-0.161049	-0.514592	0.0712059	0.159258	0.845699	0.939455	nucleus
Q22018	0.519921	-1.06178	-1.5817	-0.810156	-1.81365	0.0266756	0.328605	nucleus
Q22019	-1.33959	0.179547	1.51914	0.214737	0.481167	0.556551	0.910805	nucleus
Q22037;Q22037-4;Q22037-3;Q22037-2	-0.553459	-0.665484	-0.112025	-0.538795	-1.2032	0.141487	0.72191	nucleus
Q22053	0.360379	-0.117163	-0.477542	0.115888	0.259202	0.751443	0.932374	nucleus
Q22307	-0.467801	0.235875	0.703676	0.372533	0.831826	0.309406	0.85023	nucleus
Q22516	-0.88143	-1.28244	-0.40101	-1.19392	-2.66853	0.0011107	0.0484649	nucleus
Q22592	-0.310573	0.248948	0.55952	0.403906	0.901829	0.270457	0.832278	nucleus
Q22618	-0.330903	-0.646439	-0.315537	-0.493847	-1.10265	0.177851	0.765432	nucleus
Q22703	-1.10621	-0.177344	0.928871	-0.114991	-0.257286	0.75322	0.932523	nucleus
Q22836	-0.15782	-0.541118	-0.383298	-0.368381	-0.822605	0.3148	0.852417	nucleus
Q23120	-0.36233	-1.19017	-0.827843	-1.04124	-2.32484	0.00449872	0.116744	nucleus
Q23121;Q23121-2;Q23121-3	-0.223546	-0.543298	-0.319752	-0.378211	-0.844496	0.302095	0.847159	nucleus
Q23126	-0.143524	-0.239642	-0.0961184	-0.0652414	-0.145689	0.858701	0.940317	nucleus
Q23202	-0.0877344	0.43119	0.518924	0.612084	1.36695	0.0948458	0.635063	nucleus
Q23223	-0.195222	-0.0766959	0.118526	0.091688	0.204733	0.80245	0.936399	nucleus
Q23232	-0.752492	-0.261591	0.490901	-0.158068	-0.353143	0.666082	0.924363	nucleus
Q23237	-0.247198	0.305913	0.553112	0.468248	1.04552	0.201393	0.787011	nucleus
Q23238	-0.559345	-0.60739	-0.0480445	-0.481386	-1.07501	0.188972	0.776146	nucleus
Q23255	-0.491083	0.0425459	0.533629	0.176494	0.394102	0.630103	0.920388	nucleus
Q23270	0.121879	-0.0210533	-0.142932	0.184238	0.411672	0.614928	0.918583	nucleus
Q23314	0.3166	-0.515309	-0.831909	-0.287353	-0.642576	0.432331	0.888046	nucleus
Q23400	0.698389	-0.495388	-1.19378	-0.222996	-0.499813	0.54136	0.908531	nucleus
Q23449	-0.224781	0.0590891	0.28387	0.224033	0.500235	0.541019	0.908479	nucleus
Q23457	-0.326537	0.360953	0.68749	0.514053	1.14776	0.160757	0.746804	nucleus
Q23495	0.520687	-0.435735	-0.956422	-0.184026	-0.411971	0.614671	0.918552	nucleus
Q23523	-0.128821	-0.761626	-0.632804	-0.585513	-1.30752	0.110098	0.668879	nucleus
Q23525	0.913216	-0.597126	-1.51034	-0.29973	-0.672987	0.410866	0.882882	nucleus
Q23529-4;Q23529-2;Q23529-1;Q23529	-0.193078	0.0833552	0.276433	0.251989	0.562674	0.491722	0.900219	nucleus
Q23651	-0.234379	0.26906	0.503439	0.432887	0.966572	0.237554	0.813383	nucleus
Q23670;Q9N4W3	-1.13999	-0.411209	0.728784	-0.352788	-0.789491	0.334677	0.859955	nucleus
Q23679	-0.871134	-0.449429	0.421705	-0.359716	-0.803967	0.325891	0.85672	nucleus
Q27474;Q27474-2	-1.47778	0.173612	1.65139	0.192718	0.432285	0.597332	0.916386	nucleus
Q27488	-0.316957	0.336865	0.653822	0.49108	1.09647	0.180293	0.767872	nucleus
Q27511	-1.09315	-0.829281	0.263873	-0.765409	-1.71243	0.0363899	0.400361	nucleus
Q27532	-1.06915	-0.929715	0.139437	-0.863049	-1.93064	0.0183152	0.251521	nucleus
Q27GT3;Q9GYI4	-0.217975	-0.266397	-0.0484216	-0.100661	-0.224765	0.783581	0.934967	nucleus
Q2PJ68-2;Q2PJ68	0.247714	-0.576957	-0.824671	-0.35702	-0.79812	0.329422	0.858038	nucleus
Q9TXI6;Q5TYK9;Q9TXI7	-0.308827	0.00340878	0.312236	0.15857	0.354051	0.665276	0.924278	nucleus
Q867X0-2;Q867X0;A5JYS4;F5GU97;Q5WRP7	-0.8118	0.457791	1.26959	0.554411	1.23885	0.130066	0.704703	nucleus
Q8I4N3	-0.749835	0.22164	0.971475	0.325472	0.727136	0.37425	0.872881	nucleus
Q8ITY4	-0.417704	-0.451752	-0.0340478	-0.309263	-0.690526	0.398779	0.87976	nucleus
Q8WQ99	-0.446044	0.0409866	0.487031	0.180177	0.402309	0.622995	0.919553	nucleus
Q8WQA4	-0.572599	-0.282618	0.289981	-0.158157	-0.353196	0.666036	0.924358	nucleus
Q93454	-0.19497	-0.452701	-0.257731	-0.284288	-0.634795	0.437926	0.889318	nucleus
Q93725	0.0573466	-0.0813396	-0.138686	0.116441	0.260131	0.750581	0.932302	nucleus
Q94045	-0.301588	-0.044604	0.256984	0.1114	0.248731	0.761172	0.933181	nucleus
Q94261	0.0999119	-0.0514417	-0.151354	0.151293	0.338034	0.679557	0.925752	nucleus
Q94402	0.702632	-0.063641	-0.766273	0.209245	0.469008	0.566567	0.912244	nucleus
Q95005	-0.172616	-0.0280033	0.144612	0.143012	0.319343	0.696368	0.927414	nucleus
Q95008	-0.205893	0.207411	0.413304	0.374553	0.836342	0.306787	0.849144	nucleus
Q95017	-0.443288	0.0336729	0.476961	0.173184	0.386694	0.636549	0.921131	nucleus
Q95PZ0;C5VUK2	-0.529971	0.117913	0.647883	0.247335	0.552311	0.499734	0.901661	nucleus
Q95Q95-2;Q95Q95	-0.564134	-0.0183493	0.545785	0.107096	0.239164	0.770094	0.933904	nucleus
Q95Q98;Q95Q98-2	-1.07231	-0.507617	0.564695	-0.441319	-0.987243	0.22767	0.806846	nucleus
Q95XU6	0.498953	-0.19232	-0.691274	0.0568593	0.127272	0.87641	0.941452	nucleus
Q95XX0	-0.240498	0.192019	0.432516	0.355133	0.792956	0.33256	0.859189	nucleus
Q95XZ5	-0.843341	-0.251689	0.591652	-0.15874	-0.354749	0.664656	0.924213	nucleus
Q95Y80	-0.6371	-1.12895	-0.491853	-1.012	-2.26027	0.00574514	0.131398	nucleus
Q95Y89	0.372487	-0.394295	-0.766781	-0.159835	-0.357517	0.662201	0.923954	nucleus
Q95ZQ4-3;Q95ZQ4-2;Q95ZQ4	-0.11703	-0.277985	-0.160955	-0.1005	-0.224432	0.783892	0.934992	nucleus
Q966L5;Q966L5-2	-0.261591	-0.470511	-0.20892	-0.309852	-0.691841	0.397882	0.879521	nucleus
Q966M5	-0.354001	-0.314986	0.0390142	-0.165083	-0.368592	0.652416	0.922901	nucleus
Q966M6	-0.265437	-0.337768	-0.0723313	-0.177557	-0.39645	0.628066	0.92015	nucleus
Q9BIB4	-0.173895	-0.534062	-0.360167	-0.363195	-0.811009	0.321671	0.855113	nucleus
Q9BL02	0.232972	-0.152119	-0.385091	0.0661034	0.147765	0.856709	0.940186	nucleus
Q9BLB6	-0.224905	0.10939	0.334295	0.274319	0.612518	0.454171	0.892853	nucleus
Q9GS00	-0.736475	0.263075	0.99955	0.368462	0.823148	0.314481	0.852289	nucleus
Q9GYI0-2;Q9GYI0	-0.0890913	0.0593296	0.148421	0.240066	0.536131	0.51238	0.903855	nucleus
Q9GZH2	-0.134089	0.201593	0.335682	0.377092	0.842084	0.303478	0.847749	nucleus
Q9N2L7	-0.0776532	0.706983	0.784636	0.889051	1.98552	0.0152555	0.218691	nucleus
Q9N359	-0.662935	0.369073	1.03201	0.483019	1.07887	0.187388	0.77468	nucleus
Q9N3F0	0.433916	-0.456175	-0.890091	-0.214565	-0.480095	0.55743	0.910933	nucleus
Q9N3T2	-1.0432	-0.0957219	0.947483	-0.0260357	-0.058234	0.94327	0.945376	nucleus
Q9N425	-0.615981	0.108503	0.724484	0.227914	0.509017	0.533939	0.907378	nucleus
Q9N4A7;Q9N4A7-2	-0.0182069	-0.145612	-0.127405	0.0433746	0.0968809	0.905762	0.943242	nucleus
Q9N4C2	-0.543892	0.129908	0.673799	0.257709	0.57549	0.481911	0.898394	nucleus
Q9N4G9	-0.0931545	-0.0692897	0.0238648	0.110974	0.247832	0.762009	0.933249	nucleus
Q9N4H4	-1.13659	0.531844	1.66843	0.590662	1.32179	0.106269	0.660993	nucleus
Q9N4M4	-0.1644	0.154072	0.318473	0.326044	0.728058	0.373645	0.872701	nucleus
Q9N599	-0.320427	0.179809	0.500236	0.33362	0.744896	0.362695	0.86936	nucleus
Q9N5A1	-0.495183	-0.0100637	0.48512	0.123407	0.275563	0.73632	0.931081	nucleus
Q9N5K2	-0.0413832	-0.313362	-0.271979	-0.127073	-0.283813	0.728733	0.930413	nucleus
Q9N5R9;Q9N5S0	-0.753348	-0.110631	0.642717	-0.00720753	-0.0161025	0.984301	0.947533	nucleus
Q9NAA5	-0.142479	-0.240864	-0.098385	-0.0663411	-0.148145	0.856345	0.940163	nucleus
Q9NAD6-2;Q9NAD6-3;Q9NAD6	-0.240253	0.165046	0.405299	0.328189	0.732794	0.370545	0.871772	nucleus
Q9NAH6	-0.067501	-0.0690147	-0.00151363	0.114235	0.255126	0.755225	0.93269	nucleus
Q9NAN1	-1.02836	-0.214125	0.814232	-0.14271	-0.319177	0.696518	0.927428	nucleus
Q9NEL2;E0R7L6;E0R7L4;E0R7L5	-1.1413	0.0830037	1.22431	0.141272	0.31615	0.699255	0.927692	nucleus
Q9NEU2	0.523193	-0.639417	-1.16261	-0.387416	-0.867306	0.289225	0.841436	nucleus
Q9NEU5	0.537906	-0.373732	-0.911638	-0.120018	-0.268708	0.742644	0.931628	nucleus
Q9NEW6	-0.334339	-0.788853	-0.454513	-0.636661	-1.42151	0.0823783	0.601824	nucleus
Q9TXQ1-2;Q9TXQ1	-0.213129	-1.57265	-1.35952	-1.40635	-3.14022	0.000124413	0.00974887	nucleus
Q9TYK1	0.401978	-0.135929	-0.537907	0.101964	0.228107	0.780444	0.934723	nucleus
Q9TYT3	-0.0391384	-0.243547	-0.204409	-0.0569966	-0.127301	0.876381	0.94145	nucleus
Q9TYU5	-1.302	-0.354001	0.947997	-0.314436	-0.70438	0.389385	0.877215	nucleus
Q9TZ93	-0.168899	-0.516721	-0.347822	-0.345274	-0.770994	0.346124	0.863956	nucleus
Q9U299	-0.236462	0.542437	0.778899	0.706021	1.57644	0.054059	0.497956	nucleus
Q9U2A9	0.412577	-0.140779	-0.553356	0.0983477	0.22003	0.78803	0.935311	nucleus
Q9U2C1;B2FDA8	-0.710261	-0.0398403	0.670421	0.0685976	0.153237	0.851463	0.93984	nucleus
Q9U2G0	-0.331247	-0.223793	0.107453	-0.0712414	-0.159065	0.845884	0.939467	nucleus
Q9U2M8	-0.0801119	0.215865	0.295976	0.397646	0.888063	0.277838	0.836003	nucleus
Q9U3F4;Q9U3F5	0.521929	0.531907	0.00997776	0.783761	1.75458	0.0320287	0.370139	nucleus
Q9U757	-0.0289934	-0.237197	-0.208203	-0.0494652	-0.110482	0.892607	0.942454	nucleus
Q9U7E0	-0.596076	-0.350384	0.245692	-0.228656	-0.510654	0.532624	0.90717	nucleus
Q9U9Y8-5;Q9U9Y8-3;Q9U9Y8-2;Q9U9Y8-4;Q9U9Y8	-0.188148	-0.6054	-0.417252	-0.436192	-0.973994	0.23397	0.811065	nucleus
Q9XTB5	-0.934856	-0.680864	0.253992	-0.598567	-1.33814	0.102013	0.651773	nucleus
Q9XTT4	-1.06302	-0.434348	0.628672	-0.366968	-0.820879	0.315817	0.852822	nucleus
Q9XVH6	-0.283211	-0.267356	0.0158546	-0.109213	-0.24385	0.76572	0.933551	nucleus
Q9XVK5	-0.166972	0.197451	0.364424	0.369123	0.824252	0.313833	0.852029	nucleus
Q9XVR6	-0.687419	0.392402	1.07982	0.503499	1.12468	0.169341	0.756514	nucleus
Q9XVR8	0.309645	-0.0873271	-0.396973	0.139819	0.312651	0.702424	0.927995	nucleus
Q9XVS1	-0.240864	-0.00273852	0.238125	0.160333	0.357998	0.661775	0.923908	nucleus
Q9XVT0	0.837017	-0.535257	-1.37227	-0.246729	-0.553617	0.49872	0.901481	nucleus
Q9XWG3	-1.23186	0.139856	1.37172	0.187584	0.420019	0.607776	0.917704	nucleus
Q9XWH0	-0.780058	-0.0939658	0.686092	0.00634839	0.0141842	0.986171	0.947627	nucleus
Q9XWP6	-0.993276	-0.253989	0.739287	-0.178492	-0.399136	0.625739	0.919877	nucleus
Q9XX15	0.543026	-0.456596	-0.999622	-0.202287	-0.452913	0.579957	0.914096	nucleus
Q9XXD4	0.485034	-0.0761486	-0.561183	0.171411	0.383648	0.639207	0.921433	nucleus
Q9Y1J3-2;Q9Y1J3	-0.867106	-0.444561	0.422545	-0.354378	-0.792026	0.333127	0.859395	nucleus
Q19426-2;A5JYS7;Q19426	-0.591105	0.217927	0.809032	0.157576	0.32229	0.535544	0.799694	cytoplasm
P90947;A5JYX3	-0.915024	-0.861479	0.0535446	-0.987339	-2.02048	0.000102697	0.0014935	cytoplasm
A7LPE4;P34609-2;P34609-3;P34609;C0P271;C7FZT6;A7LPE3	-0.141171	-0.467801	-0.32663	-0.437159	-0.89388	0.0857272	0.389901	cytoplasm
A7LPE6;Q7JMU1;P34517;A7LPE5	-0.834226	-0.0961269	0.738099	-0.205646	-0.420766	0.418588	0.75731	cytoplasm
A8WHT1	-0.105812	0.00647779	0.11229	0.0442705	0.0905221	0.861851	0.865318	cytoplasm
B0M0M3;P34545-2;P34545	-0.905582	-1.00454	-0.0989554	-1.12849	-2.30928	9.02452e-06	0.000161682	cytoplasm
C0P277;B3CKG1	-0.0713508	-0.286526	-0.215176	-0.241764	-0.494349	0.341945	0.718241	cytoplasm
O01258;B3GWB9	-0.500802	0.35862	0.859422	0.316532	0.647341	0.213338	0.613958	cytoplasm
B5BM32;Q9XVS7	-0.487486	-0.0429244	0.444562	-0.0823204	-0.168352	0.746213	0.847627	cytoplasm
B5QSI7;G5EEN4;F9UKV1	0.164917	-0.100709	-0.265625	-0.00816442	-0.0166961	0.974395	0.878992	cytoplasm
Q7YTU4;B7FAS8;Q7YTU4-2	-0.0769695	-0.068602	0.00836745	-0.0249762	-0.0510702	0.921792	0.872964	cytoplasm
Q7JK70;Q9U280;C0P289	-0.604451	0.546856	1.15131	0.483806	0.989548	0.0571331	0.298696	cytoplasm
Q09517;C1P622	0.393671	-0.85989	-1.25356	-0.721083	-1.47497	0.00457594	0.0365291	cytoplasm
Q21890-3;C6KRK8;Q21890-2;Q21890;C6KRK9	1.09446	-0.622462	-1.71693	-0.341929	-0.700547	0.17807	0.57035	cytoplasm
C6KRM2;Q8I4M5;Q93342	-0.719315	0.774182	1.4935	0.687902	1.40722	0.00682606	0.0510461	cytoplasm
Q20414;D0VWM8;Q6BEV0	-0.542605	-0.678523	-0.135918	-0.729066	-1.49108	0.0041513	0.0338319	cytoplasm
Q9U3B3;G5EBF6;Q9Y0A0;D3NQ87;Q9Y0A1;Q8MXI9	-0.192952	0.412251	0.605203	0.432421	0.884195	0.0891756	0.399322	cytoplasm
D5MCN2	0.536378	-0.130799	-0.667177	0.0368682	0.0754307	0.884706	0.868339	cytoplasm
E0AHE2;Q9TW45-3;Q9TW45-2;G5EE60;Q9TW45;Q9TW45-4;G5EE76;E0AHE3;E1B6W1	-0.258941	-0.174406	0.0845345	-0.167582	-0.34267	0.510061	0.791771	cytoplasm
E1B6R3;P34445	0.342762	-0.131326	-0.474089	-0.00281491	-0.00575749	0.991169	0.880796	cytoplasm
Q18788;E1B6T6	0.731614	0.0178406	-0.713773	0.224992	0.460505	0.376013	0.737056	cytoplasm
E5QCF6;P34558;E5QCF8;E5QCF7	-0.0684645	0.232159	0.300623	0.277505	0.56743	0.275353	0.672421	cytoplasm
Q22498;Q2XN02;F5GUA3	0.104201	-0.00259452	-0.106796	0.0776707	0.158829	0.760115	0.849996	cytoplasm
P34563;G1K0V8	-0.66939	0.492687	1.16208	0.416504	0.851965	0.101462	0.430647	cytoplasm
G3MU56;G3MU57;P90897	-0.387804	0.290074	0.677878	0.270838	0.553841	0.287014	0.681491	cytoplasm
G5EFF0;G4SLD6;G5EDT5;G4SLH0;A7DT28;Q65XY2;G5EF69	-0.0485152	-0.0574156	-0.0089004	-0.0080353	-0.0164303	0.974803	0.879036	cytoplasm
G5EBJ8;Q23519;Q23524;P53018;G5EEW3	2.35233	-3.05942	-5.41175	-2.52451	-5.20439	2.22045e-16	3.1162e-14	cytoplasm
Q19338;G5EBK9	-0.0575542	0.269982	0.327536	0.317534	0.649282	0.211969	0.612431	cytoplasm
G5EC24	-0.264596	-0.133037	0.131559	-0.127357	-0.260418	0.616636	0.821329	cytoplasm
G5ECH7	-0.385597	-0.223546	0.162051	-0.242336	-0.495557	0.340767	0.717542	cytoplasm
P40614;G5ECU3	-0.174534	-0.156397	0.0181376	-0.132502	-0.270934	0.602479	0.817896	cytoplasm
Q69Z15;G5ED68;G5EBF2	0.295606	0.294721	-0.000885111	0.413695	0.846107	0.103834	0.436322	cytoplasm
G5EDF7	-0.435095	-0.264356	0.170739	-0.293157	-0.599502	0.249126	0.650005	cytoplasm
G5EDN6	0.00401628	-0.65892	-0.662936	-0.598916	-1.22466	0.0185592	0.121539	cytoplasm
G5EDP2	0.324925	-0.175429	-0.500354	-0.0505251	-0.10334	0.84253	0.862654	cytoplasm
Q8MNV0-2;Q8MNV0;G5EEF8;Q8MNV0-3	-0.619178	0.454981	1.07416	0.388952	0.795553	0.126175	0.484698	cytoplasm
G5EEH9;D1MN48	-0.340619	-0.321928	0.0186911	-0.331622	-0.678121	0.192367	0.589163	cytoplasm
G5EEM5	-0.41186	0.0984283	0.510288	0.0743268	0.151995	0.770139	0.851659	cytoplasm
G5EEQ6;O45818;O45818-3	-0.549127	0.252037	0.801164	0.200175	0.4094	0.431268	0.762753	cytoplasm
G5EES7;G5EGA8;Q9GN62	-0.821955	0.133875	0.95583	0.0268375	0.05491	0.915933	0.872255	cytoplasm
G5EF60	-0.436588	-0.0368901	0.399698	-0.0659926	-0.134954	0.7953	0.855675	cytoplasm
G5EFS4;D8FRQ0	-0.0182069	-0.443394	-0.425188	-0.387885	-0.79314	0.127329	0.486972	cytoplasm
G5EG14;E5QCI6;E5QCI7	-0.270947	-0.19774	0.0732079	-0.193343	-0.395348	0.447248	0.769274	cytoplasm
G5EGN2	0.185884	-2.24306	-2.42894	-2.14628	-4.38918	2.22045e-16	3.1162e-14	cytoplasm
G5EGS0;G5EGQ3;Q9XWL8	-0.630871	0.0963755	0.727247	0.0279818	0.0572343	0.912389	0.871822	cytoplasm
O01422	-0.680144	0.164965	0.84511	0.0866068	0.177158	0.73343	0.845382	cytoplasm
O01427	-1.08059	-0.0900404	0.990549	-0.249384	-0.510527	0.326381	0.708718	cytoplasm
O01479;O01479-2	0.250457	-0.292546	-0.543003	-0.182703	-0.373653	0.47257	0.778903	cytoplasm
O01498-2;O01498	-0.0692897	0.195203	0.264493	0.240382	0.491523	0.344712	0.719869	cytoplasm
O01504	0.441713	0.0924786	-0.349234	0.241001	0.493001	0.343263	0.719019	cytoplasm
O01513	0.730153	-0.0657102	-0.795863	0.141146	0.288891	0.578649	0.811807	cytoplasm
O01541	-0.35321	0.103395	0.456605	0.0911545	0.1864	0.720095	0.842969	cytoplasm
O01578	-0.218967	-0.266157	-0.0471898	-0.251248	-0.513744	0.323342	0.706783	cytoplasm
O01583	-0.163499	-0.314986	-0.151488	-0.28886	-0.590646	0.256187	0.656336	cytoplasm
O01592;Q86NC6	-0.821465	0.15909	0.980555	0.0521508	0.106701	0.837478	0.86194	cytoplasm
O01692	0.312133	-0.0585243	-0.370657	0.0637925	0.130474	0.801953	0.8567	cytoplasm
O01761;O01761-6;O01761-7;O01761-2;O01761-5;O01761-3;O01761-4	0.0319019	-0.1145	-0.146402	-0.0488567	-0.0999031	0.847701	0.863377	cytoplasm
O01802	0.353229	-0.0655723	-0.418801	0.0650556	0.133064	0.798106	0.856109	cytoplasm
O01803	-0.394734	0.172994	0.567728	0.152356	0.311557	0.549218	0.803702	cytoplasm
O01814	0.242874	-0.850319	-1.09319	-0.742009	-1.5175	0.0035316	0.0296872	cytoplasm
O01824	-0.119555	0.0520122	0.171568	0.0870256	0.177945	0.732291	0.845179	cytoplasm
O01868	0.380953	-0.0799754	-0.460929	0.0562594	0.115076	0.824921	0.860132	cytoplasm
O01884	0.295217	0.24197	-0.0532468	0.360865	0.738057	0.155949	0.537586	cytoplasm
Q86DC4;O01925	0.0894822	-0.251204	-0.340686	-0.173916	-0.355636	0.494184	0.786509	cytoplasm
O01974	0.0160743	-0.0402612	-0.0563355	0.0221815	0.0453568	0.930518	0.874005	cytoplasm
O02056	0.224705	-0.0124972	-0.237202	0.0921384	0.188432	0.717174	0.84243	cytoplasm
O02108;Q336L8	-0.0612923	-0.0221902	0.0391021	0.0246061	0.0503135	0.922947	0.873102	cytoplasm
O02161	0.243711	-0.13829	-0.382001	-0.0298109	-0.0609672	0.9067	0.871122	cytoplasm
O02328	0.0772389	-0.092884	-0.170123	-0.0180715	-0.0369538	0.943366	0.875507	cytoplasm
O02485	-0.665393	-0.464145	0.201247	-0.539521	-1.10359	0.0338774	0.201628	cytoplasm
O02495	-0.894216	0.600184	1.4944	0.478532	0.979219	0.0597769	0.308257	cytoplasm
O02621	0.435085	-0.822281	-1.25737	-0.675099	-1.38099	0.00793552	0.0576568	cytoplasm
O02639	0.0978106	-0.0402612	-0.138072	0.0387116	0.079161	0.879047	0.867604	cytoplasm
O02640	-0.135272	-0.0705267	0.0647455	-0.0386919	-0.0791151	0.879116	0.867613	cytoplasm
O16000-2;O16000;O16000-3	-0.699729	0.132404	0.832133	0.0500847	0.102453	0.843863	0.862841	cytoplasm
O16259	-0.0897693	0.16125	0.251019	0.202287	0.413627	0.426526	0.760746	cytoplasm
O16264-2;O16264	-0.00633393	-0.165558	-0.159224	-0.107647	-0.220116	0.672187	0.833639	cytoplasm
O16368	-0.308477	0.208411	0.516888	0.205217	0.419634	0.419841	0.757859	cytoplasm
O16520	0.149953	-0.178747	-0.328699	-0.0892286	-0.182469	0.725756	0.844002	cytoplasm
O16686	0.494841	-0.105544	-0.600385	0.053723	0.109907	0.832666	0.861253	cytoplasm
O16785	0.0511301	-0.19774	-0.24887	-0.128207	-0.262163	0.614277	0.820766	cytoplasm
O16927	0.447249	-0.0746424	-0.521892	0.0749998	0.153424	0.76804	0.851314	cytoplasm
O16999	0.089298	0.500238	0.41094	0.57749	1.1809	0.0231992	0.147445	cytoplasm
O17071-2;O17071	-0.293135	0.187132	0.480267	0.187041	0.382465	0.462191	0.775055	cytoplasm
O17087;O17087-4;O17087-3;O17087-2	-0.168899	1.31779	1.48669	1.34282	2.74573	1.30352e-07	3.7849e-06	cytoplasm
O17214;Q8ITZ0	0.0723159	0.0110936	-0.0612223	0.0849104	0.17363	0.738543	0.846288	cytoplasm
O17528	0.442046	-0.154065	-0.596111	-0.00547471	-0.0111993	0.982823	0.879905	cytoplasm
O17570	0.299116	-0.0648829	-0.363999	0.0548015	0.112083	0.829404	0.860783	cytoplasm
O17581	-1.18492	-0.0545012	1.13041	-0.234943	-0.481097	0.355042	0.725784	cytoplasm
O17586	-0.237441	0.263023	0.500464	0.274195	0.560668	0.281115	0.676966	cytoplasm
O17607	-0.0824301	0.173319	0.255749	0.215841	0.441341	0.3962	0.747065	cytoplasm
O17622	-0.0754642	0.918797	0.994261	0.962727	1.96854	0.000154147	0.00210189	cytoplasm
O17680	0.540065	-2.62368	-3.16374	-2.45527	-5.0234	2.22045e-16	3.1162e-14	cytoplasm
O17695	-1.04096	-0.416516	0.624447	-0.567845	-1.16235	0.0254507	0.159473	cytoplasm
O17732	-0.399226	0.0723159	0.471542	0.0507695	0.10382	0.841807	0.862552	cytoplasm
O17850	-1.24135	0.155791	1.39714	-0.0360644	-0.0738615	0.887088	0.868647	cytoplasm
O17861	-0.998845	1.33483	2.33367	1.19201	2.43976	2.7299e-06	5.34805e-05	cytoplasm
O17901	0.0755048	-0.129085	-0.20459	-0.0546234	-0.111697	0.829981	0.860866	cytoplasm
O17915	-0.414569	-0.0959919	0.318577	-0.120641	-0.246706	0.635312	0.825666	cytoplasm
O17953;D3YT81	-0.21661	0.120075	0.336685	0.13546	0.276984	0.594401	0.815876	cytoplasm
O18023;O18016;O18023-2	-0.482229	0.106545	0.588773	0.068212	0.139498	0.788569	0.854622	cytoplasm
O18054	0.238987	-0.0859685	-0.324956	0.0215555	0.0440836	0.932464	0.874235	cytoplasm
O18158;Q2L6Y4	-0.187894	-0.356707	-0.168813	-0.335515	-0.686045	0.187222	0.582586	cytoplasm
O18211	0.0891139	0.181886	0.0927718	0.2591	0.529828	0.308425	0.6969	cytoplasm
O18229-2;O18229	-0.344828	-0.180912	0.163917	-0.191457	-0.391504	0.451678	0.771018	cytoplasm
O18282	-0.281312	-0.531968	-0.250655	-0.529668	-1.08307	0.037336	0.217731	cytoplasm
O18650	0.350467	-0.171975	-0.522443	-0.041906	-0.0857136	0.869122	0.866294	cytoplasm
O44156	-0.350497	0.268869	0.619366	0.257177	0.525895	0.31203	0.699349	cytoplasm
O44408	0.254152	-0.665484	-0.919635	-0.554893	-1.13484	0.0291392	0.17846	cytoplasm
O44441	-0.0180644	0.285091	0.303155	0.340629	0.696513	0.180582	0.573779	cytoplasm
O44445	-1.02396	0.183818	1.20778	0.0359263	0.0735367	0.887581	0.86871	cytoplasm
O44451	0.16259	0.080637	-0.0819525	0.172711	0.35319	0.497159	0.787515	cytoplasm
O44476;O44476-2	-0.256648	0.0242231	0.280871	0.0315112	0.0644336	0.901421	0.870465	cytoplasm
O44477	0.700193	-0.156655	-0.856848	0.0441413	0.0903404	0.862126	0.865355	cytoplasm
O44480	0.104915	-0.092884	-0.197799	-0.0124745	-0.025509	0.960889	0.877499	cytoplasm
O44502	0.148865	0.0263961	-0.122469	0.115694	0.23659	0.649242	0.828766	cytoplasm
O44518	-0.952483	0.048263	1.00075	-0.0851724	-0.174309	0.737558	0.846114	cytoplasm
O44572	0.0695276	-1.16144	-1.23096	-1.08818	-2.22518	1.88876e-05	0.000319646	cytoplasm
O44952	-0.0367495	0.251882	0.288632	0.303642	0.620879	0.232647	0.63428	cytoplasm
O44953	0.351093	0.322433	-0.0286597	0.452629	0.925798	0.0751187	0.358972	cytoplasm
O45168	-0.75292	-1.86979	-1.11687	-1.96287	-4.01559	1.17684e-14	1.1331e-12	cytoplasm
O45218	0.488512	-0.424062	-0.912574	-0.266075	-0.544333	0.295368	0.687686	cytoplasm
O45228	-0.481402	0.190767	0.672169	0.152601	0.31208	0.548548	0.80351	cytoplasm
O45244	-0.547943	-0.238665	0.309279	-0.290287	-0.593697	0.253739	0.654167	cytoplasm
O45293	1.41012	-0.966578	-2.3767	-0.622207	-1.27626	0.0141489	0.0954134	cytoplasm
O45307;C8JQS2	-0.828794	-1.55748	-0.72869	-1.6659	-3.40851	5.6593e-11	3.40385e-09	cytoplasm
O45319	0.526951	-0.138159	-0.66511	0.0276017	0.056471	0.913552	0.871965	cytoplasm
O45495	-0.239398	0.165515	0.404913	0.176292	0.360478	0.488324	0.784499	cytoplasm
O45499	0.351038	0.109748	-0.24129	0.239933	0.490753	0.345468	0.72031	cytoplasm
O45503	-0.0257376	-0.14104	-0.115303	-0.0870535	-0.178005	0.732205	0.845164	cytoplasm
O45666-3;O45666-2;O45666-4;O45666;E5QCI8	-0.374956	-0.195348	0.179608	-0.211986	-0.43349	0.404656	0.751035	cytoplasm
O45679	0.607771	-0.107018	-0.714789	0.0750874	0.153646	0.767714	0.85126	cytoplasm
O45686	1.68655	0.949171	-0.737374	1.34944	2.77136	9.95078e-08	2.97785e-06	cytoplasm
O45903	-0.162855	0.312563	0.475418	0.33882	0.692801	0.182916	0.576917	cytoplasm
O45924;Q4A1S8;O45930	0.269756	0.261033	-0.00872235	0.37478	0.766494	0.140617	0.511784	cytoplasm
O45946	0.191986	-0.0729976	-0.264983	0.025021	0.0511687	0.921642	0.872946	cytoplasm
O45947-2;O45947	0.293147	-0.402395	-0.695542	-0.283918	-0.580679	0.264299	0.663333	cytoplasm
O45952	-1.35101	0.434812	1.78582	0.220781	0.452321	0.384555	0.741387	cytoplasm
O61199	0.0258525	0.0116898	-0.0141627	0.07611	0.155631	0.764801	0.850778	cytoplasm
O61219	0.37559	0.151218	-0.224372	0.286368	0.58575	0.26015	0.65979	cytoplasm
O61235	-0.242328	0.22265	0.464978	0.232834	0.476094	0.360068	0.728573	cytoplasm
O61397	0.465201	-0.135535	-0.600736	0.017738	0.0362868	0.944387	0.875625	cytoplasm
O61742	-0.39835	-0.0117819	0.386569	-0.0331512	-0.067792	0.896312	0.869822	cytoplasm
O61749	0.316492	-0.0965317	-0.413024	0.0266666	0.054541	0.916496	0.872323	cytoplasm
O61820	0.230787	-0.0723116	-0.303098	0.0335539	0.0686212	0.89505	0.869663	cytoplasm
O61931	-1.68347	-0.772561	0.910911	-1.05383	-2.16164	3.24576e-05	0.000525593	cytoplasm
O61955-2;O61955-3;O61955	-0.57056	0.876148	1.44671	0.819952	1.67701	0.00126474	0.0123643	cytoplasm
O62246	0.340989	0.00116906	-0.33982	0.129322	0.264508	0.611112	0.820005	cytoplasm
O62250	0.455792	-0.0326651	-0.488457	0.118705	0.242832	0.640631	0.826863	cytoplasm
O62301	-0.620117	0.332335	0.952452	0.266116	0.544309	0.29539	0.687702	cytoplasm
O62327	-0.132906	0.130871	0.263777	0.163184	0.33367	0.521235	0.795321	cytoplasm
O62388;P49622	0.76815	0.0559812	-0.712169	0.270521	0.55374	0.287102	0.681557	cytoplasm
O62431;D3YT95;D3YT96	-0.115832	0.162767	0.278599	0.198533	0.405951	0.435159	0.764374	cytoplasm
O76360-2;O76360-5;O76360-3;O76360;O76360-6;O76360-4	-0.144177	-0.0922074	0.0519695	-0.0621735	-0.127129	0.806928	0.857458	cytoplasm
O76365	-0.151209	0.0303098	0.181519	0.0589215	0.12048	0.816842	0.858944	cytoplasm
O76512	-0.491699	0.429615	0.921314	0.389367	0.79629	0.125825	0.484003	cytoplasm
O76743	0.228148	0.853241	0.625092	0.958572	1.96038	0.00016417	0.00221169	cytoplasm
O77081	0.392554	0.437565	0.0450109	0.576145	1.1785	0.0234801	0.148965	cytoplasm
P02566	0.104853	0.0860632	-0.0187893	0.16646	0.340394	0.512874	0.792676	cytoplasm
P02567	-0.112233	-0.965396	-0.853163	-0.928902	-1.89937	0.000260896	0.00316868	cytoplasm
P05690	-5.35445	2.00364	7.35809	0.979963	2.07957	6.3951e-05	0.000979085	cytoplasm
P09446	-0.0546401	-0.0608775	-0.00623734	-0.0127358	-0.0260418	0.960073	0.877408	cytoplasm
P10567	0.126565	0.0427243	-0.0838405	0.127512	0.260753	0.616182	0.821221	cytoplasm
P10771	-1.73344	-1.73868	-0.00524026	-2.03006	-4.16496	1.11022e-15	1.33551e-13	cytoplasm
P10984;P10986;P10983;Q6A8K1	-0.180275	0.200962	0.381238	0.223696	0.457403	0.379236	0.738707	cytoplasm
P11141	0.156981	0.0583528	-0.0986282	0.149292	0.305298	0.55727	0.805988	cytoplasm
P12456	-0.475396	-0.244035	0.231362	-0.280985	-0.574632	0.269306	0.667511	cytoplasm
P12844	0.694298	-0.119157	-0.813455	0.0804477	0.164644	0.751617	0.848557	cytoplasm
P12845	-0.081476	-0.980025	-0.898549	-0.937311	-1.91657	0.000229257	0.00287529	cytoplasm
P17330	-0.19497	-0.674732	-0.479762	-0.65497	-1.33925	0.0100368	0.0696637	cytoplasm
P17331	-0.790689	0.513255	1.30394	0.41254	0.844018	0.104691	0.438343	cytoplasm
P19626;P19625	0.0255735	-0.189034	-0.214607	-0.12467	-0.254927	0.624086	0.823085	cytoplasm
Q8MPS2;P19826;Q9BI31	0.390396	-0.028852	-0.419248	0.109292	0.223556	0.66737	0.832639	cytoplasm
P19974	0.0530446	-0.356933	-0.409977	-0.287013	-0.586896	0.259219	0.658985	cytoplasm
P20163	0.111461	0.408627	0.297166	0.49036	1.00274	0.053898	0.28663	cytoplasm
P22981	-0.0086303	-0.539531	-0.530901	-0.482085	-0.985761	0.0580909	0.30219	cytoplasm
P24890	-0.291368	-0.397693	-0.106326	-0.397427	-0.812664	0.118229	0.468472	cytoplasm
P24896	-0.243669	-0.266277	-0.0226077	-0.256364	-0.524207	0.313585	0.700393	cytoplasm
P25807	1.15743	1.1251	-0.0323307	1.41837	2.90658	2.30287e-08	7.45818e-07	cytoplasm
P27420	0.335044	-0.344942	-0.679986	-0.217992	-0.445867	0.391374	0.744742	cytoplasm
P27604	0.351737	-1.41099	-1.76273	-1.28067	-2.61945	4.76385e-07	1.14563e-05	cytoplasm
P27798	0.584631	-0.325732	-0.910363	-0.148306	-0.303454	0.559654	0.806655	cytoplasm
P29691;G3MU53	0.0877334	-0.118626	-0.206359	-0.0416907	-0.0852524	0.869819	0.866387	cytoplasm
P30625;Q0MQ68;P30625-2	-0.0440443	-0.281906	-0.237862	-0.231621	-0.473612	0.362578	0.729944	cytoplasm
P30627	-0.557582	0.519983	1.07756	0.466411	0.953917	0.0666843	0.33205	cytoplasm
P30628-2;P30628-5;P30628-6;P30628-3;P30628-4;P30628	-0.348912	-0.0508847	0.298028	-0.0622558	-0.127305	0.806666	0.857418	cytoplasm
P30629	-0.024887	0.040304	0.065191	0.0944628	0.193156	0.7104	0.841166	cytoplasm
P30632	-0.0863762	0.129418	0.215794	0.171142	0.349942	0.501123	0.788841	cytoplasm
P30635	-0.0550568	0.298549	0.353605	0.346606	0.708727	0.173057	0.563339	cytoplasm
P30641	-0.1153	0.191343	0.306643	0.227217	0.464602	0.371781	0.734857	cytoplasm
P30642	0.243677	-0.0194884	-0.263165	0.088984	0.181984	0.726457	0.844129	cytoplasm
P31161	-0.414244	0.309878	0.724122	0.285294	0.583415	0.262055	0.661426	cytoplasm
P32744	-0.236095	0.0151992	0.251294	0.026644	0.054481	0.916587	0.872334	cytoplasm
P32756	-0.0672257	2.12387	2.1911	2.16947	4.43604	2.22045e-16	3.1162e-14	cytoplasm
P34183-2;P34183	-0.123004	0.176805	0.299809	0.211121	0.431689	0.406611	0.751935	cytoplasm
P34212	-0.193583	2.28701	2.48059	2.30705	4.71735	2.22045e-16	3.1162e-14	cytoplasm
P34213	-0.105946	-0.113434	-0.00748759	-0.0756682	-0.154722	0.766134	0.850999	cytoplasm
P34255	-0.698307	0.307341	1.00565	0.225309	0.460892	0.375611	0.736849	cytoplasm
P34271	-0.63951	0.486186	1.1257	0.416045	0.850992	0.101853	0.431591	cytoplasm
P34278	-0.65205	0.133337	0.785388	0.0606604	0.124079	0.811472	0.858143	cytoplasm
P34286	-0.410015	0.128945	0.53896	0.105217	0.215163	0.679149	0.835063	cytoplasm
P34305	0.428857	-0.453965	-0.882822	-0.308043	-0.630131	0.22576	0.627282	cytoplasm
P34308;P34308-4	-0.210638	-0.207643	0.00299522	-0.19105	-0.390652	0.452663	0.771403	cytoplasm
P34329	0.398075	-1.37089	-1.76896	-1.23119	-2.51841	1.28956e-06	2.78429e-05	cytoplasm
P34331-2;P34331	-2.03545	0.700568	2.73602	0.348117	0.715213	0.169158	0.557725	cytoplasm
P34334	0.180348	-0.0571383	-0.237486	0.0385267	0.0787875	0.879613	0.867678	cytoplasm
P34335	-0.580049	-0.0958569	0.484192	-0.153972	-0.314917	0.544919	0.80246	cytoplasm
P34339	-0.0247452	0.0319609	0.0567061	0.0861484	0.176154	0.734884	0.845641	cytoplasm
P34346	0.387638	-0.0436245	-0.431263	0.0939622	0.192198	0.711772	0.841424	cytoplasm
P34355	0.0764629	-0.915559	-0.992022	-0.840904	-1.71953	0.000947712	0.00973826	cytoplasm
P34378	0.496224	-0.0453032	-0.541527	0.114244	0.233721	0.653214	0.82963	cytoplasm
P34385	-0.00748258	0.140857	0.14834	0.198536	0.405964	0.435144	0.764368	cytoplasm
P34388	0.645322	-0.319502	-0.964824	-0.129802	-0.265625	0.609608	0.819641	cytoplasm
P34416	0.0586683	0.110075	0.0514065	0.181132	0.370386	0.476449	0.780308	cytoplasm
P34426	0.268626	-0.375957	-0.644582	-0.262439	-0.536735	0.30216	0.692548	cytoplasm
P34446	-0.0405418	-0.108491	-0.0679492	-0.0574982	-0.117571	0.821189	0.859586	cytoplasm
P34453	0.18894	-0.250962	-0.439902	-0.153559	-0.314032	0.546049	0.802788	cytoplasm
P34455;P34455-3;P34455-2	-0.504366	0.167523	0.671889	0.124713	0.255053	0.623914	0.823045	cytoplasm
P34460	0.125132	0.0833094	-0.0418229	0.167808	0.343154	0.509463	0.791577	cytoplasm
P34466	0.705288	-0.185359	-0.890647	0.0164682	0.0337044	0.948339	0.876079	cytoplasm
P34475	-1.12704	0.093371	1.22041	-0.0753661	-0.154304	0.766747	0.8511	cytoplasm
P34477	-0.42825	0.0502933	0.478543	0.0228772	0.0467834	0.928338	0.873746	cytoplasm
P34496	0.46333	0.16288	-0.30045	0.315775	0.645982	0.214301	0.615024	cytoplasm
P34498	-0.374845	-0.40174	-0.0268949	-0.418355	-0.855495	0.100054	0.427224	cytoplasm
P34511	-0.301002	0.180463	0.481465	0.178781	0.365574	0.482196	0.782356	cytoplasm
P34519;Q9BKQ2	-0.301119	-0.0329472	0.268172	-0.0346528	-0.0708587	0.891649	0.869231	cytoplasm
P34525	-0.122474	0.184884	0.307358	0.219307	0.448427	0.388661	0.743418	cytoplasm
P34529	-0.643672	0.124943	0.768615	0.0539611	0.110374	0.831965	0.861152	cytoplasm
P34540;E9P841	-0.155879	-0.0556122	0.100267	-0.0279447	-0.0571399	0.912532	0.87184	cytoplasm
P34542	0.353358	0.532407	0.179049	0.663061	1.35622	0.00912947	0.0643639	cytoplasm
P34544	-1.25864	-0.153935	1.1047	-0.349287	-0.715391	0.169052	0.55757	cytoplasm
P34546	-0.200504	0.132989	0.333494	0.151632	0.31005	0.551152	0.804256	cytoplasm
P34552-3;P34552;P34552-2;P34552-4	-0.753519	0.100639	0.854158	0.00744115	0.0152229	0.976654	0.879238	cytoplasm
P34556	-1.55439	0.442654	1.99705	0.18749	0.384388	0.459942	0.774204	cytoplasm
P34559	0.707477	-0.676087	-1.38356	-0.473817	-0.969737	0.0622925	0.317116	cytoplasm
P34560	-3.83329	0.90185	4.73514	0.185808	0.386945	0.456963	0.773065	cytoplasm
P34562;P34562-2	0.276555	0.491328	0.214773	0.60645	1.24031	0.0171092	0.113118	cytoplasm
P34574	-0.344828	-0.105678	0.23915	-0.116223	-0.237661	0.64776	0.828441	cytoplasm
P34575	-0.135404	-0.155879	-0.0204752	-0.12407	-0.253693	0.625766	0.823476	cytoplasm
P34595-2;P34595	-0.537743	0.548797	1.08654	0.499237	1.02103	0.0496677	0.270213	cytoplasm
P34604	0.00501486	0.0315479	0.0265331	0.091754	0.187618	0.718343	0.842646	cytoplasm
P34607	0.264131	0.0174463	-0.246685	0.130055	0.265985	0.609123	0.819523	cytoplasm
P34611	-0.108223	0.18182	0.290044	0.219125	0.448056	0.389053	0.74361	cytoplasm
P34617	0.108627	-0.0672257	-0.175853	0.0139347	0.0284952	0.956315	0.876985	cytoplasm
P34623	0.564329	0.13125	-0.433079	0.30457	0.623168	0.230929	0.63256	cytoplasm
P34629	-0.515712	-0.0564448	0.459268	-0.101549	-0.207682	0.689713	0.837178	cytoplasm
P34643	0.713545	-0.0931545	-0.806699	0.110343	0.225836	0.664185	0.831971	cytoplasm
P34650	-0.601887	-0.58246	0.019427	-0.644992	-1.31922	0.011211	0.0771292	cytoplasm
P34652	-0.126973	0.104884	0.231856	0.138397	0.282986	0.586436	0.813841	cytoplasm
P34653	-0.708938	0.189828	0.898766	0.105647	0.216115	0.677809	0.83479	cytoplasm
P34662	0.232227	-0.116099	-0.348325	-0.00994184	-0.0203321	0.968822	0.87838	cytoplasm
P34666	0.0509208	0.0423825	-0.00853831	0.111872	0.228761	0.660106	0.831108	cytoplasm
P34669	-0.0332292	-0.266757	-0.233527	-0.214285	-0.438164	0.399609	0.748681	cytoplasm
P34678	0.272977	0.210346	-0.0626312	0.324744	0.664163	0.201681	0.600557	cytoplasm
P34686	-0.735262	-0.236462	0.4988	-0.325967	-0.666837	0.199872	0.598394	cytoplasm
P34689	0.473931	0.60876	0.134829	0.763799	1.56253	0.00266641	0.0234441	cytoplasm
P34690	-0.602552	-0.143002	0.45955	-0.205668	-0.42066	0.418705	0.757361	cytoplasm
P34693;Q95QH7	-0.263395	-0.934403	-0.671008	-0.92848	-1.89855	0.00026251	0.00318315	cytoplasm
P34697-2;P34697	0.573574	1.1978	0.624224	1.37299	2.80926	6.64634e-08	2.05648e-06	cytoplasm
P34885;G3MU31	0.210947	-0.917088	-1.12803	-0.815235	-1.66721	0.00135055	0.0130317	cytoplasm
P35602;D7SFR1;P35602-2	-0.396488	-0.310805	0.0856829	-0.331798	-0.678504	0.192116	0.588846	cytoplasm
P35603	-0.231187	-0.0827026	0.148484	-0.0702652	-0.143676	0.782394	0.853642	cytoplasm
P37806-3;P37806	-0.0172093	0.477382	0.494591	0.533093	1.09006	0.0361253	0.212168	cytoplasm
P39055;P39055-2	-0.428678	-0.0623981	0.36628	-0.0899008	-0.183845	0.723773	0.843642	cytoplasm
P39745-2;P39745	-0.189793	0.2712	0.460993	0.292009	0.597086	0.251039	0.651743	cytoplasm
P41842	0.304469	0.209979	-0.0944907	0.330746	0.676462	0.193457	0.59053	cytoplasm
P41847	-0.240009	0.190404	0.430413	0.201058	0.411118	0.429337	0.76194	cytoplasm
P41932	-0.317304	0.0960671	0.413371	0.0910883	0.186261	0.720295	0.843005	cytoplasm
P41938	-0.157949	-0.221692	-0.0637424	-0.194443	-0.397586	0.44468	0.76825	cytoplasm
P41942	0.226156	0.270156	0.0440002	0.375085	0.767084	0.140312	0.511241	cytoplasm
P41956	-0.485942	-0.255924	0.230018	-0.295007	-0.603313	0.24613	0.647248	cytoplasm
P41977	-0.0996318	1.23674	1.33637	1.27578	2.60866	5.30765e-07	1.24285e-05	cytoplasm
P41988	0.0354313	-0.151339	-0.186771	-0.0849819	-0.173773	0.738336	0.846252	cytoplasm
P41992-2;P41992	-0.426962	0.112381	0.539344	0.0852254	0.174284	0.737594	0.846121	cytoplasm
P42168	-0.180912	0.00539131	0.186303	0.0279962	0.0572452	0.912372	0.87182	cytoplasm
P42170	-2.54664	-0.390117	2.15652	-0.84595	-1.74313	0.000805331	0.00846953	cytoplasm
P43508	-0.613909	-0.747946	-0.134037	-0.812909	-1.6627	0.00139183	0.0133467	cytoplasm
P43509	1.52945	-1.17957	-2.70902	-0.811072	-1.6645	0.00137523	0.0132205	cytoplasm
Q8MQC6;P43510	-0.507516	1.95506	2.46258	1.91161	3.90948	5.66214e-14	4.76778e-12	cytoplasm
P45894;P45894-2	-0.326652	1.25168	1.57833	1.24481	2.54544	9.91543e-07	2.19205e-05	cytoplasm
P45967	0.166211	-0.0619835	-0.228195	0.0308224	0.0630316	0.903556	0.870731	cytoplasm
P45970	-1.49467	0.505369	2.00004	0.262283	0.537611	0.301372	0.691992	cytoplasm
P45971	0.192596	-0.151209	-0.343805	-0.0530675	-0.108525	0.83474	0.86155	cytoplasm
P46502	-0.215989	0.199902	0.415891	0.215412	0.440468	0.397136	0.747511	cytoplasm
P46549;P46549-2	-0.611172	-0.274769	0.336404	-0.339178	-0.693741	0.182323	0.576124	cytoplasm
P46550	0.0549017	-0.0966667	-0.151568	-0.0263716	-0.0539258	0.917434	0.872437	cytoplasm
P46554	-0.482435	0.140714	0.623149	0.10234	0.209292	0.687434	0.836726	cytoplasm
P46557	-0.552869	-1.5693	-1.01643	-1.62192	-3.31717	1.8074e-10	9.65901e-09	cytoplasm
P46561	-0.106214	-0.151599	-0.0453848	-0.113888	-0.232872	0.654392	0.829884	cytoplasm
P46563	-0.668936	-0.0729976	0.595938	-0.149089	-0.304964	0.557702	0.806109	cytoplasm
P46576	0.0246486	0.180757	0.156108	0.244934	0.500844	0.335641	0.71446	cytoplasm
P46577	-0.106214	0.350522	0.456737	0.388234	0.793841	0.126993	0.486312	cytoplasm
P46580	0.0421894	0.0928017	0.0506123	0.160526	0.328248	0.528028	0.797421	cytoplasm
P46769	0.330356	-0.0180644	-0.348421	0.107938	0.220768	0.671274	0.83345	cytoplasm
P46822;P46822-3;P46822-2;P46822-4	-0.352307	-0.0997665	0.25254	-0.111824	-0.228666	0.660238	0.831136	cytoplasm
P47207	0.0320936	-0.161565	-0.193659	-0.0958828	-0.196063	0.706241	0.84038	cytoplasm
P47208	0.0739095	-0.03492	-0.108829	0.0392191	0.0801977	0.877475	0.867398	cytoplasm
P47209;Q8WQG4	0.139458	-0.0274372	-0.166895	0.0599583	0.122612	0.81366	0.85847	cytoplasm
P47991	0.205696	0.053868	-0.151828	0.154659	0.316287	0.543171	0.80195	cytoplasm
P48150	0.3574	0.0998655	-0.257535	0.231337	0.473175	0.36302	0.730185	cytoplasm
P48152	0.359583	-0.114767	-0.474349	0.017146	0.0350705	0.946248	0.875839	cytoplasm
P48154	0.0993553	-0.231064	-0.330419	-0.151778	-0.310371	0.55074	0.804138	cytoplasm
P48156	0.221236	-0.0899049	-0.311141	0.0140292	0.0286909	0.956015	0.876952	cytoplasm
P48158	0.246892	0.0957279	-0.151164	0.20485	0.418947	0.420602	0.758191	cytoplasm
P48162	0.700896	-0.919836	-1.62073	-0.718897	-1.47131	0.00467782	0.0371598	cytoplasm
P48166	0.28546	-0.0416635	-0.327123	0.0752589	0.153921	0.76731	0.851193	cytoplasm
P48376	-0.0777899	0.535541	0.613331	0.579001	1.18391	0.0228497	0.145547	cytoplasm
P48727	-0.12446	-0.327572	-0.203112	-0.293551	-0.600237	0.248547	0.649475	cytoplasm
P49041	0.320919	-0.0655723	-0.386491	0.0585212	0.119694	0.818016	0.859118	cytoplasm
P49180	0.183261	-0.0787464	-0.262007	0.0175076	0.0358034	0.945127	0.87571	cytoplasm
P49181	0.369464	-0.267716	-0.63718	-0.133804	-0.273687	0.598797	0.816981	cytoplasm
P49196	0.380108	-0.0240359	-0.404144	0.112028	0.229148	0.659567	0.830993	cytoplasm
P49197	0.212919	-0.274411	-0.487329	-0.172159	-0.352077	0.498516	0.787971	cytoplasm
P49391	0.214458	-0.121148	-0.335606	-0.0185848	-0.0380074	0.941755	0.875321	cytoplasm
P49404	0.282158	-0.469469	-0.751627	-0.353215	-0.722398	0.164916	0.551451	cytoplasm
P49405	0.30668	-0.013498	-0.320178	0.107716	0.220308	0.671918	0.833583	cytoplasm
P49632;P0CG71	-0.091666	-0.111031	-0.0193653	-0.0703777	-0.143905	0.782056	0.853588	cytoplasm
P50093	0.291998	0.188381	-0.103617	0.306626	0.627121	0.227984	0.629571	cytoplasm
P50140	0.431695	-0.0142124	-0.445908	0.132284	0.270602	0.602924	0.818005	cytoplasm
P50305	0.550845	-1.46566	-2.01651	-1.29507	-2.64972	3.51002e-07	9.00128e-06	cytoplasm
P50306;Q86NI3;Q8I7M9;Q95QX7	0.553087	-0.885731	-1.43882	-0.714684	-1.46225	0.00493856	0.0388645	cytoplasm
P50432-2;P50432	0.341665	-0.309758	-0.651423	-0.181469	-0.371168	0.475519	0.779973	cytoplasm
P50444	0.169664	-0.216982	-0.386646	-0.123478	-0.252512	0.627374	0.823849	cytoplasm
P50464	-0.0519985	-0.318693	-0.266694	-0.270017	-0.552121	0.288513	0.682621	cytoplasm
P50880;G5EEC0;G5ECE5	0.350339	-0.0528332	-0.403172	0.0772101	0.157924	0.76144	0.850218	cytoplasm
P51403	0.137695	-0.130799	-0.268495	-0.0437601	-0.089487	0.863415	0.86553	cytoplasm
P51404	0.154618	-0.0289934	-0.183612	0.061468	0.1257	0.809056	0.85778	cytoplasm
P51875	-0.681224	-0.263034	0.41819	-0.341611	-0.698783	0.179165	0.571852	cytoplasm
P52009	0.149617	0.188545	0.0389288	0.277995	0.56849	0.274457	0.671703	cytoplasm
P52013	0.426373	-0.258338	-0.684711	-0.112918	-0.230983	0.657015	0.830448	cytoplasm
P52275	-0.318809	0.0120971	0.330906	0.00681407	0.0139337	0.978631	0.879452	cytoplasm
P52554	0.268956	-0.119821	-0.388777	-0.00623622	-0.0127542	0.980439	0.879648	cytoplasm
Q86D21;P52709	-0.0760117	0.295872	0.371883	0.339691	0.694585	0.181791	0.57541	cytoplasm
P52713;Q7JMI1	0.296049	0.425114	0.129065	0.544178	1.11298	0.0323898	0.194496	cytoplasm
P52819	0.190158	-0.144046	-0.334204	-0.0463976	-0.0948844	0.855266	0.864422	cytoplasm
P52821	0.236826	-0.154972	-0.391798	-0.047885	-0.0979304	0.850673	0.86379	cytoplasm
P52872	0.113895	-0.0204844	-0.134379	0.0617412	0.126255	0.808229	0.857655	cytoplasm
P52899;Q8I111	-0.152638	-0.0945063	0.0581314	-0.0661835	-0.135328	0.794746	0.855589	cytoplasm
P53013;Q86NF3;Q86NF4	-0.102053	0.0563112	0.158365	0.0948641	0.193973	0.70923	0.840946	cytoplasm
P53014	0.0694973	-0.00877371	-0.078271	0.0644731	0.131838	0.799925	0.856389	cytoplasm
P53015	-0.947778	-0.849439	0.0983395	-0.981923	-2.00953	0.000111962	0.00160897	cytoplasm
P53489	-0.748633	0.16613	0.914763	0.0739208	0.151224	0.771272	0.851845	cytoplasm
P53585	-0.36446	0.0428877	0.407348	0.0283722	0.0580181	0.911194	0.871676	cytoplasm
P53588	0.226679	0.0263373	-0.200341	0.131372	0.268668	0.605516	0.818643	cytoplasm
P53589	0.239515	0.598566	0.359051	0.706197	1.44426	0.00549614	0.0425937	cytoplasm
P53596	0.0545721	-0.291486	-0.346058	-0.221257	-0.452436	0.384434	0.741326	cytoplasm
P53703	0.663511	-0.0275787	-0.69109	0.1658	0.339302	0.514228	0.793109	cytoplasm
P53993	-0.319502	0.0562812	0.375783	0.0508578	0.103996	0.841543	0.862515	cytoplasm
P54002	-0.423847	0.128598	0.552445	0.102072	0.208735	0.688223	0.836883	cytoplasm
P54216	-0.291721	-0.32435	-0.0326284	-0.324155	-0.662836	0.202584	0.601628	cytoplasm
P54412;Q8I4K9;Q2PJ76	-0.0691522	0.0909259	0.160078	0.136133	0.278358	0.592573	0.815413	cytoplasm
P54688	1.76082	-0.0698396	-1.83066	0.345456	0.709724	0.172454	0.562479	cytoplasm
P54811	-0.338453	0.127116	0.465569	0.11786	0.241008	0.643143	0.827422	cytoplasm
P54812	0.138156	-0.127633	-0.265789	-0.0405012	-0.0828227	0.873498	0.866875	cytoplasm
P54813	0.252071	-0.0970714	-0.349143	0.0130987	0.0267887	0.958929	0.87728	cytoplasm
P54889;Q9BI69	0.858279	-1.81254	-2.67082	-1.57977	-3.23442	5.04199e-10	2.46393e-08	cytoplasm
P55163	-0.715103	-0.262193	0.45291	-0.347621	-0.711112	0.171616	0.56128	cytoplasm
P55216	0.294172	0.952713	0.65854	1.0714	2.19126	2.52615e-05	0.000417086	cytoplasm
P55853	-0.42975	-0.2587	0.17105	-0.286419	-0.585722	0.260173	0.65981	cytoplasm
P55954	0.0217311	0.379714	0.357983	0.443301	0.906466	0.0814077	0.377675	cytoplasm
P55956	1.2028	-0.621243	-1.82405	-0.3188	-0.653399	0.209085	0.609174	cytoplasm
P61866;P61866-2	0.195038	-0.196229	-0.391267	-0.0975936	-0.199582	0.70122	0.83942	cytoplasm
P80361	-0.139208	0.019609	0.158817	0.050648	0.103562	0.842195	0.862607	cytoplasm
P83351	-0.342441	0.0842573	0.426698	0.0741949	0.151718	0.770546	0.851726	cytoplasm
P90747	0.0812322	0.194394	0.113162	0.270014	0.552144	0.288494	0.682606	cytoplasm
P90789	0.413115	-0.0958569	-0.508972	0.0468822	0.0958999	0.853734	0.864212	cytoplasm
P90795	-0.482229	0.329305	0.811533	0.290972	0.595059	0.252652	0.653195	cytoplasm
P90838	-0.215989	0.0835539	0.299543	0.0990648	0.202564	0.696976	0.8386	cytoplasm
P90900	-2.19024	0.524002	2.71424	0.140247	0.288375	0.579327	0.811986	cytoplasm
P90901-4;P90901-2;P90901;G5ECT5;P90901-3	-0.372841	0.466835	0.839676	0.450625	0.921483	0.0764869	0.363136	cytoplasm
P90921	-0.341189	0.622998	0.964187	0.613189	1.25389	0.0159327	0.106165	cytoplasm
P90980;P90980-3;P90980-2	-0.41511	0.145095	0.560204	0.120336	0.246082	0.636167	0.82586	cytoplasm
P90993	0.413423	-0.100978	-0.5144	0.0418236	0.0855524	0.869365	0.866327	cytoplasm
P90994	-0.455334	0.355442	0.810776	0.322549	0.65962	0.204783	0.604213	cytoplasm
P91001	-0.709379	0.0967149	0.806094	0.0124441	0.025456	0.96097	0.877508	cytoplasm
P91128;P91128-2	0.386393	-0.0549179	-0.441311	0.0824169	0.168582	0.745878	0.847569	cytoplasm
P91133	-0.242328	0.311864	0.554193	0.322049	0.658518	0.20554	0.605096	cytoplasm
P91134;P91134-2	-0.523261	-0.253263	0.269998	-0.299894	-0.613329	0.238377	0.639905	cytoplasm
P91240	0.357012	-0.0969365	-0.453948	0.0344565	0.0704771	0.892229	0.869305	cytoplasm
P91276	-1.35924	0.624777	1.98402	0.40908	0.838119	0.107139	0.444043	cytoplasm
P91302	-0.364012	-0.337311	0.0267006	-0.351736	-0.719261	0.166758	0.554197	cytoplasm
P91303	-0.101516	0.169891	0.271406	0.208552	0.426437	0.412344	0.754537	cytoplasm
P91309;P91309-2	-0.0271541	0.156241	0.183395	0.209942	0.429284	0.409231	0.753131	cytoplasm
P91349	-0.864493	0.65111	1.5156	0.53547	1.09567	0.0351789	0.207764	cytoplasm
P91353	0.36125	-0.133564	-0.494813	-0.00131358	-0.0026868	0.995879	0.881292	cytoplasm
P91374	0.730297	0.303116	-0.427181	0.510001	1.04385	0.0447843	0.250295	cytoplasm
P91390	0.105504	-0.0102069	-0.115711	0.0703218	0.143801	0.782209	0.853613	cytoplasm
P91416	0.671278	0.680475	0.00919614	0.875424	1.79155	0.000573091	0.00626714	cytoplasm
P91427	-0.196481	-0.153157	0.0433244	-0.133701	-0.273385	0.5992	0.817081	cytoplasm
P91430	0.0441367	-0.0441843	-0.088321	0.0239337	0.0489404	0.925044	0.873354	cytoplasm
P91454	0.590875	0.265137	-0.325739	0.443825	0.908137	0.0808478	0.376054	cytoplasm
P91455	0.421767	-0.633943	-1.05571	-0.489454	-1.00122	0.0542643	0.288018	cytoplasm
P91477	-0.268674	0.208994	0.477668	0.213851	0.43728	0.40056	0.749128	cytoplasm
P91478	0.342653	-0.175301	-0.517954	-0.0468121	-0.0957474	0.853964	0.864243	cytoplasm
P91913	0.491024	0.00694161	-0.484082	0.165437	0.33845	0.515285	0.793446	cytoplasm
P91914	0.268434	0.0329495	-0.235485	0.146429	0.299473	0.564816	0.808083	cytoplasm
P91917;E2JL06	-0.0930192	-0.0418037	0.0512155	-0.00142373	-0.00291118	0.995535	0.881256	cytoplasm
P91918	0.0207648	0.143452	0.122688	0.206844	0.422956	0.41617	0.756244	cytoplasm
P92199	-0.785425	0.372991	1.15842	0.273341	0.559224	0.282355	0.677928	cytoplasm
P98080	0.0812016	-0.0931545	-0.174356	-0.0175406	-0.0358683	0.945027	0.875699	cytoplasm
Q01630;Q01630-3;Q01630-2	-0.511873	-0.462681	0.0491922	-0.507008	-1.0369	0.0462269	0.256291	cytoplasm
Q02328-2;Q02328	-0.370722	0.298389	0.669111	0.282607	0.577902	0.26659	0.665258	cytoplasm
Q02331-2;Q02331	-0.108223	0.365332	0.473556	0.402638	0.823292	0.113494	0.458309	cytoplasm
Q02334	-0.759241	-0.0489336	0.710307	-0.143288	-0.293139	0.573077	0.810325	cytoplasm
Q02335	0.254582	-0.129349	-0.383931	-0.0186712	-0.0381854	0.941482	0.875289	cytoplasm
Q03206;Q03206-2;Q94124	-0.388575	0.112522	0.501097	0.0931291	0.190442	0.714289	0.841894	cytoplasm
Q03565	-0.418568	0.0147765	0.433344	-0.0106816	-0.0218434	0.966506	0.878124	cytoplasm
Q03577	-0.134484	0.0424568	0.176941	0.0744511	0.152234	0.769789	0.851601	cytoplasm
Q03598	0.323696	-0.503451	-0.827147	-0.378795	-0.774753	0.136389	0.504153	cytoplasm
Q03600	-0.455649	-0.0285692	0.42708	-0.0615265	-0.125823	0.808873	0.857752	cytoplasm
Q03604	-1.70079	0.603358	2.30415	0.318586	0.653538	0.208989	0.609064	cytoplasm
Q04457	-0.0871912	-0.6277	-0.540509	-0.586142	-1.19851	0.0212224	0.136597	cytoplasm
Q04833	0.295712	-0.351741	-0.647454	-0.232746	-0.476021	0.360142	0.728613	cytoplasm
Q04907	0.614138	0.03934	-0.574798	0.222733	0.455769	0.380942	0.739572	cytoplasm
Q05062	-0.37729	0.013509	0.390799	-0.00360124	-0.00736419	0.988705	0.880534	cytoplasm
Q07085	0.720208	1.35277	0.632561	1.55761	3.18798	8.86991e-10	3.97924e-08	cytoplasm
Q07749	0.0408679	-0.163756	-0.204624	-0.0962994	-0.196916	0.705024	0.840148	cytoplasm
Q09216	0.105039	-0.0750534	-0.180092	0.00538125	0.0110041	0.983123	0.879937	cytoplasm
Q09236	0.112865	0.0218044	-0.0910603	0.103822	0.212306	0.683176	0.835875	cytoplasm
Q09248	-0.191563	0.140015	0.331577	0.160465	0.328112	0.528199	0.797473	cytoplasm
Q09261	0.497221	-0.316725	-0.813946	-0.156977	-0.321145	0.536994	0.800127	cytoplasm
Q09289	-0.310805	-0.0497702	0.261035	-0.0534346	-0.109265	0.83363	0.861391	cytoplasm
Q09345;Q8IFZ4	-0.66257	-0.713432	-0.0508618	-0.788236	-1.61233	0.00193831	0.0177279	cytoplasm
Q6BEV4;Q09349;Q95QB5	-0.167486	-0.269871	-0.102385	-0.244551	-0.500046	0.336412	0.714927	cytoplasm
Q09373	-0.918386	-0.0172093	0.901177	-0.143749	-0.294168	0.571731	0.809963	cytoplasm
Q09407	1.79706	-1.36463	-3.16169	-0.942004	-1.93566	0.000198369	0.00256978	cytoplasm
Q09412	-0.426104	0.198179	0.624283	0.171197	0.350094	0.500938	0.788779	cytoplasm
Q09422	-0.436162	0.397258	0.83342	0.368242	0.753051	0.147714	0.524076	cytoplasm
Q09438	0.432046	-0.951439	-1.38348	-0.804871	-1.64645	0.00155025	0.0145199	cytoplasm
Q09443	-0.645517	-0.0942361	0.551281	-0.165592	-0.338709	0.514963	0.793343	cytoplasm
Q09444	0.0578571	0.109748	0.0518908	0.180641	0.369382	0.477646	0.780738	cytoplasm
Q09450	0.850715	0.0110936	-0.839621	0.242332	0.496139	0.340201	0.717204	cytoplasm
Q09490	-0.613815	0.162541	0.776356	0.0975969	0.199621	0.701165	0.83941	cytoplasm
Q09499;E5QCG0	-0.723864	-0.0589399	0.664924	-0.14614	-0.298956	0.565488	0.808267	cytoplasm
Q09501	0.332335	-1.66798	-2.00032	-1.54158	-3.15304	1.34977e-09	5.68285e-08	cytoplasm
Q09508	-0.277033	-0.207393	0.0696394	-0.204227	-0.417605	0.422092	0.758839	cytoplasm
Q09509-3;Q09509;Q09509-2	0.389848	-1.62242	-2.01226	-1.48438	-3.03628	5.31834e-09	1.98273e-07	cytoplasm
Q09510	-0.567351	0.453103	1.02045	0.397556	0.813101	0.118031	0.468056	cytoplasm
Q09512	-0.364012	0.154169	0.518181	0.139744	0.285761	0.582771	0.812889	cytoplasm
Q09525	-1.3352	0.0440921	1.37929	-0.166742	-0.341594	0.51139	0.792199	cytoplasm
Q09530	0.0458335	-0.285816	-0.33165	-0.217355	-0.444455	0.392876	0.74547	cytoplasm
Q09533	0.253034	-0.0978804	-0.350914	0.0124843	0.0255322	0.960853	0.877495	cytoplasm
Q09543	-0.425674	-0.297602	0.128072	-0.324497	-0.663589	0.202071	0.601021	cytoplasm
Q09544	-0.0302654	0.157625	0.18789	0.210696	0.430825	0.407551	0.752365	cytoplasm
Q09545	-0.379954	-0.122871	0.257082	-0.14052	-0.287351	0.580675	0.812341	cytoplasm
Q09568	-0.335026	0.349107	0.684133	0.340544	0.696363	0.180676	0.573906	cytoplasm
Q09580;Q7JMN1;Q0G842	-0.00028851	0.136791	0.13708	0.195925	0.400625	0.441207	0.766851	cytoplasm
Q09582	0.228638	-1.38078	-1.60942	-1.27535	-2.60823	5.33068e-07	1.24686e-05	cytoplasm
Q09583	-0.0531113	0.324708	0.377819	0.373159	0.763022	0.142425	0.514974	cytoplasm
Q09600	-0.742782	0.203386	0.946168	0.112359	0.229858	0.658579	0.830783	cytoplasm
Q09629	0.0914023	0.279354	0.187952	0.357031	0.730086	0.160466	0.544677	cytoplasm
Q09644	0.180005	0.0431702	-0.136835	0.138766	0.283777	0.58539	0.81357	cytoplasm
Q09652	0.473711	1.80339	1.32968	1.95839	4.00635	1.33227e-14	1.24648e-12	cytoplasm
Q09994	-0.00446544	0.75899	0.763455	0.817278	1.67116	0.00131531	0.0127597	cytoplasm
Q09996	-0.163499	0.0749576	0.238456	0.101084	0.206691	0.691117	0.837455	cytoplasm
Q09EE7;Q94392	-0.0536674	-0.197991	-0.144324	-0.149653	-0.306005	0.556359	0.805732	cytoplasm
Q95002;Q86MD4;Q0G819	-0.108223	-0.344828	-0.236605	-0.307523	-0.628808	0.226736	0.62829	cytoplasm
Q10013	-0.293606	0.0393697	0.332976	0.0391836	0.0801231	0.877588	0.867413	cytoplasm
Q10033;Q8I4L0;Q10033-2	0.226848	0.467134	0.240287	0.572203	1.17021	0.0244747	0.154301	cytoplasm
Q10039	-0.0124972	0.0210576	0.0335547	0.0777221	0.158925	0.759974	0.849972	cytoplasm
Q10129	0.506988	0.0745626	-0.432426	0.236286	0.483406	0.352737	0.724486	cytoplasm
Q10457	-0.452806	-0.991681	-0.538874	-1.02406	-2.09423	5.67552e-05	0.000879885	cytoplasm
Q10576	1.1939	-1.5967	-2.7906	-1.29605	-2.65626	3.28437e-07	8.52443e-06	cytoplasm
Q10657	-0.283803	-0.153546	0.130257	-0.15175	-0.310299	0.550833	0.804165	cytoplasm
Q10663;Q8IA71	-0.560128	0.57085	1.13098	0.516763	1.0569	0.0421768	0.239208	cytoplasm
Q10664;REV__Q27531	-0.390888	-0.0453032	0.345585	-0.0651633	-0.133254	0.797823	0.856065	cytoplasm
Q10920	-0.520447	0.275612	0.796059	0.22955	0.469463	0.366797	0.732219	cytoplasm
Q10925-2;Q10925;Q10925-3	-0.134747	-0.32008	-0.185334	-0.288139	-0.589171	0.257376	0.65738	cytoplasm
Q10943	0.0202673	-0.126576	-0.146844	-0.0632858	-0.129407	0.803538	0.856943	cytoplasm
Q11067	0.287554	-0.246469	-0.534023	-0.129123	-0.264085	0.611682	0.820143	cytoplasm
Q11117	-0.481816	-0.138552	0.343263	-0.176801	-0.361572	0.487006	0.784042	cytoplasm
Q11174	-5.0193	-0.270708	4.74859	-1.22661	-2.59059	6.35485e-07	1.44624e-05	cytoplasm
Q11176;Q11176-2	0.113864	-0.19131	-0.305173	-0.109091	-0.223081	0.668035	0.832777	cytoplasm
Q11182	-0.11929	0.0839973	0.203287	0.119064	0.243457	0.639772	0.826671	cytoplasm
Q11183	-0.203389	0.0589237	0.262313	0.0769828	0.157411	0.762191	0.850344	cytoplasm
Q11189	0.411848	-0.332507	-0.744355	-0.190025	-0.388704	0.454919	0.772278	cytoplasm
Q11190	-0.615981	0.111851	0.727832	0.0464686	0.0950456	0.855022	0.864389	cytoplasm
Q17335;Q17335-2	0.165159	0.230296	0.0651366	0.322889	0.660304	0.204313	0.603664	cytoplasm
Q17339	0.785403	1.21237	0.426964	1.4304	2.92805	1.81429e-08	6.07998e-07	cytoplasm
Q17345	-0.546857	0.252656	0.799513	0.201253	0.411603	0.428793	0.76171	cytoplasm
Q17348	-0.580338	0.0493524	0.629691	-0.00882164	-0.0180427	0.972331	0.878766	cytoplasm
Q17389	-0.696795	0.186804	0.883599	0.105078	0.214947	0.679453	0.835124	cytoplasm
Q17390;Q17390-3;Q17390-2	-0.366364	0.0122862	0.37865	-0.00261431	-0.00534598	0.9918	0.880862	cytoplasm
Q17391	-0.800579	0.51132	1.3119	0.408606	0.835982	0.108037	0.446104	cytoplasm
Q17405	0.404878	0.972025	0.567147	1.1131	2.27687	1.20311e-05	0.000211058	cytoplasm
Q17413	-0.285106	0.483723	0.768829	0.485255	0.992254	0.0564568	0.296207	cytoplasm
Q17431	-0.204516	-0.871922	-0.667406	-0.854091	-1.74641	0.000787151	0.00830323	cytoplasm
Q17439	0.585908	-0.479231	-1.06514	-0.301546	-0.617006	0.235574	0.637175	cytoplasm
Q17446	0.135301	-0.598746	-0.734047	-0.512192	-1.0474	0.0440612	0.247252	cytoplasm
Q17533	0.264114	-0.0585243	-0.322638	0.0540812	0.110605	0.831619	0.861102	cytoplasm
Q17606	0.694415	-0.383055	-1.07747	-0.183426	-0.375399	0.470503	0.778148	cytoplasm
Q17632	0.140698	-0.124196	-0.264894	-0.0365495	-0.0747418	0.885751	0.868474	cytoplasm
Q17667	-0.0897693	-0.0568609	0.0329084	-0.0158237	-0.0323556	0.950404	0.876315	cytoplasm
Q17688	-0.0565835	-0.259785	-0.203201	-0.212036	-0.433563	0.404577	0.750998	cytoplasm
Q17693	0.553278	-3.35417	-3.90745	-3.18308	-6.51264	2.22045e-16	3.1162e-14	cytoplasm
Q17745	0.962913	1.43059	0.467674	1.68452	3.44986	3.31257e-11	2.12436e-09	cytoplasm
Q17770;A3RMS2	0.683924	-1.00166	-1.68558	-0.804152	-1.64573	0.00155761	0.0145731	cytoplasm
Q17778	0.332135	0.799897	0.467762	0.926259	1.89451	0.000270561	0.00325464	cytoplasm
Q17819;G3MU09	-0.292311	-0.348686	-0.0563751	-0.34861	-0.712842	0.170576	0.559783	cytoplasm
Q17820	-0.109294	-0.0268709	0.0824228	0.0102178	0.0208928	0.967962	0.878286	cytoplasm
Q17827;E9P871	0.0969	0.0061735	-0.0907265	0.0849622	0.173738	0.738386	0.84626	cytoplasm
Q17828;E9P872	0.0502933	0.0682413	0.0179481	0.137604	0.281379	0.588564	0.814389	cytoplasm
Q17850-3;Q17850-2;Q17850;Q17850-5	-0.341758	0.204316	0.546074	0.194392	0.397505	0.444774	0.768288	cytoplasm
Q17963	-0.723078	-0.582267	0.140811	-0.669308	-1.36919	0.0084857	0.0607977	cytoplasm
Q17967	0.285935	0.0195798	-0.266355	0.136598	0.279374	0.591224	0.81507	cytoplasm
Q18006	-0.453333	-0.253989	0.199344	-0.286478	-0.585854	0.260066	0.659718	cytoplasm
Q18014	0.279161	-1.09673	-1.3759	-0.981085	-2.00652	0.000114645	0.00164189	cytoplasm
Q18026	-0.781318	1.01517	1.79649	0.916351	1.87474	0.000313403	0.00371466	cytoplasm
Q18040;Q8MNV6;Q5TYL8	0.0343967	1.2513	1.2169	1.31745	2.69394	2.23323e-07	6.14215e-06	cytoplasm
Q18066;Q18066-2	0.400492	-0.0625362	-0.463028	0.07765	0.158834	0.760107	0.849995	cytoplasm
Q18090	0.464465	-0.100574	-0.565039	0.0525498	0.107502	0.836276	0.861769	cytoplasm
Q18115;Q18115-2	-0.333882	0.0683018	0.402183	0.0599705	0.122631	0.813632	0.858466	cytoplasm
Q18164	0.762657	-0.776525	-1.53918	-0.563096	-1.15261	0.0267086	0.166046	cytoplasm
Q18217	-0.310107	-0.309409	0.00069836	-0.312932	-0.639893	0.218652	0.619772	cytoplasm
Q18286	-0.571725	0.0942486	0.665974	0.0378165	0.0773445	0.881802	0.867963	cytoplasm
Q18359	0.365221	0.0687859	-0.296435	0.201839	0.412845	0.427401	0.761119	cytoplasm
Q18406	-0.347779	0.0750488	0.422828	0.0639069	0.130681	0.801644	0.856653	cytoplasm
Q18421	0.61772	-0.60483	-1.22255	-0.420713	-0.86089	0.0979324	0.421987	cytoplasm
Q18446	-0.637471	-0.242816	0.394655	-0.312544	-0.639286	0.219089	0.620243	cytoplasm
Q18486	0.121926	-0.0581086	-0.180035	0.0257412	0.0526388	0.919398	0.872675	cytoplasm
Q18493;A4UVJ9	-1.38095	0.288769	1.66972	0.0686818	0.140724	0.786755	0.854336	cytoplasm
Q18600	0.373421	-0.662388	-1.03581	-0.527676	-1.07933	0.0379971	0.220735	cytoplasm
Q18677	0.391077	-0.65828	-1.04936	-0.519998	-1.06365	0.0408803	0.233572	cytoplasm
Q18678	0.124645	-0.118626	-0.24327	-0.0342259	-0.0699894	0.89297	0.869399	cytoplasm
Q18680-4;Q18680-2;Q18680-3;Q18680	-0.252658	-0.026021	0.226637	-0.0179259	-0.0366545	0.943824	0.87556	cytoplasm
Q18685	0.0430364	-0.18916	-0.232197	-0.121265	-0.247966	0.633585	0.825274	cytoplasm
Q18688	-0.173127	-0.0746424	0.098485	-0.0504633	-0.103185	0.842763	0.862687	cytoplasm
Q18787	-0.366812	0.165839	0.532651	0.150848	0.308468	0.553186	0.804835	cytoplasm
Q18803	0.145526	-0.244156	-0.389682	-0.155534	-0.31806	0.540913	0.801287	cytoplasm
Q18846;Q18846-2	-0.00460925	-0.722553	-0.717944	-0.664294	-1.35834	0.00902106	0.0637714	cytoplasm
Q18864	0.131645	-0.0144981	-0.146143	0.0713173	0.145839	0.779202	0.853131	cytoplasm
Q18885	0.33368	-0.0329472	-0.366627	0.0937271	0.191703	0.71248	0.841556	cytoplasm
Q18938	0.0612249	-0.378734	-0.439958	-0.30716	-0.628095	0.227263	0.628832	cytoplasm
Q18967	0.197699	-0.162468	-0.360167	-0.0632939	-0.129439	0.803492	0.856936	cytoplasm
Q18973	-0.644133	-0.536252	0.107881	-0.607328	-1.24226	0.0169361	0.112102	cytoplasm
Q19013	-0.518737	0.137426	0.656162	0.0917097	0.18756	0.718427	0.842661	cytoplasm
Q19020	-0.323082	0.112288	0.435369	0.10614	0.21704	0.676507	0.834525	cytoplasm
Q19087	0.588422	0.339327	-0.249095	0.51752	1.05892	0.041785	0.237513	cytoplasm
Q19162	0.593877	-0.915942	-1.50982	-0.736646	-1.5073	0.00376012	0.0312456	cytoplasm
Q19203	0.219774	-0.373063	-0.592837	-0.269425	-0.550997	0.289496	0.683357	cytoplasm
Q19262	-0.219215	-0.0149265	0.204288	-6.80526e-05	-0.000139152	0.999787	0.881702	cytoplasm
Q19264	0.187231	-0.342669	-0.529899	-0.245612	-0.502282	0.334255	0.713615	cytoplasm
Q19266	-0.592923	-0.186501	0.406423	-0.24722	-0.505641	0.331032	0.711631	cytoplasm
Q19286-2;Q19286	-0.601221	-0.899794	-0.298573	-0.962192	-1.968	0.000154791	0.00210903	cytoplasm
Q19289-2;Q19289	-0.66512	0.608452	1.27357	0.533132	1.09052	0.0360462	0.211802	cytoplasm
Q19311	-0.658646	-0.722816	-0.0641701	-0.796826	-1.6299	0.0017286	0.0159952	cytoplasm
Q19317	0.0336729	-0.550605	-0.584278	-0.484603	-0.990928	0.0567874	0.297426	cytoplasm
Q19341	-0.96451	0.232413	1.19692	0.0965453	0.19759	0.704062	0.839965	cytoplasm
Q19360	-0.640436	0.135428	0.775863	0.0650996	0.133157	0.797967	0.856088	cytoplasm
Q19374	1.16476	-1.37779	-2.54255	-1.08304	-2.21947	1.98414e-05	0.000334147	cytoplasm
Q19420-2;Q19420	-0.626766	-0.0126402	0.614126	-0.0802037	-0.164048	0.752485	0.848705	cytoplasm
Q19564;Q19564-2	0.0495764	0.022405	-0.0271714	0.0916231	0.187354	0.718722	0.842716	cytoplasm
Q9U3I6;Q19584	-0.340505	0.00096693	0.341472	-0.00870397	-0.0177984	0.972705	0.878807	cytoplasm
Q19706	0.270713	-0.0758749	-0.346587	0.0380652	0.0778503	0.881034	0.867863	cytoplasm
Q19713	0.110745	0.0417587	-0.0689859	0.123347	0.252234	0.627755	0.823937	cytoplasm
Q19722	-0.333538	0.200979	0.534517	0.192717	0.394078	0.448709	0.769852	cytoplasm
Q19724	0.162848	-0.0483757	-0.211224	0.0437501	0.0894682	0.863444	0.865533	cytoplasm
Q19746	-2.18536	-1.227	0.958357	-1.60977	-3.30991	1.97957e-10	1.0418e-08	cytoplasm
Q19749	-0.0894982	0.0448062	0.134304	0.0858983	0.175641	0.735628	0.845773	cytoplasm
Q19782	-1.08651	-0.646624	0.439889	-0.807165	-1.65242	0.00149023	0.0140819	cytoplasm
Q19825;Q65ZK0;A5HU89	0.0345888	0.331826	0.297238	0.398013	0.813867	0.117685	0.467325	cytoplasm
Q19842	-0.656634	0.214324	0.870958	0.14072	0.28784	0.580031	0.812172	cytoplasm
Q19848	-0.809579	0.0596754	0.869254	-0.0448597	-0.0917816	0.859949	0.865061	cytoplasm
Q19869;Q19869-2;Q19869-3	0.170702	-0.136191	-0.306894	-0.0424771	-0.0868655	0.867379	0.866062	cytoplasm
Q19877	0.416231	-0.0569996	-0.47323	0.0863695	0.176674	0.734131	0.845507	cytoplasm
Q19905	-0.927669	0.315379	1.24305	0.186962	0.382605	0.462026	0.774993	cytoplasm
Q19906	0.148801	-0.320311	-0.469112	-0.231026	-0.47244	0.363767	0.730589	cytoplasm
Q19952	-0.623867	-0.415542	0.208325	-0.482519	-0.986941	0.0577911	0.3011	cytoplasm
Q19967	0.48342	-0.266757	-0.750177	-0.109799	-0.224624	0.665877	0.832326	cytoplasm
Q19969	0.162896	0.0733933	-0.0895031	0.165529	0.338504	0.515218	0.793424	cytoplasm
Q19980	0.639714	-0.62798	-1.26769	-0.439414	-0.899198	0.0838799	0.384731	cytoplasm
Q1NZ26	0.356255	0.406522	0.0502673	0.537762	1.09993	0.034473	0.204448	cytoplasm
Q20024	-0.152897	0.495817	0.648714	0.524087	1.07163	0.0393912	0.226995	cytoplasm
Q20025	-0.0567222	0.311256	0.367978	0.358976	0.734021	0.158224	0.541184	cytoplasm
Q20060	-1.68302	0.493926	2.17695	0.212749	0.436394	0.401516	0.749575	cytoplasm
Q20065	0.916834	-1.45796	-2.3748	-1.21335	-2.4846	1.78495e-06	3.72313e-05	cytoplasm
Q20117	-0.141825	0.330828	0.472653	0.361338	0.738844	0.155508	0.536883	cytoplasm
Q20140	-0.387914	-0.250962	0.136952	-0.27022	-0.552579	0.288114	0.682321	cytoplasm
Q20168	0.00544924	0.0281309	0.0226817	0.0884249	0.180811	0.728149	0.844435	cytoplasm
Q20228	0.100995	-0.0344975	-0.135492	0.0451193	0.0922642	0.85922	0.864962	cytoplasm
Q20230	-0.2587	-0.537147	-0.278447	-0.530274	-1.0843	0.0371205	0.216746	cytoplasm
Q20363	-4.61259	1.14344	5.75602	0.269792	0.566785	0.275899	0.672857	cytoplasm
Q20374	-0.430285	-0.549226	-0.11894	-0.577053	-1.18006	0.0232966	0.147973	cytoplasm
Q20390	-1.51667	-0.0439044	1.47277	-0.29144	-0.597421	0.250773	0.651503	cytoplasm
Q20412	0.00421883	-0.181166	-0.185385	-0.121121	-0.247668	0.633994	0.825367	cytoplasm
Q20496	-0.910272	0.159219	1.06949	0.0343197	0.0702306	0.892604	0.869352	cytoplasm
Q20502	0.401959	0.249925	-0.152034	0.390408	0.798587	0.124737	0.481835	cytoplasm
Q20647	0.0804997	0.148513	0.0680131	0.223985	0.45802	0.378594	0.73838	cytoplasm
Q20655;Q95ZT1	-0.0802483	-0.547647	-0.467399	-0.504685	-1.03196	0.0472764	0.260593	cytoplasm
Q20678	-0.227248	-0.153676	0.0735725	-0.140442	-0.287171	0.580912	0.812403	cytoplasm
Q20679	0.447072	-1.00252	-1.44959	-0.852916	-1.74477	0.000796179	0.00838593	cytoplasm
Q20719	0.235841	-0.0112094	-0.24705	0.0956783	0.195673	0.706799	0.840486	cytoplasm
Q20728	-0.55218	0.162929	0.715109	0.110449	0.225893	0.664105	0.831954	cytoplasm
Q20745;Q20745-2	-0.870897	-0.435629	0.435269	-0.552564	-1.13066	0.0297379	0.181462	cytoplasm
Q20748	0.550655	-0.0170667	-0.567722	0.153488	0.314038	0.546043	0.802786	cytoplasm
Q20751	0.444419	-0.138814	-0.583234	0.0102555	0.0209791	0.96783	0.878271	cytoplasm
Q20757	-1.60516	1.28866	2.89383	1.02323	2.09822	5.4932e-05	0.000854351	cytoplasm
Q20772	-0.320542	0.352105	0.672648	0.346472	0.708479	0.173208	0.563553	cytoplasm
Q20779	-0.105544	0.498709	0.604253	0.536556	1.09712	0.0349369	0.206631	cytoplasm
Q20797	0.299844	-0.160146	-0.45999	-0.0403142	-0.0824527	0.874058	0.866949	cytoplasm
Q20819	0.308198	-0.47747	-0.785668	-0.355949	-0.728013	0.161657	0.54651	cytoplasm
Q20822	0.233159	-0.186881	-0.42004	-0.0805356	-0.164704	0.751529	0.848542	cytoplasm
Q20875	-0.292075	-0.278104	0.0139712	-0.27798	-0.568418	0.274518	0.671752	cytoplasm
Q20893	0.200548	-0.30229	-0.502838	-0.20254	-0.414203	0.425882	0.760471	cytoplasm
Q20898	-0.713344	1.26171	1.97505	1.17664	2.40698	3.70747e-06	6.93748e-05	cytoplasm
Q20970;D3YT55	-0.243791	0.362585	0.606375	0.372473	0.761624	0.143157	0.516255	cytoplasm
Q21012	-0.217851	-0.0482362	0.169615	-0.0331019	-0.0676855	0.896473	0.869843	cytoplasm
Q21018	0.43569	-0.443182	-0.878872	-0.295878	-0.605253	0.244615	0.645836	cytoplasm
Q21065	-1.55169	-1.63129	-0.0796023	-1.88591	-3.86642	1.06359e-13	8.14177e-12	cytoplasm
Q21067;Q21067-2	-0.917852	-0.761711	0.156141	-0.888143	-1.81749	0.000475986	0.00534402	cytoplasm
Q21153	-0.348006	-0.0563061	0.2917	-0.0674938	-0.138016	0.790763	0.854967	cytoplasm
Q21166	0.279196	-1.89511	-2.1743	-1.77945	-3.63935	2.62967e-12	1.84526e-10	cytoplasm
Q21193	0.334935	0.151827	-0.183108	0.278755	0.570148	0.27306	0.670576	cytoplasm
Q21215	0.0689524	0.0535087	-0.0154437	0.126645	0.258972	0.618595	0.821794	cytoplasm
Q21217	-0.00475305	0.400625	0.405378	0.458856	0.938264	0.0712777	0.346986	cytoplasm
Q21253	-0.0363275	0.0841961	0.120524	0.136041	0.278173	0.592819	0.815476	cytoplasm
Q21270	0.176789	-0.238665	-0.415453	-0.143719	-0.293907	0.572072	0.810055	cytoplasm
Q21281	0.602854	0.186951	-0.415903	0.368063	0.753132	0.14767	0.524002	cytoplasm
Q21307;Q7Z1P1	-1.4488	0.217558	1.66635	-0.0162503	-0.0333035	0.948953	0.876149	cytoplasm
Q21355	0.392648	0.819801	0.427153	0.958401	1.9604	0.000164136	0.00221133	cytoplasm
Q21444	0.134461	0.00903062	-0.125431	0.0954156	0.195119	0.707591	0.840636	cytoplasm
Q21452	0.212049	-0.11023	-0.322279	-0.00815345	-0.0166744	0.974429	0.878996	cytoplasm
Q21554	-0.67726	-0.0399806	0.63728	-0.117756	-0.240874	0.643327	0.827463	cytoplasm
Q9U3A0;Q21604	-1.18606	-1.01364	0.172416	-1.19431	-2.44562	2.58346e-06	5.10929e-05	cytoplasm
Q21691	-1.33725	-0.928124	0.40913	-1.13937	-2.33417	7.21734e-06	0.000131203	cytoplasm
Q21693	0.198129	-0.408821	-0.60695	-0.30956	-0.633062	0.223608	0.62504	cytoplasm
Q21697	-0.924556	0.481002	1.40556	0.353214	0.722826	0.164666	0.551076	cytoplasm
Q21735	-0.849038	-0.212383	0.636656	-0.324898	-0.66478	0.201263	0.600059	cytoplasm
Q21752	-0.0475384	0.0449104	0.0924488	0.0944883	0.193206	0.710327	0.841152	cytoplasm
Q21755	-0.232047	-0.591967	-0.35992	-0.579703	-1.18536	0.0226838	0.144643	cytoplasm
Q21770;P91085	-0.520146	0.710307	1.23045	0.664306	1.3586	0.00900779	0.0636987	cytoplasm
Q21773	0.350835	-0.394624	-0.745459	-0.26448	-0.540962	0.298369	0.689853	cytoplasm
Q21776	-1.09882	0.555036	1.65386	0.392005	0.802532	0.122885	0.478102	cytoplasm
Q21795	-0.172872	0.391796	0.564668	0.416027	0.850672	0.101982	0.431901	cytoplasm
Q21824	-0.313362	0.200929	0.514291	0.196748	0.402316	0.439282	0.766068	cytoplasm
Q21898	-0.148609	0.189417	0.338026	0.218555	0.446889	0.390289	0.744214	cytoplasm
Q21920;Q21920-2;Q21920-4	-0.376068	0.322704	0.698772	0.305841	0.625415	0.229252	0.630864	cytoplasm
Q21926	-0.10742	-0.052555	0.054865	-0.0150874	-0.03085	0.952709	0.876577	cytoplasm
Q21930	0.361305	-0.0411028	-0.402408	0.0911584	0.186456	0.720014	0.842954	cytoplasm
Q21939	0.538241	-0.0930192	-0.63126	0.0750249	0.153498	0.767931	0.851296	cytoplasm
Q21944	-0.70558	0.487156	1.19274	0.403654	0.825724	0.112432	0.455976	cytoplasm
Q21986	0.118884	-0.115832	-0.234716	-0.0325977	-0.0666597	0.898034	0.87004	cytoplasm
Q22018	0.519921	-1.06178	-1.5817	-0.897437	-1.83606	0.000416161	0.00476487	cytoplasm
Q22021	-0.134089	-0.0411028	0.0929867	-0.00902875	-0.0184615	0.971689	0.878696	cytoplasm
Q22031	0.0443599	0.262832	0.218473	0.330996	0.67683	0.193215	0.590227	cytoplasm
Q22036	-0.239765	0.370079	0.609844	0.380782	0.778614	0.134447	0.500567	cytoplasm
Q22038	-0.524666	-0.0697022	0.454963	-0.116617	-0.2385	0.646601	0.828187	cytoplasm
Q22054	0.0907876	0.0168623	-0.0739253	0.0944148	0.193067	0.710526	0.84119	cytoplasm
Q22067;Q17983	0.0694065	-0.818687	-0.888093	-0.745459	-1.52436	0.00338528	0.0286701	cytoplasm
Q22099;Q95ZQ3;Q2XN16	-0.106214	-0.0199154	0.0862989	0.0177961	0.0363885	0.944231	0.875607	cytoplasm
Q22100;Q22106	0.227793	0.227962	0.000168956	0.333223	0.681473	0.190178	0.58639	cytoplasm
Q22111;Q22111-2	0.0258672	-0.791439	-0.817306	-0.727016	-1.48661	0.00426534	0.0345673	cytoplasm
Q22169	0.69108	-0.261591	-0.952671	-0.0626371	-0.128192	0.805347	0.857218	cytoplasm
Q22235;E9P859	0.114316	-0.702746	-0.817063	-0.620435	-1.26874	0.0147281	0.0989325	cytoplasm
Q22307	-0.467801	0.235875	0.703676	0.20046	0.409949	0.43065	0.762493	cytoplasm
Q22347	-0.370722	0.192629	0.563351	0.176847	0.361633	0.486931	0.784016	cytoplasm
Q22438	0.152837	-0.0203422	-0.173179	0.069759	0.142655	0.783902	0.853883	cytoplasm
Q22472	0.541639	-0.494672	-1.03631	-0.32594	-0.666865	0.199853	0.598371	cytoplasm
Q22492	-2.00263	0.780512	2.78314	0.434698	0.89295	0.0860534	0.390805	cytoplasm
Q22494	0.0427391	0.23343	0.190691	0.301266	0.616037	0.23631	0.637897	cytoplasm
Q22592	-0.310573	0.248948	0.55952	0.24533	0.501659	0.334855	0.713981	cytoplasm
Q22616	-0.520749	0.254548	0.775297	0.208425	0.426259	0.412539	0.754625	cytoplasm
Q22618	-0.330903	-0.646439	-0.315537	-0.654168	-1.33768	0.0101251	0.0701832	cytoplasm
Q22647	0.249942	-0.0840643	-0.334007	0.0256752	0.0525095	0.919595	0.872699	cytoplasm
Q22670	-0.564525	0.0529698	0.617494	-0.00200611	-0.00410299	0.993707	0.881064	cytoplasm
Q22706	-0.215741	0.404687	0.620428	0.420248	0.859309	0.0985505	0.423522	cytoplasm
Q22712-2;Q22712	-0.771801	-0.601411	0.17039	-0.698306	-1.42862	0.00602606	0.0460342	cytoplasm
Q22799	-0.269871	0.0798287	0.3497	0.0844426	0.172668	0.739939	0.846534	cytoplasm
Q22866;Q22866-4	0.168366	0.323011	0.154645	0.416252	0.851232	0.101757	0.431358	cytoplasm
Q22943;Q22943-2	0.183277	0.30479	0.121513	0.401047	0.820149	0.114878	0.461321	cytoplasm
Q22949	0.101707	-0.0607392	-0.162446	0.0190216	0.0388971	0.940394	0.875163	cytoplasm
Q23126	-0.143524	-0.239642	-0.0961184	-0.209476	-0.428326	0.410276	0.753605	cytoplasm
Q23202	-0.0877344	0.43119	0.518924	0.472638	0.966428	0.0631909	0.320225	cytoplasm
Q23237	-0.247198	0.305913	0.553112	0.315112	0.644336	0.215471	0.616313	cytoplasm
Q23238	-0.559345	-0.60739	-0.0480445	-0.661318	-1.35255	0.00931918	0.0653932	cytoplasm
Q23261	0.781578	-0.0253123	-0.806891	0.191944	0.392909	0.450056	0.770383	cytoplasm
Q23270	0.121879	-0.0210533	-0.142932	0.0627871	0.128395	0.805045	0.857172	cytoplasm
Q23280	-0.359521	0.0486211	0.408142	0.0351045	0.0717845	0.890242	0.869051	cytoplasm
Q23312	0.128251	-0.0961269	-0.224378	-0.0109979	-0.0224899	0.965515	0.878015	cytoplasm
Q23381	-0.465191	-0.220454	0.244737	-0.255341	-0.522182	0.315458	0.701642	cytoplasm
Q23424	-0.494569	0.352879	0.847448	0.312051	0.638173	0.219893	0.621105	cytoplasm
Q23445	-0.10286	-0.0768327	0.026027	-0.0384428	-0.078606	0.879888	0.867714	cytoplasm
Q23449	-0.224781	0.0590891	0.28387	0.0728219	0.148904	0.774686	0.852401	cytoplasm
Q23457	-0.326537	0.360953	0.68749	0.354107	0.724094	0.163926	0.549962	cytoplasm
Q23500	0.549937	-1.06412	-1.61406	-0.893715	-1.82854	0.000439485	0.00499337	cytoplasm
Q23529-4;Q23529-2;Q23529-1;Q23529	-0.193078	0.0833552	0.276433	0.1035	0.211631	0.684128	0.836066	cytoplasm
Q23536	-0.789103	0.207345	0.996448	0.10695	0.21881	0.67402	0.834016	cytoplasm
Q23551;Q23551-2;Q23551-4;Q23551-3;Q23551-5	-0.0261627	-0.0565835	-0.0304209	-0.0026827	-0.00548552	0.991586	0.88084	cytoplasm
Q23571	0.391191	0.0603822	-0.330809	0.198687	0.406413	0.434637	0.764158	cytoplasm
Q23629;F5GUD7	-0.279531	0.742434	1.02196	0.745095	1.52357	0.00340175	0.0287854	cytoplasm
Q23651	-0.234379	0.26906	0.503439	0.280852	0.574279	0.2696	0.667753	cytoplasm
Q27245	-0.406101	0.0441218	0.450223	0.021185	0.0433222	0.933627	0.874372	cytoplasm
Q27249	0.351866	-1.08522	-1.43709	-0.954868	-1.95307	0.000173653	0.00231317	cytoplasm
Q27257	-0.4336	0.292705	0.726305	0.264207	0.540299	0.298962	0.690277	cytoplasm
Q27274	-0.072586	0.107399	0.179985	0.151911	0.310622	0.550418	0.804046	cytoplasm
Q27371	0.670406	0.0878407	-0.582565	0.282613	0.578365	0.266207	0.664938	cytoplasm
Q27389	0.231295	0.121188	-0.110106	0.227157	0.464559	0.371824	0.73488	cytoplasm
Q27474;Q27474-2	-1.47778	0.173612	1.65139	-0.066058	-0.135393	0.79465	0.855574	cytoplasm
Q27487	-0.237564	0.54515	0.782714	0.556298	1.1375	0.028763	0.176563	cytoplasm
Q27488	-0.316957	0.336865	0.653822	0.331956	0.678796	0.191924	0.588605	cytoplasm
Q27527;Q27527-3;Q27527-2	-0.539333	0.103596	0.642929	0.0537152	0.109858	0.83274	0.861263	cytoplasm
Q27539-2;Q27539	0.0984129	0.0471744	-0.0512384	0.126269	0.258207	0.619632	0.822039	cytoplasm
Q27874	-0.204516	-0.340619	-0.136103	-0.322788	-0.660024	0.204505	0.603889	cytoplasm
Q27888	-0.0597706	-0.400975	-0.341204	-0.353871	-0.723582	0.164225	0.550413	cytoplasm
Q2PJ68-2;Q2PJ68	0.247714	-0.576957	-0.824671	-0.467669	-0.956447	0.0659655	0.32965	cytoplasm
Q9TZQ3;Q304E5	0.0337467	0.518474	0.484727	0.58449	1.19518	0.021585	0.138608	cytoplasm
Q3T978;Q9XWZ2	-0.776525	0.363642	1.14017	0.265792	0.543772	0.295867	0.688048	cytoplasm
Q4W4Z2	-0.73933	0.188134	0.927464	0.0978065	0.200086	0.700503	0.839283	cytoplasm
Q5FC79	0.0824078	-0.396598	-0.479006	-0.32074	-0.655873	0.207367	0.607208	cytoplasm
Q9TXI6;Q5TYK9;Q9TXI7	-0.308827	0.00340878	0.312236	0.000144442	0.000295358	0.999547	0.881677	cytoplasm
Q5WRN3	-0.0957219	0.191804	0.287526	0.231638	0.473641	0.362548	0.729928	cytoplasm
Q688C0	0.733939	0.0195505	-0.714389	0.227172	0.46497	0.371402	0.734658	cytoplasm
Q86DB5;Q93379	-0.349592	0.203668	0.55326	0.19216	0.392941	0.450018	0.770368	cytoplasm
Q86DC6;Q86DC6-2	0.00663721	-1.25357	-1.2602	-1.19303	-2.43951	2.73638e-06	5.35851e-05	cytoplasm
Q86GV3;Q965F7	-0.224905	-0.0114956	0.213409	0.00221219	0.00452343	0.993062	0.880996	cytoplasm
Q8I136;Q8I136-2;C6S3M5	-0.124593	-0.217107	-0.0925138	-0.183112	-0.374418	0.471664	0.778573	cytoplasm
Q8I4E1;Q8I4E2;Q9XXG2;D3NQ98	-1.17178	0.397505	1.56929	0.219719	0.449906	0.387098	0.742648	cytoplasm
Q8I7F8-3;Q8I7F8;Q8I7F8-2	-0.0817487	0.263144	0.344893	0.305803	0.625292	0.229343	0.630956	cytoplasm
Q8IA68;G5EFZ1	0.0267781	0.334534	0.307756	0.399142	0.816172	0.116649	0.465124	cytoplasm
Q8MXQ7	0.249102	0.210596	-0.0385057	0.320166	0.654784	0.208122	0.608074	cytoplasm
Q8STE5	-1.39632	0.0594799	1.4558	-0.163717	-0.335462	0.519001	0.794621	cytoplasm
Q8TA83;Q8TA83-2	0.096684	-0.479644	-0.576328	-0.400899	-0.819795	0.115035	0.461659	cytoplasm
Q8WQ99	-0.446044	0.0409866	0.487031	0.00997179	0.0203924	0.968729	0.87837	cytoplasm
Q8WQA4	-0.572599	-0.282618	0.289981	-0.339227	-0.693807	0.182281	0.576068	cytoplasm
Q8WTM6	-0.491904	0.141892	0.633796	0.101602	0.207786	0.689566	0.837149	cytoplasm
Q93244	0.676895	-1.07245	-1.74934	-0.876364	-1.79349	0.000565218	0.00619407	cytoplasm
Q93353	-0.0399806	-0.0659858	-0.0260052	-0.0148795	-0.0304251	0.953359	0.876651	cytoplasm
Q93425	0.514223	-0.128689	-0.642912	0.0344975	0.0705776	0.892076	0.869285	cytoplasm
Q93459	-0.549718	0.181084	0.730802	0.129102	0.264042	0.611741	0.820157	cytoplasm
Q93538	-0.47747	0.087764	0.565234	0.0503938	0.103058	0.842953	0.862713	cytoplasm
Q93572	0.208244	0.00280155	-0.205443	0.104108	0.212908	0.682327	0.835705	cytoplasm
Q93573	0.0814458	-0.194591	-0.276037	-0.118928	-0.243193	0.640135	0.826752	cytoplasm
Q93714	-0.0366088	-0.197991	-0.161382	-0.146203	-0.298952	0.565494	0.808269	cytoplasm
Q93725	0.0573466	-0.0813396	-0.138686	-0.0105501	-0.0215734	0.966919	0.87817	cytoplasm
Q93873	0.0950959	-0.230203	-0.325299	-0.151779	-0.310371	0.550739	0.804138	cytoplasm
Q94125	-1.14091	0.140317	1.28123	-0.0312257	-0.0639337	0.902182	0.87056	cytoplasm
Q94218-2;Q94218	-0.38648	0.112412	0.498892	0.0934437	0.191085	0.713367	0.841722	cytoplasm
Q94261	0.0999119	-0.0514417	-0.151354	0.0279561	0.0571672	0.912491	0.871835	cytoplasm
Q94300	-0.0295589	-0.0569996	-0.0274407	-0.00378564	-0.00774079	0.988127	0.880473	cytoplasm
Q94360	0.245078	0.115269	-0.129809	0.224025	0.458161	0.378447	0.738305	cytoplasm
Q94986;Q95QV3	-0.134089	-0.514198	-0.380109	-0.482124	-0.985821	0.0580756	0.302135	cytoplasm
Q95005	-0.172616	-0.0280033	0.144612	-0.00372065	-0.00760779	0.988331	0.880494	cytoplasm
Q95008	-0.205893	0.207411	0.413304	0.224964	0.459997	0.376539	0.737327	cytoplasm
Q95017	-0.443288	0.0336729	0.476961	0.00321545	0.0065756	0.989914	0.880663	cytoplasm
Q95NM6	0.162525	-0.208392	-0.370917	-0.116332	-0.237897	0.647435	0.82837	cytoplasm
Q95NU5-2;Q95NU5	-0.537545	0.496549	1.03409	0.44703	0.914258	0.0788232	0.370122	cytoplasm
Q95PZ0;C5VUK2	-0.529971	0.117913	0.647883	0.0699248	0.143008	0.783381	0.8538	cytoplasm
Q95PZ2	-0.520749	0.722777	1.24353	0.676654	1.38386	0.00780698	0.0569102	cytoplasm
Q95Q11	0.438229	-0.381837	-0.820066	-0.234019	-0.478715	0.357429	0.727116	cytoplasm
Q95Q95-2;Q95Q95	-0.564134	-0.0183493	0.545785	-0.0732463	-0.149806	0.773358	0.852185	cytoplasm
Q95QA6	-0.0852887	0.544161	0.62945	0.586105	1.19844	0.0212305	0.136643	cytoplasm
Q95QC4	-0.208767	0.207378	0.416145	0.224349	0.458741	0.377844	0.737997	cytoplasm
Q95QJ7	-0.495593	0.1176	0.613192	0.0765642	0.156581	0.763407	0.850546	cytoplasm
Q95QW0-2;Q95QW0	0.0807133	-0.0723116	-0.153025	0.00320348	0.00655069	0.989953	0.880667	cytoplasm
Q95XP9	-1.50014	0.487055	1.98719	0.242863	0.497815	0.338572	0.71623	cytoplasm
Q95XR4	-2.44119	-0.992478	1.44871	-1.42699	-2.93843	1.61575e-08	5.49219e-07	cytoplasm
Q95XU6	0.498953	-0.19232	-0.691274	-0.0322217	-0.0659199	0.899159	0.870181	cytoplasm
Q95XX0	-0.240498	0.192019	0.432516	0.202573	0.414217	0.425867	0.760465	cytoplasm
Q95XX1-2;Q95XX1	-0.616828	-0.116897	0.499931	-0.182451	-0.373179	0.473131	0.779108	cytoplasm
Q95XZ0;Q95XZ0-2;Q95XZ0-3	-0.0625362	-0.00100953	0.0615267	0.0455352	0.0931086	0.857945	0.864788	cytoplasm
Q95Y54;Q8T8B9	-0.109561	0.156917	0.266478	0.193951	0.396581	0.445832	0.76871	cytoplasm
Q95Y71	0.516883	-0.234256	-0.751139	-0.0705312	-0.144299	0.781475	0.853495	cytoplasm
Q95Y83	2.03546	0.998126	-1.03734	1.46896	3.0224	6.23963e-09	2.28437e-07	cytoplasm
Q95Y90	0.381517	0.0277632	-0.353754	0.164112	0.335685	0.518723	0.794533	cytoplasm
Q95YF3	-0.854953	1.39085	2.2458	1.27714	2.61321	5.07143e-07	1.20125e-05	cytoplasm
Q95ZJ1-3;Q95ZJ1-2;Q95ZJ1	0.199024	-0.082975	-0.281999	0.0164668	0.0336753	0.948383	0.876084	cytoplasm
Q95ZK7;Q95ZK6	0.364719	1.39711	1.03239	1.53006	3.1296	1.78451e-09	7.15542e-08	cytoplasm
Q95ZN7;P46548	-0.267955	-0.00259452	0.265361	0.0024069	0.00492161	0.992451	0.880931	cytoplasm
Q95ZQ4-3;Q95ZQ4-2;Q95ZQ4	-0.11703	-0.277985	-0.160955	-0.242461	-0.495771	0.340559	0.717418	cytoplasm
Q960A1	0.00865322	-0.679063	-0.687717	-0.618122	-1.26394	0.0151084	0.101229	cytoplasm
Q965Q8	-0.410667	0.759039	1.16971	0.735178	1.5034	0.00385094	0.0318551	cytoplasm
Q965S8	0.135	-0.000432744	-0.135432	0.0860611	0.17599	0.735122	0.845683	cytoplasm
Q965W9;Q6F3C7	-0.000144262	0.122381	0.122526	0.181544	0.37122	0.475457	0.77995	cytoplasm
Q966C6;Q966C6-2;Q95XE4;Q8MXR8	-0.00848689	-0.0411028	-0.0326159	0.0163728	0.0334788	0.948684	0.876119	cytoplasm
Q966L9	-1.09491	0.768002	1.86291	0.605763	1.24013	0.0171249	0.11321	cytoplasm
Q9BKU4	0.498056	0.00620248	-0.491854	0.16612	0.339851	0.513547	0.792891	cytoplasm
Q9BL19;Q9BL19-2	0.333807	0.0588336	-0.274973	0.185534	0.379478	0.465694	0.776369	cytoplasm
Q9GS00	-0.736475	0.263075	0.99955	0.173324	0.354573	0.495476	0.786947	cytoplasm
Q9GSX9;Q9GSX9-2	-0.442652	-0.569686	-0.127034	-0.600014	-1.22703	0.018333	0.120236	cytoplasm
Q9GYF1;REV__Q9GYF1	0.190092	0.294279	0.104187	0.391914	0.801475	0.123379	0.479103	cytoplasm
Q9GYG4	-0.191815	-0.283211	-0.0913953	-0.262811	-0.537384	0.301577	0.692136	cytoplasm
Q9GYH7	1.10011	-0.180148	-1.28026	0.101528	0.208015	0.689242	0.837084	cytoplasm
Q9GZH2	-0.134089	0.201593	0.335682	0.233667	0.477789	0.35836	0.727632	cytoplasm
Q9GZH3;Q86DL2	-0.38659	0.246669	0.63326	0.227678	0.465583	0.370771	0.734327	cytoplasm
Q9GZH4	0.116035	-0.0150693	-0.131104	0.0675892	0.138214	0.79047	0.854921	cytoplasm
Q9N2L7	-0.0776532	0.706983	0.784636	0.75047	1.53453	0.00317824	0.0272049	cytoplasm
Q9N2V6	-0.799585	0.147394	0.946979	0.0448801	0.0918217	0.859888	0.865052	cytoplasm
Q9N2W7	0.0892827	-0.233765	-0.323048	-0.156517	-0.320059	0.538372	0.800537	cytoplasm
Q9N358	-0.0201999	-0.0951818	-0.0749819	-0.0400751	-0.0819447	0.874828	0.867051	cytoplasm
Q9N359	-0.662935	0.369073	1.03201	0.294195	0.601774	0.247337	0.648363	cytoplasm
Q9N361	0.189861	0.0476217	-0.14224	0.145211	0.29696	0.568087	0.808977	cytoplasm
Q9N3F1	-0.192068	0.0455357	0.237604	0.0658843	0.134717	0.795652	0.855729	cytoplasm
Q9N3T2	-1.0432	-0.0957219	0.947483	-0.247505	-0.506634	0.330083	0.711041	cytoplasm
Q9N3X2	-0.0373119	-0.0404015	-0.00308958	0.0112445	0.0229925	0.964745	0.877929	cytoplasm
Q9N408	0.201792	-0.143785	-0.345577	-0.0437835	-0.0895395	0.863336	0.865519	cytoplasm
Q9N425	-0.615981	0.108503	0.724484	0.0431207	0.0881978	0.865364	0.865792	cytoplasm
Q9N491	-0.697685	0.607023	1.30471	0.525117	1.07418	0.0389243	0.22491	cytoplasm
Q9N4A7;Q9N4A7-2	-0.0182069	-0.145612	-0.127405	-0.0901025	-0.18424	0.723204	0.843538	cytoplasm
Q9N4D9	-0.28948	-0.0347792	0.254701	-0.0341309	-0.0697913	0.893272	0.869437	cytoplasm
Q9N4G7	-0.38637	0.369874	0.756244	0.350928	0.717618	0.167729	0.555631	cytoplasm
Q9N4G9	-0.0931545	-0.0692897	0.0238648	-0.0289371	-0.0591692	0.909439	0.87146	cytoplasm
Q9N4H4	-1.13659	0.531844	1.66843	0.361176	0.739491	0.155147	0.536304	cytoplasm
Q9N4I0	-0.607958	0.171823	0.779781	0.108064	0.221028	0.670909	0.833375	cytoplasm
Q9N4I4	0.245899	-0.0267292	-0.272628	0.0821926	0.168095	0.746587	0.847692	cytoplasm
Q9N4J8	0.0252798	-0.0846086	-0.109888	-0.0203042	-0.0415183	0.936385	0.874695	cytoplasm
Q9N4K0	-0.312084	-0.0250288	0.287055	-0.0289519	-0.0592018	0.90939	0.871454	cytoplasm
Q9N4M4	-0.1644	0.154072	0.318473	0.180017	0.368089	0.479189	0.781289	cytoplasm
Q9N4Z0	-0.247077	0.410946	0.658023	0.42017	0.859155	0.0986108	0.423672	cytoplasm
Q9N589	-0.253142	-0.0343566	0.218786	-0.0263594	-0.0538994	0.917475	0.872442	cytoplasm
Q9N598	0.132404	-0.00805655	-0.140461	0.0779123	0.159326	0.759387	0.849874	cytoplasm
Q9N599	-0.320427	0.179809	0.500236	0.174198	0.356208	0.49349	0.786273	cytoplasm
Q9N5M2	0.214692	0.15711	-0.0575825	0.25972	0.531147	0.307222	0.696074	cytoplasm
Q9N5Y2	0.173531	-0.331476	-0.505007	-0.23719	-0.485053	0.3511	0.723556	cytoplasm
Q9NA26	-0.53655	0.205147	0.741698	0.155829	0.318699	0.5401	0.801048	cytoplasm
Q9NAD6-2;Q9NAD6-3;Q9NAD6	-0.240253	0.165046	0.405299	0.17565	0.359165	0.48991	0.785047	cytoplasm
Q9NAH6	-0.067501	-0.0690147	-0.00151363	-0.023474	-0.0479987	0.926482	0.873525	cytoplasm
Q9NAN1	-1.02836	-0.214125	0.814232	-0.362905	-0.742829	0.153291	0.533311	cytoplasm
Q9NAP9	0.375871	-0.261832	-0.637703	-0.126625	-0.259004	0.618551	0.821784	cytoplasm
Q9NB31-2;Q9NB31;Q304D8	-0.35321	-0.813689	-0.460479	-0.825929	-1.68892	0.00116728	0.0115846	cytoplasm
Q9NDC9	-0.433066	0.161895	0.594962	0.133505	0.273016	0.599693	0.817204	cytoplasm
Q9NEN6	0.119761	-0.0703893	-0.19015	0.0130227	0.0266304	0.959171	0.877307	cytoplasm
Q9NEU3	0.387544	-0.16337	-0.550914	-0.0258023	-0.0527781	0.919186	0.872649	cytoplasm
Q9TW65	0.218279	-0.843502	-1.06178	-0.740165	-1.5137	0.00361535	0.0302625	cytoplasm
Q9TW67	0.0383619	-0.194339	-0.232701	-0.127389	-0.260489	0.616541	0.821307	cytoplasm
Q9TXP0	0.11616	-0.0942361	-0.210396	-0.0115523	-0.0236234	0.963778	0.877822	cytoplasm
Q9TXQ1-2;Q9TXQ1	-0.213129	-1.57265	-1.35952	-1.55656	-3.18279	9.44312e-10	4.18502e-08	cytoplasm
Q9TY03	-0.330444	0.232413	0.562857	0.224777	0.459635	0.376915	0.73752	cytoplasm
Q9TYT3	-0.0391384	-0.243547	-0.204409	-0.192271	-0.393149	0.449779	0.770274	cytoplasm
Q9TZC4	0.064676	-0.180275	-0.244951	-0.108003	-0.220851	0.671157	0.833426	cytoplasm
Q9TZL8;Q95X24	-0.115433	-0.066537	0.0488958	-0.0306899	-0.0627531	0.90398	0.870784	cytoplasm
Q9U2C4;Q9U2C4-2	0.274337	0.231396	-0.0429409	0.34607	0.707779	0.173633	0.564155	cytoplasm
Q9U2H9;A3RMU4	0.0991853	0.107679	0.00849358	0.18693	0.382251	0.462441	0.775149	cytoplasm
Q9U2M4	0.57381	-0.69323	-1.26704	-0.517993	-1.05986	0.0416039	0.236727	cytoplasm
Q9U2Q9	-0.384934	-0.0874628	0.297471	-0.106119	-0.217004	0.676558	0.834535	cytoplasm
Q9U332;Q9U332-2	0.292122	-0.0116388	-0.303761	0.106631	0.218085	0.675038	0.834225	cytoplasm
Q9U3F4;Q9U3F5	0.521929	0.531907	0.00997776	0.696652	1.42528	0.00614504	0.0467932	cytoplasm
Q9U489-2;Q9U489	-1.62288	1.21766	2.84054	0.948643	1.9454	0.000184156	0.00242293	cytoplasm
Q9U9Y8-5;Q9U9Y8-3;Q9U9Y8-2;Q9U9Y8-4;Q9U9Y8	-0.188148	-0.6054	-0.417252	-0.584258	-1.19466	0.0216414	0.13892	cytoplasm
Q9XTF3-4;Q9XTF3-5;Q9XTF3-2;Q9XTF3-3;Q9XTF3	-0.843984	-0.784001	0.0599825	-0.895494	-1.83227	0.000427772	0.00487906	cytoplasm
Q9XTI0	-0.248413	0.203967	0.452381	0.212921	0.435376	0.402615	0.750088	cytoplasm
Q9XTQ5-2;Q9XTQ5	-0.696439	0.0594949	0.755934	-0.022159	-0.0453283	0.930562	0.87401	cytoplasm
Q9XTT4	-1.06302	-0.434348	0.628672	-0.590138	-1.20805	0.0202146	0.13096	cytoplasm
Q9XTW2	-0.471552	0.0621133	0.533665	0.0259399	0.0530485	0.918773	0.872599	cytoplasm
Q9XU84	0.122633	0.375272	0.252639	0.459265	0.939161	0.0710076	0.346126	cytoplasm
Q9XUE6-2;Q9XUE6	0.709198	-0.244522	-0.95372	-0.0419037	-0.0857626	0.869047	0.866284	cytoplasm
Q9XUN9	-0.120352	-0.296311	-0.175959	-0.261458	-0.534616	0.304073	0.69389	cytoplasm
Q9XUP3	0.153864	-0.0321008	-0.185965	0.058208	0.119034	0.819002	0.859264	cytoplasm
Q9XV52;O62278	0.748069	-0.379177	-1.12725	-0.168698	-0.345298	0.506821	0.790718	cytoplasm
Q9XVE5	-0.0504669	-0.298424	-0.247957	-0.249438	-0.510042	0.326841	0.709009	cytoplasm
Q9XVF7	0.455139	0.0934788	-0.36166	0.244717	0.500612	0.335865	0.714596	cytoplasm
Q9XVI9	-0.295253	0.260964	0.556217	0.260445	0.532562	0.305935	0.695185	cytoplasm
Q9XVJ2	-0.946881	0.00109687	0.947977	-0.131206	-0.268515	0.605722	0.818694	cytoplasm
Q9XVK5	-0.166972	0.197451	0.364424	0.222875	0.455723	0.380989	0.739596	cytoplasm
Q9XVP0	0.263438	-0.057277	-0.320715	0.0551919	0.112877	0.828214	0.860611	cytoplasm
Q9XW12	0.307644	0.0314152	-0.276229	0.152824	0.312567	0.547924	0.80333	cytoplasm
Q9XW16	-1.3527	0.713213	2.06592	0.498839	1.02199	0.0494531	0.26936	cytoplasm
Q9XW42	-0.264116	0.258356	0.522472	0.264134	0.540099	0.299141	0.690405	cytoplasm
Q9XW79	-0.0137838	-0.660472	-0.646688	-0.604068	-1.23519	0.0175723	0.115825	cytoplasm
Q9XW87	0.237643	-0.505993	-0.743635	-0.39874	-0.815471	0.116963	0.465794	cytoplasm
Q9XWD6-3;Q9XWD6-2;Q9XWD6	-1.2844	0.565759	1.85015	0.365198	0.748038	0.150429	0.528617	cytoplasm
Q9XWE6	-0.738811	-0.575119	0.163692	-0.665342	-1.36111	0.00888172	0.0630051	cytoplasm
Q9XWI6;Q7K785	0.0140188	8.66e-05	-0.0139322	0.0621136	0.12701	0.807105	0.857485	cytoplasm
Q9XWP6	-0.993276	-0.253989	0.739287	-0.395675	-0.809839	0.119513	0.471163	cytoplasm
Q9XWS2	-0.326192	-0.145482	0.18071	-0.152258	-0.311344	0.549491	0.803781	cytoplasm
Q9XWU2	-0.133564	-0.463413	-0.32985	-0.431233	-0.881762	0.0900594	0.40169	cytoplasm
Q9XWU8	-0.411969	0.157946	0.569915	0.133823	0.273662	0.59883	0.816989	cytoplasm
Q9XWV2	-1.09896	0.38743	1.48639	0.224372	0.459346	0.377215	0.737674	cytoplasm
Q9XWV3	-0.633943	0.0948802	0.728823	0.0258654	0.0529055	0.918991	0.872626	cytoplasm
Q9XWW1	-0.211261	0.254702	0.465964	0.271169	0.554477	0.286461	0.681072	cytoplasm
Q9XXD4	0.485034	-0.0761486	-0.561183	0.0811352	0.165985	0.749661	0.848222	cytoplasm
Q9XXJ0	0.157576	0.103286	-0.0542898	0.194346	0.397433	0.444856	0.768321	cytoplasm
Q9XXK1-4;Q9XXK1;Q9XXK1-3;Q9XXK1-2;O45827	-0.0257376	-0.0255958	0.000141725	0.028391	0.0580532	0.91114	0.871669	cytoplasm
Q9XXU9;Q9XXU9-2	0.0106866	0.137711	0.127025	0.199064	0.407047	0.43392	0.76386	cytoplasm
Q9XZI6-5;Q9XZI6-8;Q9XZI6-4;Q9XZI6-3;Q9XZI6-2;Q9XZI6;Q9XZI6-7;Q9XZI6-9;Q9XZI6-6	-0.400101	-0.0350608	0.36504	-0.0567841	-0.11612	0.823359	0.859904	cytoplasm
Q9Y041	-0.555031	-0.0980152	0.457016	-0.151071	-0.308974	0.552534	0.80465	cytoplasm
Q9Y0V6	0.570914	0.0901885	-0.480726	0.26484	0.541885	0.297545	0.689261	cytoplasm
Q9Y194	0.0828967	-0.00748258	-0.0903793	0.0684741	0.140021	0.787796	0.8545	cytoplasm
Q9Y1J3-2;Q9Y1J3	-0.867106	-0.444561	0.422545	-0.56073	-1.14736	0.0274073	0.169653	cytoplasm
O01504.1	0.441713	0.0924786	-0.349234	0.241001	0.493001	0.343263	0.719019	cytoplasm
O01802.1	0.353229	-0.0655723	-0.418801	0.0650556	0.133064	0.798106	0.856109	cytoplasm
O01869	0.236384	-0.046002	-0.282387	0.0609955	0.124743	0.810482	0.857994	cytoplasm
O17570.1	0.299116	-0.0648829	-0.363999	0.0548015	0.112083	0.829404	0.860783	cytoplasm
O18240	0.231515	-0.0779266	-0.309442	0.0280862	0.0574393	0.912076	0.871784	cytoplasm
O44480.1	0.104915	-0.092884	-0.197799	-0.0124745	-0.025509	0.960889	0.877499	cytoplasm
O45226;D3YT71	0.191277	-0.227371	-0.418649	-0.129496	-0.264824	0.610687	0.819902	cytoplasm
P34662.1	0.232227	-0.116099	-0.348325	-0.00994184	-0.0203321	0.968822	0.87838	cytoplasm
P46769.1	0.330356	-0.0180644	-0.348421	0.107938	0.220768	0.671274	0.83345	cytoplasm
P47991.1	0.205696	0.053868	-0.151828	0.154659	0.316287	0.543171	0.80195	cytoplasm
P48150.1	0.3574	0.0998655	-0.257535	0.231337	0.473175	0.36302	0.730185	cytoplasm
P48152.1	0.359583	-0.114767	-0.474349	0.017146	0.0350705	0.946248	0.875839	cytoplasm
P48158.1	0.246892	0.0957279	-0.151164	0.20485	0.418947	0.420602	0.758191	cytoplasm
P48162.1	0.700896	-0.919836	-1.62073	-0.718897	-1.47131	0.00467782	0.0371598	cytoplasm
P49041.1	0.320919	-0.0655723	-0.386491	0.0585212	0.119694	0.818016	0.859118	cytoplasm
P49181.1	0.369464	-0.267716	-0.63718	-0.133804	-0.273687	0.598797	0.816981	cytoplasm
P49196.1	0.380108	-0.0240359	-0.404144	0.112028	0.229148	0.659567	0.830993	cytoplasm
P49197.1	0.212919	-0.274411	-0.487329	-0.172159	-0.352077	0.498516	0.787971	cytoplasm
P49405.1	0.30668	-0.013498	-0.320178	0.107716	0.220308	0.671918	0.833583	cytoplasm
P50880;G5EEC0;G5ECE5.1	0.350339	-0.0528332	-0.403172	0.0772101	0.157924	0.76144	0.850218	cytoplasm
P51403.1	0.137695	-0.130799	-0.268495	-0.0437601	-0.089487	0.863415	0.86553	cytoplasm
P51404.1	0.154618	-0.0289934	-0.183612	0.061468	0.1257	0.809056	0.85778	cytoplasm
P52819.1	0.190158	-0.144046	-0.334204	-0.0463976	-0.0948844	0.855266	0.864422	cytoplasm
P91913.1	0.491024	0.00694161	-0.484082	0.165437	0.33845	0.515285	0.793446	cytoplasm
P91914.1	0.268434	0.0329495	-0.235485	0.146429	0.299473	0.564816	0.808083	cytoplasm
Q19162.1	0.593877	-0.915942	-1.50982	-0.736646	-1.5073	0.00376012	0.0312456	cytoplasm
Q19869;Q19869-2;Q19869-3.1	0.170702	-0.136191	-0.306894	-0.0424771	-0.0868655	0.867379	0.866062	cytoplasm
Q19877.1	0.416231	-0.0569996	-0.47323	0.0863695	0.176674	0.734131	0.845507	cytoplasm
Q20206	0.131866	-0.0695647	-0.201431	0.0162955	0.0333232	0.948922	0.876146	cytoplasm
Q20228.1	0.100995	-0.0344975	-0.135492	0.0451193	0.0922642	0.85922	0.864962	cytoplasm
Q20647.1	0.0804997	0.148513	0.0680131	0.223985	0.45802	0.378594	0.73838	cytoplasm
Q21930.1	0.361305	-0.0411028	-0.402408	0.0911584	0.186456	0.720014	0.842954	cytoplasm
Q22054.1	0.0907876	0.0168623	-0.0739253	0.0944148	0.193067	0.710526	0.84119	cytoplasm
Q23312.1	0.128251	-0.0961269	-0.224378	-0.0109979	-0.0224899	0.965515	0.878015	cytoplasm
Q27389.1	0.231295	0.121188	-0.110106	0.227157	0.464559	0.371824	0.73488	cytoplasm
Q8WQA8	0.330193	0.0382581	-0.291935	0.164227	0.335898	0.518457	0.79445	cytoplasm
Q93572.1	0.208244	0.00280155	-0.205443	0.104108	0.212908	0.682327	0.835705	cytoplasm
Q94300.1	-0.0295589	-0.0569996	-0.0274407	-0.00378564	-0.00774079	0.988127	0.880473	cytoplasm
Q9BKU5;Q9BKU6	0.259323	-0.137897	-0.39722	-0.0262604	-0.0537067	0.917769	0.872478	cytoplasm
Q9BL19;Q9BL19-2.1	0.333807	0.0588336	-0.274973	0.185534	0.379478	0.465694	0.776369	cytoplasm
Q9U1X9	0.38794	0.0240324	-0.363908	0.16168	0.330713	0.524934	0.79647	cytoplasm
Q9XVF7.1	0.455139	0.0934788	-0.36166	0.244717	0.500612	0.335865	0.714596	cytoplasm
O16368.1	-0.308477	0.208411	0.516888	0.205217	0.419634	0.419841	0.757859	cytoplasm
O17071-2;O17071.1	-0.293135	0.187132	0.480267	0.187041	0.382465	0.462191	0.775055	cytoplasm
O17586.1	-0.237441	0.263023	0.500464	0.274195	0.560668	0.281115	0.676966	cytoplasm
O44156.1	-0.350497	0.268869	0.619366	0.257177	0.525895	0.31203	0.699349	cytoplasm
O61742.1	-0.39835	-0.0117819	0.386569	-0.0331512	-0.067792	0.896312	0.869822	cytoplasm
O61792	-0.138683	0.0874268	0.22611	0.118572	0.242449	0.641158	0.826981	cytoplasm
O62102	-0.323774	0.105613	0.429386	0.0993258	0.203106	0.696206	0.838451	cytoplasm
O76371	-0.231924	0.160685	0.392609	0.172974	0.353692	0.496548	0.787309	cytoplasm
O76577	-0.478506	0.127967	0.606473	0.0903874	0.184848	0.722328	0.843378	cytoplasm
P34286.1	-0.410015	0.128945	0.53896	0.105217	0.215163	0.679149	0.835063	cytoplasm
P46502.1	-0.215989	0.199902	0.415891	0.215412	0.440468	0.397136	0.747511	cytoplasm
P90868	-0.509037	0.150033	0.65907	0.106278	0.217353	0.676068	0.834435	cytoplasm
P91477.1	-0.268674	0.208994	0.477668	0.213851	0.43728	0.40056	0.749128	cytoplasm
Q04908	-0.301002	0.199504	0.500506	0.197822	0.40451	0.43679	0.765047	cytoplasm
Q09583.1	-0.0531113	0.324708	0.377819	0.373159	0.763022	0.142425	0.514974	cytoplasm
Q18115;Q18115-2.1	-0.333882	0.0683018	0.402183	0.0599705	0.122631	0.813632	0.858466	cytoplasm
Q18787.1	-0.366812	0.165839	0.532651	0.150848	0.308468	0.553186	0.804835	cytoplasm
Q19324	-0.299127	0.0693459	0.368473	0.0680432	0.139136	0.789105	0.854706	cytoplasm
Q20585	-0.228111	0.102636	0.330746	0.115695	0.23657	0.649269	0.828772	cytoplasm
Q22253	-0.307778	0.282825	0.590603	0.279773	0.572086	0.271432	0.669254	cytoplasm
Q23237.1	-0.247198	0.305913	0.553112	0.315112	0.644336	0.215471	0.616313	cytoplasm
Q23449.1	-0.224781	0.0590891	0.28387	0.0728219	0.148904	0.774686	0.852401	cytoplasm
Q27488.1	-0.316957	0.336865	0.653822	0.331956	0.678796	0.191924	0.588605	cytoplasm
Q95005.1	-0.172616	-0.0280033	0.144612	-0.00372065	-0.00760779	0.988331	0.880494	cytoplasm
Q95008.1	-0.205893	0.207411	0.413304	0.224964	0.459997	0.376539	0.737327	cytoplasm
Q966I8	-0.132774	0.279074	0.411848	0.311414	0.636762	0.220914	0.622195	cytoplasm
Q9GZH5	-0.28948	0.00487009	0.29435	0.00551832	0.0112839	0.982694	0.879891	cytoplasm
Q9N599.1	-0.320427	0.179809	0.500236	0.174198	0.356208	0.49349	0.786273	cytoplasm
Q9XTT9	-0.225768	-0.0623981	0.16337	-0.0488649	-0.0999175	0.84768	0.863374	cytoplasm
Q9XUV0	-0.320196	0.134208	0.454404	0.128644	0.263057	0.61307	0.820477	cytoplasm
B0M0L8	-3.74233	1.35546	5.09779	0.657815	1.36867	0.00851089	0.0609395	cytoplasm
P02513	-1.69595	1.45902	3.15497	1.17523	2.41078	3.57902e-06	6.73671e-05	cytoplasm
Q20363.1	-4.61259	1.14344	5.75602	0.269792	0.566785	0.275899	0.672857	cytoplasm
Q7JP52;Q20660	-0.944034	-0.808756	0.135278	-0.940482	-1.92471	0.000215578	0.00274243	cytoplasm
Q9N350	-0.705314	0.635517	1.34083	0.552068	1.12932	0.0299316	0.182428	cytoplasm
C1P641;Q21313;C1P640;G5EEV6	-0.205893	-0.223423	-0.0175296	-0.355641	-0.334802	0.561448	0.703106	extracellular
O01454	-0.340619	-0.567935	-0.227316	-0.759146	-0.714251	0.215412	0.476059	extracellular
O01530	0.952015	-0.246591	-1.19861	0.128199	0.121662	0.832875	0.778422	extracellular
O17271	-1.01164	0.862706	1.87435	0.377679	0.354712	0.538407	0.694284	extracellular
O17861	-0.998845	1.33483	2.33367	0.8554	0.803396	0.163488	0.408142	extracellular
O45941	-7.4099	2.02626	9.43616	-1.26034	-1.28223	0.0261529	0.0993534	extracellular
O45944	-0.803227	1.76121	2.56444	1.36744	1.28475	0.02586	0.0983504	extracellular
O62053	-4.3517	1.28553	5.63723	-0.661996	-0.633281	0.272037	0.534333	extracellular
O62146	-0.101247	-1.05283	-0.951587	-1.13923	-1.07301	0.0627344	0.209246	extracellular
O76840;O76840-2;O76840-3	-0.312665	0.0873655	0.400031	-0.0916051	-0.0861975	0.881156	0.787989	extracellular
P05690	-5.35445	2.00364	7.35809	-0.382958	-0.371852	0.518958	0.68642	extracellular
P06125	-5.29745	4.00581	9.30325	1.64417	1.59493	0.00566957	0.0324978	extracellular
P17140;P17140-2	-0.220454	-0.454702	-0.234249	-0.593297	-0.558495	0.332708	0.583918	extracellular
P18947	-5.76094	4.24644	10.0074	1.68185	1.64525	0.00432308	0.0278969	extracellular
P18948-2;P18948;P18948-3	-5.7476	2.37198	8.11958	-0.186762	-0.182651	0.751399	0.760158	extracellular
P25807	1.15743	1.1251	-0.0323307	1.58984	1.51182	0.00873785	0.0404534	extracellular
P34382;G1K0V6	-0.515309	0.657218	1.17253	0.389516	0.366247	0.525278	0.689019	extracellular
P34383	-0.867264	0.950453	1.81772	0.528642	0.496609	0.389053	0.621361	extracellular
Q7JMS9;P34499	-1.32054	1.96522	3.28576	1.34494	1.26288	0.0284962	0.107301	extracellular
P34500	-3.9297	1.67011	5.5998	-0.0926384	-0.0881862	0.878435	0.787472	extracellular
P34714	1.21317	-1.96458	-3.17775	-1.47544	-1.40385	0.0148966	0.0591195	extracellular
P36573	-0.202888	0.0333628	0.236251	-0.09754	-0.0918259	0.873459	0.78652	extracellular
P43508	-0.613909	-0.747946	-0.134037	-1.05882	-0.995263	0.0843081	0.262327	extracellular
P43509	1.52945	-1.17957	-2.70902	-0.551947	-0.527027	0.360668	0.60338	extracellular
Q8MQC6;P43510	-0.507516	1.95506	2.46258	1.69077	1.58981	0.00582603	0.0329666	extracellular
P55155	-3.42854	3.69746	7.12601	2.15415	2.04076	0.000400794	0.0040822	extracellular
P55955	-0.793105	0.388601	1.18171	-0.000737953	-0.000693341	0.999041	0.808208	extracellular
P55956	1.2028	-0.621243	-1.82405	-0.136641	-0.129997	0.821613	0.776065	extracellular
P83388	0.0405414	0.365741	0.3252	0.341428	0.321823	0.576721	0.708678	extracellular
P90850	-0.246591	-0.333767	-0.0871767	-0.483806	-0.455374	0.429635	0.644408	extracellular
P91268	-0.336512	-0.214374	0.122138	-0.403786	-0.379913	0.509939	0.682634	extracellular
Q03575	-1.68028	0.86289	2.54317	0.0850877	0.0799156	0.88976	0.789608	extracellular
Q04457	-0.0871912	-0.6277	-0.540509	-0.707943	-0.666841	0.247439	0.510693	extracellular
Q06561;Q06561-2;Q06561-4;Q06561-5;G5EEI5;Q06561-3;G1K109	-0.738119	-1.49902	-0.760897	-1.86428	-1.7518	0.00237859	0.0187564	extracellular
Q07085	0.720208	1.35277	0.632561	1.62606	1.53997	0.00756314	0.0377866	extracellular
Q09165;Q8MQ08	-0.332966	-0.0716254	0.26134	-0.259485	-0.244147	0.671962	0.7392	extracellular
Q10462	-0.32262	0.188776	0.511396	0.00544596	0.00512426	0.992909	0.807252	extracellular
Q11174	-5.0193	-0.270708	4.74859	-2.51056	-2.42435	2.61218e-05	0.00044343	extracellular
Q17688	-0.0565835	-0.259785	-0.203201	-0.326626	-0.30771	0.593547	0.714579	extracellular
Q18143	-4.61324	2.67816	7.2914	0.616119	0.591426	0.304991	0.562642	extracellular
Q18594	-4.05111	1.8592	5.91031	0.0432862	0.0412608	0.942949	0.799091	extracellular
Q18823	-0.327227	-0.362442	-0.0352144	-0.547789	-0.515421	0.371341	0.610338	extracellular
Q19087	0.588422	0.339327	-0.249095	0.554912	0.524971	0.362544	0.604621	extracellular
Q1ENI8	0.989908	-0.131063	-1.12097	0.260319	0.247134	0.668187	0.738112	extracellular
Q20223	-1.80054	0.140666	1.9412	-0.689793	-0.647991	0.261057	0.524069	extracellular
Q20224	-2.02687	1.0948	3.12167	0.16524	0.155308	0.787644	0.768642	extracellular
Q21059	-3.25453	-1.31644	1.9381	-2.78355	-2.63327	4.94208e-06	0.000125841	extracellular
Q21109	-1.66953	0.971544	2.64107	0.19845	0.186385	0.746489	0.758961	extracellular
Q21265	-1.33931	0.494617	1.83393	-0.133886	-0.125717	0.827391	0.777281	extracellular
Q21281	0.602854	0.186951	-0.415903	0.408856	0.38684	0.502254	0.679335	extracellular
Q21432;Q21432-2	-1.89685	2.39874	4.29559	1.52611	1.43391	0.0128818	0.0536283	extracellular
Q22285	-1.10414	1.29779	2.40192	0.772257	0.725221	0.208447	0.467869	extracellular
Q22288	-2.85282	1.17244	4.02526	-0.118776	-0.112049	0.845909	0.781089	extracellular
Q23307	0.0265136	-0.0896337	-0.116147	-0.120089	-0.113185	0.844366	0.780777	extracellular
Q27GU2;Q20222	-0.364012	0.663694	1.02771	0.46224	0.434864	0.450704	0.655301	extracellular
Q86S40	-0.971663	0.746083	1.71775	0.27856	0.261635	0.649981	0.732737	extracellular
Q93243-2;Q93243	-1.87417	-0.0233263	1.85084	-0.886026	-0.832456	0.148784	0.385589	extracellular
Q95XP4	-2.06185	-1.36121	0.700638	-2.30608	-2.16769	0.000170107	0.00216574	extracellular
Q9BL07	-0.0100637	-0.642563	-0.632499	-0.689035	-0.64929	0.260102	0.523154	extracellular
Q9N3B0	0.182475	-0.0287106	-0.211186	0.00912387	0.00860712	0.988089	0.806493	extracellular
Q9N4J2	-3.65478	4.55741	8.21219	2.91504	2.76724	1.58981e-06	8.09634e-05	extracellular
Q9XTW2	-0.471552	0.0621133	0.533665	-0.186428	-0.175317	0.76107	0.762482	extracellular
Q9XXA7	-0.0703893	-0.0855606	-0.0151713	-0.158447	-0.14926	0.795726	0.770452	extracellular
A8WHT1	-0.105812	0.00647779	0.11229	-0.023635	-0.0691572	0.915677	0.935306	mitochondrion
E1B6R3;P34445	0.342762	-0.131326	-0.474089	-0.069325	-0.202937	0.756029	0.922701	mitochondrion
E5QCF6;P34558;E5QCF8;E5QCF7	-0.0684645	0.232159	0.300623	0.209715	0.61354	0.347556	0.845857	mitochondrion
P40614;G5ECU3	-0.174534	-0.156397	0.0181376	-0.200621	-0.587251	0.368604	0.853369	mitochondrion
O01513	0.730153	-0.0657102	-0.795863	0.0758407	0.223006	0.732783	0.920444	mitochondrion
O01578	-0.218967	-0.266157	-0.0471898	-0.319506	-0.935535	0.152052	0.705945	mitochondrion
O01884	0.295217	0.24197	-0.0532468	0.294207	0.860993	0.187439	0.747439	mitochondrion
O02161	0.243711	-0.13829	-0.382001	-0.0966292	-0.282714	0.665131	0.913056	mitochondrion
O02640	-0.135272	-0.0705267	0.0647455	-0.106689	-0.312224	0.632636	0.908996	mitochondrion
O16264-2;O16264	-0.00633393	-0.165558	-0.159224	-0.175243	-0.512596	0.432575	0.872284	mitochondrion
O16686	0.494841	-0.105544	-0.600385	-0.012314	-0.0360939	0.955931	0.937861	mitochondrion
O17214;Q8ITZ0	0.0723159	0.0110936	-0.0612223	0.017559	0.0513562	0.937329	0.936706	mitochondrion
O17732	-0.399226	0.0723159	0.471542	-0.0180488	-0.0529418	0.935398	0.936584	mitochondrion
O17953;D3YT81	-0.21661	0.120075	0.336685	0.0672098	0.196791	0.763193	0.923371	mitochondrion
O44441	-0.0180644	0.285091	0.303155	0.272997	0.798551	0.221483	0.777627	mitochondrion
O44451	0.16259	0.080637	-0.0819525	0.10564	0.309	0.636153	0.909454	mitochondrion
O44476;O44476-2	-0.256648	0.0242231	0.280871	-0.0368636	-0.107972	0.868703	0.932046	mitochondrion
O44477	0.700193	-0.156655	-0.856848	-0.0212569	-0.0624746	0.923799	0.935839	mitochondrion
O44952	-0.0367495	0.251882	0.288632	0.235951	0.690223	0.290629	0.821067	mitochondrion
O45228	-0.481402	0.190767	0.672169	0.0835272	0.245272	0.707277	0.917811	mitochondrion
O45319	0.526951	-0.138159	-0.66511	-0.0383354	-0.112405	0.863363	0.931654	mitochondrion
O45503	-0.0257376	-0.14104	-0.115303	-0.15471	-0.452556	0.488391	0.885204	mitochondrion
O45903	-0.162855	0.312563	0.475418	0.270737	0.792432	0.225043	0.780373	mitochondrion
O45924;Q4A1S8;O45930	0.269756	0.261033	-0.00872235	0.308043	0.901364	0.167585	0.725725	mitochondrion
O61199	0.0258525	0.0116898	-0.0141627	0.00861403	0.025195	0.96923	0.938662	mitochondrion
O61235	-0.242328	0.22265	0.464978	0.164504	0.481766	0.460763	0.879153	mitochondrion
O62246	0.340989	0.00116906	-0.33982	0.0628059	0.183851	0.778343	0.924751	mitochondrion
O62250	0.455792	-0.0326651	-0.488457	0.0525462	0.15396	0.813654	0.92778	mitochondrion
O62431;D3YT95;D3YT96	-0.115832	0.162767	0.278599	0.130597	0.382151	0.558495	0.898146	mitochondrion
P11141	0.156981	0.0583528	-0.0986282	0.082204	0.240446	0.712778	0.918394	mitochondrion
P19974	0.0530446	-0.356933	-0.409977	-0.354424	-1.03662	0.112493	0.639787	mitochondrion
P24890	-0.291368	-0.397693	-0.106326	-0.46591	-1.36505	0.0366254	0.366396	mitochondrion
P24896	-0.243669	-0.266277	-0.0226077	-0.324698	-0.950923	0.145426	0.696612	mitochondrion
P31161	-0.414244	0.309878	0.724122	0.216429	0.63496	0.330983	0.839379	mitochondrion
P34183-2;P34183	-0.123004	0.176805	0.299809	0.143162	0.418934	0.521267	0.89166	mitochondrion
P34255	-0.698307	0.307341	1.00565	0.15556	0.458484	0.482712	0.88401	mitochondrion
P34346	0.387638	-0.0436245	-0.431263	0.0275917	0.0807957	0.901553	0.934359	mitochondrion
P34378	0.496224	-0.0453032	-0.541527	0.0482109	0.141314	0.828711	0.928999	mitochondrion
P34385	-0.00748258	0.140857	0.14834	0.130936	0.382996	0.557624	0.898003	mitochondrion
P34388	0.645322	-0.319502	-0.964824	-0.195371	-0.573728	0.379734	0.857052	mitochondrion
P34455;P34455-3;P34455-2	-0.504366	0.167523	0.671889	0.0555681	0.163226	0.802663	0.926864	mitochondrion
P34496	0.46333	0.16288	-0.30045	0.24964	0.731494	0.262744	0.805766	mitochondrion
P34511	-0.301002	0.180463	0.481465	0.110268	0.323099	0.620833	0.907426	mitochondrion
P34519;Q9BKQ2	-0.301119	-0.0329472	0.268172	-0.103166	-0.30229	0.6435	0.910395	mitochondrion
P34559	0.707477	-0.676087	-1.38356	-0.539192	-1.58488	0.0152459	0.194013	mitochondrion
P34575	-0.135404	-0.155879	-0.0204752	-0.192068	-0.562084	0.38948	0.860129	mitochondrion
P34595-2;P34595	-0.537743	0.548797	1.08654	0.429988	1.2637	0.0530224	0.455682	mitochondrion
P34617	0.108627	-0.0672257	-0.175853	-0.0533038	-0.155903	0.811346	0.92759	mitochondrion
P34666	0.0509208	0.0423825	-0.00853831	0.0444545	0.130021	0.842213	0.930058	mitochondrion
P34697-2;P34697	0.573574	1.1978	0.624224	1.3072	3.83503	4.31901e-09	2.33551e-07	mitochondrion
P41847	-0.240009	0.190404	0.430413	0.132735	0.38872	0.551752	0.89703	mitochondrion
P41938	-0.157949	-0.221692	-0.0637424	-0.262511	-0.768332	0.239464	0.790832	mitochondrion
P41956	-0.485942	-0.255924	0.230018	-0.364095	-1.06921	0.101635	0.616077	mitochondrion
P41977	-0.0996318	1.23674	1.33637	1.2079	3.53427	6.26674e-08	2.25916e-06	mitochondrion
P45967	0.166211	-0.0619835	-0.228195	-0.0362369	-0.105995	0.871086	0.932219	mitochondrion
P46561	-0.106214	-0.151599	-0.0453848	-0.181794	-0.53194	0.415411	0.867705	mitochondrion
P46576	0.0246486	0.180757	0.156108	0.177434	0.518975	0.42687	0.870797	mitochondrion
P48376	-0.0777899	0.535541	0.613331	0.511182	1.49556	0.0220369	0.258126	mitochondrion
P49391	0.214458	-0.121148	-0.335606	-0.0854941	-0.250108	0.701779	0.91722	mitochondrion
P49404	0.282158	-0.469469	-0.751627	-0.419913	-1.22878	0.0599326	0.486195	mitochondrion
P50093	0.291998	0.188381	-0.103617	0.239958	0.70222	0.282325	0.816769	mitochondrion
P50140	0.431695	-0.0142124	-0.445908	0.0660508	0.193485	0.767055	0.923728	mitochondrion
P50432-2;P50432	0.341665	-0.309758	-0.651423	-0.247983	-0.725919	0.266399	0.807918	mitochondrion
P52009	0.149617	0.188545	0.0389288	0.210884	0.616827	0.344979	0.844885	mitochondrion
P52713;Q7JMI1	0.296049	0.425114	0.129065	0.477522	1.39747	0.0323915	0.338372	mitochondrion
P52899;Q8I111	-0.152638	-0.0945063	0.0581314	-0.134235	-0.392874	0.547509	0.896314	mitochondrion
P53588	0.226679	0.0263373	-0.200341	0.0645008	0.188702	0.772654	0.924238	mitochondrion
P53589	0.239515	0.598566	0.359051	0.639366	1.8706	0.00418433	0.0696209	mitochondrion
P53596	0.0545721	-0.291486	-0.346058	-0.288664	-0.844285	0.196145	0.755913	mitochondrion
P53703	0.663511	-0.0275787	-0.69109	0.100287	0.294582	0.651982	0.911458	mitochondrion
P54688	1.76082	-0.0698396	-1.83066	0.283357	0.859865	0.188017	0.74802	mitochondrion
P54813	0.252071	-0.0970714	-0.349143	-0.0536936	-0.1571	0.809925	0.927472	mitochondrion
P54889;Q9BI69	0.858279	-1.81254	-2.67082	-1.64468	-4.84738	1.15907e-13	2.50708e-11	mitochondrion
P55954	0.0217311	0.379714	0.357983	0.375792	1.09915	0.0924093	0.593336	mitochondrion
P90789	0.413115	-0.0958569	-0.508972	-0.0194091	-0.0568467	0.930645	0.936281	mitochondrion
P90795	-0.482229	0.329305	0.811533	0.221895	0.651589	0.318476	0.834118	mitochondrion
P90921	-0.341189	0.622998	0.964187	0.544552	1.59626	0.0145297	0.1866	mitochondrion
P90993	0.413423	-0.100978	-0.5144	-0.0244667	-0.0716599	0.912637	0.935105	mitochondrion
P91353	0.36125	-0.133564	-0.494813	-0.0677662	-0.198399	0.761317	0.923197	mitochondrion
P91454	0.590875	0.265137	-0.325739	0.378087	1.10947	0.089392	0.585302	mitochondrion
P91478	0.342653	-0.175301	-0.517954	-0.113323	-0.331731	0.611533	0.906151	mitochondrion
P98080	0.0812016	-0.0931545	-0.174356	-0.0848644	-0.24821	0.703936	0.917453	mitochondrion
Q02335	0.254582	-0.129349	-0.383931	-0.0854556	-0.250035	0.701863	0.917229	mitochondrion
Q04907	0.614138	0.03934	-0.574798	0.157068	0.461045	0.480271	0.883489	mitochondrion
Q09261	0.497221	-0.316725	-0.813946	-0.223006	-0.653676	0.316929	0.833443	mitochondrion
Q09422	-0.436162	0.397258	0.83342	0.299309	0.878358	0.178696	0.738316	mitochondrion
Q09450	0.850715	0.0110936	-0.839621	0.177402	0.52278	0.423488	0.8699	mitochondrion
Q09490	-0.613815	0.162541	0.776356	0.0281111	0.0827207	0.89922	0.9342	mitochondrion
Q09508	-0.277033	-0.207393	0.0696394	-0.272666	-0.798767	0.221358	0.77753	mitochondrion
Q09509-3;Q09509;Q09509-2	0.389848	-1.62242	-2.01226	-1.55075	-4.54107	3.5898e-12	3.88237e-10	mitochondrion
Q09544	-0.0302654	0.157625	0.18789	0.143025	0.41838	0.521817	0.891762	mitochondrion
Q09545	-0.379954	-0.122871	0.257082	-0.209279	-0.613728	0.347409	0.845802	mitochondrion
Q09644	0.180005	0.0431702	-0.136835	0.0717493	0.209877	0.747964	0.921933	mitochondrion
Q10129	0.506988	0.0745626	-0.432426	0.170287	0.499198	0.444701	0.875332	mitochondrion
Q10663;Q8IA71	-0.560128	0.57085	1.13098	0.447444	1.31547	0.044009	0.409977	mitochondrion
Q11189	0.411848	-0.332507	-0.744355	-0.25632	-0.750719	0.250406	0.798127	mitochondrion
Q11190	-0.615981	0.111851	0.727832	-0.023024	-0.0677538	0.917382	0.935419	mitochondrion
Q17439	0.585908	-0.479231	-1.06514	-0.3673	-1.07775	0.0989334	0.609686	mitochondrion
Q17819;G3MU09	-0.292311	-0.348686	-0.0563751	-0.417096	-1.22204	0.0613496	0.492035	mitochondrion
Q17828;E9P872	0.0502933	0.0682413	0.0179481	0.0701844	0.205276	0.753308	0.922444	mitochondrion
Q18040;Q8MNV6;Q5TYL8	0.0343967	1.2513	1.2169	1.24998	3.656	2.17595e-08	9.41316e-07	mitochondrion
Q18090	0.464465	-0.100574	-0.565039	-0.0135817	-0.0397976	0.951414	0.937585	mitochondrion
Q18359	0.365221	0.0687859	-0.296435	0.135399	0.396417	0.543903	0.895699	mitochondrion
Q18421	0.61772	-0.60483	-1.22255	-0.486367	-1.42772	0.0288259	0.312775	mitochondrion
Q18486	0.121926	-0.0581086	-0.180035	-0.0414559	-0.121252	0.852728	0.930861	mitochondrion
Q18803	0.145526	-0.244156	-0.389682	-0.222658	-0.651259	0.318722	0.834224	mitochondrion
Q18885	0.33368	-0.0329472	-0.366627	0.0271888	0.0795855	0.90302	0.934459	mitochondrion
Q18973	-0.644133	-0.536252	0.107881	-0.676908	-1.99299	0.00227857	0.0416595	mitochondrion
Q19013	-0.518737	0.137426	0.656162	0.0225196	0.0661638	0.919314	0.935546	mitochondrion
Q19724	0.162848	-0.0483757	-0.211224	-0.0233197	-0.0682109	0.916826	0.935382	mitochondrion
Q19749	-0.0894982	0.0448062	0.134304	0.0180435	0.0527922	0.935581	0.936595	mitochondrion
Q19842	-0.656634	0.214324	0.870958	0.0711011	0.209388	0.748531	0.921987	mitochondrion
Q1NZ26	0.356255	0.406522	0.0502673	0.471294	1.37975	0.0346499	0.353622	mitochondrion
Q20412	0.00421883	-0.181166	-0.185385	-0.188684	-0.5519	0.398129	0.86275	mitochondrion
Q20719	0.235841	-0.0112094	-0.24705	0.0288355	0.0843633	0.89723	0.934064	mitochondrion
Q20748	0.550655	-0.0170667	-0.567722	0.0876247	0.257	0.693972	0.916367	mitochondrion
Q20772	-0.320542	0.352105	0.672648	0.277898	0.814434	0.21243	0.770327	mitochondrion
Q20779	-0.105544	0.498709	0.604253	0.468651	1.37129	0.0357753	0.360961	mitochondrion
Q20819	0.308198	-0.47747	-0.785668	-0.422567	-1.23672	0.0582987	0.479294	mitochondrion
Q20875	-0.292075	-0.278104	0.0139712	-0.346465	-1.0151	0.120152	0.654822	mitochondrion
Q21018	0.43569	-0.443182	-0.878872	-0.362099	-1.06075	0.104371	0.622342	mitochondrion
Q21153	-0.348006	-0.0563061	0.2917	-0.136153	-0.399137	0.541143	0.895222	mitochondrion
Q21217	-0.00475305	0.400625	0.405378	0.391265	1.14446	0.0797404	0.557328	mitochondrion
Q21452	0.212049	-0.11023	-0.322279	-0.0750702	-0.219612	0.736698	0.920833	mitochondrion
Q21752	-0.0475384	0.0449104	0.0924488	0.026764	0.0782948	0.904586	0.934565	mitochondrion
Q21795	-0.172872	0.391796	0.564668	0.347913	1.01839	0.118957	0.652559	mitochondrion
Q21939	0.538241	-0.0930192	-0.63126	0.00912291	0.0267532	0.967328	0.938548	mitochondrion
Q21944	-0.70558	0.487156	1.19274	0.333882	0.984197	0.131856	0.67552	mitochondrion
Q22018	0.519921	-1.06178	-1.5817	-0.963396	-2.8246	1.52869e-05	0.000472368	mitochondrion
Q22021	-0.134089	-0.0411028	0.0929867	-0.0770223	-0.225403	0.730023	0.920167	mitochondrion
Q22100;Q22106	0.227793	0.227962	0.000168956	0.266355	0.779242	0.232856	0.786166	mitochondrion
Q22111;Q22111-2	0.0258672	-0.791439	-0.817306	-0.794512	-2.32386	0.000373887	0.00898577	mitochondrion
Q22347	-0.370722	0.192629	0.563351	0.108117	0.317029	0.627409	0.908308	mitochondrion
Q22438	0.152837	-0.0203422	-0.173179	0.00265804	0.00777471	0.990503	0.9399	mitochondrion
Q22616	-0.520749	0.254548	0.775297	0.139228	0.409072	0.531121	0.893456	mitochondrion
Q22647	0.249942	-0.0840643	-0.334007	-0.0411236	-0.120321	0.853846	0.930945	mitochondrion
Q22949	0.101707	-0.0607392	-0.162446	-0.0482385	-0.141088	0.828982	0.929021	mitochondrion
Q23270	0.121879	-0.0210533	-0.142932	-0.00441018	-0.0128991	0.984244	0.939541	mitochondrion
Q23381	-0.465191	-0.220454	0.244737	-0.324364	-0.952258	0.144862	0.69579	mitochondrion
Q23424	-0.494569	0.352879	0.847448	0.242936	0.7135	0.274666	0.812617	mitochondrion
Q23571	0.391191	0.0603822	-0.330809	0.132328	0.387502	0.552999	0.897238	mitochondrion
Q23629;F5GUD7	-0.279531	0.742434	1.02196	0.676649	1.98227	0.00240625	0.0433728	mitochondrion
Q27257	-0.4336	0.292705	0.726305	0.195281	0.573058	0.38029	0.857231	mitochondrion
Q27474;Q27474-2	-1.47778	0.173612	1.65139	-0.138232	-0.417226	0.522966	0.891974	mitochondrion
Q27487	-0.237564	0.54515	0.782714	0.487983	1.42905	0.0286766	0.31166	mitochondrion
Q27539-2;Q27539	0.0984129	0.0471744	-0.0512384	0.0589988	0.172559	0.791633	0.92592	mitochondrion
Q3T978;Q9XWZ2	-0.776525	0.363642	1.14017	0.1958	0.578027	0.376173	0.855894	mitochondrion
Q4W4Z2	-0.73933	0.188134	0.927464	0.0279301	0.0823877	0.899624	0.934228	mitochondrion
Q5FC79	0.0824078	-0.396598	-0.479006	-0.38806	-1.13499	0.0822658	0.565006	mitochondrion
Q688C0	0.733939	0.0195505	-0.714389	0.161879	0.476027	0.466121	0.880376	mitochondrion
Q86DB5;Q93379	-0.349592	0.203668	0.55326	0.123496	0.362038	0.579383	0.901456	mitochondrion
Q8TA83;Q8TA83-2	0.096684	-0.479644	-0.576328	-0.468175	-1.36931	0.0360431	0.362683	mitochondrion
Q93353	-0.0399806	-0.0659858	-0.0260052	-0.0825803	-0.241573	0.711493	0.918258	mitochondrion
Q93425	0.514223	-0.128689	-0.642912	-0.0314793	-0.0922889	0.887636	0.933399	mitochondrion
Q93714	-0.0366088	-0.197991	-0.161382	-0.213893	-0.625697	0.338087	0.842221	mitochondrion
Q93873	0.0950959	-0.230203	-0.325299	-0.21906	-0.640703	0.326629	0.837586	mitochondrion
Q94360	0.245078	0.115269	-0.129809	0.157211	0.459965	0.481299	0.883709	mitochondrion
Q95NM6	0.162525	-0.208392	-0.370917	-0.183403	-0.536458	0.41146	0.866604	mitochondrion
Q95PZ2	-0.520749	0.722777	1.24353	0.607458	1.78479	0.00628462	0.0968324	mitochondrion
Q95Q11	0.438229	-0.381837	-0.820066	-0.300232	-0.879533	0.178116	0.737687	mitochondrion
Q95Y71	0.516883	-0.234256	-0.751139	-0.1365	-0.400193	0.540073	0.895037	mitochondrion
Q95Y83	2.03546	0.998126	-1.03734	1.40772	4.33076	3.34643e-11	2.41278e-09	mitochondrion
Q9BKU4	0.498056	0.00620248	-0.491854	0.100093	0.293395	0.653293	0.91162	mitochondrion
Q9N2W7	0.0892827	-0.233765	-0.323048	-0.223816	-0.654612	0.316236	0.833139	mitochondrion
Q9N361	0.189861	0.0476217	-0.14224	0.0782248	0.228825	0.726088	0.919769	mitochondrion
Q9N3T2	-1.0432	-0.0957219	0.947483	-0.318326	-0.946162	0.147452	0.699528	mitochondrion
Q9N408	0.201792	-0.143785	-0.345577	-0.110732	-0.323928	0.619938	0.907305	mitochondrion
Q9N4G7	-0.38637	0.369874	0.756244	0.282149	0.82749	0.205191	0.764135	mitochondrion
Q9N4K0	-0.312084	-0.0250288	0.287055	-0.0974992	-0.285716	0.661795	0.912656	mitochondrion
Q9N4Z0	-0.247077	0.410946	0.658023	0.351825	1.0304	0.114668	0.644189	mitochondrion
Q9NAP9	0.375871	-0.261832	-0.637703	-0.193032	-0.565198	0.386859	0.859315	mitochondrion
Q9TY03	-0.330444	0.232413	0.562857	0.156173	0.45774	0.483423	0.884161	mitochondrion
Q9U2M4	0.57381	-0.69323	-1.26704	-0.583784	-1.7127	0.00873716	0.123918	mitochondrion
Q9XTI0	-0.248413	0.203967	0.452381	0.144571	0.423414	0.516821	0.89083	mitochondrion
Q9XV52;O62278	0.748069	-0.379177	-1.12725	-0.233947	-0.688117	0.292103	0.821809	mitochondrion
Q9XWE6	-0.738811	-0.575119	0.163692	-0.735216	-2.1687	0.000899149	0.0194486	mitochondrion
Q9XXD4	0.485034	-0.0761486	-0.561183	0.0150677	0.0441609	0.946095	0.937256	mitochondrion
Q9XXK1-4;Q9XXK1;Q9XXK1-3;Q9XXK1-2;O45827	-0.0257376	-0.0255958	0.000141725	-0.0392655	-0.114859	0.860411	0.931436	mitochondrion
Q9Y0V6	0.570914	0.0901885	-0.480726	0.19904	0.58392	0.371326	0.854287	mitochondrion
A3QMC5	0.323588	0.0256322	-0.297956	0.0836959	0.244975	0.707616	0.917847	mitochondrion
O01692	0.312133	-0.0585243	-0.370657	-0.00281295	-0.00823284	0.989943	0.939868	mitochondrion
O01868	0.380953	-0.0799754	-0.460929	-0.0101319	-0.0296675	0.963771	0.938336	mitochondrion
O02056	0.224705	-0.0124972	-0.237202	0.025261	0.0739023	0.909915	0.934923	mitochondrion
O02639	0.0978106	-0.0402612	-0.138072	-0.0285605	-0.0835335	0.898235	0.934133	mitochondrion
O18650	0.350467	-0.171975	-0.522443	-0.108392	-0.317315	0.627099	0.908267	mitochondrion
O45499	0.351038	0.109748	-0.24129	0.173448	0.507767	0.436923	0.873394	mitochondrion
O45946	0.191986	-0.0729976	-0.264983	-0.0419582	-0.122738	0.850944	0.930726	mitochondrion
O62388;P49622	0.76815	0.0559812	-0.712169	0.205335	0.604167	0.354971	0.84859	mitochondrion
P34334	0.180348	-0.0571383	-0.237486	-0.0284887	-0.0833337	0.898477	0.934149	mitochondrion
P48154	0.0993553	-0.231064	-0.330419	-0.219046	-0.640663	0.326659	0.837598	mitochondrion
P48156	0.221236	-0.0899049	-0.311141	-0.052859	-0.15464	0.812846	0.927714	mitochondrion
P48166	0.28546	-0.0416635	-0.327123	0.00857056	0.0250803	0.96937	0.93867	mitochondrion
P49180	0.183261	-0.0787464	-0.262007	-0.0494987	-0.144792	0.824564	0.928668	mitochondrion
P49632;P0CG71	-0.091666	-0.111031	-0.0193653	-0.138239	-0.404469	0.535753	0.89428	mitochondrion
P52821	0.236826	-0.154972	-0.391798	-0.114725	-0.335648	0.607334	0.905563	mitochondrion
P91128;P91128-2	0.386393	-0.0549179	-0.441311	0.0160425	0.0469764	0.942664	0.937042	mitochondrion
P91374	0.730297	0.303116	-0.427181	0.444696	1.30761	0.0452877	0.416923	mitochondrion
Q09533	0.253034	-0.0978804	-0.350914	-0.054305	-0.15889	0.807802	0.927295	mitochondrion
Q17606	0.694415	-0.383055	-1.07747	-0.248842	-0.731289	0.262878	0.805845	mitochondrion
Q1XFY9	0.0696184	-0.0727232	-0.142342	-0.0668117	-0.19541	0.764806	0.92352	mitochondrion
Q22716;B7WN95	0.188151	-0.284751	-0.472902	-0.254499	-0.744463	0.254376	0.80065	mitochondrion
Q95QL2	0.50498	-0.291014	-0.795994	-0.195702	-0.573689	0.379766	0.857062	mitochondrion
Q966C6;Q966C6-2;Q95XE4;Q8MXR8	-0.00848689	-0.0411028	-0.0326159	-0.05123	-0.149851	0.818539	0.92818	mitochondrion
Q9N3X2	-0.0373119	-0.0404015	-0.00308958	-0.056448	-0.165126	0.800414	0.926673	mitochondrion
Q9NEN6	0.119761	-0.0703893	-0.19015	-0.0541811	-0.158471	0.808299	0.927337	mitochondrion
Q9TXP0	0.11616	-0.0942361	-0.210396	-0.0787673	-0.230381	0.724301	0.919587	mitochondrion
Q9U332;Q9U332-2	0.292122	-0.0116388	-0.303761	0.0399633	0.11695	0.857896	0.931249	mitochondrion
Q9XVE9	0.197583	-0.0663992	-0.263983	-0.0342104	-0.100075	0.878227	0.932733	mitochondrion
Q9XWS4	0.0648118	-0.0781999	-0.143012	-0.0732755	-0.214315	0.742821	0.921435	mitochondrion
O44954	-0.91533	0.764714	1.68004	0.568369	1.68345	0.00995492	0.135828	mitochondrion
P41956.1	-0.485942	-0.255924	0.230018	-0.364095	-1.06921	0.101635	0.616077	mitochondrion
Q09508.1	-0.277033	-0.207393	0.0696394	-0.272666	-0.798767	0.221358	0.77753	mitochondrion
Q09545.1	-0.379954	-0.122871	0.257082	-0.209279	-0.613728	0.347409	0.845802	mitochondrion
A5Z2X2	0.126092	-0.203264	-0.329356	-0.185756	-0.543308	0.405514	0.864912	mitochondrion
O18236	0.106017	-0.1644	-0.270417	-0.151014	-0.441687	0.498894	0.887349	mitochondrion
P24887	-0.0533894	-0.271904	-0.218514	-0.291252	-0.852037	0.192069	0.752018	mitochondrion
P24896.1	-0.243669	-0.266277	-0.0226077	-0.324698	-0.950923	0.145426	0.696612	mitochondrion
P90789.1	0.413115	-0.0958569	-0.508972	-0.0194091	-0.0568467	0.930645	0.936281	mitochondrion
Q09644.1	0.180005	0.0431702	-0.136835	0.0717493	0.209877	0.747964	0.921933	mitochondrion
Q17880	0.0882854	-0.160275	-0.24856	-0.15053	-0.440267	0.500275	0.887625	mitochondrion
Q18359.1	0.365221	0.0687859	-0.296435	0.135399	0.396417	0.543903	0.895699	mitochondrion
Q19724.1	0.162848	-0.0483757	-0.211224	-0.0233197	-0.0682109	0.916826	0.935382	mitochondrion
Q20412.1	0.00421883	-0.181166	-0.185385	-0.188684	-0.5519	0.398129	0.86275	mitochondrion
Q20719.1	0.235841	-0.0112094	-0.24705	0.0288355	0.0843633	0.89723	0.934064	mitochondrion
Q22800	-0.212632	0.89258	1.10521	0.840532	2.46102	0.000164652	0.0044518	mitochondrion
Q23098	0.176854	-0.055751	-0.232605	-0.0278189	-0.0813737	0.900853	0.934312	mitochondrion
Q93873.1	0.0950959	-0.230203	-0.325299	-0.21906	-0.640703	0.326629	0.837586	mitochondrion
Q94360.1	0.245078	0.115269	-0.129809	0.157211	0.459965	0.481299	0.883709	mitochondrion
Q9N2W7.1	0.0892827	-0.233765	-0.323048	-0.223816	-0.654612	0.316236	0.833139	mitochondrion
Q9N3D9	0.112833	-0.162983	-0.275817	-0.148198	-0.433451	0.506933	0.888937	mitochondrion

## Sheet: day1-day4 comparison
Uniprot	day 1 SILAC	day 4 SILAC	Absolute difference	residual	CNV	CNV pvalue	CNV qvalue	compartment
O44199;A5JYU5	-0.869003	0.888194	1.7572	0.781747	1.67723	0.0649935	0.84291	nucleus
B0M0M3;P34545-2;P34545	-0.905582	-0.505383	0.400199	-0.622295	-1.33532	0.141798	0.921301	nucleus
B2D6M2;Q21769	-1.09484	0.073955	1.1688	-0.0971041	-0.208553	0.818519	0.985418	nucleus
B5BM32;Q9XVS7	-0.487486	0.514305	1.00179	0.517007	1.10823	0.222735	0.948424	nucleus
B5QSI7;G5EEN4;F9UKV1	0.164917	-0.0387171	-0.203634	0.150633	0.323188	0.72216	0.983504	nucleus
P46551;C8JQR0;C8JQQ9	-0.413811	-0.192699	0.221112	-0.168919	-0.362068	0.690372	0.982757	nucleus
Q20414;D0VWM8;Q6BEV0	-0.542605	-0.410992	0.131612	-0.424059	-0.909054	0.31724	0.963223	nucleus
D3DEL8;Q9U308-2;D3DEL7;Q9U308	-0.45586	-0.446786	0.00907425	-0.435035	-0.932497	0.30492	0.961794	nucleus
G3MTX3;Q2XN10;P34314-2;P34314	-1.08644	-0.316725	0.769719	-0.485381	-1.04242	0.251434	0.95404	nucleus
Q93594;G3MU41;G3MU42;G3MU43	-0.449746	-0.323658	0.126088	-0.310159	-0.664822	0.464509	0.974587	nucleus
G5EFF0;G4SLD6;G5EDT5;G4SLH0;A7DT28;Q65XY2;G5EF69	-0.0485152	-0.360308	-0.311793	-0.232019	-0.497483	0.584149	0.979686	nucleus
G5EBY0	-0.377512	-0.554638	-0.177125	-0.520473	-1.11559	0.219679	0.947744	nucleus
G5EBZ4	-0.908736	-0.509949	0.398787	-0.627764	-1.34707	0.138325	0.919484	nucleus
G5ED41	-0.790188	0.253722	1.04391	0.169823	0.364254	0.688601	0.982714	nucleus
G5EDG2	-0.377735	2.0331	2.41083	2.0672	4.43088	1.08875e-06	0.000439968	nucleus
G5EDN3	-1.82733	0.23511	2.06244	-0.145509	-0.314386	0.729426	0.983666	nucleus
Q8MNV0-2;Q8MNV0;G5EEF8;Q8MNV0-3	-0.619178	0.475976	1.09515	0.441002	0.945495	0.298229	0.96097	nucleus
G5EEH9;D1MN48	-0.340619	-0.121015	0.219604	-0.0762955	-0.163533	0.857215	0.986067	nucleus
Q5CZ43;Q6A4L2;G5EEV2	-1.12988	0.333043	1.46292	0.151962	0.326436	0.719486	0.983444	nucleus
G5EFS4;D8FRQ0	-0.0182069	-0.0922074	-0.0740006	0.0447526	0.095963	0.915916	0.986948	nucleus
G5EG14;E5QCI6;E5QCI7	-0.270947	-0.0156403	0.255307	0.0490122	0.105056	0.907983	0.986835	nucleus
G5EG51	-0.267835	-0.0817487	0.186087	-0.0162058	-0.0347367	0.969514	0.987661	nucleus
O01159;O01159-2	-0.416732	-0.215119	0.201612	-0.192175	-0.411917	0.650409	0.981717	nucleus
O01422	-0.680144	0.230194	0.910339	0.177778	0.381201	0.674924	0.98237	nucleus
O01427	-1.08059	0.615508	1.6961	0.448527	0.963238	0.289254	0.959808	nucleus
O01513	0.730153	-0.523662	-1.25382	-0.172601	-0.371554	0.682697	0.982567	nucleus
O01658	-0.0332292	-0.534062	-0.500832	-0.401399	-0.86069	0.343671	0.965955	nucleus
O01683	-0.912113	0.761482	1.6736	0.642701	1.37915	0.12918	0.914273	nucleus
O01757	0.486348	-0.587845	-1.07419	-0.306535	-0.658733	0.46861	0.974803	nucleus
O01763	-0.219339	-0.479541	-0.260202	-0.400124	-0.857689	0.345356	0.966116	nucleus
O01789;Q2A957	-0.871134	0.155695	1.02683	0.0486377	0.104353	0.908596	0.986844	nucleus
O01814	0.242874	-1.09173	-1.33461	-0.88008	-1.88884	0.0376992	0.756833	nucleus
O01833	0.853214	-0.499986	-1.3532	-0.113718	-0.245052	0.787462	0.984851	nucleus
O02115	-2.14212	0.434929	2.57705	-0.0357486	-0.0775341	0.93202	0.987171	nucleus
O02482	-1.39408	-0.159371	1.2347	-0.416038	-0.895284	0.324626	0.96403	nucleus
O16207	0.186607	-0.497331	-0.683938	-0.301775	-0.647522	0.476212	0.975196	nucleus
O16305;Q95XF6	0.29078	-0.0915306	-0.382311	0.133829	0.287287	0.751946	0.984147	nucleus
O16368	-0.308477	0.255357	0.563834	0.309272	0.662904	0.465799	0.974655	nucleus
O16991	-0.557189	0.0621886	0.619378	0.0449491	0.0963592	0.91557	0.986943	nucleus
O16999	0.089298	0.739252	0.649954	0.906968	1.94541	0.0323265	0.727434	nucleus
O17071-2;O17071	-0.293135	0.241407	0.534542	0.299712	0.642416	0.479697	0.975371	nucleus
O17403	-0.0589399	-0.14274	-0.0838003	-0.0174336	-0.0373793	0.967196	0.987631	nucleus
O17536	0.44089	-0.505383	-0.946273	-0.237078	-0.509333	0.575226	0.979377	nucleus
O17580	0.737687	-0.374066	-1.11175	-0.0208492	-0.0448842	0.960615	0.987548	nucleus
O17581	-1.18492	-0.123269	1.06165	-0.320097	-0.687836	0.449193	0.973743	nucleus
O17586	-0.237441	0.590376	0.827817	0.664614	1.42462	0.117028	0.906206	nucleus
O17607	-0.0824301	0.301124	0.383554	0.41971	0.899856	0.322161	0.963764	nucleus
O17622	-0.0754642	0.583333	0.658797	0.703912	1.50921	0.0968265	0.888813	nucleus
O17695	-1.04096	-0.322044	0.718919	-0.477687	-1.02565	0.259139	0.955346	nucleus
O17850	-1.24135	0.179008	1.42036	-0.0339658	-0.0730131	0.935975	0.987224	nucleus
O17915	-0.414569	0.148913	0.563481	0.172476	0.369693	0.6842	0.982605	nucleus
O17919	0.239379	-0.304277	-0.543656	-0.0936237	-0.200933	0.82504	0.985531	nucleus
O17966-2;O17966	-0.338339	-0.525267	-0.186928	-0.479895	-1.02862	0.257765	0.955118	nucleus
O18158;Q2L6Y4	-0.187894	-0.306146	-0.118251	-0.217732	-0.466738	0.607596	0.980454	nucleus
O18191	-0.338795	-0.822118	-0.483323	-0.776877	-1.66517	0.0669465	0.846791	nucleus
O18216	0.431812	-1.07224	-1.50406	-0.806535	-1.73265	0.0566147	0.823758	nucleus
O18282	-0.281312	-0.086512	0.1948	-0.0248249	-0.0532111	0.953316	0.987454	nucleus
O44156	-0.350497	0.383115	0.733613	0.425009	0.910972	0.316219	0.963109	nucleus
O44411;O44411-2	0.349162	-0.420294	-0.769456	-0.178232	-0.382717	0.673706	0.982338	nucleus
O44476;O44476-2	-0.256648	0.306716	0.563364	0.375459	0.804794	0.37592	0.968785	nucleus
O45244	-0.547943	-0.0253123	0.522631	-0.0399066	-0.0855482	0.925013	0.987075	nucleus
O45495	-0.239398	0.356402	0.5958	0.430081	0.921887	0.310456	0.96245	nucleus
O45666-3;O45666-2;O45666-4;O45666;E5QCI8	-0.374956	-0.171975	0.202981	-0.137079	-0.293818	0.746498	0.984033	nucleus
O45766	-0.59053	-0.397584	0.192946	-0.424362	-0.909771	0.316858	0.96318	nucleus
O45933	-0.704075	-0.0301242	0.673951	-0.0893867	-0.191679	0.832976	0.985667	nucleus
O45952	-1.35101	0.652969	2.00398	0.408624	0.879046	0.333478	0.964951	nucleus
O61742	-0.39835	0.119777	0.518127	0.14798	0.317186	0.727112	0.983614	nucleus
O61820	0.230787	0.0926478	-0.138139	0.300843	0.645639	0.477496	0.975261	nucleus
O62518	0.41204	-0.448478	-0.860518	-0.188427	-0.404746	0.6561	0.981873	nucleus
O76360-2;O76360-5;O76360-3;O76360;O76360-6;O76360-4	-0.144177	-0.256165	-0.111988	-0.155244	-0.332807	0.714248	0.983324	nucleus
O76512	-0.491699	0.520004	1.0117	0.521501	1.11787	0.218739	0.947531	nucleus
P04255;Q27894;Q22979	-1.18142	-0.727616	0.453805	-0.923444	-1.98429	0.0290265	0.70557	nucleus
P09446	-0.0546401	0.114644	0.169284	0.241181	0.517121	0.569397	0.97917	nucleus
Q27485;P09588	-1.08107	-0.588613	0.492454	-0.75573	-1.62298	0.0741622	0.859604	nucleus
P10771	-1.73344	-0.751978	0.981463	-1.10574	-2.38668	0.00864348	0.416431	nucleus
P15796;P15796-2	-1.3484	-0.643302	0.7051	-0.886903	-1.9079	0.0358097	0.747245	nucleus
P16356	-0.497127	0.0303393	0.527466	0.0302833	0.0649146	0.943064	0.987319	nucleus
P18334	-0.123534	0.191903	0.315437	0.29873	0.640427	0.481058	0.975439	nucleus
P30641	-0.1153	0.361991	0.477291	0.471173	1.01013	0.266416	0.956512	nucleus
P32744	-0.236095	0.0885615	0.324656	0.163185	0.349792	0.700354	0.982999	nucleus
P34268;REV__Q18969	0.129971	-0.0186342	-0.148605	0.160719	0.344782	0.704442	0.983096	nucleus
P34286	-0.410015	0.521722	0.931737	0.546588	1.17158	0.197405	0.942188	nucleus
P34304	-0.262433	0.338524	0.600957	0.405612	0.869423	0.338797	0.965482	nucleus
P34305	0.428857	-0.0475384	-0.476396	0.217324	0.466861	0.607501	0.980451	nucleus
P34313	-0.208143	-0.026021	0.182122	0.0565996	0.121326	0.893811	0.98663	nucleus
P34331-2;P34331	-2.03545	0.839725	2.87517	0.399565	0.86541	0.341031	0.965701	nucleus
P34342-2;P34342	-0.29901	0.298052	0.597062	0.354676	0.760227	0.402926	0.970816	nucleus
P34343	-1.01107	0.0773911	1.08846	-0.0696997	-0.149631	0.869239	0.986257	nucleus
P34369	-0.525568	-0.0909889	0.434579	-0.0991816	-0.21261	0.815051	0.985356	nucleus
P34427	-1.02077	-0.740366	0.280403	-0.890233	-1.91124	0.0354866	0.745529	nucleus
P34429	-1.72325	0.611028	2.33428	0.260185	0.56154	0.536701	0.977929	nucleus
P34441;G5EF06	-0.608242	0.0709665	0.679208	0.0391214	0.0838732	0.926477	0.987095	nucleus
P34447	-1.40365	-0.402067	1.00158	-0.661474	-1.42355	0.117303	0.906405	nucleus
P34476	0.468272	-0.522458	-0.990729	-0.246319	-0.529272	0.560359	0.978842	nucleus
P34480	-0.191057	0.773146	0.964203	0.860655	1.84492	0.0423775	0.77771	nucleus
P34498	-0.374845	-0.370276	0.00456884	-0.335348	-0.718791	0.42905	0.972544	nucleus
P34512	-0.588613	-0.0160684	0.572544	-0.0422978	-0.0906802	0.920529	0.987013	nucleus
P34514	-0.621993	0.412117	1.03411	0.376337	0.806859	0.374696	0.968686	nucleus
P34524	0.507296	-0.685447	-1.19274	-0.398144	-0.855709	0.346471	0.966221	nucleus
P34529	-0.643672	0.439676	1.08335	0.397695	0.852687	0.348177	0.966381	nucleus
P34537-2;P34537	-0.511063	-0.13829	0.372773	-0.142333	-0.305107	0.737112	0.983833	nucleus
P34540;E9P841	-0.155879	0.194509	0.350388	0.292082	0.626144	0.490894	0.97592	nucleus
P34544	-1.25864	0.0704968	1.32914	-0.147423	-0.316937	0.727317	0.983619	nucleus
P34556	-1.55439	0.520066	2.07446	0.217533	0.468735	0.60606	0.980406	nucleus
P34580	0.79001	-0.41045	-1.20046	-0.0422638	-0.0910248	0.920228	0.987008	nucleus
P34600;G3MTW8	-0.126709	-0.787516	-0.660807	-0.681598	-1.46122	0.107912	0.899083	nucleus
P34607	0.264131	0.326389	0.062258	0.544124	1.16792	0.19881	0.942573	nucleus
P34623	0.564329	-0.113567	-0.677896	0.190053	0.408622	0.653022	0.981789	nucleus
P34630	-0.387583	-0.0565835	0.331	-0.0252997	-0.0542281	0.952425	0.987442	nucleus
P34647;P34647-2	-2.42148	0.273134	2.69461	-0.277467	-0.604227	0.506195	0.97663	nucleus
P34659	-0.365693	0.103581	0.469273	0.141127	0.302495	0.73928	0.98388	nucleus
P34670	-0.231924	-0.496207	-0.264283	-0.42039	-0.90112	0.321482	0.963691	nucleus
P34703	-0.742782	-0.132906	0.609877	-0.203242	-0.435873	0.631547	0.981182	nucleus
P39745-2;P39745	-0.189793	0.0273515	0.217144	0.115222	0.246993	0.78582	0.98482	nucleus
P41843	0.524687	-0.54666	-1.07135	-0.254381	-0.546789	0.547454	0.978354	nucleus
P41848	-0.94875	-0.191942	0.756809	-0.321204	-0.689365	0.448186	0.973685	nucleus
P41877	-1.65787	0.172766	1.83063	-0.159371	-0.343737	0.705296	0.983116	nucleus
P41932	-0.317304	0.365574	0.682878	0.416964	0.893733	0.325465	0.964119	nucleus
P41988	0.0354313	0.0146453	-0.020786	0.166951	0.358044	0.693639	0.982837	nucleus
P42000	0.440166	-0.584866	-1.02503	-0.316769	-0.680536	0.45402	0.974015	nucleus
P42168	-0.180912	0.0867985	0.26771	0.17721	0.379876	0.67599	0.982397	nucleus
P45894;P45894-2	-0.326652	1.50148	1.82814	1.5502	3.32273	0.000256489	0.0207363	nucleus
P45968	-0.270947	-0.505586	-0.234639	-0.440934	-0.945129	0.298416	0.960994	nucleus
P45969	-0.259905	0.185835	0.44574	0.253647	0.543689	0.549727	0.978441	nucleus
P46502	-0.215989	0.291804	0.507793	0.37218	0.797792	0.380087	0.969116	nucleus
P46563	-0.668936	-0.220701	0.448235	-0.269911	-0.578741	0.524298	0.977419	nucleus
P46577	-0.106214	0.328489	0.434704	0.440271	0.943896	0.299047	0.961073	nucleus
P46580	0.0421894	0.182475	0.140286	0.336714	0.722133	0.426907	0.97241	nucleus
P46822;P46822-3;P46822-2;P46822-4	-0.352307	0.27645	0.628757	0.317826	0.681235	0.453557	0.973989	nucleus
P48152	0.359583	-0.0949116	-0.454494	0.150132	0.322394	0.722814	0.983519	nucleus
P48376	-0.0777899	0.826898	0.904688	0.946812	2.02998	0.0255229	0.67816	nucleus
P48727	-0.12446	-0.272501	-0.148041	-0.165939	-0.355746	0.695506	0.982883	nucleus
P48996	-1.02694	-0.424707	0.602235	-0.57634	-1.23738	0.173395	0.934706	nucleus
P49029	-0.268315	-0.357158	-0.0888432	-0.291752	-0.625363	0.491435	0.975945	nucleus
P49632;P0CG71	-0.091666	0.0899582	0.181624	0.205902	0.441445	0.627194	0.981054	nucleus
P50444	0.169664	-0.313942	-0.483606	-0.123234	-0.264406	0.771127	0.984535	nucleus
P50464	-0.0519985	-0.269033	-0.217035	-0.141741	-0.303911	0.738105	0.983855	nucleus
P51404	0.154618	-0.164143	-0.318761	0.0222616	0.047761	0.958093	0.987515	nucleus
P51559;P51559-2;P51559-5;P51559-3;P51559-4	0.71222	0.374879	-0.337341	0.72081	1.55145	0.0878385	0.878815	nucleus
P52012	-0.276675	0.140905	0.41758	0.203919	0.437093	0.630593	0.981154	nucleus
P52016-2;P52016	-0.318924	-0.710261	-0.391337	-0.659334	-1.41323	0.119982	0.908303	nucleus
P52478	0.108534	-0.329525	-0.43806	-0.156306	-0.33529	0.712211	0.983277	nucleus
P52652	-0.32262	-0.0192037	0.303417	0.0306655	0.0657292	0.942351	0.98731	nucleus
P52874;Q2EEP3	-0.505383	-0.0263043	0.479079	-0.0287223	-0.061569	0.945994	0.987358	nucleus
P53016	-1.34914	0.629523	1.97866	0.385712	0.829746	0.3613	0.967562	nucleus
P53806	-0.185486	-0.0366088	0.148877	0.0524937	0.112528	0.901471	0.986742	nucleus
P54073	0.868463	-0.59579	-1.46425	-0.205159	-0.44216	0.626636	0.981037	nucleus
P54216	-0.291721	-0.488618	-0.196896	-0.429909	-0.921487	0.310666	0.962474	nucleus
P54412;Q8I4K9;Q2PJ76	-0.0691522	-0.00848689	0.0606653	0.113898	0.244203	0.788181	0.984865	nucleus
P54811	-0.338453	0.320216	0.658669	0.365556	0.783539	0.388658	0.969777	nucleus
P54812	0.138156	0.017052	-0.121104	0.198746	0.426374	0.638999	0.981397	nucleus
P54815-2;P54815	0.355738	-0.583615	-0.939353	-0.339672	-0.729402	0.422268	0.972115	nucleus
P54816-2;P54816;P54816-3	-1.68675	0.262677	1.94942	-0.0777221	-0.167681	0.853634	0.986009	nucleus
P55853	-0.42975	0.156273	0.586023	0.175494	0.376164	0.678978	0.982473	nucleus
P62784	-1.10199	-0.699374	0.402612	-0.872476	-1.87391	0.0392375	0.764117	nucleus
P90783	-0.457227	-0.483364	-0.0261378	-0.472005	-1.01174	0.265654	0.956393	nucleus
P90815	-0.118094	-0.0828388	0.0352551	0.0255442	0.054763	0.951956	0.987436	nucleus
P90829	-1.47145	0.427479	1.89893	0.148676	0.320137	0.724676	0.98356	nucleus
P90838	-0.215989	0.134572	0.350561	0.214948	0.460755	0.612207	0.980599	nucleus
P90916	-1.06564	-0.067088	0.998553	-0.229792	-0.493453	0.587198	0.979789	nucleus
Q8MXS2;P90978-3;P90978;P90978-2	-0.384381	-0.212632	0.17175	-0.180432	-0.386742	0.670475	0.982255	nucleus
P90994	-0.455334	0.514511	0.969845	0.526412	1.12836	0.214446	0.946537	nucleus
P91001	-0.709379	0.328218	1.0376	0.267438	0.573495	0.528065	0.977577	nucleus
P91136	0.733819	0.0162348	-0.717584	0.368345	0.792949	0.382986	0.969343	nucleus
P91276	-1.35924	0.462714	1.82195	0.216013	0.464722	0.609148	0.980503	nucleus
P91302	-0.364012	-0.0321008	0.331911	0.00592651	0.012703	0.988849	0.987899	nucleus
P91341	0.260515	-0.494467	-0.754982	-0.277766	-0.596191	0.511867	0.976883	nucleus
P91343	0.378007	0.075292	-0.302715	0.325606	0.699279	0.441685	0.973308	nucleus
P91416	0.671278	1.01847	0.34719	1.35269	2.91056	0.00136375	0.101196	nucleus
P91477	-0.268674	0.181166	0.44984	0.246469	0.5283	0.56108	0.978868	nucleus
P91918	0.0207648	-0.044604	-0.0653688	0.103506	0.22197	0.807066	0.985214	nucleus
P92199	-0.785425	0.67731	1.46274	0.594774	1.27572	0.160453	0.929809	nucleus
Q03560;C0P269	-0.330673	-0.432318	-0.101645	-0.384753	-0.824687	0.364234	0.967815	nucleus
Q03565	-0.418568	0.345949	0.764517	0.368369	0.78958	0.385011	0.969499	nucleus
Q03570-2;Q03570-1;Q03570	-0.469678	-0.462157	0.00752058	-0.45436	-0.973931	0.283934	0.959085	nucleus
Q09217	-0.274649	-0.754545	-0.479896	-0.690952	-1.48103	0.10322	0.894976	nucleus
Q09228-2;Q09228;Q09228-3	-1.21182	0.0709968	1.28282	-0.133529	-0.28698	0.752202	0.984152	nucleus
Q09248	-0.191563	0.271792	0.463355	0.359156	0.769896	0.396971	0.970391	nucleus
Q09249	0.150913	0.796536	0.645622	0.98188	2.10654	0.0204695	0.628244	nucleus
Q09289	-0.310805	0.0069706	0.317776	0.06022	0.129078	0.887071	0.986529	nucleus
Q09293	-1.30854	0.823371	2.13191	0.591176	1.27137	0.161882	0.930385	nucleus
Q6BEV4;Q09349;Q95QB5	-0.167486	-0.263756	-0.0962692	-0.169503	-0.363363	0.689323	0.982732	nucleus
Q09374-2;Q09374	-0.239642	-0.0935602	0.146082	-0.0199515	-0.0427664	0.962472	0.987572	nucleus
Q09390-3;Q09390-2;Q09390	-0.56306	-0.506805	0.0562555	-0.525724	-1.12703	0.21499	0.946665	nucleus
Q09438	0.432046	-1.4631	-1.89515	-1.19732	-2.57217	0.00465594	0.277659	nucleus
Q09443	-0.645517	-0.122739	0.522778	-0.165248	-0.354306	0.696677	0.982911	nucleus
Q09462	0.61447	-0.600936	-1.21541	-0.282971	-0.608612	0.503114	0.976491	nucleus
Q09475	0.143819	0.384847	0.241028	0.568162	1.21891	0.179903	0.936919	nucleus
Q09490	-0.613815	0.426529	1.04034	0.393089	0.842761	0.353817	0.966899	nucleus
Q09511-2;Q09511	-0.277985	-0.451013	-0.173028	-0.388374	-0.832465	0.359728	0.967425	nucleus
Q09525	-1.3352	0.509286	1.84448	0.269463	0.579612	0.523673	0.977393	nucleus
Q09530	0.0458335	-0.0521376	-0.0979711	0.103144	0.22121	0.807714	0.985225	nucleus
Q09543	-0.425674	0.0510703	0.476744	0.0714565	0.153164	0.866181	0.986209	nucleus
Q09568	-0.335026	0.500422	0.835448	0.546742	1.1719	0.197284	0.942155	nucleus
Q09583	-0.0531113	0.413327	0.466438	0.540301	1.15847	0.202465	0.943552	nucleus
Q09591	-1.50594	0.581173	2.08711	0.292502	0.630011	0.48822	0.975791	nucleus
Q09601-2;Q09601	-0.117562	-0.00417776	0.113384	0.104357	0.223727	0.805569	0.985187	nucleus
Q09622	0.61967	-0.580049	-1.19972	-0.260597	-0.56051	0.537448	0.977959	nucleus
Q09958	0.683553	-0.505078	-1.18863	-0.167349	-0.360116	0.691956	0.982796	nucleus
Q95002;Q86MD4;Q0G819	-0.108223	-0.541614	-0.433391	-0.430407	-0.922746	0.310006	0.962397	nucleus
Q10013	-0.293606	0.198113	0.491719	0.256283	0.549329	0.545594	0.978281	nucleus
Q10021-2;Q10021-4;Q10021	0.0979805	-0.509949	-0.60793	-0.339749	-0.728767	0.422672	0.972141	nucleus
Q10051	-0.0405418	-0.115033	-0.0744914	0.0155369	0.033314	0.970762	0.987676	nucleus
Q10453;Q27489;Q27490	-0.822445	-0.35242	0.470025	-0.445547	-0.955758	0.293015	0.960303	nucleus
Q10578	-0.305562	0.166357	0.471919	0.221106	0.473928	0.602076	0.980279	nucleus
Q10661	-0.685716	-0.153416	0.5323	-0.207426	-0.44478	0.624594	0.980976	nucleus
Q10920	-0.520447	0.491734	1.01218	0.485006	1.03968	0.252683	0.954257	nucleus
Q11107	-1.23057	-0.0231844	1.20739	-0.233074	-0.500982	0.581508	0.979595	nucleus
Q11183	-0.203389	-0.100036	0.103353	-0.0160552	-0.0344158	0.969796	0.987664	nucleus
Q17336	-0.302758	-0.126576	0.176181	-0.0710246	-0.152237	0.866983	0.986222	nucleus
Q17345	-0.546857	0.302297	0.849155	0.288014	0.617418	0.496956	0.976206	nucleus
Q17348	-0.580338	-0.0308304	0.549508	-0.0546927	-0.117251	0.897357	0.986682	nucleus
Q17390;Q17390-3;Q17390-2	-0.366364	0.0215554	0.38792	0.0589098	0.126268	0.889512	0.986566	nucleus
Q17391	-0.800579	0.571129	1.37171	0.484257	1.03872	0.253119	0.954332	nucleus
Q17426	0.178143	-0.313014	-0.491156	-0.119879	-0.257217	0.777183	0.984654	nucleus
Q17533	0.264114	-0.0533894	-0.317503	0.164341	0.352743	0.697949	0.982941	nucleus
Q17603	-1.43563	0.321712	1.75734	0.0531563	0.114426	0.899818	0.986718	nucleus
Q17606	0.694415	-0.758559	-1.45297	-0.417722	-0.898967	0.322639	0.963816	nucleus
Q17607;Q6A3Q2	-0.633571	-0.0519985	0.581572	-0.0910901	-0.1953	0.829869	0.985614	nucleus
Q17632	0.140698	-0.0392788	-0.179977	0.143143	0.30709	0.735467	0.983798	nucleus
Q17635	-1.28463	0.365741	1.65037	0.140385	0.301859	0.739808	0.983891	nucleus
Q17684	0.198576	-0.579856	-0.778432	-0.380876	-0.817287	0.368555	0.968181	nucleus
Q17778	0.332135	0.775268	0.443133	1.01246	2.17386	0.0167708	0.580638	nucleus
Q17820	-0.109294	0.256183	0.365477	0.367084	0.786987	0.386574	0.969619	nucleus
Q17828;E9P872	0.0502933	0.087764	0.0374708	0.244322	0.523996	0.564275	0.978985	nucleus
Q17963	-0.723078	-0.230695	0.492383	-0.295394	-0.633468	0.485837	0.975675	nucleus
Q18034	-0.0697022	0.394032	0.463734	0.516259	1.10689	0.223299	0.948547	nucleus
Q18115;Q18115-2	-0.333882	0.202622	0.536503	0.249269	0.534289	0.556648	0.978704	nucleus
Q18195	-0.123666	0.218464	0.34213	0.325253	0.697288	0.442986	0.973385	nucleus
Q18211	-0.0316775	-0.0813396	-0.0496621	0.0517665	0.110999	0.902802	0.986761	nucleus
Q18212;Q86GC6	-0.728051	-0.0866479	0.641403	-0.15277	-0.327617	0.718514	0.983422	nucleus
Q18217	-0.310107	0.239413	0.54952	0.292862	0.62773	0.489797	0.975867	nucleus
Q18240;Q7JMA9	-0.853597	0.591658	1.44525	0.489618	1.05041	0.247816	0.9534	nucleus
Q18336	-1.5591	-0.280956	1.27814	-0.584836	-1.26024	0.165586	0.931836	nucleus
Q18674	0.583766	-0.662661	-1.24643	-0.353481	-0.7601	0.403005	0.970821	nucleus
Q18691;Q18691-2;Q18691-3	-0.240375	-0.0211954	0.21918	0.0522036	0.111899	0.902018	0.98675	nucleus
Q18786	-0.457121	0.0407195	0.497841	0.0521088	0.111695	0.902196	0.986752	nucleus
Q18787	-0.366812	0.363846	0.730658	0.401073	0.859667	0.344245	0.96601	nucleus
Q18846;Q18846-2	-0.00460925	-0.31904	-0.314431	-0.17819	-0.382105	0.674197	0.982351	nucleus
Q18885	0.33368	0.0581275	-0.275552	0.29576	0.635034	0.484759	0.975622	nucleus
Q19020	-0.323082	0.287871	0.610953	0.337608	0.723638	0.425944	0.972349	nucleus
Q19191;B6VQ74	-0.885184	1.70892	2.5941	1.59784	3.42837	0.000162003	0.0154882	nucleus
Q19196	-1.24434	0.559027	1.80337	0.345198	0.742053	0.414265	0.971592	nucleus
Q19203	0.219774	-0.575312	-0.795086	-0.370268	-0.794593	0.382	0.969266	nucleus
Q19317	0.0336729	-0.415759	-0.449432	-0.263956	-0.566079	0.533414	0.977796	nucleus
Q19326	-1.081	0.890064	1.97106	0.722966	1.55262	0.0875997	0.878524	nucleus
Q19329	0.417271	-0.350724	-0.767994	-0.0891761	-0.191558	0.83308	0.985669	nucleus
Q19360	-0.640436	0.109219	0.749655	0.0681629	0.146145	0.872259	0.986304	nucleus
Q19366	-0.843662	0.500953	1.34461	0.401755	0.861883	0.343003	0.965891	nucleus
Q19375	-0.292075	-0.752063	-0.459989	-0.693455	-1.48639	0.10198	0.893835	nucleus
Q19537	-1.67089	0.52533	2.19622	0.189469	0.408706	0.652955	0.981787	nucleus
Q19555	-0.61664	-0.0126402	0.604	-0.0468881	-0.100526	0.911934	0.986892	nucleus
Q9U3I6;Q19584	-0.340505	0.313011	0.653516	0.357763	0.766837	0.398849	0.970526	nucleus
Q19753	0.53887	-0.488309	-1.02718	-0.191973	-0.412681	0.649804	0.981701	nucleus
Q19826	0.18007	-0.396379	-0.576449	-0.202693	-0.434908	0.632302	0.981204	nucleus
Q19848	-0.809579	0.48655	1.29613	0.397103	0.851803	0.348677	0.966428	nucleus
Q19905	-0.927669	0.457891	1.38556	0.334659	0.718177	0.429444	0.972568	nucleus
Q19952	-0.623867	-0.0180644	0.605802	-0.0543799	-0.11659	0.897933	0.98669	nucleus
Q19969	0.162896	0.117099	-0.0457976	0.305871	0.65625	0.470288	0.974891	nucleus
Q19972	-0.781905	-0.396379	0.385526	-0.477908	-1.02504	0.259423	0.955392	nucleus
Q20060	-1.68302	0.749499	2.43252	0.410166	0.884878	0.330281	0.964624	nucleus
Q20230	-0.2587	-0.59474	-0.33604	-0.526583	-1.12872	0.214299	0.946502	nucleus
Q20471-2;Q20471-5;Q20471-1;Q20471-4;Q20471	-0.475811	-1.1107	-0.634886	-1.10466	-2.36786	0.00918368	0.431234	nucleus
Q20497	-0.311038	-0.56179	-0.250752	-0.508608	-1.09017	0.23037	0.950047	nucleus
Q20655;Q95ZT1	-0.0802483	-0.323428	-0.243179	-0.204217	-0.437843	0.630007	0.981137	nucleus
Q20745;Q20745-2	-0.870897	-0.313942	0.556955	-0.420932	-0.903113	0.320412	0.963574	nucleus
Q20875	-0.292075	-0.185486	0.106589	-0.126878	-0.271956	0.764781	0.984409	nucleus
Q20924	-0.764431	0.866042	1.63047	0.789512	1.69329	0.062466	0.837586	nucleus
Q20938-2;Q20938	-0.273934	0.134509	0.408442	0.198307	0.425065	0.640029	0.981426	nucleus
Q21012	-0.217851	-0.22848	-0.010629	-0.148637	-0.318613	0.725934	0.983588	nucleus
Q21037	-1.56272	0.483501	2.04622	0.178586	0.384841	0.672	0.982294	nucleus
Q21086	0.352418	-0.656359	-1.00878	-0.413365	-0.887633	0.328777	0.964468	nucleus
Q21106	0.416481	0.405967	-0.0105134	0.667289	1.43339	0.11479	0.904552	nucleus
Q21166	0.279196	-2.20761	-2.48681	-1.98557	-4.26214	2.74231e-06	0.00055409	nucleus
Q21215	0.0689524	-0.0443242	-0.113277	0.117572	0.25217	0.781443	0.984736	nucleus
Q21276	0.483561	-0.316841	-0.800402	-0.0363281	-0.0780665	0.931554	0.987164	nucleus
Q21278	-0.415218	-0.365357	0.0498612	-0.341979	-0.733014	0.419974	0.971967	nucleus
Q21338	-0.524666	0.0156804	0.540346	0.00774585	0.0166044	0.985425	0.987857	nucleus
Q21443	-0.320427	0.0408234	0.36125	0.0913201	0.195738	0.829493	0.985608	nucleus
Q21502	-0.930018	-0.626673	0.303345	-0.750576	-1.61075	0.0763686	0.863105	nucleus
Q21554	-0.67726	0.151138	0.828398	0.0995468	0.213452	0.814332	0.985344	nucleus
Q21568	0.292034	-0.215368	-0.507402	0.0103499	0.022218	0.980498	0.987797	nucleus
Q21691	-1.33725	-0.726657	0.610598	-0.967068	-2.08018	0.0221009	0.645971	nucleus
Q21755	-0.232047	-0.703278	-0.471231	-0.627496	-1.34506	0.138915	0.919799	nucleus
Q21773	0.350835	-0.94058	-1.29142	-0.69804	-1.49891	0.0991249	0.89111	nucleus
Q21776	-1.09882	0.73032	1.82914	0.558123	1.19872	0.187223	0.939235	nucleus
Q21902	-2.06423	0.412021	2.47625	-0.036373	-0.0788081	0.930906	0.987155	nucleus
Q21952	-0.905043	0.336992	1.24204	0.220234	0.472578	0.60311	0.980312	nucleus
Q21986	0.118884	-0.0542233	-0.173107	0.121957	0.261619	0.773473	0.984581	nucleus
Q22006	0.353542	-0.874364	-1.22791	-0.631049	-1.35508	0.135996	0.918218	nucleus
Q22018	0.519921	-0.852958	-1.37288	-0.562043	-1.20806	0.183808	0.938176	nucleus
Q22019	-1.33959	0.147681	1.48727	-0.0933989	-0.200906	0.825063	0.985532	nucleus
Q22037;Q22037-4;Q22037-3;Q22037-2	-0.553459	-0.376402	0.177057	-0.392574	-0.841571	0.354497	0.96696	nucleus
Q22053	0.360379	-0.306496	-0.666874	-0.0612246	-0.131475	0.884988	0.986498	nucleus
Q22307	-0.467801	0.273762	0.741563	0.282096	0.604677	0.505878	0.976616	nucleus
Q22516	-0.88143	-1.16794	-0.286506	-1.27794	-2.74194	0.00255543	0.174218	nucleus
Q22618	-0.330903	-0.868529	-0.537626	-0.821029	-1.75981	0.0528487	0.813541	nucleus
Q22703	-1.10621	-0.260026	0.846189	-0.434338	-0.932895	0.304714	0.961769	nucleus
Q22836	-0.15782	-0.41997	-0.26215	-0.322953	-0.69232	0.446242	0.973574	nucleus
Q22992	-0.579277	-0.0102069	0.56907	-0.0337655	-0.0723869	0.936523	0.987232	nucleus
Q23120	-0.36233	-1.12836	-0.76603	-1.08985	-2.33601	0.0101673	0.456343	nucleus
Q23121;Q23121-2;Q23121-3	-0.223546	-0.412619	-0.189073	-0.334405	-0.716815	0.43032	0.972623	nucleus
Q23126	-0.143524	-0.0672257	0.0762984	0.0338819	0.0726348	0.936306	0.987229	nucleus
Q23202	-0.0877344	0.665363	0.753097	0.782432	1.67751	0.0649489	0.842819	nucleus
Q23223	-0.195222	-0.113034	0.0821879	-0.0267164	-0.0572697	0.94976	0.987407	nucleus
Q23232	-0.752492	-0.176833	0.575658	-0.249948	-0.536053	0.555346	0.978655	nucleus
Q23237	-0.247198	0.492363	0.739561	0.56381	1.20853	0.18364	0.938123	nucleus
Q23238	-0.559345	-0.343465	0.21588	-0.361321	-0.774581	0.394104	0.970182	nucleus
Q23255	-0.491083	1.02953	1.52061	1.0312	2.21045	0.0150178	0.553542	nucleus
Q23270	0.121879	0.155341	0.0334622	0.332379	0.713016	0.432767	0.972773	nucleus
Q23400	0.698389	-0.666938	-1.36533	-0.324965	-0.699368	0.441627	0.973305	nucleus
Q23449	-0.224781	0.188792	0.413573	0.266652	0.571582	0.529442	0.977634	nucleus
Q23495	0.520687	-0.579277	-1.09996	-0.288143	-0.619342	0.495616	0.976144	nucleus
Q23523	-0.128821	-0.177982	-0.0491603	-0.0726676	-0.155786	0.863912	0.986173	nucleus
Q23525	0.913216	-0.548141	-1.46136	-0.144706	-0.312	0.7314	0.983709	nucleus
Q23529-4;Q23529-2;Q23529-1;Q23529	-0.193078	-0.108223	0.0848545	-0.0212928	-0.0456436	0.959949	0.987539	nucleus
Q23651	-0.234379	0.231278	0.465657	0.306393	0.656761	0.469942	0.974873	nucleus
Q23670;Q9N4W3	-1.13999	-0.107018	1.03298	-0.290994	-0.625133	0.491594	0.975953	nucleus
Q23679	-0.871134	0.0547519	0.925886	-0.0523051	-0.112221	0.901738	0.986746	nucleus
Q27474;Q27474-2	-1.47778	0.631936	2.10972	0.351321	0.756521	0.405223	0.970976	nucleus
Q27488	-0.316957	0.347142	0.664099	0.398631	0.854438	0.347188	0.966288	nucleus
Q27511	-1.09315	-0.280362	0.812792	-0.450938	-0.968481	0.286637	0.959456	nucleus
Q27532	-1.06915	-0.427606	0.641546	-0.591315	-1.26981	0.162399	0.930591	nucleus
Q2PJ68-2;Q2PJ68	0.247714	-1.20019	-1.4479	-0.987152	-2.11868	0.0197541	0.619898	nucleus
Q9TXI6;Q5TYK9;Q9TXI7	-0.308827	-0.0588014	0.250025	-0.00498586	-0.0106869	0.990619	0.98792	nucleus
Q867X0-2;Q867X0;A5JYS4;F5GU97;Q5WRP7	-0.8118	0.664928	1.47673	0.574847	1.23308	0.174895	0.935229	nucleus
Q8I4N3	-0.749835	0.380765	1.1306	0.308411	0.661433	0.46679	0.974708	nucleus
Q8ITY4	-0.417704	-0.374288	0.0434157	-0.351622	-0.753684	0.406987	0.971099	nucleus
Q8WQ99	-0.446044	-0.1129	0.333144	-0.0983419	-0.210794	0.816602	0.985384	nucleus
Q8WQA4	-0.572599	-0.0754642	0.497135	-0.0971121	-0.208188	0.81883	0.985423	nucleus
Q93169	0.446246	-1.80773	-2.25397	-1.53789	-3.30407	0.000277811	0.0224214	nucleus
Q93454	-0.19497	-0.36446	-0.169491	-0.278071	-0.596077	0.511948	0.976887	nucleus
Q93725	0.0573466	-0.199876	-0.257223	-0.0413011	-0.0885801	0.922364	0.987038	nucleus
Q94045	-0.301588	0.332099	0.633686	0.387985	0.831623	0.360214	0.967468	nucleus
Q94261	0.0999119	0.138029	0.0381169	0.308782	0.662347	0.466174	0.974675	nucleus
Q94402	0.702632	-0.0953168	-0.797949	0.247871	0.533469	0.557254	0.978726	nucleus
Q95005	-0.172616	0.525351	0.697967	0.618136	1.32508	0.144878	0.922845	nucleus
Q95008	-0.205893	0.456187	0.66208	0.539452	1.15636	0.203289	0.943767	nucleus
Q95017	-0.443288	0.289951	0.733239	0.305298	0.654399	0.471541	0.974956	nucleus
Q95PZ0;C5VUK2	-0.529971	0.442301	0.972272	0.432848	0.927879	0.307321	0.962081	nucleus
Q95Q89	0.0141353	1.71104	1.6969	1.85725	3.98284	1.17626e-05	0.00158444	nucleus
Q95Q95-2;Q95Q95	-0.564134	-0.233888	0.330246	-0.253114	-0.542617	0.550513	0.978471	nucleus
Q95Q98;Q95Q98-2	-1.07231	-0.0931545	0.979157	-0.257767	-0.553546	0.542515	0.978161	nucleus
Q95XU6	0.498953	0.0417141	-0.457239	0.32663	0.701972	0.439929	0.973205	nucleus
Q95XX0	-0.240498	0.175012	0.41551	0.248376	0.532399	0.558044	0.978756	nucleus
Q95XZ5	-0.843341	-0.213627	0.629713	-0.312733	-0.670903	0.460434	0.974367	nucleus
Q95Y80	-0.6371	-0.831472	-0.194372	-0.871573	-1.86869	0.0397877	0.766618	nucleus
Q95Y89	0.372487	-0.731791	-1.10428	-0.483057	-1.03739	0.253726	0.954436	nucleus
Q95ZQ4-3;Q95ZQ4-2;Q95ZQ4	-0.11703	-0.090447	0.0265831	0.0182404	0.0391047	0.965683	0.987612	nucleus
Q966L5;Q966L5-2	-0.261591	-0.292428	-0.0308374	-0.225099	-0.482496	0.595526	0.980066	nucleus
Q966M5	-0.354001	0.0434675	0.397468	0.084359	0.180817	0.842313	0.985824	nucleus
Q966M6	-0.265437	-0.3421	-0.0766627	-0.27587	-0.591323	0.51532	0.977035	nucleus
Q9BL02	0.232972	-0.609755	-0.842727	-0.400934	-0.860452	0.343805	0.965968	nucleus
Q9BLB6	-0.224905	0.271479	0.496383	0.349304	0.748749	0.410065	0.971309	nucleus
Q9GS00	-0.736475	0.461263	1.19774	0.392731	0.842237	0.354117	0.966926	nucleus
Q9GYI0-2;Q9GYI0	-0.0890913	0.0931556	0.182247	0.209836	0.449881	0.620627	0.980857	nucleus
Q9GZH2	-0.134089	0.35404	0.48813	0.457847	0.98153	0.280193	0.958562	nucleus
Q9N2L7	-0.0776532	0.741469	0.819122	0.861422	1.8469	0.0421564	0.776804	nucleus
Q9N359	-0.662935	0.56918	1.23211	0.521687	1.11858	0.218446	0.947464	nucleus
Q9N3F0	0.433916	-0.611456	-1.04537	-0.345146	-0.741475	0.414629	0.971616	nucleus
Q9N3T2	-1.0432	0.24696	1.29016	0.090675	0.194692	0.83039	0.985623	nucleus
Q9N425	-0.615981	0.25312	0.869101	0.21906	0.469655	0.605353	0.980383	nucleus
Q9N4A7;Q9N4A7-2	-0.0182069	0.0688313	0.0870382	0.205791	0.441279	0.627324	0.981057	nucleus
Q9N4C2	-0.543892	-0.0961269	0.447765	-0.109562	-0.234868	0.796096	0.985013	nucleus
Q9N4G9	-0.0931545	0.249308	0.342462	0.364826	0.782168	0.389488	0.969839	nucleus
Q9N4H4	-1.13659	0.69591	1.83249	0.512909	1.10184	0.225415	0.949006	nucleus
Q9N4M4	-0.1644	0.00653576	0.170936	0.101671	0.217952	0.810492	0.985275	nucleus
Q9N599	-0.320427	0.430237	0.750664	0.480734	1.03042	0.256933	0.954979	nucleus
Q9N5A1	-0.495183	-0.419539	0.0756446	-0.419039	-0.898241	0.32303	0.963858	nucleus
Q9N5K2	-0.0413832	-0.176706	-0.135323	-0.0463763	-0.0994393	0.912882	0.986905	nucleus
Q9N5R9;Q9N5S0	-0.753348	0.167393	0.920741	0.0940343	0.201672	0.824407	0.98552	nucleus
Q9N5U5	0.430548	-0.714048	-1.1446	-0.448702	-0.963923	0.288911	0.959762	nucleus
Q9NAA5	-0.142479	-0.0129262	0.129553	0.0884804	0.189682	0.834691	0.985696	nucleus
Q9NAD6-2;Q9NAD6-3;Q9NAD6	-0.240253	-1.30381	-1.06356	-1.23038	-2.63733	0.00371249	0.234595	nucleus
Q9NAH6	-0.067501	0.0360968	0.103598	0.158954	0.340807	0.707692	0.983172	nucleus
Q9NAN1	-1.02836	0.247354	1.27571	0.0953166	0.204643	0.821863	0.985476	nucleus
Q9NEL2;E0R7L6;E0R7L4;E0R7L5	-1.1413	-0.0483757	1.09293	-0.232726	-0.499961	0.582278	0.979622	nucleus
Q9NEU2	0.523193	-0.879314	-1.40251	-0.587462	-1.26273	0.164753	0.931515	nucleus
Q9NEU5	0.537906	-0.544386	-1.08229	-0.248326	-0.533819	0.556995	0.978717	nucleus
Q9NEW6	-0.334339	-0.641916	-0.307576	-0.595399	-1.27619	0.160297	0.929745	nucleus
Q9TXQ1-2;Q9TXQ1	-0.213129	-1.30498	-1.09185	-1.22378	-2.62327	0.0039	0.243558	nucleus
Q9TXV7	-0.826437	0.528032	1.35447	0.433763	0.930493	0.305961	0.961919	nucleus
Q9TYK1	0.401978	-0.226632	-0.62861	0.0305404	0.0655978	0.942466	0.987311	nucleus
Q9TYT3	-0.0391384	-0.0285692	0.0105692	0.102403	0.219571	0.809111	0.985251	nucleus
Q9TYU5	-1.302	-0.348232	0.953765	-0.578557	-1.24418	0.171046	0.933868	nucleus
Q9TZ93	-0.168899	-0.434028	-0.265129	-0.34018	-0.729238	0.422372	0.972122	nucleus
Q9U299	-0.236462	0.104821	0.341283	0.17934	0.38442	0.672338	0.982303	nucleus
Q9U2A9	0.412577	-0.546956	-0.959534	-0.286751	-0.615951	0.497979	0.976254	nucleus
Q9U2C1;B2FDA8	-0.710261	0.171921	0.882182	0.110889	0.237791	0.793615	0.984967	nucleus
Q9U2G0	-0.331247	-0.0226164	0.30863	0.024785	0.0531246	0.953392	0.987455	nucleus
Q9U2M8	-0.0801119	0.364385	0.444497	0.483634	1.03691	0.253945	0.954474	nucleus
Q9U3F4;Q9U3F5	0.521929	0.586189	0.0642603	0.877679	1.88652	0.0379343	0.757975	nucleus
Q9U757	-0.0289934	-0.14991	-0.120916	-0.0160356	-0.0343842	0.969823	0.987665	nucleus
Q9U7E0	-0.596076	-0.417488	0.178588	-0.445853	-0.955853	0.292967	0.960297	nucleus
Q9U9Y8-5;Q9U9Y8-3;Q9U9Y8-2;Q9U9Y8-4;Q9U9Y8	-0.188148	-0.402395	-0.214247	-0.314054	-0.673216	0.45889	0.974283	nucleus
Q9XTB5	-0.934856	0.143373	1.07823	0.0180852	0.038812	0.96594	0.987616	nucleus
Q9XTT4	-1.06302	0.594225	1.65725	0.432271	0.928242	0.307133	0.962059	nucleus
Q9XVH6	-0.283211	-0.0568609	0.22635	0.00428319	0.00918083	0.991941	0.987936	nucleus
Q9XVK5	-0.166972	0.018995	0.185967	0.113394	0.243082	0.78913	0.984883	nucleus
Q9XVR6	-0.687419	0.513358	1.20078	0.45886	0.983928	0.27902	0.958395	nucleus
Q9XVR8	0.309645	-0.042084	-0.351729	0.188673	0.405056	0.655854	0.981866	nucleus
Q9XVS1	-0.240864	0.033924	0.274788	0.107183	0.229749	0.800445	0.985093	nucleus
Q9XVT0	0.837017	-0.495286	-1.3323	-0.113652	-0.244874	0.787613	0.984854	nucleus
Q9XWG3	-1.23186	0.550803	1.78267	0.340544	0.731989	0.420624	0.972009	nucleus
Q9XWH0	-0.780058	0.194377	0.974435	0.113377	0.243174	0.789052	0.984881	nucleus
Q9XWP6	-0.993276	0.46917	1.46245	0.327169	0.702308	0.43971	0.973192	nucleus
Q9XX15	0.543026	-0.613626	-1.15665	-0.316101	-0.679535	0.454684	0.974052	nucleus
Q9XXD4	0.485034	-0.146916	-0.63195	0.134018	0.287998	0.751352	0.984135	nucleus
Q9Y1J3-2;Q9Y1J3	-0.867106	-0.111566	0.75554	-0.21747	-0.466578	0.607719	0.980458	nucleus
Q19426-2;A5JYS7;Q19426	-0.591105	0.150609	0.741714	0.0131643	0.0239719	0.965626	0.887563	cytoplasm
P90947;A5JYX3	-0.915024	-0.383829	0.531195	-0.645696	-1.17644	0.0344383	0.219682	cytoplasm
A7LPE4;P34609-2;P34609-3;P34609;C0P271;C7FZT6;A7LPE3	-0.141171	-0.433173	-0.292002	-0.397791	-0.724165	0.19297	0.612028	cytoplasm
A7LPE6;Q7JMU1;P34517;A7LPE5	-0.834226	0.0521768	0.886403	-0.178655	-0.325451	0.558502	0.820328	cytoplasm
B0M0M3;P34545-2;P34545	-0.905582	-0.505383	0.400199	-0.763623	-1.39127	0.0123805	0.0983125	cytoplasm
O01258;B3GWB9	-0.500802	0.542017	1.04282	0.439259	0.799803	0.150486	0.551611	cytoplasm
B5BM32;Q9XVS7	-0.487486	0.514305	1.00179	0.416662	0.758648	0.172621	0.58526	cytoplasm
B5QSI7;G5EEN4;F9UKV1	0.164917	-0.0387171	-0.203634	0.114238	0.207991	0.708473	0.852761	cytoplasm
Q7YTU4;B7FAS8;Q7YTU4-2	-0.0769695	0.0775281	0.154498	0.137571	0.250444	0.652547	0.842134	cytoplasm
Q7JK70;Q9U280;C0P289	-0.604451	0.67701	1.28146	0.534439	0.973221	0.0801921	0.395975	cytoplasm
Q09517;C1P622	0.393671	-1.0827	-1.47637	-0.841879	-1.53318	0.00584734	0.0524589	cytoplasm
Q21890-3;C6KRK8;Q21890-2;Q21890;C6KRK9	1.09446	-1.83159	-2.92606	-1.32158	-2.41078	1.46491e-05	0.000344333	cytoplasm
C6KRM2;Q8I4M5;Q93342	-0.719315	0.803242	1.52256	0.61655	1.12293	0.0435178	0.262402	cytoplasm
Q20414;D0VWM8;Q6BEV0	-0.542605	-0.410992	0.131612	-0.529807	-0.964716	0.082868	0.403852	cytoplasm
Q9U3B3;G5EBF6;Q9Y0A0;D3NQ87;Q9Y0A1;Q8MXI9	-0.192952	0.115426	0.308377	0.130918	0.238332	0.668321	0.845284	cytoplasm
D5MCN2	0.536378	-0.283329	-0.819707	0.0123097	0.0224228	0.967846	0.887792	cytoplasm
E0AHE2;Q9TW45-3;Q9TW45-2;G5EE60;Q9TW45;Q9TW45-4;G5EE76;E0AHE3;E1B6W1	-0.258941	-0.287827	-0.0288859	-0.297682	-0.541932	0.329938	0.729525	cytoplasm
E1B6R3;P34445	0.342762	-0.130536	-0.473298	0.0907327	0.165226	0.766445	0.862365	cytoplasm
Q18788;E1B6T6	0.731614	-0.62882	-1.36043	-0.258188	-0.470495	0.397656	0.764749	cytoplasm
E5QCF6;P34558;E5QCF8;E5QCF7	-0.0684645	0.302724	0.371189	0.366034	0.666356	0.23095	0.653738	cytoplasm
Q22498;Q2XN02;F5GUA3	0.104201	-0.0226164	-0.126817	0.107017	0.194835	0.726146	0.855828	cytoplasm
P34563;G1K0V8	-0.66939	0.545256	1.21465	0.37774	0.687931	0.216197	0.638648	cytoplasm
G3MU56;G3MU57;P90897	-0.387804	0.382702	0.770505	0.323348	0.588696	0.289916	0.703266	cytoplasm
G5EFF0;G4SLD6;G5EDT5;G4SLH0;A7DT28;Q65XY2;G5EF69	-0.0485152	-0.360308	-0.311793	-0.289336	-0.526731	0.343684	0.737504	cytoplasm
G5EBJ8;Q23519;Q23524;P53018;G5EEW3	2.35233	-2.87381	-5.22614	-1.88064	-3.45245	5.41736e-10	3.75356e-08	cytoplasm
Q19338;G5EBK9	-0.0575542	0.0131595	0.0707138	0.0806598	0.146839	0.791799	0.866182	cytoplasm
G5EC21	2.44473	-0.958137	-3.40287	0.0705309	0.129563	0.815826	0.86961	cytoplasm
G5EC24	-0.264596	-0.0985543	0.166042	-0.110582	-0.201316	0.717421	0.85433	cytoplasm
P40614;G5ECU3	-0.174534	-0.374066	-0.199531	-0.351499	-0.639894	0.250002	0.671456	cytoplasm
Q69Z15;G5ED68;G5EBF2	0.295606	-0.102725	-0.398331	0.100429	0.182873	0.742342	0.858528	cytoplasm
G5EDF7	-0.435095	-0.197991	0.237104	-0.27551	-0.501619	0.36718	0.750103	cytoplasm
G5EDN6	0.00401628	-0.782744	-0.78676	-0.691594	-1.25905	0.02361	0.161783	cytoplasm
G5EDP2	0.324925	-0.592445	-0.91737	-0.378029	-0.688381	0.215897	0.638327	cytoplasm
Q8MNV0-2;Q8MNV0;G5EEF8;Q8MNV0-3	-0.619178	0.475976	1.09515	0.327748	0.596845	0.28329	0.698419	cytoplasm
G5EEH9;D1MN48	-0.340619	-0.121015	0.219604	-0.162245	-0.295378	0.595415	0.829568	cytoplasm
G5EEM5	-0.41186	0.147202	0.559062	0.078608	0.143118	0.796958	0.866933	cytoplasm
G5EEQ6;O45818;O45818-3	-0.549127	0.266108	0.815235	0.144787	0.263642	0.635534	0.83859	cytoplasm
G5EF60	-0.436588	-0.286881	0.149707	-0.364974	-0.664505	0.232247	0.655005	cytoplasm
G5EFM9	-0.0908534	-0.344147	-0.253293	-0.289437	-0.526911	0.343519	0.73741	cytoplasm
G5EFS4;D8FRQ0	-0.0182069	-0.0922074	-0.0740006	-0.00959318	-0.0174644	0.974954	0.888519	cytoplasm
G5EG14;E5QCI6;E5QCI7	-0.270947	-0.0156403	0.255307	-0.0301077	-0.0548114	0.921507	0.882811	cytoplasm
G5EGN2	0.185884	-3.05158	-3.23747	-2.89057	-5.2629	2.22045e-16	3.14571e-14	cytoplasm
G5EGS0;G5EGQ3;Q9XWL8	-0.630871	0.172165	0.803036	0.0194449	0.0354107	0.949242	0.885844	cytoplasm
O01422	-0.680144	0.230194	0.910339	0.0585481	0.106628	0.847988	0.873931	cytoplasm
O01427	-1.08059	0.615508	1.6961	0.290044	0.528658	0.341922	0.736507	cytoplasm
O01498-2;O01498	-0.0692897	0.275734	0.345024	0.338726	0.616643	0.267626	0.686305	cytoplasm
O01504	0.441713	-0.063641	-0.505354	0.195636	0.356306	0.521825	0.810097	cytoplasm
O01513	0.730153	-0.523662	-1.25382	-0.153591	-0.279888	0.614853	0.834062	cytoplasm
O01541	-0.35321	0.189285	0.542496	0.14322	0.260744	0.639254	0.839379	cytoplasm
O01578	-0.218967	-0.723952	-0.504985	-0.718453	-1.30793	0.0187087	0.135267	cytoplasm
O01583	-0.163499	0.0476664	0.211165	0.0744718	0.135574	0.807446	0.868434	cytoplasm
O01592;Q86NC6	-0.821465	0.587424	1.40889	0.361494	0.658511	0.236487	0.659081	cytoplasm
O01692	0.312133	-0.0980152	-0.410148	0.111488	0.203013	0.715141	0.853933	cytoplasm
O01761;O01761-6;O01761-7;O01761-2;O01761-5;O01761-3;O01761-4	0.0319019	-0.29443	-0.326331	-0.192568	-0.350576	0.528541	0.812057	cytoplasm
O01802	0.353229	-0.156397	-0.509626	0.068892	0.125455	0.821565	0.870402	cytoplasm
O01803	-0.394734	0.320612	0.715346	0.258597	0.47081	0.39734	0.764606	cytoplasm
O01814	0.242874	-1.09173	-1.33461	-0.908834	-1.65481	0.00293104	0.0298246	cytoplasm
O01824	-0.119555	0.169582	0.289138	0.213267	0.388245	0.485206	0.798651	cytoplasm
O01839	-0.0408223	0.252621	0.293444	0.326549	0.594477	0.285205	0.699837	cytoplasm
O01868	0.380953	-0.264596	-0.64555	-0.0286585	-0.0521903	0.92525	0.883229	cytoplasm
O01884	0.295217	-0.504264	-0.799481	-0.301259	-0.548567	0.324052	0.725959	cytoplasm
Q86DC4;O01925	0.0894822	-0.57415	-0.663632	-0.450171	-0.819574	0.140654	0.534847	cytoplasm
O01974	0.0160743	0.032433	0.0163587	0.128215	0.233418	0.674764	0.846534	cytoplasm
O02056	0.224705	0.0151263	-0.209579	0.191047	0.347854	0.531747	0.812978	cytoplasm
O02108;Q336L8	-0.0612923	0.162396	0.223688	0.22846	0.415907	0.454653	0.787989	cytoplasm
O02161	0.243711	-0.0749164	-0.318627	0.108305	0.197202	0.722954	0.855283	cytoplasm
O02328	0.0772389	0.00524651	-0.0719924	0.124523	0.226703	0.683606	0.848218	cytoplasm
O02485	-0.665393	0.0182058	0.683599	-0.147774	-0.269121	0.628526	0.837084	cytoplasm
O02495	-0.894216	0.955172	1.84939	0.701298	1.27769	0.0216234	0.150215	cytoplasm
O02621	0.435085	-0.703987	-1.13907	-0.447256	-0.814566	0.143097	0.539128	cytoplasm
O02639	0.0978106	-0.0961269	-0.193938	0.0310515	0.0565322	0.919051	0.882534	cytoplasm
O02640	-0.135272	-0.240498	-0.105225	-0.20285	-0.369281	0.506779	0.805555	cytoplasm
O16000-2;O16000;O16000-3	-0.699729	0.42944	1.12917	0.250271	0.455807	0.412552	0.771301	cytoplasm
O16259	-0.0897693	0.301515	0.391284	0.356641	0.649254	0.243141	0.665288	cytoplasm
O16264-2;O16264	-0.00633393	-0.0792928	-0.0729588	0.00788207	0.0143493	0.97942	0.888971	cytoplasm
O16368	-0.308477	0.255357	0.563834	0.226473	0.412304	0.458569	0.789418	cytoplasm
O16520	0.149953	-0.195222	-0.345174	-0.0480146	-0.0874182	0.875124	0.877361	cytoplasm
O16785	0.0511301	0.0143684	-0.0367617	0.123616	0.225049	0.685791	0.848628	cytoplasm
O16927	0.447249	-0.108892	-0.556142	0.152511	0.277766	0.617537	0.834664	cytoplasm
O16999	0.089298	0.739252	0.649954	0.86316	1.57146	0.00472765	0.0443315	cytoplasm
O17071-2;O17071	-0.293135	0.241407	0.534542	0.218417	0.397634	0.474712	0.795112	cytoplasm
O17087;O17087-4;O17087-3;O17087-2	-0.168899	1.03664	1.20554	1.06138	1.9322	0.000513635	0.00686037	cytoplasm
O17214;Q8ITZ0	0.0723159	-0.0621217	-0.134438	0.0552638	0.100611	0.856469	0.875024	cytoplasm
O17528	0.442046	-0.10742	-0.549466	0.151985	0.276805	0.618754	0.834936	cytoplasm
O17570	0.299116	-0.082975	-0.382091	0.121528	0.221293	0.690762	0.849554	cytoplasm
O17581	-1.18492	-0.123269	1.06165	-0.488806	-0.891187	0.109134	0.471502	cytoplasm
O17586	-0.237441	0.590376	0.827817	0.588778	1.07187	0.0539909	0.306215	cytoplasm
O17607	-0.0824301	0.301124	0.383554	0.359069	0.653674	0.239947	0.662338	cytoplasm
O17622	-0.0754642	0.583333	0.658797	0.643954	1.1723	0.0350777	0.222852	cytoplasm
O17680	0.540065	-2.8309	-3.37097	-2.53385	-4.61559	2.22045e-16	3.14571e-14	cytoplasm
O17695	-1.04096	-0.322044	0.718919	-0.632286	-1.15234	0.0383051	0.238466	cytoplasm
O17732	-0.399226	-0.390338	0.00888828	-0.454079	-0.826714	0.137228	0.528706	cytoplasm
O17850	-1.24135	0.179008	1.42036	-0.208207	-0.379664	0.494906	0.801815	cytoplasm
O17861	-0.998845	1.4873	2.48614	1.19323	2.17444	9.26684e-05	0.00153592	cytoplasm
O17901	0.0755048	-0.0236102	-0.099115	0.0950002	0.172954	0.755859	0.860706	cytoplasm
O17915	-0.414569	0.148913	0.563481	0.0792781	0.144339	0.795265	0.866688	cytoplasm
O17953;D3YT81	-0.21661	0.0256616	0.242272	0.0320661	0.0583757	0.916421	0.882237	cytoplasm
O18023;O18016;O18023-2	-0.482229	0.310379	0.792608	0.214755	0.391019	0.482093	0.797614	cytoplasm
O18054	0.238987	-0.535555	-0.774542	-0.354149	-0.644835	0.246363	0.668214	cytoplasm
O18158;Q2L6Y4	-0.187894	-0.306146	-0.118251	-0.288711	-0.52559	0.34473	0.738091	cytoplasm
O18211	0.0891139	0.666187	0.577073	0.790025	1.43831	0.00971917	0.0809312	cytoplasm
O18229-2;O18229	-0.344828	0.0175339	0.362362	-0.0253124	-0.0460831	0.933975	0.884194	cytoplasm
O18282	-0.281312	-0.086512	0.1948	-0.104961	-0.191083	0.731213	0.856684	cytoplasm
O18650	0.350467	-0.177854	-0.528321	0.0463738	0.0844483	0.879334	0.877877	cytoplasm
O44156	-0.350497	0.383115	0.733613	0.338092	0.615524	0.268495	0.687002	cytoplasm
O44406	-0.668301	0.391872	1.06017	0.224775	0.409354	0.461791	0.790579	cytoplasm
O44408	0.254152	-0.122606	-0.376758	0.064625	0.117671	0.832467	0.871882	cytoplasm
O44441	-0.0180644	-0.231064	-0.212999	-0.148395	-0.270152	0.627211	0.836798	cytoplasm
O44445	-1.02396	0.298389	1.32235	-0.00532438	-0.00970327	0.986083	0.889638	cytoplasm
O44451	0.16259	-0.0668125	-0.229402	0.0852485	0.15521	0.780227	0.864467	cytoplasm
O44476;O44476-2	-0.256648	0.306716	0.563364	0.297741	0.542039	0.329843	0.729468	cytoplasm
O44477	0.700193	0.187296	-0.512896	0.545859	0.994645	0.0737621	0.376168	cytoplasm
O44480	0.104915	-0.0641931	-0.169108	0.0657141	0.119639	0.829707	0.871511	cytoplasm
O44502	0.148865	-0.252052	-0.400917	-0.105263	-0.191648	0.730449	0.856555	cytoplasm
O44518	-0.952483	0.123261	1.07574	-0.152995	-0.278775	0.616261	0.834378	cytoplasm
O44572	0.0695276	-1.39632	-1.46585	-1.28001	-2.33034	2.79838e-05	0.000566352	cytoplasm
O44952	-0.0367495	0.394999	0.431748	0.470491	0.856522	0.123614	0.502618	cytoplasm
O44953	0.351093	0.371908	0.0208148	0.596376	1.08602	0.0508959	0.293819	cytoplasm
O45168	-0.75292	-2.33136	-1.57844	-2.53096	-4.60993	2.22045e-16	3.14571e-14	cytoplasm
O45218	0.488512	-0.763327	-1.25184	-0.486074	-0.885339	0.111478	0.476801	cytoplasm
O45228	-0.481402	-0.0817487	0.399654	-0.177055	-0.322376	0.562225	0.821305	cytoplasm
O45244	-0.547943	-0.0253123	0.522631	-0.146178	-0.266174	0.632291	0.837896	cytoplasm
O45293	1.41012	-1.6648	-3.07492	-1.03354	-1.88758	0.000690479	0.00865716	cytoplasm
O45307;C8JQS2	-0.828794	-1.88795	-1.05916	-2.1167	-3.8559	4.1549e-12	3.54588e-10	cytoplasm
O45319	0.526951	0.0480094	-0.478941	0.340027	0.61937	0.265516	0.684598	cytoplasm
O45495	-0.239398	0.356402	0.5958	0.354054	0.644552	0.24657	0.6684	cytoplasm
O45499	0.351038	0.0120098	-0.339028	0.236457	0.430596	0.438878	0.782029	cytoplasm
O45666-3;O45666-2;O45666-4;O45666;E5QCI8	-0.374956	-0.171975	0.202981	-0.226394	-0.412175	0.45871	0.789469	cytoplasm
O45679	0.607771	-0.187641	-0.795412	0.135421	0.246711	0.657393	0.843115	cytoplasm
O45686	1.68655	-0.0538064	-1.74035	0.68363	1.2501	0.0246193	0.16754	cytoplasm
O45903	-0.162855	0.433195	0.596049	0.460247	0.837865	0.132005	0.519028	cytoplasm
O45924;Q4A1S8;O45930	0.269756	-0.0394192	-0.309175	0.153806	0.280059	0.614637	0.834013	cytoplasm
O45946	0.191986	-0.131853	-0.323839	0.0314997	0.0573522	0.917881	0.882402	cytoplasm
O45947-2;O45947	0.293147	-0.808756	-1.1019	-0.606546	-1.10446	0.0470879	0.277946	cytoplasm
O45952	-1.35101	0.652969	2.00398	0.223634	0.407937	0.463343	0.791135	cytoplasm
O61199	0.0258525	-0.37529	-0.401142	-0.275752	-0.502013	0.366805	0.749911	cytoplasm
O61219	0.37559	-0.0104934	-0.386084	0.223384	0.406805	0.464585	0.791576	cytoplasm
O61235	-0.242328	0.179335	0.421663	0.175861	0.320154	0.564923	0.822006	cytoplasm
O61397	0.465201	-0.502942	-0.968143	-0.234643	-0.427364	0.442322	0.783359	cytoplasm
O61742	-0.39835	0.119777	0.518127	0.056372	0.102633	0.853617	0.874659	cytoplasm
O61749	0.316492	-0.41186	-0.728352	-0.200683	-0.365435	0.511215	0.806917	cytoplasm
O61820	0.230787	0.0926478	-0.138139	0.270904	0.493259	0.375219	0.754141	cytoplasm
O61931	-1.68347	-0.474773	1.2087	-1.03181	-1.8845	0.000704558	0.00879267	cytoplasm
O61955-2;O61955-3;O61955	-0.57056	0.723063	1.29362	0.593509	1.08074	0.0520321	0.298421	cytoplasm
O62246	0.340989	-0.0289934	-0.369982	0.191594	0.348894	0.53052	0.812627	cytoplasm
O62250	0.455792	-0.353662	-0.809454	-0.0889775	-0.162056	0.770799	0.863036	cytoplasm
O62255;O62255-1	-0.456806	0.192728	0.649534	0.106869	0.194579	0.726491	0.855886	cytoplasm
O62301	-0.620117	0.607858	1.22798	0.45927	0.836353	0.132704	0.520347	cytoplasm
O62327	-0.132906	0.0836609	0.216567	0.122218	0.222493	0.689173	0.849259	cytoplasm
O62388;P49622	0.76815	-0.328722	-1.09687	0.0559446	0.101956	0.854572	0.874781	cytoplasm
O62431;D3YT95;D3YT96	-0.115832	0.286991	0.402823	0.332105	0.604586	0.277093	0.69374	cytoplasm
O76360-2;O76360-5;O76360-3;O76360;O76360-6;O76360-4	-0.144177	-0.256165	-0.111988	-0.221938	-0.404031	0.467636	0.792654	cytoplasm
O76365	-0.151209	-0.208143	-0.0569333	-0.176617	-0.321525	0.563258	0.821574	cytoplasm
O76512	-0.491699	0.520004	1.0117	0.420742	0.76608	0.168453	0.579316	cytoplasm
O76743	0.228148	0.663534	0.435386	0.840777	1.53087	0.00592201	0.0529877	cytoplasm
O77081	0.392554	-0.232415	-0.624969	0.00797866	0.0145302	0.979161	0.888945	cytoplasm
P02566	0.104853	-0.23217	-0.337022	-0.102286	-0.186223	0.737795	0.85778	cytoplasm
P02567	-0.112233	-1.12347	-1.01123	-1.07697	-1.96059	0.000424163	0.00587989	cytoplasm
P05690	-5.35445	2.43729	7.79174	0.47017	0.889224	0.109916	0.473283	cytoplasm
P09446	-0.0546401	0.114644	0.169284	0.183264	0.333628	0.548661	0.817692	cytoplasm
P10567	0.126565	-0.0416635	-0.168228	0.0965598	0.175799	0.751974	0.860087	cytoplasm
P10771	-1.73344	-0.751978	0.981463	-1.32821	-2.42637	1.28933e-05	0.000309642	cytoplasm
P10984;P10986;P10983;Q6A8K1	-0.180275	0.324618	0.504893	0.344979	0.628024	0.258895	0.67912	cytoplasm
P11141	0.156981	0.246995	0.0900136	0.396901	0.722626	0.193918	0.613192	cytoplasm
P12456	-0.475396	-0.23952	0.235876	-0.33252	-0.605437	0.276418	0.693221	cytoplasm
P12844	0.694298	-0.282855	-0.977153	0.0734436	0.133825	0.809882	0.868778	cytoplasm
P12845	-0.081476	-1.1117	-1.03022	-1.05339	-1.91766	0.000565997	0.00740168	cytoplasm
P17221	0.226932	-0.389126	-0.616058	-0.21235	-0.386643	0.487009	0.799247	cytoplasm
P17330	-0.19497	-0.938173	-0.743203	-0.923456	-1.68113	0.00250955	0.0261948	cytoplasm
P17331	-0.790689	0.420801	1.21149	0.206692	0.376497	0.498512	0.802966	cytoplasm
P19626;P19625	0.0255735	-0.566474	-0.592048	-0.467043	-0.850264	0.126381	0.508151	cytoplasm
Q8MPS2;P19826;Q9BI31	0.390396	-0.260507	-0.650904	-0.0209423	-0.0381388	0.945338	0.885426	cytoplasm
P19974	0.0530446	-0.224287	-0.277332	-0.114304	-0.208096	0.708332	0.852736	cytoplasm
P20163	0.111461	0.530447	0.418986	0.662869	1.20683	0.0300426	0.197171	cytoplasm
P22981	-0.0086303	-0.531968	-0.523337	-0.445675	-0.811352	0.144681	0.541862	cytoplasm
P24890	-0.291368	-1.03661	-0.745241	-1.05892	-1.92779	0.000529011	0.0070217	cytoplasm
P24892	-0.158466	-1.29414	-1.13567	-1.2654	-2.30361	3.45438e-05	0.000676031	cytoplasm
P24896	-0.243669	-0.981414	-0.737745	-0.985404	-1.79392	0.0012599	0.0145457	cytoplasm
P25807	1.15743	-0.245374	-1.40281	0.288821	0.52697	0.343465	0.73738	cytoplasm
P27420	0.335044	-0.492212	-0.827256	-0.273909	-0.498787	0.369891	0.75148	cytoplasm
P27604	0.351737	-1.87444	-2.22618	-1.64973	-3.00422	6.63741e-08	2.82097e-06	cytoplasm
P27798	0.584631	-0.652418	-1.23705	-0.338244	-0.616187	0.267979	0.686589	cytoplasm
P29691;G3MU53	0.0877334	-0.169027	-0.25676	-0.0457195	-0.0832361	0.881053	0.878086	cytoplasm
P30625;Q0MQ68;P30625-2	-0.0440443	-0.217851	-0.173807	-0.145161	-0.264264	0.634736	0.83842	cytoplasm
P30627	-0.557582	0.255649	0.813231	0.131081	0.238687	0.667857	0.845193	cytoplasm
P30628-2;P30628-5;P30628-6;P30628-3;P30628-4;P30628	-0.348912	0.198941	0.547853	0.154526	0.281327	0.613036	0.833652	cytoplasm
P30629	-0.024887	-0.0714881	-0.0466011	0.00856021	0.0155838	0.97765	0.888792	cytoplasm
P30632	-0.0863762	0.364886	0.451263	0.421316	0.766993	0.167946	0.578582	cytoplasm
P30635	-0.0550568	0.0830801	0.138137	0.15154	0.275875	0.619934	0.835198	cytoplasm
P30641	-0.1153	0.361991	0.477291	0.40731	0.741495	0.182533	0.598746	cytoplasm
P30642	0.243677	0.0907568	-0.15292	0.273965	0.498838	0.369843	0.751455	cytoplasm
P31161	-0.414244	0.54614	0.960384	0.47663	0.867782	0.118754	0.492592	cytoplasm
P32744	-0.236095	0.0885615	0.324656	0.0874817	0.15926	0.774646	0.863623	cytoplasm
P32756	-0.0672257	3.42147	3.48869	3.48525	6.34482	2.22045e-16	3.14571e-14	cytoplasm
P34183-2;P34183	-0.123004	0.604455	0.727459	0.646815	1.1775	0.0342756	0.218871	cytoplasm
P34212	-0.193583	2.44513	2.63871	2.46038	4.47905	8.88178e-16	1.07853e-13	cytoplasm
P34213	-0.105946	0.319334	0.42528	0.368246	0.670379	0.228146	0.650967	cytoplasm
P34254	0.602307	-1.12955	-1.73185	-0.808584	-1.47307	0.00809331	0.0694555	cytoplasm
P34255	-0.698307	0.395644	1.09395	0.217021	0.39525	0.477365	0.796018	cytoplasm
P34264	0.797563	-0.332622	-1.13019	0.0633424	0.115447	0.835588	0.8723	cytoplasm
P34271	-0.63951	0.594683	1.23419	0.438645	0.798815	0.150991	0.552438	cytoplasm
P34278	-0.65205	0.178012	0.830063	0.0171573	0.0312456	0.955206	0.886476	cytoplasm
P34286	-0.410015	0.521722	0.931737	0.453836	0.82628	0.137434	0.529081	cytoplasm
P34305	0.428857	-0.0475384	-0.476396	0.2068	0.376632	0.498358	0.802917	cytoplasm
P34308;P34308-4	-0.210638	-0.274053	-0.0634147	-0.265355	-0.483073	0.385161	0.758957	cytoplasm
P34329	0.398075	-1.33805	-1.73613	-1.09554	-1.99514	0.000334893	0.00482471	cytoplasm
P34331-2;P34331	-2.03545	0.839725	2.87517	0.147485	0.269813	0.627644	0.836892	cytoplasm
P34334	0.180348	-0.107152	-0.2875	0.0517302	0.0941853	0.865546	0.876172	cytoplasm
P34335	-0.580049	-0.0833836	0.496665	-0.216582	-0.394386	0.478328	0.796345	cytoplasm
P34339	-0.0247452	0.12122	0.145965	0.201323	0.366506	0.509977	0.806539	cytoplasm
P34346	0.387638	-0.161823	-0.549461	0.0766825	0.139648	0.801777	0.867627	cytoplasm
P34355	0.0764629	-1.60383	-1.6803	-1.48486	-2.70329	1.17545e-06	3.67523e-05	cytoplasm
P34378	0.496224	-0.210888	-0.707111	0.0693276	0.126276	0.820418	0.870245	cytoplasm
P34384	0.689055	-0.190425	-0.87948	0.163859	0.298571	0.591443	0.82862	cytoplasm
P34385	-0.00748258	-0.0422241	-0.0347415	0.0445095	0.0810298	0.884183	0.878465	cytoplasm
P34388	0.645322	-0.0268709	-0.672193	0.310615	0.565925	0.308977	0.716381	cytoplasm
P34416	0.0586683	0.156643	0.0979749	0.268786	0.48934	0.379025	0.756007	cytoplasm
P34426	0.268626	-0.746915	-1.01554	-0.554124	-1.00898	0.0696997	0.362971	cytoplasm
P34446	-0.0405418	-0.183963	-0.143421	-0.109928	-0.200122	0.719025	0.854608	cytoplasm
P34453	0.18894	-0.434562	-0.623502	-0.272379	-0.495925	0.372645	0.752862	cytoplasm
P34455;P34455-3;P34455-2	-0.504366	0.0523114	0.556678	-0.0518158	-0.0943464	0.865319	0.876144	cytoplasm
P34460	0.125132	0.0441665	-0.0809658	0.18184	0.331062	0.55174	0.818525	cytoplasm
P34466	0.705288	-0.330788	-1.03608	0.0297322	0.0541775	0.922412	0.882912	cytoplasm
P34475	-1.12704	0.327185	1.45422	-0.0161201	-0.0293853	0.95787	0.886756	cytoplasm
P34477	-0.42825	0.426141	0.85439	0.351251	0.639516	0.250281	0.671702	cytoplasm
P34496	0.46333	0.0618121	-0.401518	0.329392	0.599933	0.280807	0.696562	cytoplasm
P34498	-0.374845	-0.370276	0.00456884	-0.424652	-0.773126	0.164572	0.573625	cytoplasm
P34511	-0.301002	0.313459	0.614461	0.287447	0.523308	0.346829	0.739263	cytoplasm
P34519;Q9BKQ2	-0.301119	-0.540126	-0.239007	-0.566183	-1.03076	0.0638815	0.343066	cytoplasm
P34525	-0.122474	0.225987	0.348461	0.26855	0.488887	0.379467	0.756222	cytoplasm
P34529	-0.643672	0.439676	1.08335	0.28204	0.513625	0.355824	0.744168	cytoplasm
P34540;E9P841	-0.155879	0.194509	0.350388	0.224242	0.408225	0.463027	0.791022	cytoplasm
P34542	0.353358	0.47329	0.119932	0.698628	1.27223	0.0221896	0.153544	cytoplasm
P34544	-1.25864	0.0704968	1.32914	-0.323359	-0.589673	0.289116	0.702689	cytoplasm
P34546	-0.200504	-0.120883	0.0796216	-0.108292	-0.197143	0.723035	0.855297	cytoplasm
P34552-3;P34552;P34552-2;P34552-4	-0.753519	0.327023	1.08054	0.127192	0.231669	0.677063	0.846975	cytoplasm
P34556	-1.55439	0.520066	2.07446	0.0126071	0.0230137	0.966999	0.887705	cytoplasm
P34559	0.707477	-1.4328	-2.14028	-1.07144	-1.95237	0.000448448	0.00615329	cytoplasm
P34560	-3.83329	0.789836	4.62313	-0.592985	-1.1	0.0479862	0.281754	cytoplasm
P34562;P34562-2	0.276555	0.246652	-0.0299028	0.442489	0.805717	0.147492	0.546635	cytoplasm
P34574	-0.344828	-0.154972	0.189857	-0.197818	-0.360143	0.517351	0.808769	cytoplasm
P34575	-0.135404	-0.251931	-0.116528	-0.214334	-0.390188	0.483025	0.797925	cytoplasm
P34595-2;P34595	-0.537743	0.086002	0.623745	-0.0309459	-0.0563485	0.919314	0.882564	cytoplasm
P34604	0.00501486	0.044717	0.0397021	0.136251	0.248047	0.655658	0.842765	cytoplasm
P34605	-0.437228	-0.0201999	0.417028	-0.0985382	-0.179408	0.747056	0.859295	cytoplasm
P34607	0.264131	0.326389	0.062258	0.517454	0.942206	0.0903003	0.42469	cytoplasm
P34611	-0.108223	-0.177471	-0.069248	-0.129434	-0.23563	0.671861	0.845973	cytoplasm
P34617	0.108627	-0.236707	-0.345334	-0.105374	-0.191844	0.730184	0.856511	cytoplasm
P34623	0.564329	-0.113567	-0.677896	0.192808	0.35123	0.527772	0.811835	cytoplasm
P34629	-0.515712	0.126754	0.642466	0.0182683	0.0332634	0.952316	0.88617	cytoplasm
P34630	-0.387583	-0.0565835	0.331	-0.115852	-0.210924	0.704553	0.852063	cytoplasm
P34642	0.686661	0.835137	0.148475	1.1885	2.16558	9.89752e-05	0.0016179	cytoplasm
P34643	0.713545	-0.120617	-0.834162	0.243074	0.442934	0.425876	0.776859	cytoplasm
P34650	-0.601887	-0.158725	0.443162	-0.300311	-0.546869	0.325552	0.726876	cytoplasm
P34652	-0.126973	0.214475	0.341447	0.25531	0.464783	0.40341	0.767324	cytoplasm
P34653	-0.708938	0.540086	1.24902	0.35738	0.650889	0.241956	0.664199	cytoplasm
P34662	0.232227	-0.142871	-0.375097	0.0359388	0.065437	0.906355	0.881085	cytoplasm
P34666	0.0509208	-0.143524	-0.194445	-0.0343567	-0.0625481	0.910472	0.881559	cytoplasm
P34669	-0.0332292	-0.00963382	0.0235953	0.0672101	0.122355	0.825902	0.870995	cytoplasm
P34678	0.272977	0.0438244	-0.229153	0.238287	0.433889	0.435387	0.780665	cytoplasm
P34686	-0.735262	-0.0635029	0.671759	-0.256321	-0.466853	0.401319	0.766395	cytoplasm
P34689	0.473931	0.294491	-0.17944	0.566143	1.03115	0.0637796	0.342706	cytoplasm
P34690	-0.602552	0.0645704	0.667122	-0.0772714	-0.140712	0.800299	0.867415	cytoplasm
P34693;Q95QH7	-0.263395	-0.934403	-0.671008	-0.94597	-1.72215	0.00196201	0.0212229	cytoplasm
P34697-2;P34697	0.573574	1.13679	0.563217	1.44672	2.63546	2.16041e-06	6.12131e-05	cytoplasm
P34885;G3MU31	0.210947	-0.446786	-0.657732	-0.27615	-0.5028	0.366053	0.749527	cytoplasm
P35602;D7SFR1;P35602-2	-0.396488	0.0654156	0.461904	0.00272597	0.004963	0.992881	0.890311	cytoplasm
P35603	-0.231187	-0.214871	0.0163158	-0.214065	-0.389704	0.483568	0.798106	cytoplasm
P37806-3;P37806	-0.0172093	0.393956	0.411165	0.476953	0.868292	0.118538	0.492136	cytoplasm
P39055;P39055-2	-0.428678	0.0044793	0.433158	-0.070575	-0.128495	0.817318	0.869817	cytoplasm
P39745-2;P39745	-0.189793	0.0273515	0.217144	0.0440568	0.0802043	0.885355	0.878606	cytoplasm
P41842	0.304469	0.370788	0.0663186	0.577347	1.05131	0.0587642	0.324502	cytoplasm
P41847	-0.240009	0.145302	0.385311	0.142719	0.259819	0.640443	0.839629	cytoplasm
P41932	-0.317304	0.365574	0.682878	0.3333	0.60679	0.275346	0.692395	cytoplasm
P41938	-0.157949	-0.301939	-0.14399	-0.273002	-0.496991	0.371618	0.752348	cytoplasm
P41942	0.226156	-0.101381	-0.327537	0.0750966	0.136734	0.80583	0.868205	cytoplasm
P41956	-0.485942	-0.291368	0.194574	-0.388418	-0.707221	0.203593	0.624674	cytoplasm
P41988	0.0354313	0.0146453	-0.020786	0.117863	0.214573	0.699688	0.851187	cytoplasm
P41992-2;P41992	-0.426962	0.311864	0.738827	0.237469	0.432355	0.437011	0.781302	cytoplasm
P42168	-0.180912	0.0867985	0.26771	0.106915	0.194636	0.726414	0.855873	cytoplasm
P42170	-2.54664	-0.122606	2.42403	-1.0112	-1.85549	0.000851024	0.0102627	cytoplasm
P43508	-0.613909	-1.432	-0.818089	-1.5782	-2.87396	2.38442e-07	8.44502e-06	cytoplasm
P43509	1.52945	-2.04289	-3.57234	-1.3658	-2.49568	7.23993e-06	0.000186943	cytoplasm
Q8MQC6;P43510	-0.507516	1.72963	2.23714	1.62429	2.95753	1.05617e-07	4.22834e-06	cytoplasm
P45894;P45894-2	-0.326652	1.50148	1.82814	1.46562	2.66825	1.61268e-06	4.82083e-05	cytoplasm
P45967	0.166211	-0.247806	-0.414017	-0.0943539	-0.171788	0.757454	0.860958	cytoplasm
P45970	-1.49467	0.600949	2.09562	0.11643	0.21249	0.702465	0.851688	cytoplasm
P45971	0.192596	-0.250962	-0.443557	-0.0873748	-0.159085	0.774886	0.86366	cytoplasm
P46502	-0.215989	0.291804	0.507793	0.298447	0.543317	0.328703	0.728785	cytoplasm
P46549;P46549-2	-0.611172	0.0741069	0.685279	-0.0710462	-0.129377	0.816085	0.869646	cytoplasm
P46550	0.0549017	0.0403485	-0.0145532	0.151045	0.274985	0.621063	0.835448	cytoplasm
P46554	-0.482435	0.293518	0.775953	0.197815	0.360175	0.517314	0.808758	cytoplasm
P46557	-0.552869	-1.18859	-0.635722	-1.31135	-2.38784	1.76558e-05	0.000400432	cytoplasm
P46561	-0.106214	-0.187514	-0.0813001	-0.138705	-0.252508	0.649874	0.841588	cytoplasm
P46563	-0.668936	-0.220701	0.448235	-0.388042	-0.706693	0.203931	0.625063	cytoplasm
P46576	0.0246486	0.125069	0.100421	0.224145	0.408062	0.463206	0.791086	cytoplasm
P46577	-0.106214	0.328489	0.434704	0.377298	0.686859	0.216914	0.639411	cytoplasm
P46580	0.0421894	0.182475	0.140286	0.288288	0.52484	0.345419	0.738477	cytoplasm
P46769	0.330356	-0.0112094	-0.341566	0.205294	0.373837	0.501551	0.803926	cytoplasm
P46822;P46822-3;P46822-2;P46822-4	-0.352307	0.27645	0.628757	0.230731	0.420066	0.450154	0.786323	cytoplasm
P46975	0.0393548	-0.332049	-0.371404	-0.227324	-0.413853	0.456884	0.788805	cytoplasm
P47207	0.0320936	-0.00446544	-0.0365591	0.09747	0.177447	0.749727	0.859726	cytoplasm
P47208	0.0739095	0.0621886	-0.0117209	0.180186	0.328041	0.555376	0.819499	cytoplasm
P47209;Q8WQG4	0.139458	0.0978261	-0.0416322	0.241002	0.438779	0.430229	0.778618	cytoplasm
P47991	0.205696	-0.0779266	-0.283623	0.0906924	0.165128	0.766579	0.862386	cytoplasm
P48150	0.3574	0.0571515	-0.300249	0.284042	0.517256	0.352435	0.742342	cytoplasm
P48152	0.359583	-0.0949116	-0.454494	0.132818	0.241868	0.663701	0.844374	cytoplasm
P48154	0.0993553	-0.161436	-0.260792	-0.0336645	-0.0612895	0.912266	0.881764	cytoplasm
P48156	0.221236	-0.10916	-0.330396	0.0654282	0.11913	0.830421	0.871607	cytoplasm
P48158	0.246892	0.0917097	-0.155182	0.276153	0.502823	0.366032	0.749515	cytoplasm
P48162	0.700896	-1.38847	-2.08936	-1.02963	-1.87616	0.00074408	0.00916643	cytoplasm
P48166	0.28546	-0.172616	-0.458075	0.0266419	0.048512	0.930504	0.883812	cytoplasm
P48376	-0.0777899	0.826898	0.904688	0.886626	1.61408	0.00371205	0.0363997	cytoplasm
P48727	-0.12446	-0.272501	-0.148041	-0.2307	-0.419982	0.450244	0.786356	cytoplasm
P49041	0.320919	-0.200755	-0.521674	0.0121222	0.0220742	0.968346	0.887843	cytoplasm
P49049	0.0990772	0.0992317	0.000154534	0.226897	0.413087	0.457717	0.789109	cytoplasm
P49180	0.183261	-0.220454	-0.403715	-0.0604525	-0.110066	0.843148	0.8733	cytoplasm
P49181	0.369464	-0.328722	-0.698186	-0.0971969	-0.177003	0.750332	0.859824	cytoplasm
P49196	0.380108	-0.0771062	-0.457214	0.158507	0.288658	0.603813	0.831539	cytoplasm
P49197	0.212919	-0.0877344	-0.300653	0.0836588	0.152322	0.784214	0.865063	cytoplasm
P49391	0.214458	-0.154713	-0.369171	0.0172716	0.0314474	0.954917	0.886445	cytoplasm
P49404	0.282158	-0.416624	-0.698782	-0.218634	-0.398108	0.474186	0.794931	cytoplasm
P49405	0.30668	0.0386582	-0.268022	0.246067	0.448072	0.420529	0.774661	cytoplasm
P49632;P0CG71	-0.091666	0.0899582	0.181624	0.144356	0.262795	0.63662	0.838821	cytoplasm
P50093	0.291998	0.217206	-0.0747926	0.418975	0.762913	0.17022	0.581856	cytoplasm
P50140	0.431695	0.067455	-0.36424	0.322884	0.58805	0.290445	0.703647	cytoplasm
P50305	0.550845	-1.27971	-1.83055	-0.978513	-1.78247	0.00135361	0.0154884	cytoplasm
P50306;Q86NI3;Q8I7M9;Q95QX7	0.553087	-0.738811	-1.2919	-0.436754	-0.795597	0.152644	0.555129	cytoplasm
P50432-2;P50432	0.341665	-0.416948	-0.758613	-0.196101	-0.357103	0.520894	0.809822	cytoplasm
P50444	0.169664	-0.313942	-0.483606	-0.159164	-0.289788	0.602397	0.83121	cytoplasm
P50464	-0.0519985	-0.269033	-0.217035	-0.199399	-0.363002	0.514032	0.807772	cytoplasm
P50880;G5EEC0;G5ECE5	0.350339	-0.0447438	-0.395082	0.179435	0.326756	0.556925	0.81991	cytoplasm
P51403	0.137695	-0.0200577	-0.157753	0.122441	0.222922	0.688605	0.849154	cytoplasm
P51404	0.154618	-0.164143	-0.318761	-0.0151435	-0.0275713	0.960469	0.887027	cytoplasm
P51875	-0.681224	-0.0583858	0.622839	-0.230447	-0.419692	0.450558	0.786473	cytoplasm
P52009	0.149617	0.00382822	-0.145788	0.150906	0.274749	0.621363	0.835515	cytoplasm
P52013	0.426373	-0.0608775	-0.487251	0.192507	0.350599	0.528513	0.812049	cytoplasm
P52274	-0.274172	0.0518627	0.326035	0.0361566	0.0658237	0.905804	0.881021	cytoplasm
P52275	-0.318809	0.285776	0.604585	0.252925	0.460463	0.407795	0.769249	cytoplasm
P52478	0.108534	-0.329525	-0.43806	-0.198228	-0.360895	0.516477	0.808507	cytoplasm
P52554	0.268956	-0.0071955	-0.276151	0.185722	0.338174	0.543227	0.816204	cytoplasm
Q86D21;P52709	-0.0760117	0.44185	0.517862	0.50226	0.914351	0.10023	0.450357	cytoplasm
P52713;Q7JMI1	0.296049	-0.545968	-0.842017	-0.342644	-0.623924	0.262017	0.681727	cytoplasm
P52819	0.190158	-0.119954	-0.310111	0.0426966	0.0777385	0.888856	0.879027	cytoplasm
P52821	0.236826	-0.0461418	-0.282968	0.134435	0.244779	0.659907	0.843619	cytoplasm
P52872	0.113895	-0.278817	-0.392712	-0.145461	-0.264828	0.634014	0.838266	cytoplasm
P52899;Q8I111	-0.152638	-0.091666	0.0609718	-0.0606887	-0.110482	0.842564	0.873223	cytoplasm
P53013;Q86NF3;Q86NF4	-0.102053	0.108332	0.210385	0.158739	0.28898	0.60341	0.831446	cytoplasm
P53014	0.0694973	-0.390778	-0.460275	-0.274475	-0.499699	0.369017	0.751037	cytoplasm
P53015	-0.947778	0.00921936	0.956998	-0.265229	-0.483275	0.384962	0.758863	cytoplasm
P53489	-0.748633	0.276782	1.02542	0.0788283	0.143578	0.796321	0.866841	cytoplasm
P53585	-0.36446	-0.0661236	0.298337	-0.116511	-0.212119	0.702959	0.851777	cytoplasm
P53588	0.226679	-0.282262	-0.508941	-0.105583	-0.192244	0.729644	0.85642	cytoplasm
P53589	0.239515	0.508383	0.268868	0.689992	1.25634	0.0239121	0.163515	cytoplasm
P53596	0.0545721	-0.487075	-0.541647	-0.376505	-0.685446	0.217861	0.640415	cytoplasm
P53703	0.663511	-0.189413	-0.852924	0.155059	0.282521	0.61153	0.83331	cytoplasm
P53806	-0.185486	-0.0366088	0.148877	-0.0182491	-0.033222	0.952376	0.886177	cytoplasm
P53993	-0.319502	0.336136	0.655639	0.303018	0.55166	0.321331	0.724278	cytoplasm
P54002	-0.423847	0.158751	0.582598	0.0855529	0.155764	0.779463	0.864352	cytoplasm
P54216	-0.291721	-0.488618	-0.196896	-0.511065	-0.930408	0.0944048	0.435585	cytoplasm
P54412;Q8I4K9;Q2PJ76	-0.0691522	-0.00848689	0.0606653	0.0545585	0.0993223	0.858289	0.875256	cytoplasm
P54688	1.76082	-0.124593	-1.88541	0.641374	1.17327	0.0349267	0.222106	cytoplasm
P54811	-0.338453	0.320216	0.658669	0.279819	0.509429	0.359768	0.746261	cytoplasm
P54812	0.138156	0.017052	-0.121104	0.159728	0.290807	0.601122	0.830912	cytoplasm
P54813	0.252071	-0.478402	-0.730474	-0.29197	-0.531627	0.339218	0.734963	cytoplasm
P54815-2;P54815	0.355738	-0.583615	-0.939353	-0.357363	-0.650775	0.242038	0.664275	cytoplasm
P54889;Q9BI69	0.858279	-3.0835	-3.94178	-2.66422	-4.85653	2.22045e-16	3.14571e-14	cytoplasm
P55163	-0.715103	-0.00446544	0.710637	-0.18954	-0.345209	0.534872	0.813867	cytoplasm
P55216	0.294172	0.344978	0.0508055	0.547582	0.997097	0.0730537	0.373906	cytoplasm
P55853	-0.42975	0.156273	0.586023	0.0808075	0.147125	0.791404	0.866124	cytoplasm
P55954	0.0217311	0.0331414	0.0114102	0.131096	0.238664	0.667887	0.845199	cytoplasm
P55956	1.2028	-1.22891	-2.43172	-0.677287	-1.23595	0.0262918	0.176909	cytoplasm
P61866;P61866-2	0.195038	-0.146786	-0.341823	0.0177393	0.0322985	0.953698	0.886317	cytoplasm
P80361	-0.139208	-0.0588014	0.0804062	-0.0226653	-0.0412615	0.94087	0.884945	cytoplasm
P83351	-0.342441	0.382006	0.724447	0.340077	0.619135	0.265697	0.684745	cytoplasm
P90747	0.0812322	0.160879	0.0796467	0.281689	0.512837	0.356563	0.744563	cytoplasm
P90789	0.413115	-0.360533	-0.773648	-0.112241	-0.204413	0.713265	0.853605	cytoplasm
P90795	-0.482229	-0.0149265	0.467302	-0.11055	-0.201286	0.71746	0.854337	cytoplasm
P90838	-0.215989	0.134572	0.350561	0.141215	0.25708	0.64397	0.840367	cytoplasm
P90900	-2.19024	0.788439	2.97868	0.0367434	0.0672753	0.903737	0.880781	cytoplasm
P90901-4;P90901-2;P90901;G5ECT5;P90901-3	-0.372841	0.635405	1.00825	0.581799	1.05923	0.0568857	0.317422	cytoplasm
P90921	-0.341189	0.532804	0.873993	0.491356	0.894549	0.107804	0.468448	cytoplasm
P90970	0.292316	-0.167743	-0.460059	0.0341478	0.0621798	0.910997	0.881619	cytoplasm
P90980;P90980-3;P90980-2	-0.41511	0.093879	0.508989	0.0240367	0.0437628	0.937293	0.884557	cytoplasm
P90993	0.413423	-0.245861	-0.659283	0.0025492	0.00464259	0.993341	0.890356	cytoplasm
P90994	-0.455334	0.514511	0.969845	0.429218	0.781487	0.160054	0.566803	cytoplasm
P91001	-0.709379	0.328218	1.0376	0.145342	0.264709	0.634167	0.838298	cytoplasm
P91128;P91128-2	0.386393	-0.288654	-0.675047	-0.0506265	-0.0921971	0.868359	0.876524	cytoplasm
P91133	-0.242328	0.407344	0.649673	0.40387	0.735244	0.186249	0.603577	cytoplasm
P91134;P91134-2	-0.523261	-0.205768	0.317493	-0.317153	-0.577485	0.299199	0.709801	cytoplasm
P91240	0.357012	-0.161823	-0.518835	0.0649185	0.11822	0.831697	0.871779	cytoplasm
P91276	-1.35924	0.462714	1.82195	0.0302162	0.0551196	0.921067	0.882761	cytoplasm
P91302	-0.364012	-0.0321008	0.331911	-0.0823158	-0.149864	0.787612	0.865567	cytoplasm
P91303	-0.101516	0.102496	0.204012	0.15311	0.278732	0.616314	0.83439	cytoplasm
P91309;P91309-2	-0.0271541	0.230533	0.257687	0.30971	0.563825	0.310775	0.717558	cytoplasm
P91349	-0.864493	0.809979	1.67447	0.567522	1.0339	0.0630754	0.34021	cytoplasm
P91353	0.36125	-0.15562	-0.516869	0.0727497	0.132482	0.811754	0.869041	cytoplasm
P91374	0.730297	0.445676	-0.28462	0.815803	1.48663	0.00752814	0.0653001	cytoplasm
P91390	0.105504	-0.215989	-0.321493	-0.0858555	-0.156309	0.778712	0.864239	cytoplasm
P91416	0.671278	1.01847	0.34719	1.36593	2.48878	7.67289e-06	0.000196989	cytoplasm
P91427	-0.196481	-0.274769	-0.0782874	-0.260632	-0.474475	0.393676	0.762935	cytoplasm
P91428	-0.192194	0.0728469	0.265041	0.0886299	0.161348	0.771772	0.863185	cytoplasm
P91430	0.0441367	0.0138439	-0.0302928	0.120405	0.219203	0.693534	0.850065	cytoplasm
P91454	0.590875	-0.185486	-0.776361	0.131086	0.238806	0.667702	0.845162	cytoplasm
P91455	0.421767	-1.02567	-1.44743	-0.774052	-1.40972	0.0112684	0.091249	cytoplasm
P91477	-0.268674	0.181166	0.44984	0.167572	0.305066	0.583402	0.826667	cytoplasm
P91478	0.342653	-0.135535	-0.478188	0.0856912	0.156045	0.779075	0.864293	cytoplasm
P91913	0.491024	-0.0411028	-0.532127	0.237115	0.431885	0.43751	0.781497	cytoplasm
P91914	0.268434	0.0429175	-0.225517	0.235635	0.429058	0.440515	0.782663	cytoplasm
P91917;E2JL06	-0.0930192	0.0602318	0.153251	0.114109	0.207733	0.708818	0.852822	cytoplasm
P91918	0.0207648	-0.044604	-0.0653688	0.0529799	0.0964512	0.862344	0.875769	cytoplasm
P92199	-0.785425	0.67731	1.46274	0.465224	0.847413	0.127657	0.510664	cytoplasm
P98080	0.0812016	-0.51248	-0.593681	-0.391681	-0.713085	0.19987	0.620336	cytoplasm
Q01630;Q01630-3;Q01630-2	-0.511873	-0.139993	0.37188	-0.247004	-0.44975	0.418791	0.773938	cytoplasm
Q02328-2;Q02328	-0.370722	0.495146	0.865868	0.442353	0.805351	0.147676	0.546944	cytoplasm
Q02331-2;Q02331	-0.108223	0.62687	0.735093	0.674907	1.22865	0.0271918	0.181863	cytoplasm
Q02334	-0.759241	0.00418989	0.763431	-0.197839	-0.36035	0.517111	0.808697	cytoplasm
Q02335	0.254582	-0.211386	-0.465968	-0.0239893	-0.0436805	0.93741	0.884569	cytoplasm
Q03206;Q03206-2;Q94124	-0.388575	0.237473	0.626048	0.177823	0.323749	0.560562	0.82087	cytoplasm
Q03565	-0.418568	0.345949	0.764517	0.274779	0.500281	0.36846	0.750755	cytoplasm
Q03577	-0.134484	0.255339	0.389823	0.29329	0.533924	0.337135	0.733762	cytoplasm
Q03598	0.323696	-0.468323	-0.792019	-0.254378	-0.463215	0.404998	0.768025	cytoplasm
Q03600	-0.455649	0.103984	0.559633	0.0185697	0.0338102	0.951534	0.886087	cytoplasm
Q03604	-1.70079	0.946027	2.64682	0.382333	0.698344	0.209326	0.631161	cytoplasm
Q04457	-0.0871912	-1.75378	-1.66658	-1.69766	-3.09054	2.76183e-08	1.30423e-06	cytoplasm
Q04833	0.295712	-0.141956	-0.437668	0.0612397	0.111512	0.841116	0.873032	cytoplasm
Q04907	0.614138	-0.54666	-1.1608	-0.221152	-0.402901	0.468881	0.793091	cytoplasm
Q05062	-0.37729	0.102326	0.479616	0.0470105	0.085588	0.877718	0.877679	cytoplasm
Q07085	0.720208	0.857364	0.137157	1.22362	2.22973	6.11282e-05	0.00108943	cytoplasm
Q07749	0.0408679	-0.144699	-0.185567	-0.0393932	-0.0717169	0.897416	0.880042	cytoplasm
Q09216	0.105039	0.163446	0.0584069	0.2934	0.534166	0.336916	0.733635	cytoplasm
Q09236	0.112865	0.0261022	-0.0867625	0.159063	0.289592	0.602643	0.831267	cytoplasm
Q09248	-0.191563	0.271792	0.463355	0.287818	0.523965	0.346224	0.738927	cytoplasm
Q09261	0.497221	-0.241962	-0.739184	0.0386361	0.0703732	0.899328	0.880267	cytoplasm
Q09289	-0.310805	0.0069706	0.317776	-0.0228068	-0.0415209	0.940499	0.884905	cytoplasm
Q6BEV4;Q09349;Q95QB5	-0.167486	-0.263756	-0.0962692	-0.238482	-0.434149	0.435111	0.780556	cytoplasm
Q09373	-0.918386	0.00695611	0.925342	-0.256203	-0.466798	0.401375	0.76642	cytoplasm
Q09412	-0.426104	0.0434972	0.469601	-0.0305681	-0.0556547	0.920304	0.882675	cytoplasm
Q09422	-0.436162	0.75543	1.19159	0.677501	1.23352	0.0265878	0.178545	cytoplasm
Q09438	0.432046	-1.4631	-1.89515	-1.20754	-2.19922	7.69958e-05	0.00132203	cytoplasm
Q09443	-0.645517	-0.122739	0.522778	-0.281084	-0.511887	0.357455	0.745038	cytoplasm
Q09444	0.0578571	0.173759	0.115902	0.28559	0.519932	0.349949	0.740985	cytoplasm
Q09450	0.850715	-1.02184	-1.87255	-0.605454	-1.10364	0.047252	0.278644	cytoplasm
Q09490	-0.613815	0.426529	1.04034	0.280361	0.510547	0.358715	0.745706	cytoplasm
Q09499;E5QCG0	-0.723864	0.302974	1.02684	0.114534	0.208603	0.707654	0.852616	cytoplasm
Q09501	0.332335	-1.64718	-1.97951	-1.42991	-2.60386	2.85482e-06	7.82791e-05	cytoplasm
Q09508	-0.277033	-0.445409	-0.168376	-0.462214	-0.841468	0.130351	0.51588	cytoplasm
Q09509-3;Q09509;Q09509-2	0.389848	-1.83944	-2.22928	-1.60008	-2.91396	1.6192e-07	5.98414e-06	cytoplasm
Q09510	-0.567351	0.622199	1.18955	0.493878	0.899318	0.105939	0.464106	cytoplasm
Q09512	-0.364012	0.575852	0.939864	0.525637	0.956973	0.0853663	0.411023	cytoplasm
Q09525	-1.3352	0.509286	1.84448	0.0860236	0.15691	0.777883	0.864114	cytoplasm
Q09530	0.0458335	-0.0521376	-0.0979711	0.0550755	0.100267	0.856955	0.875086	cytoplasm
Q09533	0.253034	-0.112633	-0.365667	0.0741686	0.135048	0.808177	0.868538	cytoplasm
Q09543	-0.425674	0.0510703	0.476744	-0.02283	-0.0415661	0.940434	0.884898	cytoplasm
Q09544	-0.0302654	0.0967766	0.127042	0.174759	0.318147	0.567365	0.822636	cytoplasm
Q09545	-0.379954	-0.287709	0.0922449	-0.344047	-0.626378	0.260145	0.680169	cytoplasm
Q09568	-0.335026	0.500422	0.835448	0.461341	0.839902	0.131068	0.51725	cytoplasm
Q09580;Q7JMN1;Q0G842	-0.00028851	-0.196733	-0.196444	-0.107236	-0.195224	0.725621	0.855739	cytoplasm
Q09582	0.228638	-0.793105	-1.02174	-0.615674	-1.12101	0.0438783	0.264002	cytoplasm
Q09583	-0.0531113	0.413327	0.466438	0.482533	0.878443	0.114293	0.483025	cytoplasm
Q09600	-0.742782	-0.0329472	0.709835	-0.228654	-0.416466	0.454046	0.787766	cytoplasm
Q09629	0.0914023	0.00453719	-0.0868651	0.129254	0.235318	0.67227	0.846053	cytoplasm
Q09644	0.180005	0.604476	0.424472	0.763227	1.38961	0.0124854	0.0989647	cytoplasm
Q09994	-0.00446544	0.357548	0.362013	0.445441	0.810927	0.144892	0.542224	cytoplasm
Q09996	-0.163499	0.165823	0.329321	0.192628	0.350673	0.528426	0.812024	cytoplasm
Q09EE7;Q94392	-0.0536674	0.0694065	0.123074	0.1384	0.251954	0.650591	0.841735	cytoplasm
Q95002;Q86MD4;Q0G819	-0.108223	-0.541614	-0.433391	-0.493576	-0.898539	0.106242	0.464816	cytoplasm
Q10013	-0.293606	0.198113	0.491719	0.174942	0.318487	0.56695	0.82253	cytoplasm
Q10033;Q8I4L0;Q10033-2	0.226848	0.733555	0.506708	0.910299	1.65745	0.002886	0.0294454	cytoplasm
Q10039	-0.0124972	0.235637	0.248134	0.320444	0.583369	0.294302	0.706391	cytoplasm
Q10129	0.506988	-0.0281448	-0.535133	0.256205	0.466669	0.401505	0.766478	cytoplasm
Q10457	-0.452806	-1.56633	-1.11352	-1.65065	-3.00537	6.56113e-08	2.79405e-06	cytoplasm
Q10576	1.1939	-1.87263	-3.06653	-1.32443	-2.4168	1.39456e-05	0.000330611	cytoplasm
Q10657	-0.283803	-0.0166389	0.267164	-0.0360444	-0.0656197	0.906095	0.881055	cytoplasm
Q10663;Q8IA71	-0.560128	-0.0206267	0.539501	-0.146173	-0.266168	0.632298	0.837898	cytoplasm
Q10664;REV__Q27531	-0.390888	0.263473	0.654361	0.202935	0.369469	0.506563	0.805489	cytoplasm
Q10920	-0.520447	0.491734	1.01218	0.381429	0.694521	0.21183	0.633926	cytoplasm
Q10925-2;Q10925;Q10925-3	-0.134747	-0.192573	-0.0578263	-0.154723	-0.281669	0.612604	0.833554	cytoplasm
Q10943	0.0202673	1.16156	1.14129	1.25895	2.29194	3.78447e-05	0.000728525	cytoplasm
Q11067	0.287554	-0.403813	-0.691367	-0.203751	-0.37101	0.504792	0.804939	cytoplasm
Q11068	-0.496309	-1.18973	-0.693421	-1.29076	-2.35021	2.38939e-05	0.00050511	cytoplasm
Q11117	-0.481816	-0.143655	0.338161	-0.23912	-0.435381	0.433809	0.780042	cytoplasm
Q11174	-5.0193	0.161782	5.18108	-1.6766	-3.15542	1.40691e-08	7.03471e-07	cytoplasm
Q11176;Q11176-2	0.113864	-0.109026	-0.22289	0.0243184	0.0442744	0.936561	0.884477	cytoplasm
Q11182	-0.11929	-0.0766959	0.0425939	-0.0329092	-0.05991	0.914233	0.881988	cytoplasm
Q11183	-0.203389	-0.100036	0.103353	-0.0885529	-0.161209	0.771964	0.863214	cytoplasm
Q11189	0.411848	-0.280244	-0.692092	-0.0324387	-0.059077	0.915421	0.882123	cytoplasm
Q11190	-0.615981	0.0522067	0.668188	-0.0947936	-0.172623	0.756313	0.860778	cytoplasm
Q17335;Q17335-2	0.165159	0.193668	0.0285083	0.346716	0.631259	0.25645	0.677049	cytoplasm
Q17339	0.785403	0.811624	0.0262217	1.20292	2.19235	8.10671e-05	0.00137899	cytoplasm
Q17345	-0.546857	0.302297	0.849155	0.181849	0.331126	0.551663	0.818504	cytoplasm
Q17348	-0.580338	-0.0308304	0.549508	-0.16414	-0.298892	0.591045	0.828524	cytoplasm
Q17389	-0.696795	0.301479	0.998274	0.123437	0.22481	0.686107	0.848688	cytoplasm
Q17390;Q17390-3;Q17390-2	-0.366364	0.0215554	0.38792	-0.029563	-0.0538225	0.922919	0.882969	cytoplasm
Q17391	-0.800579	0.571129	1.37171	0.353222	0.643416	0.247404	0.669148	cytoplasm
Q17405	0.404878	0.406369	0.00149064	0.651497	1.18649	0.0329277	0.21209	cytoplasm
Q17413	-0.285106	0.505267	0.790373	0.485361	0.883611	0.112178	0.478363	cytoplasm
Q17439	0.585908	-0.446574	-1.03248	-0.13191	-0.240304	0.665744	0.844778	cytoplasm
Q17533	0.264114	-0.0533894	-0.317503	0.137669	0.250674	0.652249	0.842073	cytoplasm
Q17606	0.694415	-0.758559	-1.45297	-0.402216	-0.732893	0.18766	0.605383	cytoplasm
Q17632	0.140698	-0.0392788	-0.179977	0.104373	0.190027	0.732641	0.856923	cytoplasm
Q17667	-0.0897693	-0.231064	-0.141294	-0.175938	-0.320289	0.564758	0.821964	cytoplasm
Q17688	-0.0565835	-0.496513	-0.43993	-0.42864	-0.780331	0.160673	0.567751	cytoplasm
Q17693	0.553278	-3.71039	-4.26367	-3.40826	-6.20855	2.22045e-16	3.14571e-14	cytoplasm
Q17745	0.962913	1.72332	0.760412	2.1828	3.98014	8.35776e-13	8.88033e-11	cytoplasm
Q17770;A3RMS2	0.683924	-1.10172	-1.78564	-0.749404	-1.36549	0.0140981	0.108961	cytoplasm
Q17778	0.332135	0.775268	0.443133	0.992454	1.80725	0.00115844	0.0135057	cytoplasm
Q17819;G3MU09	-0.292311	0.295783	0.588094	0.27311	0.497204	0.371412	0.752245	cytoplasm
Q17820	-0.109294	0.256183	0.365477	0.30381	0.553076	0.320091	0.723505	cytoplasm
Q17827;E9P871	0.0969	-0.0487942	-0.145694	0.0780344	0.142069	0.798415	0.867144	cytoplasm
Q17828;E9P872	0.0502933	0.087764	0.0374708	0.19669	0.358084	0.519749	0.809483	cytoplasm
Q17850-3;Q17850-2;Q17850;Q17850-5	-0.341758	0.0705574	0.412315	0.0288906	0.0525974	0.924668	0.883165	cytoplasm
Q17963	-0.723078	-0.230695	0.492383	-0.418833	-0.76283	0.170266	0.581923	cytoplasm
Q17967	0.285935	0.116442	-0.169493	0.315882	0.575186	0.301127	0.711122	cytoplasm
Q18014	0.279161	-1.9953	-2.27446	-1.79847	-3.27479	3.9296e-09	2.08765e-07	cytoplasm
Q18026	-0.781318	0.196062	0.97738	-0.0144465	-0.0263143	0.96227	0.887215	cytoplasm
Q18040;Q8MNV6;Q5TYL8	0.0343967	0.627404	0.593008	0.730225	1.3294	0.0168541	0.125105	cytoplasm
Q18066;Q18066-2	0.400492	-0.257373	-0.657865	-0.0139298	-0.0253684	0.963625	0.887356	cytoplasm
Q18090	0.464465	-0.0764223	-0.540887	0.191594	0.348957	0.530447	0.812606	cytoplasm
Q18115;Q18115-2	-0.333882	0.202622	0.536503	0.16398	0.298537	0.591486	0.82863	cytoplasm
Q18164	0.762657	-1.16376	-1.92641	-0.7812	-1.42368	0.0104862	0.0861115	cytoplasm
Q18195	-0.123666	0.218464	0.34213	0.26057	0.474358	0.393792	0.762988	cytoplasm
Q18217	-0.310107	0.239413	0.54952	0.209904	0.382138	0.492098	0.800909	cytoplasm
Q18286	-0.571725	0.0645101	0.636235	-0.0654908	-0.119255	0.830246	0.871583	cytoplasm
Q18359	0.365221	-0.183074	-0.548294	0.0468213	0.0852649	0.878176	0.877735	cytoplasm
Q18406	-0.347779	0.234143	0.581922	0.190163	0.346207	0.533691	0.813532	cytoplasm
Q18421	0.61772	-0.443501	-1.06122	-0.116617	-0.212457	0.702508	0.851696	cytoplasm
Q18446	-0.637471	0.310772	0.948244	0.155518	0.283212	0.610658	0.833112	cytoplasm
Q18486	0.121926	-0.0387171	-0.160643	0.0977244	0.177919	0.749084	0.859623	cytoplasm
Q18493;A4UVJ9	-1.38095	0.579189	1.96014	0.138352	0.252396	0.650019	0.841617	cytoplasm
Q18677	0.391077	-0.400975	-0.792052	-0.161148	-0.293473	0.597791	0.83013	cytoplasm
Q18678	0.124645	0.209512	0.084867	0.346997	0.631752	0.256078	0.676732	cytoplasm
Q18680-4;Q18680-2;Q18680-3;Q18680	-0.252658	-0.0146409	0.238017	-0.022083	-0.0402021	0.942386	0.885109	cytoplasm
Q18685	0.0430364	0.161992	0.118956	0.268131	0.488143	0.380193	0.756574	cytoplasm
Q18688	-0.173127	0.210346	0.383473	0.233453	0.424993	0.444857	0.784327	cytoplasm
Q18787	-0.366812	0.363846	0.730658	0.312556	0.56904	0.306322	0.714623	cytoplasm
Q18803	0.145526	-0.557189	-0.702715	-0.411683	-0.749532	0.177837	0.592468	cytoplasm
Q18846;Q18846-2	-0.00460925	-0.31904	-0.314431	-0.231203	-0.420905	0.449249	0.785984	cytoplasm
Q18864	0.131645	-0.444667	-0.576312	-0.304492	-0.554369	0.31896	0.722797	cytoplasm
Q18885	0.33368	0.0581275	-0.275552	0.275907	0.502425	0.366411	0.74971	cytoplasm
Q18938	0.0612249	-1.05638	-1.1176	-0.94325	-1.71724	0.00202116	0.0217472	cytoplasm
Q18967	0.197699	0.0593747	-0.138325	0.224922	0.409522	0.461607	0.790514	cytoplasm
Q19013	-0.518737	-0.62798	-0.109244	-0.737627	-1.3431	0.0157567	0.118832	cytoplasm
Q19020	-0.323082	0.287871	0.610953	0.253378	0.461288	0.406955	0.768883	cytoplasm
Q19087	0.588422	0.280475	-0.307947	0.596105	1.08595	0.0509121	0.293885	cytoplasm
Q19162	0.593877	-1.56159	-2.15547	-1.24387	-2.26603	4.62783e-05	0.000855163	cytoplasm
Q19189	0.163543	-0.618521	-0.782063	-0.466094	-0.848607	0.127122	0.509612	cytoplasm
Q19203	0.219774	-0.575312	-0.795086	-0.401286	-0.730648	0.189016	0.6071	cytoplasm
Q19262	-0.219215	-0.0427844	0.176431	-0.0373805	-0.0680506	0.902633	0.880653	cytoplasm
Q19264	0.187231	-0.641084	-0.828314	-0.479557	-0.873137	0.116496	0.487795	cytoplasm
Q19266	-0.592923	0.0910642	0.683988	-0.0470792	-0.0857307	0.877516	0.877655	cytoplasm
Q19286-2;Q19286	-0.601221	-0.688941	-0.0877202	-0.830272	-1.51193	0.00656743	0.0580275	cytoplasm
Q19289-2;Q19289	-0.66512	0.844665	1.50979	0.67879	1.23619	0.0262623	0.176745	cytoplasm
Q19311	-0.658646	-0.911423	-0.252777	-1.07481	-1.95739	0.000433462	0.00598523	cytoplasm
Q19317	0.0336729	-0.415759	-0.449432	-0.313217	-0.570221	0.305319	0.713954	cytoplasm
Q19341	-0.96451	0.16681	1.13132	-0.114065	-0.207846	0.708667	0.852795	cytoplasm
Q19360	-0.640436	0.109219	0.749655	-0.047175	-0.0859104	0.877261	0.877623	cytoplasm
Q19420-2;Q19420	-0.626766	0.232922	0.859688	0.0817786	0.148924	0.788912	0.865758	cytoplasm
Q19564;Q19564-2	0.0495764	-0.686613	-0.736189	-0.577962	-1.05221	0.0585491	0.323699	cytoplasm
Q9U3I6;Q19584	-0.340505	0.313011	0.653516	0.271825	0.494878	0.373655	0.753365	cytoplasm
Q19706	0.270713	-0.121811	-0.392524	0.0717816	0.130704	0.814233	0.869388	cytoplasm
Q19713	0.110745	0.185901	0.0751563	0.318047	0.57904	0.2979	0.708904	cytoplasm
Q19722	-0.333538	0.34496	0.678498	0.30645	0.557913	0.315877	0.720846	cytoplasm
Q19724	0.162848	-0.49682	-0.659668	-0.34466	-0.627515	0.259281	0.679445	cytoplasm
Q19746	-2.18536	-0.697507	1.48785	-1.44733	-2.64991	1.89996e-06	5.52025e-05	cytoplasm
Q19749	-0.0894982	-0.338681	-0.249183	-0.283451	-0.516014	0.353592	0.742968	cytoplasm
Q19782	-1.08651	-0.526269	0.560243	-0.854008	-1.5566	0.00513677	0.0473341	cytoplasm
Q19825;Q65ZK0;A5HU89	0.0345888	0.360546	0.325957	0.463439	0.843707	0.129332	0.513919	cytoplasm
Q19842	-0.656634	-0.0828388	0.573795	-0.245454	-0.447007	0.421633	0.775119	cytoplasm
Q19848	-0.809579	0.48655	1.29613	0.265185	0.48306	0.385173	0.758963	cytoplasm
Q19869;Q19869-2;Q19869-3	0.170702	-0.303109	-0.473811	-0.147931	-0.269337	0.628251	0.837024	cytoplasm
Q19877	0.416231	0.456603	0.0403725	0.706092	1.28593	0.0207919	0.146072	cytoplasm
Q19905	-0.927669	0.457891	1.38556	0.191166	0.348309	0.53121	0.812824	cytoplasm
Q19906	0.148801	0.0926324	-0.0561682	0.239397	0.43586	0.433304	0.779842	cytoplasm
Q19952	-0.623867	-0.0180644	0.605802	-0.168094	-0.306109	0.582117	0.826351	cytoplasm
Q19954;Q19954-3;Q19954-2	-0.623118	0.136791	0.759909	-0.0129505	-0.0235836	0.966183	0.887621	cytoplasm
Q19967	0.48342	-0.535555	-1.01898	-0.260258	-0.474033	0.394117	0.763137	cytoplasm
Q19969	0.162896	0.117099	-0.0457976	0.269278	0.490268	0.378123	0.755567	cytoplasm
Q1NZ26	0.356255	0.134335	-0.22192	0.360785	0.657008	0.237558	0.660096	cytoplasm
Q20024	-0.152897	0.44906	0.601957	0.479937	0.87371	0.116257	0.487281	cytoplasm
Q20025	-0.0567222	0.50705	0.563772	0.574869	1.04654	0.0599209	0.32879	cytoplasm
Q20060	-1.68302	0.749499	2.43252	0.192632	0.351822	0.527077	0.811633	cytoplasm
Q20065	0.916834	-1.92292	-2.83976	-1.48114	-2.70037	1.20698e-06	3.76136e-05	cytoplasm
Q20117	-0.141825	0.399216	0.541042	0.434347	0.790714	0.155178	0.559192	cytoplasm
Q20140	-0.387914	-0.367483	0.020431	-0.426879	-0.777187	0.162366	0.570321	cytoplasm
Q20168	0.00544924	0.0776347	0.0721854	0.169336	0.308277	0.579446	0.82569	cytoplasm
Q20228	0.100995	-0.0592168	-0.160211	0.0691846	0.125957	0.820863	0.870306	cytoplasm
Q20230	-0.2587	-0.59474	-0.33604	-0.604502	-1.1005	0.0478855	0.281329	cytoplasm
Q20363	-4.61259	1.56294	6.17553	-0.119217	-0.22315	0.688303	0.849097	cytoplasm
Q20374	-0.430285	-0.573665	-0.14338	-0.649337	-1.18224	0.0335596	0.215283	cytoplasm
Q20390	-1.51667	-0.156397	1.36027	-0.649366	-1.18522	0.0331158	0.213043	cytoplasm
Q20412	0.00421883	-0.443713	-0.447932	-0.352484	-0.641702	0.248666	0.670273	cytoplasm
Q20471-2;Q20471-5;Q20471-1;Q20471-4;Q20471	-0.475811	-1.1107	-0.634886	-1.20386	-2.19193	8.1326e-05	0.00138258	cytoplasm
Q20496	-0.910272	0.21677	1.12704	-0.0432724	-0.0788403	0.887292	0.878839	cytoplasm
Q20502	0.401959	-0.0618453	-0.463804	0.182161	0.331745	0.550919	0.818304	cytoplasm
Q20647	0.0804997	0.117459	0.0369589	0.237988	0.433275	0.436037	0.78092	cytoplasm
Q20655;Q95ZT1	-0.0802483	-0.323428	-0.243179	-0.264645	-0.481778	0.386436	0.759561	cytoplasm
Q20678	-0.227248	0.0427243	0.269972	0.0450425	0.0819993	0.882807	0.878299	cytoplasm
Q20679	0.447072	-1.03717	-1.48424	-0.775836	-1.41302	0.0110788	0.0900169	cytoplasm
Q20719	0.235841	-0.371057	-0.606898	-0.190859	-0.347515	0.532146	0.813092	cytoplasm
Q20728	-0.55218	0.503793	1.05597	0.3813	0.694309	0.211969	0.634078	cytoplasm
Q20745;Q20745-2	-0.870897	-0.313942	0.556955	-0.55886	-1.01814	0.0672029	0.354578	cytoplasm
Q20748	0.550655	-0.0226164	-0.573272	0.278507	0.50733	0.361751	0.7473	cytoplasm
Q20751	0.444419	-0.452174	-0.896593	-0.191857	-0.349426	0.529894	0.812447	cytoplasm
Q20757	-1.60516	0.394449	1.99961	-0.132512	-0.241941	0.663605	0.844355	cytoplasm
Q20772	-0.320542	0.417001	0.737543	0.383483	0.698152	0.209451	0.6313	cytoplasm
Q20779	-0.105544	-0.0406821	0.0648619	0.00838464	0.015264	0.978109	0.888838	cytoplasm
Q20797	0.299844	-0.259905	-0.55975	-0.0551224	-0.100374	0.856805	0.875067	cytoplasm
Q20819	0.308198	-0.327227	-0.635425	-0.119236	-0.217122	0.696298	0.850571	cytoplasm
Q20822	0.233159	-0.181548	-0.414707	-0.00238005	-0.00433358	0.993784	0.8904	cytoplasm
Q20875	-0.292075	-0.185486	0.106589	-0.208069	-0.378795	0.495894	0.802132	cytoplasm
Q20893	0.200548	-1.01792	-1.21847	-0.851281	-1.54996	0.00533007	0.0487169	cytoplasm
Q20898	-0.713344	1.10656	1.8199	0.922161	1.67953	0.0025335	0.026406	cytoplasm
Q20970;D3YT55	-0.243791	0.523753	0.767544	0.519717	0.946143	0.088963	0.421049	cytoplasm
Q21012	-0.217851	-0.22848	-0.010629	-0.222552	-0.405153	0.4664	0.792219	cytoplasm
Q21018	0.43569	-0.0647449	-0.500435	0.192218	0.350078	0.529126	0.812226	cytoplasm
Q21065	-1.55169	-1.60521	-0.0535216	-2.11163	-3.85463	4.2224e-12	3.58913e-10	cytoplasm
Q21067;Q21067-2	-0.917852	-0.483571	0.434281	-0.746524	-1.36015	0.0144785	0.111268	cytoplasm
Q21153	-0.348006	-0.263395	0.0846107	-0.307462	-0.559759	0.314278	0.719824	cytoplasm
Q21166	0.279196	-2.20761	-2.48681	-2.01076	-3.66135	4.63976e-11	3.58535e-09	cytoplasm
Q21193	0.334935	0.500667	0.165732	0.718928	1.30917	0.0185972	0.134671	cytoplasm
Q21215	0.0689524	-0.0443242	-0.113277	0.0717693	0.130661	0.814294	0.869396	cytoplasm
Q21217	-0.00475305	-0.23217	-0.227416	-0.144387	-0.262858	0.636539	0.838804	cytoplasm
Q21253	-0.0363275	0.193849	0.230177	0.269503	0.490627	0.377773	0.755397	cytoplasm
Q21270	0.176789	-0.508631	-0.68542	-0.351116	-0.639277	0.250458	0.671858	cytoplasm
Q21281	0.602854	0.478688	-0.124166	0.799861	1.45718	0.00880357	0.0745539	cytoplasm
Q21307;Q7Z1P1	-1.4488	0.482311	1.93111	0.0154139	0.0281263	0.959674	0.886944	cytoplasm
Q21355	0.392648	1.03922	0.646573	1.27965	2.33042	2.79651e-05	0.000566085	cytoplasm
Q21444	0.134461	-0.0371713	-0.171633	0.104085	0.189501	0.733353	0.857042	cytoplasm
Q21452	0.212049	-0.592828	-0.804877	-0.421768	-0.767937	0.167423	0.577821	cytoplasm
Q21554	-0.67726	0.151138	0.828398	-0.0194007	-0.0353325	0.949354	0.885856	cytoplasm
Q9U3A0;Q21604	-1.18606	-0.296546	0.889511	-0.662521	-1.20791	0.0298957	0.196396	cytoplasm
Q21691	-1.33725	-0.726657	0.610598	-1.15071	-2.09894	0.000161106	0.00252289	cytoplasm
Q21693	0.198129	-0.467071	-0.6652	-0.301358	-0.548693	0.323941	0.72589	cytoplasm
Q21697	-0.924556	0.672359	1.59691	0.40683	0.741248	0.182679	0.598938	cytoplasm
Q21735	-0.849038	0.167847	1.01689	-0.068674	-0.125105	0.822054	0.870469	cytoplasm
Q21752	-0.0475384	-0.0877344	-0.040196	-0.0163868	-0.0298319	0.957231	0.886689	cytoplasm
Q21755	-0.232047	-0.703278	-0.471231	-0.702803	-1.27945	0.0214439	0.149329	cytoplasm
Q21770;P91085	-0.520146	0.60632	1.12647	0.496132	0.903375	0.104374	0.460406	cytoplasm
Q21773	0.350835	-0.94058	-1.29142	-0.716211	-1.30425	0.0190444	0.137051	cytoplasm
Q21776	-1.09882	0.73032	1.82914	0.397853	0.725192	0.19234	0.611252	cytoplasm
Q21795	-0.172872	-0.360982	-0.188111	-0.337777	-0.614913	0.26897	0.687383	cytoplasm
Q21824	-0.313362	-0.0751903	0.238172	-0.10595	-0.192886	0.728776	0.856273	cytoplasm
Q21898	-0.148609	-0.0462815	0.102327	-0.0137567	-0.0250435	0.96409	0.887404	cytoplasm
Q21920;Q21920-2;Q21920-4	-0.376068	0.328145	0.704213	0.273299	0.497572	0.371059	0.752068	cytoplasm
Q21926	-0.10742	0.0866912	0.194111	0.135037	0.245831	0.658537	0.843345	cytoplasm
Q21930	0.361305	-0.247928	-0.609233	-0.0195367	-0.0355776	0.949003	0.885818	cytoplasm
Q21939	0.538241	-0.110764	-0.649005	0.18559	0.338065	0.543357	0.81624	cytoplasm
Q21944	-0.70558	0.091556	0.797136	-0.0898605	-0.163661	0.768594	0.862697	cytoplasm
Q21986	0.118884	-0.0542233	-0.173107	0.0810495	0.14756	0.790801	0.866036	cytoplasm
Q22018	0.519921	-0.852958	-1.37288	-0.56364	-1.02667	0.0649408	0.346782	cytoplasm
Q22021	-0.134089	-0.0962619	0.0378276	-0.0581599	-0.105878	0.849044	0.874069	cytoplasm
Q22031	0.0443599	0.964714	0.920354	1.07136	1.95046	0.000454277	0.00621808	cytoplasm
Q22038	-0.524666	0.0353722	0.560038	-0.0765523	-0.13939	0.802137	0.867679	cytoplasm
Q22054	0.0907876	0.0516085	-0.0391791	0.176089	0.320586	0.564398	0.82187	cytoplasm
Q22067;Q17983	0.0694065	-1.00202	-1.07142	-0.88575	-1.61257	0.00374438	0.0366634	cytoplasm
Q22099;Q95ZQ3;Q2XN16	-0.106214	0.224486	0.3307	0.273295	0.497525	0.371104	0.752091	cytoplasm
Q22100;Q22106	0.227793	-0.164014	-0.391807	0.0130929	0.0238394	0.965816	0.887583	cytoplasm
Q22111;Q22111-2	0.0258672	-0.983167	-1.00903	-0.883623	-1.60866	0.00382911	0.0373507	cytoplasm
Q22169	0.69108	-0.796764	-1.48784	-0.441701	-0.804836	0.147935	0.547378	cytoplasm
Q22235;E9P859	0.114316	-0.683652	-0.797968	-0.550133	-1.00158	0.0717734	0.369776	cytoplasm
Q22307	-0.467801	0.273762	0.741563	0.18368	0.334433	0.547696	0.81743	cytoplasm
Q22347	-0.370722	0.139601	0.510324	0.0868088	0.158045	0.776319	0.863877	cytoplasm
Q22438	0.152837	0.269286	0.116449	0.417601	0.760311	0.171681	0.583936	cytoplasm
Q22492	-2.00263	1.76351	3.76614	1.08388	1.98254	0.000365201	0.00519212	cytoplasm
Q22494	0.0427391	0.0952654	0.0525263	0.20129	0.366456	0.510035	0.806557	cytoplasm
Q22618	-0.330903	-0.868529	-0.537626	-0.906026	-1.64948	0.00302401	0.0306009	cytoplasm
Q22647	0.249942	-0.0166389	-0.266581	0.168976	0.307675	0.580188	0.825874	cytoplasm
Q22706	-0.215741	0.452294	0.668034	0.459032	0.83566	0.133026	0.520951	cytoplasm
Q22712-2;Q22712	-0.771801	-0.406101	0.3657	-0.612954	-1.11648	0.0447381	0.26779	cytoplasm
Q22799	-0.269871	0.167863	0.437734	0.15381	0.280012	0.614696	0.834027	cytoplasm
Q22866;Q22866-4	0.168366	0.121848	-0.0465184	0.276127	0.502741	0.36611	0.749556	cytoplasm
Q22949	0.101707	-0.170438	-0.272144	-0.041763	-0.0760337	0.891278	0.879316	cytoplasm
Q23126	-0.143524	-0.0672257	0.0762984	-0.0327477	-0.0596161	0.914652	0.882036	cytoplasm
Q23202	-0.0877344	0.665363	0.753097	0.721271	1.31305	0.0182508	0.132808	cytoplasm
Q23237	-0.247198	0.492363	0.739561	0.487018	0.886615	0.110963	0.475646	cytoplasm
Q23238	-0.559345	-0.343465	0.21588	-0.46871	-0.853481	0.124952	0.505311	cytoplasm
Q23270	0.121879	0.155341	0.0334622	0.291765	0.531193	0.339612	0.735189	cytoplasm
Q23280	-0.359521	0.382871	0.742392	0.334381	0.608771	0.273781	0.691179	cytoplasm
Q23312	0.128251	-0.0462815	-0.174532	0.0925895	0.168571	0.761857	0.861651	cytoplasm
Q23381	-0.465191	-0.415975	0.0492159	-0.505054	-0.919572	0.0983052	0.445563	cytoplasm
Q23424	-0.494569	0.224166	0.718735	0.123802	0.225417	0.685305	0.848537	cytoplasm
Q23445	-0.10286	-0.152897	-0.0500376	-0.102799	-0.187143	0.736547	0.857574	cytoplasm
Q23449	-0.224781	0.188792	0.413573	0.192058	0.349639	0.529644	0.812375	cytoplasm
Q23500	0.549937	-1.45112	-2.00106	-1.15027	-2.09534	0.000165339	0.00258179	cytoplasm
Q23529-4;Q23529-2;Q23529-1;Q23529	-0.193078	-0.108223	0.0848545	-0.0927798	-0.168903	0.761403	0.86158	cytoplasm
Q23536	-0.789103	0.306252	1.09536	0.092753	0.168952	0.761336	0.861569	cytoplasm
Q23551;Q23551-2;Q23551-4;Q23551-3;Q23551-5	-0.0261627	-0.353662	-0.327499	-0.274104	-0.499004	0.369684	0.751375	cytoplasm
Q23571	0.391191	-0.260869	-0.652059	-0.0209984	-0.038241	0.945192	0.885411	cytoplasm
Q23629;F5GUD7	-0.279531	0.289757	0.569287	0.271992	0.495167	0.373375	0.753226	cytoplasm
Q23651	-0.234379	0.231278	0.465657	0.230857	0.420273	0.44993	0.786239	cytoplasm
Q27245	-0.406101	0.195831	0.601932	0.129449	0.235681	0.671794	0.84596	cytoplasm
Q27249	0.351866	-1.28368	-1.63555	-1.05892	-1.92833	0.000527104	0.0070018	cytoplasm
Q27257	-0.4336	0.222667	0.656267	0.145722	0.265314	0.633392	0.838133	cytoplasm
Q27274	-0.072586	0.166341	0.238927	0.228067	0.41519	0.45543	0.788274	cytoplasm
Q27371	0.670406	-0.0221902	-0.692596	0.324931	0.592038	0.287186	0.701288	cytoplasm
Q27389	0.231295	-0.0102069	-0.241502	0.168245	0.306338	0.581834	0.826281	cytoplasm
Q27474;Q27474-2	-1.47778	0.631936	2.10972	0.153905	0.280865	0.613619	0.833784	cytoplasm
Q27487	-0.237564	-0.0666748	0.170889	-0.0683189	-0.124374	0.823077	0.87061	cytoplasm
Q27488	-0.316957	0.347142	0.664099	0.315002	0.573476	0.302566	0.712101	cytoplasm
Q27527;Q27527-3;Q27527-2	-0.539333	0.0162639	0.555596	-0.101294	-0.184444	0.740208	0.858178	cytoplasm
Q27539-2;Q27539	0.0984129	-0.270828	-0.369241	-0.143418	-0.261106	0.638788	0.83928	cytoplasm
Q27874	-0.204516	-0.0760117	0.128505	-0.0649619	-0.118262	0.831638	0.871771	cytoplasm
Q27888	-0.0597706	-0.482125	-0.422355	-0.415476	-0.756366	0.173916	0.587074	cytoplasm
Q2PJ68-2;Q2PJ68	0.247714	-1.20019	-1.4479	-1.01543	-1.84892	0.000887929	0.0106304	cytoplasm
Q9TZQ3;Q304E5	0.0337467	0.490091	0.456345	0.592662	1.07896	0.0524209	0.299982	cytoplasm
Q3T978;Q9XWZ2	-0.776525	0.134604	0.911129	-0.074064	-0.134906	0.808375	0.868566	cytoplasm
Q4W4Z2	-0.73933	0.268834	1.00816	0.0744538	0.135608	0.807398	0.868428	cytoplasm
Q5FC79	0.0824078	-0.796681	-0.879089	-0.675419	-1.22965	0.0270662	0.181175	cytoplasm
Q9TXI6;Q5TYK9;Q9TXI7	-0.308827	-0.0588014	0.250025	-0.0878188	-0.159878	0.773795	0.863494	cytoplasm
Q5WRN3	-0.0957219	0.371478	0.4672	0.424318	0.772457	0.164937	0.574167	cytoplasm
Q688C0	0.733939	-0.239765	-0.973704	0.131761	0.240108	0.665999	0.844828	cytoplasm
Q86DB5;Q93379	-0.349592	0.259841	0.609433	0.215165	0.391726	0.481302	0.797349	cytoplasm
Q86DC6;Q86DC6-2	0.00663721	-1.05762	-1.06426	-0.965466	-1.75764	0.00157911	0.0176896	cytoplasm
Q86GV3;Q965F7	-0.224905	0.135412	0.360316	0.13863	0.252374	0.650047	0.841623	cytoplasm
Q8I136;Q8I136-2;C6S3M5	-0.124593	-0.991826	-0.867233	-0.950076	-1.72958	0.00187538	0.0204449	cytoplasm
Q8I4E1;Q8I4E2;Q9XXG2;D3NQ98	-1.17178	0.472229	1.64401	0.111736	0.203709	0.714207	0.85377	cytoplasm
Q8I7F8-3;Q8I7F8;Q8I7F8-2	-0.0817487	0.252449	0.334198	0.310656	0.565541	0.309306	0.716596	cytoplasm
Q8IA68;G5EFZ1	0.0267781	0.25846	0.231682	0.358353	0.652392	0.240871	0.663196	cytoplasm
Q8MXQ7	0.249102	0.0737424	-0.17536	0.259034	0.471655	0.396494	0.764222	cytoplasm
Q8STE5	-1.39632	0.100824	1.49715	-0.345918	-0.631093	0.256575	0.677156	cytoplasm
Q8TA83;Q8TA83-2	0.096684	0.0420111	-0.0546729	0.168757	0.307237	0.580726	0.826007	cytoplasm
Q8WQ99	-0.446044	-0.1129	0.333144	-0.194625	-0.354356	0.524106	0.810767	cytoplasm
Q8WQA4	-0.572599	-0.0754642	0.497135	-0.205801	-0.374751	0.500505	0.803597	cytoplasm
Q8WTM6	-0.491904	0.124063	0.615967	0.0247223	0.045014	0.935504	0.884361	cytoplasm
Q93169	0.446246	-1.80773	-2.25397	-1.54671	-2.81699	4.1023e-07	1.39481e-05	cytoplasm
Q93244	0.676895	-1.01307	-1.68996	-0.663455	-1.20886	0.0297663	0.195712	cytoplasm
Q93353	-0.0399806	-0.467801	-0.427821	-0.393551	-0.716453	0.197754	0.617827	cytoplasm
Q93425	0.514223	-0.387693	-0.901916	-0.100565	-0.183177	0.741929	0.858461	cytoplasm
Q93459	-0.549718	0.46941	1.01913	0.347862	0.63342	0.254825	0.675658	cytoplasm
Q93538	-0.47747	-0.126048	0.351422	-0.219844	-0.400282	0.471776	0.794099	cytoplasm
Q93572	0.208244	-0.0254541	-0.233698	0.144144	0.262449	0.637064	0.838915	cytoplasm
Q93573	0.0814458	-0.167743	-0.249189	-0.0468509	-0.0852956	0.878133	0.87773	cytoplasm
Q93714	-0.0366088	-0.295135	-0.258526	-0.219589	-0.39976	0.472354	0.7943	cytoplasm
Q93725	0.0573466	-0.199876	-0.257223	-0.0882409	-0.160647	0.772736	0.863332	cytoplasm
Q93873	0.0950959	-0.571046	-0.666142	-0.44491	-0.809999	0.145352	0.543011	cytoplasm
Q94218-2;Q94218	-0.38648	0.256976	0.643456	0.198131	0.360722	0.516678	0.808568	cytoplasm
Q94261	0.0999119	0.138029	0.0381169	0.266014	0.484305	0.38395	0.758381	cytoplasm
Q94300	-0.0295589	-0.0862403	-0.0566814	-0.00798651	-0.0145394	0.979148	0.888943	cytoplasm
Q94360	0.245078	-0.156914	-0.401993	0.0268319	0.0488559	0.930013	0.883758	cytoplasm
Q94986;Q95QV3	-0.134089	-0.8118	-0.67771	-0.773698	-1.40849	0.0113394	0.0917086	cytoplasm
Q95005	-0.172616	0.525351	0.697967	0.548655	0.998809	0.0725626	0.372329	cytoplasm
Q95008	-0.205893	0.456187	0.66208	0.466708	0.849633	0.126662	0.508708	cytoplasm
Q95017	-0.443288	0.289951	0.733239	0.209284	0.381045	0.493338	0.80131	cytoplasm
Q95NM6	0.162525	-0.37829	-0.540815	-0.226253	-0.411935	0.458972	0.789564	cytoplasm
Q95NU5-2;Q95NU5	-0.537545	-0.134878	0.402667	-0.25175	-0.458403	0.409896	0.77016	cytoplasm
Q95PZ0;C5VUK2	-0.529971	0.442301	0.972272	0.328338	0.597857	0.282476	0.697812	cytoplasm
Q95PZ2	-0.520749	0.412347	0.933096	0.301927	0.54976	0.323001	0.725312	cytoplasm
Q95Q11	0.438229	-0.24306	-0.681289	0.0148788	0.0270981	0.961147	0.887098	cytoplasm
Q95Q89	0.0141353	1.71104	1.6969	1.80608	3.28799	3.40307e-09	1.86736e-07	cytoplasm
Q95Q95-2;Q95Q95	-0.564134	-0.233888	0.330246	-0.360973	-0.657305	0.237346	0.659896	cytoplasm
Q95QA6	-0.0852887	0.552368	0.637657	0.609215	1.10906	0.0461774	0.274044	cytoplasm
Q95QC4	-0.208767	0.314553	0.52332	0.32397	0.589781	0.289027	0.702625	cytoplasm
Q95QJ7	-0.495593	0.276345	0.771938	0.175588	0.319709	0.565463	0.822146	cytoplasm
Q95QW0-2;Q95QW0	0.0807133	0.149889	0.0691754	0.2705	0.492465	0.375989	0.754521	cytoplasm
Q95XP9	-1.50014	0.633412	2.13355	0.146793	0.267908	0.630075	0.837419	cytoplasm
Q95XU6	0.498953	0.0417141	-0.457239	0.322978	0.588285	0.290253	0.703509	cytoplasm
Q95XX0	-0.240498	0.175012	0.41551	0.172241	0.313564	0.572959	0.824064	cytoplasm
Q95XX1-2;Q95XX1	-0.616828	0.441086	1.05791	0.29376	0.53495	0.336207	0.733223	cytoplasm
Q95XZ0;Q95XZ0-2;Q95XZ0-3	-0.0625362	0.017271	0.0798073	0.0828577	0.150841	0.786262	0.865367	cytoplasm
Q95Y54;Q8T8B9	-0.109561	-0.0877344	0.0218268	-0.0402107	-0.0732023	0.895303	0.879793	cytoplasm
Q95Y71	0.516883	0.12584	-0.391043	0.413991	0.754084	0.175218	0.588881	cytoplasm
Q95Y90	0.381517	-0.0773797	-0.458897	0.158775	0.289146	0.603201	0.831397	cytoplasm
Q95YF3	-0.854953	1.38217	2.23713	1.14338	2.08296	0.000180712	0.00279289	cytoplasm
Q95ZJ1-3;Q95ZJ1-2;Q95ZJ1	0.199024	-0.23217	-0.431193	-0.0661137	-0.120375	0.828676	0.871371	cytoplasm
Q95ZK7;Q95ZK6	0.364719	1.59758	1.23286	1.82729	3.32761	2.20285e-09	1.30668e-07	cytoplasm
Q95ZN7;P46548	-0.267955	0.0850222	0.352977	0.0717042	0.130538	0.814464	0.86942	cytoplasm
Q95ZQ4-3;Q95ZQ4-2;Q95ZQ4	-0.11703	-0.090447	0.0265831	-0.0457923	-0.0833632	0.880873	0.878064	cytoplasm
Q960A1	0.00865322	-0.666211	-0.674864	-0.57328	-1.04366	0.0606268	0.33138	cytoplasm
Q965Q8	-0.410667	0.419083	0.829749	0.350947	0.638954	0.250698	0.672069	cytoplasm
Q965S8	0.135	0.125998	-0.00900187	0.267461	0.48695	0.381358	0.757137	cytoplasm
Q965W9;Q6F3C7	-0.000144262	0.633412	0.633556	0.722964	1.31616	0.0179775	0.131324	cytoplasm
Q966C6;Q966C6-2;Q95XE4;Q8MXR8	-0.00848689	-0.0418037	-0.0333168	0.0445442	0.0810928	0.884094	0.878454	cytoplasm
Q966L9	-1.09491	0.621577	1.71649	0.290612	0.529712	0.34096	0.73596	cytoplasm
Q9BKU4	0.498056	0.217189	-0.280868	0.498108	0.907273	0.102887	0.456843	cytoplasm
Q9BL19;Q9BL19-2	0.333807	-0.0618453	-0.395652	0.155983	0.284044	0.60961	0.832873	cytoplasm
Q9GS00	-0.736475	0.461263	1.19774	0.267979	0.488088	0.380247	0.7566	cytoplasm
Q9GSX9;Q9GSX9-2	-0.442652	-0.55031	-0.107658	-0.630731	-1.14837	0.0389753	0.24163	cytoplasm
Q9GYF1;REV__Q9GYF1	0.190092	0.0489046	-0.141187	0.21153	0.385136	0.488709	0.799805	cytoplasm
Q9GYG4	-0.191815	-0.19333	-0.00151491	-0.177402	-0.322955	0.561523	0.821121	cytoplasm
Q9GYH7	1.10011	-0.0425043	-1.14262	0.469674	0.856778	0.123502	0.502391	cytoplasm
Q9GZH2	-0.134089	0.35404	0.48813	0.392142	0.713881	0.199368	0.619744	cytoplasm
Q9GZH3;Q86DL2	-0.38659	0.142544	0.529135	0.0836569	0.152308	0.784234	0.865066	cytoplasm
Q9GZH4	0.116035	-0.187514	-0.30355	-0.0533357	-0.0971037	0.861422	0.875653	cytoplasm
Q9N2L7	-0.0776532	0.741469	0.819122	0.801249	1.45865	0.00873545	0.0740708	cytoplasm
Q9N2V6	-0.799585	0.432318	1.2319	0.214793	0.391259	0.481825	0.797524	cytoplasm
Q9N2W7	0.0892827	-0.601031	-0.690314	-0.477128	-0.868652	0.118385	0.491814	cytoplasm
Q9N358	-0.0201999	0.0227274	0.0429273	0.104576	0.19038	0.732163	0.856843	cytoplasm
Q9N359	-0.662935	0.56918	1.23211	0.404144	0.73601	0.185791	0.602988	cytoplasm
Q9N3F1	-0.192068	-0.0147838	0.177284	0.00104776	0.00190741	0.997264	0.89074	cytoplasm
Q9N3T2	-1.0432	0.24696	1.29016	-0.0641431	-0.116901	0.833547	0.872027	cytoplasm
Q9N3X2	-0.0373119	0.139347	0.176659	0.214623	0.390718	0.482431	0.797727	cytoplasm
Q9N408	0.201792	-0.118626	-0.320417	0.0484937	0.0882943	0.873883	0.877208	cytoplasm
Q9N425	-0.615981	0.25312	0.869101	0.106119	0.193248	0.728288	0.856191	cytoplasm
Q9N491	-0.697685	0.321928	1.01961	0.143544	0.26143	0.638372	0.839192	cytoplasm
Q9N4A7;Q9N4A7-2	-0.0182069	0.0688313	0.0870382	0.151446	0.275706	0.620148	0.835245	cytoplasm
Q9N4D9	-0.28948	-0.0709388	0.218542	-0.092525	-0.168444	0.762031	0.861678	cytoplasm
Q9N4G7	-0.38637	0.139649	0.526018	0.0808462	0.147191	0.791313	0.866111	cytoplasm
Q9N4G9	-0.0931545	0.249308	0.342462	0.303133	0.551845	0.321169	0.724177	cytoplasm
Q9N4H4	-1.13659	0.69591	1.83249	0.348937	0.636094	0.252825	0.673928	cytoplasm
Q9N4I0	-0.607958	0.249171	0.857128	0.105252	0.191667	0.730424	0.856551	cytoplasm
Q9N4I4	0.245899	-0.0922074	-0.338107	0.0918541	0.167249	0.763669	0.861934	cytoplasm
Q9N4J8	0.0252798	0.0436162	0.0183364	0.142934	0.260216	0.639933	0.839522	cytoplasm
Q9N4K0	-0.312084	-0.356369	-0.044285	-0.386638	-0.703892	0.20573	0.627118	cytoplasm
Q9N4M4	-0.1644	0.00653576	0.170936	0.0329949	0.0600661	0.91401	0.881963	cytoplasm
Q9N4Z0	-0.247077	0.000274138	0.247351	-0.00502415	-0.00914646	0.986881	0.889718	cytoplasm
Q9N589	-0.253142	0.0180889	0.271231	0.0104608	0.019044	0.972689	0.888288	cytoplasm
Q9N598	0.132404	0.069997	-0.062407	0.210463	0.383177	0.490923	0.800528	cytoplasm
Q9N599	-0.320427	0.430237	0.750664	0.396764	0.722329	0.194102	0.613416	cytoplasm
Q9N5M2	0.214692	-0.0723116	-0.287004	0.0997628	0.181644	0.744013	0.858801	cytoplasm
Q9N5Y2	0.173531	-0.671656	-0.845187	-0.515392	-0.938371	0.0916184	0.428235	cytoplasm
Q9NA26	-0.53655	0.30365	0.8402	0.18716	0.340794	0.540107	0.815338	cytoplasm
Q9NAD6-2;Q9NAD6-3;Q9NAD6	-0.240253	-1.30381	-1.06356	-1.30649	-2.37845	1.90473e-05	0.000425082	cytoplasm
Q9NAH6	-0.067501	0.0360968	0.103598	0.0997764	0.18164	0.744018	0.858802	cytoplasm
Q9NAN1	-1.02836	0.247354	1.27571	-0.0580461	-0.105786	0.849174	0.874085	cytoplasm
Q9NAP9	0.375871	-0.171079	-0.54695	0.0629071	0.11456	0.836833	0.872465	cytoplasm
Q9NAQ9	0.341885	-0.0716254	-0.41351	0.149306	0.271888	0.625	0.836315	cytoplasm
Q9NB31-2;Q9NB31;Q304D8	-0.35321	-0.812868	-0.459657	-0.858934	-1.56376	0.00493576	0.0458719	cytoplasm
Q9NDC9	-0.433066	0.378157	0.811223	0.301417	0.548786	0.323858	0.72584	cytoplasm
Q9NEN6	0.119761	-0.0908534	-0.210615	0.0447565	0.0814846	0.883538	0.878387	cytoplasm
Q9TW65	0.218279	-1.11849	-1.33677	-0.94504	-1.7207	0.00197931	0.0213768	cytoplasm
Q9TW67	0.0383619	0.136537	0.0981754	0.24088	0.438531	0.43049	0.778722	cytoplasm
Q9TXP0	0.11616	0.0501588	-0.0660014	0.184386	0.335695	0.546187	0.817018	cytoplasm
Q9TXQ1-2;Q9TXQ1	-0.213129	-1.30498	-1.09185	-1.29724	-2.3616	2.18134e-05	0.000471814	cytoplasm
Q9TY03	-0.330444	0.170426	0.50087	0.133106	0.242327	0.663102	0.844256	cytoplasm
Q9TYT3	-0.0391384	-0.0285692	0.0105692	0.046005	0.0837514	0.880322	0.877997	cytoplasm
Q9TZC4	0.064676	-0.0893626	-0.154039	0.0250883	0.0456748	0.934559	0.884258	cytoplasm
Q9TZL8;Q95X24	-0.115433	-0.334911	-0.219479	-0.289643	-0.527286	0.343176	0.737217	cytoplasm
Q9U2A8	0.381799	0.00673867	-0.37506	0.243001	0.442533	0.426295	0.77703	cytoplasm
Q9U2C4;Q9U2C4-2	0.274337	0.0566712	-0.217666	0.251656	0.458233	0.410069	0.770234	cytoplasm
Q9U2H9;A3RMU4	0.0991853	0.149329	0.0501432	0.277035	0.504369	0.36456	0.748758	cytoplasm
Q9U2M4	0.57381	-2.18476	-2.75857	-1.87474	-3.41519	8.27684e-10	5.41191e-08	cytoplasm
Q9U2Q9	-0.384934	0.105877	0.490811	0.0476255	0.086708	0.876131	0.877485	cytoplasm
Q9U332;Q9U332-2	0.292122	-0.247685	-0.539806	-0.0458681	-0.0835215	0.880648	0.878037	cytoplasm
Q9U3F4;Q9U3F5	0.521929	0.586189	0.0642603	0.876278	1.59615	0.0041122	0.0396099	cytoplasm
Q9U489-2;Q9U489	-1.62288	0.881667	2.50455	0.3479	0.635245	0.253459	0.674478	cytoplasm
Q9U9Y8-5;Q9U9Y8-3;Q9U9Y8-2;Q9U9Y8-4;Q9U9Y8	-0.188148	-0.402395	-0.214247	-0.385057	-0.700987	0.207607	0.62924	cytoplasm
Q9XTF3-4;Q9XTF3-5;Q9XTF3-2;Q9XTF3-3;Q9XTF3	-0.843984	-0.634314	0.209669	-0.868894	-1.58287	0.00443342	0.0421059	cytoplasm
Q9XTI0	-0.248413	-0.177089	0.0713248	-0.1829	-0.33297	0.54945	0.817907	cytoplasm
Q9XTQ5-2;Q9XTQ5	-0.696439	-0.293841	0.402598	-0.471747	-0.859168	0.122458	0.50027	cytoplasm
Q9XTT4	-1.06302	0.594225	1.65725	0.275511	0.502145	0.366678	0.749847	cytoplasm
Q9XTW2	-0.471552	-0.181675	0.289877	-0.273198	-0.497424	0.371201	0.752139	cytoplasm
Q9XU84	0.122633	0.372094	0.249462	0.508807	0.926347	0.0958518	0.439329	cytoplasm
Q9XUE6-2;Q9XUE6	0.709198	-0.202512	-0.91171	0.15951	0.29066	0.601307	0.830956	cytoplasm
Q9XUN9	-0.120352	-0.485942	-0.36559	-0.442563	-0.805671	0.147515	0.546673	cytoplasm
Q9XUP3	0.153864	-0.0284277	-0.182291	0.120282	0.218992	0.693813	0.850116	cytoplasm
Q9XV52;O62278	0.748069	-0.410341	-1.15841	-0.0333883	-0.0608457	0.912899	0.881836	cytoplasm
Q9XVE5	-0.0504669	-0.107286	-0.0568193	-0.0370635	-0.0674733	0.903455	0.880748	cytoplasm
Q9XVF7	0.455139	0.0193458	-0.435793	0.28378	0.51685	0.352812	0.742546	cytoplasm
Q9XVI9	-0.295253	0.405891	0.701144	0.382088	0.695602	0.211119	0.633145	cytoplasm
Q9XVJ2	-0.946881	0.62231	1.56919	0.348206	0.634465	0.254042	0.674983	cytoplasm
Q9XVK5	-0.166972	0.018995	0.185967	0.044466	0.0809489	0.884298	0.878479	cytoplasm
Q9XVP0	0.263438	-0.0521376	-0.315576	0.138661	0.252481	0.64991	0.841595	cytoplasm
Q9XW12	0.307644	0.042858	-0.264786	0.250637	0.456394	0.411951	0.771044	cytoplasm
Q9XW16	-1.3527	1.10126	2.45396	0.671271	1.22449	0.0277163	0.184723	cytoplasm
Q9XW42	-0.264116	0.467494	0.73161	0.45565	0.829515	0.135901	0.526285	cytoplasm
Q9XW79	-0.0137838	0.0882547	0.102039	0.172568	0.31416	0.572231	0.823879	cytoplasm
Q9XW87	0.237643	-0.371838	-0.60948	-0.190948	-0.347677	0.531955	0.813038	cytoplasm
Q9XWD6-3;Q9XWD6-2;Q9XWD6	-1.2844	0.73562	2.02002	0.331871	0.605244	0.276571	0.693339	cytoplasm
Q9XWE6	-0.738811	0.255512	0.994323	0.0613305	0.111706	0.840844	0.872996	cytoplasm
Q9XWI6;Q7K785	0.0140188	0.0420408	0.0280221	0.137033	0.249472	0.653808	0.842391	cytoplasm
Q9XWP6	-0.993276	0.46917	1.46245	0.177245	0.322992	0.561479	0.82111	cytoplasm
Q9XWS2	-0.326192	-0.0775165	0.248676	-0.113204	-0.206095	0.71101	0.853209	cytoplasm
Q9XWU2	-0.133564	-0.105276	0.0282877	-0.0669718	-0.12192	0.826512	0.871078	cytoplasm
Q9XWU8	-0.411969	0.10827	0.520238	0.039634	0.0721599	0.896786	0.879968	cytoplasm
Q9XWV2	-1.09896	1.03357	2.13253	0.70105	1.27785	0.021607	0.150134	cytoplasm
Q9XWV3	-0.633943	0.0937405	0.727683	-0.060159	-0.109555	0.843868	0.873394	cytoplasm
Q9XWW1	-0.211261	0.421419	0.63268	0.429878	0.782584	0.159468	0.565903	cytoplasm
Q9XXD4	0.485034	-0.146916	-0.63195	0.129001	0.234963	0.672736	0.846143	cytoplasm
Q9XXJ0	0.157576	0.554782	0.397206	0.704917	1.28342	0.0210423	0.14733	cytoplasm
Q9XXK1-4;Q9XXK1;Q9XXK1-3;Q9XXK1-2;O45827	-0.0257376	-0.164786	-0.139049	-0.0850647	-0.15486	0.780711	0.864539	cytoplasm
Q9XXU9;Q9XXU9-2	0.0106866	-0.0375931	-0.0482796	0.0561196	0.102167	0.854275	0.874743	cytoplasm
Q9XZI6-5;Q9XZI6-8;Q9XZI6-4;Q9XZI6-3;Q9XZI6-2;Q9XZI6;Q9XZI6-7;Q9XZI6-9;Q9XZI6-6	-0.400101	-0.0106366	0.389464	-0.0747138	-0.136027	0.806814	0.868345	cytoplasm
Q9Y041	-0.555031	-0.51005	0.0449803	-0.633639	-1.1538	0.0380613	0.237308	cytoplasm
Q9Y0V6	0.570914	0.0415359	-0.529378	0.350441	0.63839	0.251116	0.672437	cytoplasm
Q9Y194	0.0828967	-0.6469	-0.729797	-0.52545	-0.956623	0.0854808	0.411347	cytoplasm
Q9Y1J3-2;Q9Y1J3	-0.867106	-0.111566	0.75554	-0.355027	-0.646785	0.244937	0.666925	cytoplasm
O01504.1	0.441713	-0.063641	-0.505354	0.195636	0.356306	0.521825	0.810097	cytoplasm
O01802.1	0.353229	-0.156397	-0.509626	0.068892	0.125455	0.821565	0.870402	cytoplasm
O01869	0.236384	-0.0810669	-0.317451	0.0993399	0.180878	0.745055	0.858971	cytoplasm
O17570.1	0.299116	-0.082975	-0.382091	0.121528	0.221293	0.690762	0.849554	cytoplasm
O18240	0.231515	-0.0805212	-0.312036	0.0980151	0.178465	0.74834	0.859503	cytoplasm
O44480.1	0.104915	-0.0641931	-0.169108	0.0657141	0.119639	0.829707	0.871511	cytoplasm
O45226;D3YT71	0.191277	-0.249142	-0.440419	-0.0860615	-0.156694	0.778181	0.864159	cytoplasm
P34662.1	0.232227	-0.142871	-0.375097	0.0359388	0.065437	0.906355	0.881085	cytoplasm
P46769.1	0.330356	-0.0112094	-0.341566	0.205294	0.373837	0.501551	0.803926	cytoplasm
P47991.1	0.205696	-0.0779266	-0.283623	0.0906924	0.165128	0.766579	0.862386	cytoplasm
P48150.1	0.3574	0.0571515	-0.300249	0.284042	0.517256	0.352435	0.742342	cytoplasm
P48152.1	0.359583	-0.0949116	-0.454494	0.132818	0.241868	0.663701	0.844374	cytoplasm
P48158.1	0.246892	0.0917097	-0.155182	0.276153	0.502823	0.366032	0.749515	cytoplasm
P48162.1	0.700896	-1.38847	-2.08936	-1.02963	-1.87616	0.00074408	0.00916643	cytoplasm
P49041.1	0.320919	-0.200755	-0.521674	0.0121222	0.0220742	0.968346	0.887843	cytoplasm
P49181.1	0.369464	-0.328722	-0.698186	-0.0971969	-0.177003	0.750332	0.859824	cytoplasm
P49196.1	0.380108	-0.0771062	-0.457214	0.158507	0.288658	0.603813	0.831539	cytoplasm
P49197.1	0.212919	-0.0877344	-0.300653	0.0836588	0.152322	0.784214	0.865063	cytoplasm
P49405.1	0.30668	0.0386582	-0.268022	0.246067	0.448072	0.420529	0.774661	cytoplasm
P50880;G5EEC0;G5ECE5.1	0.350339	-0.0447438	-0.395082	0.179435	0.326756	0.556925	0.81991	cytoplasm
P51403.1	0.137695	-0.0200577	-0.157753	0.122441	0.222922	0.688605	0.849154	cytoplasm
P51404.1	0.154618	-0.164143	-0.318761	-0.0151435	-0.0275713	0.960469	0.887027	cytoplasm
P52819.1	0.190158	-0.119954	-0.310111	0.0426966	0.0777385	0.888856	0.879027	cytoplasm
[truncated: 347 more rows]

## Sheet: day1-day5 comparison
Uniprot	day 1 SILAC	day 5 SILAC	Absolute difference	residual	CNV	CNV pvalue	CNV qvalue	compartment
[truncated: 1,622 more rows]
