# Supplementary material for: Quantifying compartment‐associated variations of protein abundance in proteomics data
Source: Mol Syst Biol. 2018 Jul 2;14(7):e8131. doi: 10.15252/msb.20178131 (PMC6056770; doi:10.15252/msb.20178131)
Supplement: Supplementary file 8 — Code EV1 [file MSB-14-e8131-s008.zip]

Archive with 17 entries (15 files):
- cnv_V1.0/
- cnv_V1.0/cnv.py
- cnv_V1.0/data2_azimifar_custom
- cnv_V1.0/data2_tiannan_custom
- cnv_V1.0/lib.py
- cnv_V1.0/lib.pyc
- cnv_V1.0/parameters.txt
- cnv_V1.0/parameters.txt_azimifar
- cnv_V1.0/README
- cnv_V1.0/README.txt
- cnv_V1.0/templates/
- cnv_V1.0/templates/auto_cnv.r
- cnv_V1.0/templates/auto_cnv_old.r
- cnv_V1.0/templates/custom_cnv.r
- cnv_V1.0/templates/GO.r
- cnv_V1.0/templates/prova
- cnv_V1.0/templates/shift_analysis.r
