# Supplementary material for: Quantifying compartment‐associated variations of protein abundance in proteomics data
Source: Mol Syst Biol. 2018 Jul 2;14(7):e8131. doi: 10.15252/msb.20178131 (PMC6056770; doi:10.15252/msb.20178131)
Supplement: Supplementary file 8 — Code EV1 [file MSB-14-e8131-s008.zip › cnv_V1.0/data2_azimifar_custom]

uniprot Intensity.HC_R1 Intensity.HC_R2 Intensity.HC_R3 Intensity.HC_R4 Intensity.KC_R1 Intensity.KC_R2 Intensity.KC_R3 Intensity.KC_R4 annotation
Q9CW42;D3YZZ3 35.7926778541164 35.9170439607847 36.0732859335921 35.8386967190076 30.327542404046 30.3700694256402 30.5089634292216 30.6119361768755 lysosome
Q922Q1;F6UB20;F7DFG6;E0CZH6 36.0235678846924 35.7843733703171 35.6527779824934 35.6826841225068 34.1981008946775 33.6973498254024 33.6277814717146 33.1740562799517 xaxaxaxa
Q3KNM2;F6W8T3 31.0768783045844 31.0562625078671 31.3498819166284 31.2980405370579 28.9944225773467 30.0357574784888 29.7100035869896 28.9547482240084 lysosome
Q6ZQ89-3;Q6ZQ89;Q6ZQ89-2;G8JL44;F6XN86;G8JL43 29.4652874890514 29.2760796727147 28.6956972781375 28.6544792287232 27.5583382616491 24.863397515701 25.8117950201672 26.2335652989367 cytoskeleton
D3Z3V3;P42209;D3YVG1 27.7425325092785 33.3282049822967 33.5020780746613 33.7523373481238 30.0742304120123 29.4507673653363 29.8589630729521 30.4679853777523 peroxysome
E9Q3V6;F6UKN5;G3UYQ0 29.7315150591215 27.79645306075 24.8687843557763 29.4774212910112 28.505134067936 28.2292328740105 28.3620261360454 25.3865893170275 peroxysome
P42208;F6WYM0;D3YYB1;D3Z3C0;D3Z1S1;D3YZU7;D3YV76 33.0930500115993 33.1349728324668 32.9151772064797 33.2332264065031 34.8622360817306 34.6567159641808 34.682243836367 35.1550359247137 lysosome
P28661-2;P28661;P28661-3;Q5ND09;P28661-6;Q5ND18 31.7131156226471 31.2864687223392 30.3433389771861 29.5386288802964 30.2717973978755 31.1385854087938 30.7283434356365 30.238799706675 xaxaxaxa
Q9Z2Q6;B7ZNM7;Q52KH2 28.4307441348072 29.1358554518285 24.1998248238502 29.0626764478049 28.7635905262404 28.976306085886 29.3754234719961 29.3049065567719 nucleolus
Q9R1T4;Q9R1T4-2;Q9R1T4-3;A2A3W1 29.418688879155 28.2166563376893 27.8867318904882 27.7378530185853 32.2313480754599 31.9030361262017 32.141472313683 32.1743769234878 nucleolus
E9Q9F5 33.5134117517563 33.4910212476673 33.2621994409816 33.1641424153689 35.0352290407978 35.4243774321083 35.1724481813147 35.3328270193063 lysosome
O55131;E9Q1G8;E9Q7K8 NA NA 24.0681613679352 24.641985753363 25.3344666118808 24.867467721883 22.4565867972477 25.7430765252684 peroxysome
Q8CHH9;Q8CHH9-2;B1AQY9;B1AQZ0;F7C5C1;E0CYM4 27.7343223460205 28.7580035967671 28.046661932347 28.062242185804 32.1372260392793 32.0020467719194 32.1579365539775 31.7953006573498 nucleolus
Q80UG5;A2A6U3;Q80UG5-2;A2A6U5;A8Y5D3;Q9Z1S5;REV__Q6NSQ7 29.6227175780324 29.5767337113993 29.5567710660222 29.4278068260876 29.0922646260481 29.2740100907209 28.8844634941556 26.3098318381393 nucleolus
Q8C650-2;Q8C650 31.2219899477653 30.7994240132797 31.0144691374591 31.2352521345388 30.3778674346984 30.0357574784888 30.8993250409609 32.5926915858404 xaxaxaxa
Q8C1B7-3;Q8C1B7-2;Q8C1B7;F6RM49;F6QE87;F8VPR4 32.1018531004523 33.9824680873437 33.396574013324 33.4040867840025 34.2089504420451 34.3502268033377 34.4996532825781 34.2934910535766 golgi
Q9ERR7;D3Z3Y8 32.0252718494595 32.0248137464714 31.8682071842594 31.9236810694166 32.2981556332436 32.389572550736 31.9934445402648 32.5926915858404 peroxysome
Q8R3W2 27.2155832523806 NA 27.6822443664066 27.6352384212432 28.0043366222718 30.0254826718337 29.7192730342006 27.214430612056 cytoskeleton
Q9DCS2;G5E8X1;E9Q7K5;E9Q5B2;D3YZM4 34.5474933660478 34.692405615898 34.6969824354506 34.8749123466156 30.5433553024869 30.4603308571107 31.8612236374862 29.9826040079919 peroxysome
Q8BHG2;Q8BHG2-3;A2A8E2;B7ZC72;B7ZC71;Q8BHG2-2;A2A8E4;D6REH4;B7ZC73 31.7745886383091 31.7129477713877 32.1120259380628 32.2560951427216 30.979249066312 31.0162900920749 31.0304157886902 32.1302039437254 xaxaxaxa
Q8BTE5 26.8389775055429 27.7418790710946 22.4616602694666 25.8162617810355 25.4607753953767 22.2656617008912 NA NA xaxaxaxa
B1ARW8;E9Q9M4 28.5515107199947 25.7092245088669 25.8346052165225 26.2381498058789 26.4153805494275 26.7112597434514 24.8617397220754 26.5533441940491 lysosome
E9Q9E9;Q3USZ8;E9QPR3 30.8470905758267 30.5470426311759 29.4626660483104 30.6546550973127 28.8881260404365 27.9761971968792 29.2400631212569 29.4511771699901 golgi
B1AWX8;Q9DBN1;F6S9C8 28.8423590269307 28.5865252390816 29.4054186565566 28.6509040622624 28.6037241851036 26.2416233475603 26.2348572710894 26.6518191583607 peroxysome
Q9CQF4;D3Z316 30.1584146786 29.9908660217188 30.7915050676218 29.8058027853524 27.82163721928 28.0478079894573 28.7332825862652 29.5450134902367 cytoskeleton
Q9D1K7;F8WIU1;Q6IR22 28.9116269940596 20.130220516176 26.3036270012669 27.2036601649346 29.3179446076316 29.3777738353214 29.4511510652373 29.7274404480855 cytoskeleton
Q9D937 29.4386388836364 31.51180627318 27.9634891850687 31.9797529770211 29.9401729846054 30.7583245783778 30.0565603801656 29.9461785036628 xaxaxaxa
Q8C6G1;Q3U699;E9Q2H4 29.0415505835128 28.553082280757 28.5169730493791 29.4975427523772 26.4930851536362 27.2102662234099 26.3649520073085 24.8976102656262 nucleolus
Q9D809 30.0626187731432 29.9596327152138 30.3821618069862 28.9928567212531 27.3460095541492 24.1419562151027 29.0177133656624 26.2727820072093 nucleolus
Q9CPN9 25.4627444606966 22.9864088252167 27.5086796770015 26.0250649875392 26.2796714770219 24.1419562151027 27.9891160739017 26.8346835558001 lysosome
G3X8U3 32.2323801883335 32.2480367059503 31.8115199794009 31.9669481029033 32.6888436339989 32.3814192035163 32.5208375820854 32.7606297577439 golgi
G5E8E3;Q8R3Y5-2;Q8R3Y5;Q8R3Y5-3 27.1192517286048 29.2438805028968 25.8127053627248 26.4489150028272 28.4936708889716 28.3385101465686 28.5839604396071 27.785387755069 xaxaxaxa
Q3TE80;Q9CWW9;D3Z7R5;D3Z520;D3Z276 NA 24.3673685784711 NA 24.1321350071095 26.4997345499669 NA NA 24.6430376689576 nucleolus
A2AD84;Q99JT2 NA 26.8024847681757 26.8569121924468 27.6504859457981 29.1392347630749 29.6653127116845 29.7519960248229 27.9763192037047 cytoskeleton
Q3UJP5;B1AV75 26.5076345104839 NA 23.9398482853309 26.5343308521669 28.098275727765 27.7755238566555 27.0161665881375 28.0854419831788 lysosome
F7ABM5;E9Q0E2;E9PV87 25.2066292205147 25.5092598823774 NA 26.9118065360495 26.2745299847586 24.6311756390782 22.692138680691 26.2255535911423 nucleolus
Q6PGK3 25.7668454499302 24.6633722388799 26.8152610691219 NA 25.7567381275487 25.5190065171551 26.0056981601945 26.8207580317852 peroxysome
Q8BGL3;E9QAK1;B1PQU4;G3UWB5;D3Z6M9 35.8207171048363 35.864444509219 35.87071566211 35.8913807833536 30.9489715127897 31.2291000755962 30.7119151768993 30.9027898315969 peroxysome
Q5U452;A2A5R0 29.6329337987121 29.2896504130883 30.2378205995059 29.5657310874341 29.499420986173 29.818807790888 29.8850957108209 29.8999841920271 xaxaxaxa
Q9CYZ6;D3YZ60 30.4978892331109 30.2367511797429 30.048642157552 30.2865626828476 26.9007534775233 26.9516502058854 27.2823541327602 27.3538581958541 xaxaxaxa
Q3U3D8;Q6DFW0;A2ANZ2 29.19462076089 29.2020182465513 29.9713709462327 30.1306997268812 29.8233516738987 28.6164167727702 28.8103934466658 28.3397426287894 golgi
Q7TT23;Q3V0A7;F6W2S3;A2AKU3;B0R039;B0R037;B0R038 27.3779126448985 27.46122313837 29.1810598928814 28.2188212361991 25.1482587791396 24.0728181053897 22.9971554577734 26.4125630660835 xaxaxaxa
Q8C5X1;E9PY73;Q3UYG5 25.8427958483821 28.1901416697183 26.039539731359 28.2402064217816 29.6614032891502 28.2040544696669 27.5852237601684 28.9435052078699 golgi
Q05D39;Q8R092;Q8R092-2;Q8R092-1 21.8286272107009 NA 24.7938990732214 24.8759746355125 24.4756419753445 22.6091499492578 NA NA peroxysome
B1APX2;E9Q1W1;Q3UE31 30.3253488584392 30.7011082066349 29.0938932706817 30.3331009463733 29.1656704391007 29.2410274300254 29.605198978391 28.2769227751865 lysosome
Q7TN12;G3X9Z8;D3YZT8;D3YZL7 NA 26.1214949442439 27.2649630098967 26.1842011039193 24.1147388554527 27.4591151815976 25.2755971450213 23.1390235241199 lysosome
Q3TA40;Q8R0A7;Q8BQB5;D3YUS2 26.1979722361439 27.5932747879628 26.527851416495 26.9199102337369 31.2097055635045 31.3509257797565 30.6857883559745 31.1876477793547 xaxaxaxa
Q0VAW6;Q8BH50;Q8BH50-2;F6ZUQ0;G8JL48 26.5468063713963 26.5178337701688 25.8995047426291 25.7105763540706 27.1932589149892 28.2919986601791 27.1528271982585 26.5760875125851 xaxaxaxa
Q3UH85;Q3TZG8;Q6DIB4 28.2862018607676 27.2764369781153 26.3036270012669 26.9989454763135 26.973454453656 26.6001559834421 26.7951750643882 27.4245921295345 lysosome
Q8BH86;E9QMK9;Q8BH86-2;F7CUW7 34.0056826747635 33.725106543535 33.9763803569143 34.016091117153 32.4140922461567 32.9777465215059 32.8936883682156 32.327620380675 golgi
Q8BWQ6;E9Q2K5;D3YW20;D3YW19;Q8BWQ6-3;Q8BWQ6-2;E9Q128;F6RR19 31.5300285235395 31.7802857513009 31.7675329736699 31.7469826527486 32.822183903718 33.3885727181056 33.0675898023596 33.3668707036708 nucleolus
Q5SVP2 30.3086602088984 29.6360707669809 31.4378193160628 29.3580904705379 32.7191838238212 33.1503832324056 33.0520505201456 32.8956181449756 xaxaxaxa
Q5YD48;Q5YD48-2;Q5YD48-3 34.2971701240455 34.5525570900259 34.2226629728743 34.1716583462558 28.1918065565676 28.4421660130789 28.2273858729212 29.3472236366116 lysosome
Q61838;D3YW52;D3YUI3 35.3567293535686 35.4216358017233 35.2339473322313 35.1958153803289 35.2319534085113 35.1744513870906 35.2553349032652 35.984668137162 lysosome
Q80WR5;E9PUH0;REV__Q9D489 30.0626187731432 30.092653542186 28.9835277036873 28.9928567212531 29.3691515632827 29.465591251699 29.7304100214161 29.3185958564701 peroxysome
Q3UTW2 31.3621779295469 32.7694259712649 30.8241557395169 27.434296617686 23.3871238189513 23.7584073304811 24.7313085880403 21.0804605153978 lysosome
Q8BY68;A2ASC3;A2ASC4 27.8264189836357 27.79645306075 27.0463334000591 28.1333489422627 28.8376466888312 29.5733579829744 29.1536756773571 30.503530117469 peroxysome
Q80VN4 23.6367397494421 25.4751457440012 NA 23.9996056186712 26.17742321061 26.5253187610753 23.4706764597738 26.0586764031614 cytoskeleton
P58742 29.9443022623097 30.3054132243879 29.8061833040431 29.8101568908459 29.5771638640784 30.2482205325864 30.6857883559745 31.3020421804656 nucleolus
Q9D2R0 33.9609386242356 33.9097409185296 33.9837870034575 33.9904252008103 31.6962695116818 30.7853971212155 31.1086466615028 32.3771082829505 cytoskeleton
Q99PG0 36.3301894595476 36.4405905365157 36.5306823001151 36.44573295373 32.2981556332436 32.4975704699188 32.7883346351807 33.3124568582829 nucleolus
Q9WVM8;Q3UNS8 35.7209275894645 35.4923830921525 35.3995677653694 35.5609982601205 30.5391105542373 30.768989058065 29.8374955466422 30.7172216369304 lysosome
Q8R2R3 27.8706712671434 28.4326226510363 28.1153962649393 28.3075115695641 28.4655006864461 29.6149163532775 30.2885230199243 29.1515320762335 lysosome
Q3UHJ0;Q3UHJ0-2 31.5571107061713 31.2712247447274 30.3706602554295 30.9045294083145 31.1677567479568 31.2981466810125 31.0233380375263 31.2045687312166 nucleolus
D3Z442;Q8R0P4;D3YZD8;Q8R0P4-2;D3Z1Q3;D3YWY5;D3YX09;Q8CF11;D3YY39 29.3579264315435 29.335408137898 28.7334924957289 29.624585737398 29.4175330245266 29.4050086377285 29.7361719259419 29.5353814047292 nucleolus
Q3TJ22 30.3022324909422 30.4015882137977 30.3174735069503 30.2505600925945 29.9903965702536 30.4495409625645 29.7632257138508 30.071509802092 cytoskeleton
Q9D2V5;B7ZD25;B7ZD24 28.2717552023955 27.1928053533805 28.0885320619559 27.5186028244262 27.2955385777571 29.9472995871718 30.2133762278089 29.4778599443737 xaxaxaxa
Q8BGQ7 35.328872774975 35.534887565294 35.3542120550033 35.4945479183396 34.5496922402614 35.0101360044954 34.5553575098152 34.5202453743635 lysosome
Q14CH7 30.8470905758267 31.0748198999102 30.2640351259705 30.5525352104781 31.469842075696 27.4891859396553 29.0868011000912 27.9700267394912 golgi
Q3THG9;A2A4P3;A2A4P4 32.4582163951828 32.3099470387077 32.5274426793322 32.2214280378288 30.5819506743199 30.5612260490409 31.1840767328125 31.3310525193821 peroxysome
Q9CQF6;Q9CQF6-2 28.9444594376823 27.95899010763 27.9988711055305 27.8984873604193 27.5202059225648 24.0818569033824 25.7810180649509 26.3386225437062 golgi
Q99K67;F6VMP2 36.5526580308407 36.7128690961754 36.7301430993192 36.7574606085284 32.2451672512394 31.915107471904 32.4309118756521 32.1660859573761 golgi
Q9JKX4;Q9JKX4-2 28.4703713929155 28.3057448247164 27.7858831307668 28.829394048852 29.1050633380857 29.0900995520611 28.9980574068054 28.9671657239504 golgi
Q80YE4-2;B1AZF9;Q80YE4;Q80YE4-3;B1AZF3;Q80YE4-4 29.8959861690951 25.8777594400275 23.3958190283044 23.089034713384 29.5846071562115 29.9708737964324 28.0799368651051 27.7942084594571 golgi
P61922;P61922-2;Q3TUE8;F7C9G3;F6RN86 36.2962953978722 36.1012298799546 35.9590020368345 36.2086994114473 32.1372260392793 31.6704463067954 31.8933411871421 32.1990831645349 peroxysome
P41233 31.6375932793126 31.981150476776 30.8922198247964 31.62061241319 31.068602714192 31.5924322544515 31.4779282394436 31.6531135726883 lysosome
Q8R420;Q6AXE3 27.6760682603269 27.79645306075 26.5441885017016 28.6619274629257 29.3279304393002 29.2443211761093 28.6008515128004 29.2311275778206 lysosome
Q8K448;A2AEP5 25.00225572401 27.0335837525216 25.981226481884 NA 25.7076521738277 25.4856050430221 26.3303310621992 28.2543498602095 nucleolus
Q8K441;Q8K441-2;REV__E9PY24;REV__E9PZD2;REV__Q3TN34 33.6957106544605 33.9206508662312 33.8261964189875 33.8167607053591 30.2682156761109 30.5111879247202 30.2133762278089 30.2990474933518 cytoskeleton
E9Q6G4;Q91V24 28.0547514193695 29.2739138847689 24.9173832053715 27.8864730577112 28.505134067936 31.2412983781238 29.4795623833973 28.2129486097765 peroxysome
Q8K440-2;Q8K440 31.7331796728649 32.3393692366865 31.8215949443683 31.62061241319 28.6037241851036 28.9010592923767 28.3715095863276 28.9036254292077 peroxysome
Q8K449 29.4765107268794 29.1260990985053 29.1994384219399 28.7721827991588 33.1467532526012 33.021064980113 33.2762716426607 32.8176364153841 peroxysome
Q9JI39 32.4987180122879 32.1718058900748 31.9105188091406 32.4838787183925 29.9903965702536 30.1240005661282 29.9346876786218 28.9547482240084 nucleolus
Q9QY30 35.6230121400293 35.7189103749609 35.6388627896307 35.6608633294413 32.0260400123271 31.8823240945162 32.0642596360033 31.5104837949855 lysosome
P21447 28.8062499009237 25.5126531548554 27.4161646124793 27.0768496149766 28.7045099636993 28.5370761123587 28.8782007458469 29.4458840608968 lysosome
P06795 30.4651676862133 28.7811165558426 28.6729384566205 26.589236318743 26.4300954811913 26.6356890131796 26.8529937832242 26.290020424765 nucleolus
P21440 33.5000215307201 33.4305647318309 33.4265819221176 33.6590038764812 29.211627718377 29.8544448713368 30.6279273459587 29.8190305707811 peroxysome
Q9DC29;F6SGP4 30.0255228387946 30.7621245386484 30.1707736887178 30.1815254755057 28.2786057511067 28.2718486466117 28.6106021653703 28.399416781339 cytoskeleton
Q61102 33.4246954003762 33.0816343374641 33.2138520000953 33.2751847080004 31.5275276737054 31.2153635701218 31.8296947378582 31.2528800670877 xaxaxaxa
Q9CXJ4;D3Z492;F6ZFC5;F6Z6T0 31.2980351459543 31.5951432905371 31.9283480501046 31.5892243435005 29.0288350652886 28.0619595082939 28.7059922424135 28.6925892164984 golgi
O35379;E9Q1I5;D3Z407;D3YYJ6;D3YZY1 30.9098364372591 29.5392170332797 28.8197403600432 30.1272257901934 31.0319071176217 31.1223896891484 31.1086466615028 31.232550710152 peroxysome
Q8R4P9-2;Q8R4P9;Q8R4P9-3;E9PY11 NA NA 26.3531597769005 26.4186371855991 27.0554105857431 27.3876684466752 29.1898555431567 27.6168809090905 golgi
Q8VI47 34.1893380785553 34.3588512758674 33.898018920787 34.1381871937832 29.8342763189517 30.6124435570795 30.75118831735 30.7706397454676 xaxaxaxa
B2RX12-3;B2RX12-2;B2RX12 31.8593783720018 31.8051826045587 31.8474439347188 32.2309727094354 32.7191838238212 32.9117238590467 32.1088892349819 33.3569324926068 peroxysome
E9Q236;E9Q467 29.0966277391062 29.5767337113993 29.612497039188 30.0122450595141 30.4266071775901 33.8175569839495 31.167130599093 30.1981101694048 golgi
Q9R1X5;F8WJ10;Q6P8Q2 27.2060122135415 27.9645419687596 28.1713190558891 28.7631853274389 25.8987459793306 27.8859299362908 26.267459399539 30.3700750976375 nucleolus
Q9R1S7 33.3934266211012 33.5022689259179 33.274785973797 33.6294417557092 30.3668700994471 26.8529290687733 26.2175667649957 28.2379335356978 xaxaxaxa
P70170-2;P70170;E9PUE8;P70170-3;E9Q3Z3 27.4449786888222 29.5431454926425 28.2407708736053 29.3174906980282 26.6077416129277 28.6767417408348 28.4135100020672 27.1102413552871 cytoskeleton
P48410;A2ALN0 30.3642111958582 30.0522558650467 30.1034988824227 30.358036508183 31.4345709643436 30.9426089305705 31.7633667655431 30.5389883213447 golgi
Q61285;E9Q0L6 27.9768225167944 27.3452160459538 24.1246160946478 26.4342282037659 28.481668776202 27.0626041529917 28.642123629615 28.2877278698187 lysosome
P55096 36.3960917977394 36.5712269574747 36.5179281785781 36.409836421915 32.6653138312954 32.7535457300206 32.7677260088974 32.9269919176971 cytoskeleton
O89016;E9PYR0 29.4386388836364 28.5202938060101 27.0578783663503 28.1412755779876 29.8853445348726 29.818807790888 29.9108439744044 29.8757061091948 cytoskeleton
P61222 34.1685487991857 34.4891746075747 34.3046404964604 34.396106061438 33.8691394777037 33.7162492237287 33.4161845663955 33.5349121531505 nucleolus
Q6P542;G3V012;REV__D3YY58;REV__Q8C1S9 33.4512300184212 33.45577720191 33.5573914344776 33.4930385895525 33.4445211161275 32.9777465215059 32.7153692390724 33.3124568582829 nucleolus
Q99LE6;REV__Q9DAC9 32.1590726065946 32.2402929267967 32.0955008316754 32.2017449199912 32.1524845480261 31.6976571794444 31.7329783286001 31.1191688033344 lysosome
Q8K268 31.8285395543175 31.6277529897474 32.5114153414445 32.0717255773839 30.1708853117683 30.4097931231286 30.5247950310477 30.3105103511255 xaxaxaxa
Q64343 27.4204373318829 26.9629125031924 25.0244583599147 27.3881157763927 30.3414216631217 29.6653127116845 29.8589630729521 30.3648416807935 peroxysome
Q7TMS5;D3Z150;D3YZX5;D3YVG8 33.1902117961693 33.1259075339108 33.4512803822465 33.2005517751512 28.5776487743094 29.1344021192773 29.8713016510382 29.4665197095933 lysosome
D3Z0Z4;Q99P81 25.7998391800242 26.0783791438945 26.9478034429306 NA 31.1159547386261 31.309249199725 30.7407556692364 31.1394570751529 nucleolus
Q99PE8;E9QA91 28.1221152577332 27.5623011702258 27.7076518136886 28.5684654011439 20.0637910653474 22.8571773415779 22.1097163369347 NA lysosome
Q6PE15;Q6PE15-2;F6X5P5 30.1064375670184 29.8574611230041 29.7530100181239 29.4232378424374 28.9944225773467 28.1146428672071 28.5274602833004 27.4413800373792 golgi
Q8K4F5;D3YYK0 32.8156799544589 32.9127380495478 32.4353852987544 32.7912642766488 30.8009973524833 29.6149163532775 29.9108439744044 30.319883833162 cytoskeleton
Q99LR1;D6RFU2;D6RI21;F7BHM8 30.9098364372591 30.9338545643924 30.0277819087047 31.4485796678486 34.2501646279392 33.5497009674988 34.0563656551556 34.5307844111823 cytoskeleton
E9QN99;D3Z6D6;F7BYC6 36.1074660168925 36.0545438979275 36.1657136480721 36.0744734224346 32.9116205934054 33.0363837774261 32.9127016809686 33.295680740297 lysosome
Q8VCR7 31.9764345082406 28.2625066829284 NA 26.4825084755931 28.1631973334545 27.4655378300075 28.2799535836026 27.1446171614585 lysosome
Q5F2F2;F7C9J3 29.8058108732216 29.7243319026715 30.1584146786 30.700762444957 26.9171381987252 27.3754984451736 27.087962972227 26.768681397308 xaxaxaxa
Q9Z1Q2;G3UZK8;G3UXA4;G3UYU8;G3XA64;G3UX11 29.9604304407544 30.2120558311571 30.1289423347647 30.5417672078346 30.3150491721035 30.0423074432031 30.4013005602931 30.3082525652314 nucleolus
Q99JW1-2;E9QPN9;Q99JW1 26.2985745354989 NA NA 25.3189607014016 27.6925538765138 26.6986359973004 26.5888947753849 27.350137524072 cytoskeleton
Q7M759 28.156491776471 27.9694947954124 26.6461546899604 26.6466789622904 27.8587610327239 28.6543940084064 28.088935782621 29.498141813347 peroxysome
Q8VCV1 28.1508473955211 NA 29.1405040907342 NA 27.8130713769393 21.8713079631601 25.037506597293 NA xaxaxaxa
Q9QXM0 27.4893009286997 28.1807306588051 27.7152503221156 28.6619274629257 NA 24.8535264555057 NA 26.9132102723303 nucleolus
D3Z6Y2;Q91ZH7;D3YU06;Q91ZH7-2;F6RSE8 30.8299378766791 30.7198910385752 30.8010280378145 31.2980405370579 24.7234733644252 22.9670862046898 20.675055760488 NA lysosome
Q8VD66;Q3U7M5 28.3530390960272 28.677236394158 27.9122896540188 27.7864064242546 27.3205369288332 28.9915995286116 28.1413623304782 28.2769227751865 nucleolus
Q9DBL9;Q9DBL9-2;D3Z7K3 28.9292671405752 29.6065388401605 29.524252441414 29.6062342793849 27.3922881249877 27.49663568027 26.6480011537744 26.9044707643546 nucleolus
Q8R2Y0-2;Q8R2Y0 32.270126011894 32.0658838579701 31.9813307037815 31.9860831327005 28.3663048362913 31.0025770194305 30.3043250493959 32.313526972694 peroxysome
Q8CBW3-2;B7ZCU4;B7ZCU3;Q8CBW3-4;Q8CBW3-3;B7ZCU0;Q8CBW3;Q8CBW3-5;B7ZCU2;B7ZCU5 30.6517396285122 30.4903671008782 30.7630631277095 30.6645529067583 33.0909128737417 33.1956679184406 32.930611530941 33.5113002224306 cytoskeleton
Q8BYZ1;F8WJ33;Q8BYZ1-2;F6RXN4 28.8232138999837 26.9045274321983 28.1486305091196 28.0733877211645 32.7508096834309 33.3885727181056 33.4300147519093 34.0603378941925 peroxysome
P00520-2;P00520-3;P00520;P00520-4;A2AV23 26.458561891127 27.4415749690649 27.0382977566138 26.9865738702434 28.2104935005873 27.9725527881143 28.8005932575393 28.2240377365955 peroxysome
F8VQH0;Q4JIM5;B2RQ57;G3UWQ2 25.2650805205808 27.1503636696707 25.4758235383204 25.6905893427138 27.1188100843354 28.4170404194149 27.348892635547 28.0429113083919 golgi
E9Q9C1;E9Q9C7;E9Q1E8;E9Q9C4;Q8K4G5-4;E9Q9C9;Q8K4G5-5;F6YHE5 31.5782869437404 31.2333549333819 30.854957106701 31.4606975669619 30.6486586459557 29.9910745210098 29.3754234719961 28.1834689475317 nucleolus
Q8BL65;E9Q4K0;Q8BL65-2;Q8BL65-3;E9Q0W6;Q8BL65-5;Q8BL65-4;F6VVW4;D3Z0Y4;F7A5C5;D3YYR9;F6UI99;F6W6N3 27.0822960566431 24.6154043819001 23.3119118556851 25.8301394965552 26.4997345499669 26.2846268558328 23.9006481683943 25.8536665527368 peroxysome
Q69ZX8 29.7315150591215 30.367680121462 30.1289423347647 30.4337714715321 26.2585706058872 26.6766853749363 27.5319623814046 28.6152992685134 lysosome
Q4KML4;E9QMV2 30.345945941634 29.1903121111591 29.4976631435888 29.1448327658076 33.4245675080704 32.2349992592999 32.4840045793079 34.5477523160369 nucleolus
Q9QYL7 30.389893491215 25.8777594400275 30.4572653663834 29.2382367367777 27.524405191684 26.2718814512635 25.5751022619865 21.2810221375524 xaxaxaxa
Q7TQI7 29.5566659220233 28.5136556030357 27.7858831307668 26.5674093726292 26.7599175217274 23.4516138494323 NA 27.2278144166488 golgi
Q921H8 36.719109894862 36.8287441196741 36.7942314585942 36.7331925445377 34.7967888398988 34.9605863599511 34.9035912907284 35.6324539177326 peroxysome
Q8VCH0 35.3642680521475 35.293880149357 35.0687873632794 35.4358206871614 31.045136806713 30.3796829868334 30.0903479582441 30.7514186451732 golgi
Q8BWT1 39.5235334076882 39.682465218562 39.5934255292567 39.5228073332502 36.5302765349816 36.5798235877476 36.4235052608974 35.9381580812438 cytoskeleton
Q5SWU9;E9PUB1;Q5SWU9-2 34.8723262496765 34.9398250413613 34.883073023565 35.1071885676539 32.5714944999751 32.3814192035163 32.2986657481927 32.3650155722544 nucleolus
E9Q4Z2;D3Z0B3 34.1723360384158 34.2448121501136 34.0146412298156 34.2037889216623 28.913699816392 29.2665888375811 28.7653434223729 29.1408425070709 golgi
Q8K370 34.0609192260065 34.1053861497617 34.1753041217991 34.0266274513469 30.5632985498163 30.3299250367938 30.554847063449 30.8116401968433 golgi
Q80XL6;D3YTQ5;Q7TNH5;F6U473 35.3397631892233 35.3816209343863 35.3190089907626 35.3426256051455 31.1910800977454 30.7513205579268 31.1947849933809 31.0272989576332 xaxaxaxa
D3Z7X0;D3Z2B3;F6RGT6 30.587937886764 31.1537107272259 31.5349189062996 31.7103370309684 27.5183250795751 28.5233552353916 27.2201035940525 27.5832614268528 golgi
Q9D7B6;D3YTT4 34.7592048308142 34.8084249641109 34.9367378351239 35.2815975965656 32.0418097423939 31.8440980897087 32.0825176503317 32.2593490504084 cytoskeleton
Q8JZN5;F6W0S5;F6TBZ5 34.282622960564 34.330633280307 34.4691789946339 34.5734764730954 32.9771447732049 33.1648912446619 32.7153692390724 33.0469801303741 peroxysome
P51174 36.6256710766789 36.5350208773253 36.4376942226862 36.6892310342683 35.0838241740559 34.9863813454153 35.0217950434481 35.3562955185269 cytoskeleton
P45952;D6RFD7;D3Z2A5 36.007449357322 36.4747422198631 36.378796624182 36.3692077679841 34.2242887464783 34.0449409710205 34.0267641849648 33.8310498751309 cytoskeleton
Q07417;F6RAZ3 37.001643227993 36.9143284622691 36.8813120945819 37.2884947781169 34.8574597327168 34.8050550718175 34.7586724739577 35.0917357568597 xaxaxaxa
Q9DBL1;E9Q5L3 34.7719818704231 35.1978257466568 35.1211147820128 35.288565684689 31.820484965029 32.050361536795 32.4348718281519 31.9712610522401 golgi
P50544;B1AR28 37.2060694823361 37.1447922284114 37.2295077877173 37.0696500646355 34.5382111157482 34.6959090230922 34.6347551531936 35.0349887078048 xaxaxaxa
Q61282 26.3845460122132 25.9500213973138 NA NA 24.8201940342592 24.9989825454844 24.3447496236795 25.179221502228 cytoskeleton
Q8K2H4;Q8CI47 26.2696164948426 30.8881652728511 26.60698965332 26.4115950087691 30.044582722427 29.7213455674036 30.009772003782 30.5625726972917 lysosome
Q6ZQK5;D4AFX6;Q6ZQK5-2 31.7082841777294 30.6405178430138 31.1837111386542 30.6079635784552 33.3596471832259 33.1170326763635 33.2348088370389 33.0739758420607 xaxaxaxa
A2ADA6;Q6NXL5 24.6346182339903 NA 22.325798737911 21.9122892332497 25.0369665708358 26.5253187610753 25.4941227295596 25.8010292783785 xaxaxaxa
Q8QZT1 37.6081151659385 37.6425658450598 37.5784687369645 37.6061548877083 35.4994881152457 35.6938267622149 35.6721378378537 35.5882150608797 peroxysome
Q8CAY6;G3XA25 36.3099208575046 36.0288911829242 36.2203258836488 36.2410578573881 32.7937826069465 32.5899847515714 32.3130278857042 32.8809848406281 peroxysome
Q80X81;F2Z459 34.4789465922509 34.8879642305074 34.5140951472764 34.4375094052379 28.2429764307715 28.2667728230358 27.541506148658 29.1038464047829 nucleolus
Q8BMP6 31.6633344490983 31.8005067071046 31.9318619226369 31.6854754175457 32.3393474050898 32.0135211191692 32.446941787837 32.4296991154573 xaxaxaxa
Q5XG73-2;Q5XG73-3;Q5XG73;E9QNH7;E0CXU7 34.1430483211434 34.1395978444409 33.9089925848525 34.1814181134031 31.068602714192 31.1279320415765 31.4267684341569 31.0432355124725 lysosome
Q9D061 29.134794833417 27.6557099245007 25.4381113099389 28.2088361358961 27.650551392302 27.1501133940889 28.1625210161533 28.7450543546076 golgi
A2AIG8-2;A2AIG8;A2AIG9;F6RIQ1 23.5040728021705 24.8483529565801 25.4673825407189 25.5235698398772 27.8616243238572 27.3354812950322 27.5472415369343 27.8039972397027 cytoskeleton
Q5EE38;F8WGW2;Q5EE38-2;Q5EE38-3;Q5EE38-4 24.473722057753 23.5893520729593 22.6075725919141 26.0887418326819 27.0763945568725 27.7424966146514 28.1042840866176 27.987416735391 peroxysome
P09470;F6QCP8;P09470-2 28.9396250104657 27.3550377549332 27.347547220778 26.0461386633829 28.5529268692331 28.8865878027323 29.0837973409555 29.1806422640963 xaxaxaxa
Q9D099;D3YTU8;Q8CIG2;D6RJ31 23.0114087010811 23.6375948889219 23.7374469007767 25.8751892398453 28.5649198130969 26.8723384120886 26.3303310621992 28.8609869384763 peroxysome
Q9JIX8-4;E9Q9R4;Q9JIX8;B8JJ89;F6Q8C0 33.2911680380728 33.207699543091 33.3583540661915 33.3212050897895 34.0296572285521 34.1445573323267 34.2002278554072 33.8409918207072 cytoskeleton
Q3V117;Q3TS02 36.3960917977394 36.4677639046481 36.2622330201787 36.4312374769434 36.389737935786 35.9029841249728 36.0519108502094 36.1974944757123 lysosome
Q8R519 31.8834919063546 31.7453220195873 31.4531963377988 31.8903148243494 26.7046316412998 26.0202297329786 23.2384277952725 26.0806153694665 peroxysome
A2AKK5-2;A2AKK5;A2BH60;A2AKK6 32.6114343349083 32.926996734463 33.0154937810713 32.5895510828211 29.0529384199803 29.1309979139558 27.8035049818164 26.853233178594 cytoskeleton
P28271;Q8VDC3 36.8020154880267 36.7838954258246 36.8813120945819 36.7429266886305 35.6763273535934 35.6321143918583 35.4874191263912 35.8228135107285 cytoskeleton
Q99KI0 37.3870915233439 37.4972805994105 37.472892001939 37.4831480079958 37.0314016872686 36.7919925335777 36.8739693265558 36.7725701136128 cytoskeleton
O55137 34.180352866872 33.7531180606917 34.0606093813858 34.1381871937832 33.6488317686448 33.7162492237287 33.3288786278651 32.8558912698696 lysosome
Q8CAL6;Q8VHQ9;A2AVR6;Q3TBG4;E0CYA0;E0CXP8;F6SS52;E0CYS0 30.07257056211 30.1710434166886 29.3042735233909 29.6909067563497 29.2901534465267 27.96951859413 28.4066180269691 29.8531264699744 peroxysome
Q9DBK0 33.8166406471532 33.9097409185296 34.6483897453087 34.1814181134031 29.7859263387667 29.4050086377285 30.0354047546717 28.6925892164984 lysosome
Q9CQR4 34.1430483211434 34.0341042758248 34.3410065683483 33.8089295267709 31.6539686573777 32.0284301959563 32.598311376475 31.1353479632024 xaxaxaxa
Q9QYR9 31.8558454808114 31.762315067638 32.0701072175872 31.1741966809285 31.5350744019672 30.6233669102473 32.4292223038869 32.0132769155587 nucleolus
Q8BWN8 31.8718029549005 31.8401585030002 32.0417916096464 31.8493381493194 25.5597119074147 27.0158602312722 27.9451150011086 27.7829931015831 xaxaxaxa
Q32Q92;Q32Q92-2 26.400580711553 25.178959853372 25.4381113099389 25.7262574189349 24.9718306489541 25.0204527870858 23.4554389810726 25.5098537890441 peroxysome
P58137;Q8BZR4;G3UXJ8 32.4953674064014 32.6037194886577 32.5811636219391 32.2470748941299 30.4889453527026 30.6834860311136 31.2556445758591 30.2488953305795 cytoskeleton
Q9R0X4;Q32MW3 30.4029235408207 29.6754415025929 30.048642157552 30.5245650584549 33.6982708499682 33.0693588452475 33.4961413738799 34.1418980890398 xaxaxaxa
Q9R0H0 33.114557405808 32.5396411570123 32.2977313039237 32.802813706111 28.0251646455962 25.5449022358656 NA NA xaxaxaxa
Q9R0H0-2;A2A848 37.9154361086534 38.1615504362747 37.8745253575264 38.0071559370768 33.7548990205176 34.0794234296904 33.9437901221402 34.107149114845 nucleolus
Q9QXD1;E9Q5T5 35.3729561605921 35.6095428412481 35.5080922596861 35.7050211388957 31.9063959118653 31.7654456250168 30.614297923659 30.5698802745558 lysosome
Q9EPL9;Q3TAW3;Q8C178;E9Q296;D3Z2N6;REV__Q5SV54;REV__Q5SV55;REV__Q9CSB4-2;REV__Q9CSB4;REV__E9Q935 32.5211431193568 32.2978014832983 31.939451486171 32.3300144082672 32.2783273950152 31.806257778373 31.9345991586127 31.9065524495148 xaxaxaxa
Q561M1;Q9D358-2 28.9257043591972 29.036906937682 28.8706054363689 29.1945353802736 27.0163029413919 28.0395173018876 27.6140426374834 26.4054004826603 nucleolus
Q9D358 32.7374942937504 31.4663321189429 32.7162928589292 31.5023287444372 31.3505020621172 31.2735491247392 30.6857883559745 30.9107546682172 golgi
E9Q9I3;P24638;B7ZCF5;B7ZCF4 30.1484569135956 28.9525337954574 29.7801841775081 29.6996788294806 33.2168970176602 33.1648912446619 33.5880943069315 32.872677590093 golgi
Q05117 33.1541357900195 32.0105569792586 32.0467769662087 32.0345615768693 32.401047480958 31.8189624163021 31.6336909552895 32.8913359972133 nucleolus
Q8BP40;E9Q3V5;Q8BP40-2 33.3210470324282 33.1531439382381 33.3385572350693 33.5544544350738 31.3001206353458 31.7357043028859 32.3806501139286 32.1743769234878 xaxaxaxa
Q8VCW8 36.8450385413291 37.0343587184468 36.9035806748923 36.7831182187675 34.6243589500009 34.7439121660723 34.8983315501887 34.6175646246171 xaxaxaxa
Q3URE1;Q3URE1-2;F8WGZ0 33.2330596250086 33.2065221098447 33.2065814232544 33.3496230340788 29.9953717835687 29.5261437104961 30.3540049766722 31.0522747174696 xaxaxaxa
P41216;D3Z041;D3Z457;D3YVF6;F6WNZ2;F6WYN6 38.1160311444955 38.0658938159988 38.0701256758352 38.0253565133318 35.0390931064963 35.1478351636172 34.9496623018635 34.814239526659 lysosome
Q9CZW4;E9PUC2;D3Z4I4 30.8470905758267 30.9338545643924 31.1435977310926 31.137795411523 28.9402633161038 29.1019083310479 29.2400631212569 29.3600102341737 xaxaxaxa
Q9QUJ7;Q9QUJ7-2 32.595078623588 32.8026816395595 33.0517171888787 32.8712397950913 33.4044984619968 33.6571242886882 33.7393721445149 33.8452041678379 nucleolus
Q8JZR0;REV__Q8C9X1 36.120552334865 35.9802308411731 35.7483118482667 35.5856583574886 33.9290384411469 33.8512969445952 33.6438868773246 34.0126333798891 lysosome
Q5F2C5;Q91WC3;Q5ICG5;Q91WC3-2;Q8R1X1;E9Q7Y2;Q8BYJ0 25.7314271498683 26.4637483749494 27.3541947474966 23.1707935608982 25.1152193633151 NA NA 25.5946591446682 xaxaxaxa
Q91VA0;D3Z106;Q91VA0-2 36.739736624501 37.0994008104202 36.9808337728454 37.029561315421 33.3742757589633 33.4882300569639 33.2031167192693 33.9158833444 lysosome
Q8K0L3;Q8K0L3-2;Q8K0L3-3;F6XLJ8;F6V4U2;D3YXB1 31.6555428492495 31.2777834352712 33.1764841657228 31.3504544081497 26.8376279508576 27.3924058382516 26.9733727070926 28.2815537714863 nucleolus
Q3UNX5;Q3UNX5-2 34.2547129529035 34.2448121501136 33.9287532211507 34.1170376246356 29.2016179564526 29.2927558111051 29.8713016510382 30.3151286432442 golgi
Q8BGA8;Q8BGA8-2 35.0221312906668 35.032209679151 34.8944386145581 35.0746082739157 30.5677949161974 29.7678140670729 30.554847063449 30.4566381215905 nucleolus
Q99NB1;Q69Z91 28.0464921285136 27.7489314530046 28.8450443886784 28.1868212874559 31.0424101402322 30.8459340621447 31.1260739724007 31.0376117208294 peroxysome
A2AQN4;Q9QXG4;A2AQN5;D6RHA7;F7CU63 34.5303678328969 34.7459362969723 34.8414325465037 34.7151215846452 31.4112702762122 31.5046432823627 30.8828495983611 31.1315437020934 golgi
Q14DH7;Q14DH7-2 32.8156799544589 32.9465504912102 32.8851862348338 32.8579634007754 27.6368863447184 29.3921693978973 30.0293197213991 27.7107757411287 nucleolus
P62737 34.8239353843249 34.5295291089091 34.6753974405671 34.6984253100554 37.2632784105544 37.3434151070665 37.1934125065005 37.9573202793226 lysosome
E9Q5F4 29.7127211429435 29.1039903364163 29.3658991182784 26.849829823169 32.1003481503617 32.5525518515018 31.4720200885275 32.050059212019 nucleolus
Q8BFZ3 28.8761897801601 27.3550377549332 29.4309893089496 29.3983607456506 32.8111887611989 31.7098913739741 32.2219901030198 32.7024150069815 golgi
P63260;G3UZ07;B1ATY1;G3UYG0 33.1902117961693 33.2628204287954 33.7513119529135 33.4234268624498 36.2255783184355 36.7262105559211 36.6692423107296 36.0749630720127 peroxysome
Q9Z2N8;D3YVN1;Q99MR0;F8WI57;D3Z4L2 31.5216376719624 31.9584581348463 31.6817496279177 32.0717255773839 33.4445211161275 33.627693705175 33.7066936030541 33.8569750463004 cytoskeleton
A1BN54 25.8775518792927 24.3673685784711 19.8414557497052 25.1317396605429 25.3766048052083 24.9898013955726 25.9884776786073 21.9859094253902 nucleolus
Q7TPR4 34.3540041586342 34.3239867339152 34.1011890023202 34.3796353953097 37.7201367029427 37.3806799150852 37.6293007995682 37.8240170155603 nucleolus
P57780;E9Q2W9 36.4113117751549 36.4405905365157 36.2474788297419 36.5308538424759 38.0810815520053 37.4499239327845 37.5895635114875 37.7691383395662 cytoskeleton
Q9QZB7 29.9718007131469 30.5731100660756 29.9713709462327 30.18526552254 31.1612437303895 30.747859738257 31.2720776146656 30.476666439971 cytoskeleton
P61164 32.5815009652229 32.8175943474414 32.9306475164076 32.8279642961652 34.1917055741229 34.0794234296904 34.1726619296929 34.3521317088933 xaxaxaxa
Q8R5C5;E0CZD4;E0CYB4 30.8709392286403 31.3837910629681 31.3538200253217 31.8210330001879 30.5763036720899 31.1223896891484 31.876845187709 31.5146654023569 peroxysome
P61161 34.2357618147115 34.1969367741527 33.9923398091127 33.9289937573524 37.0820793074102 37.2609703896175 37.0543310528067 36.4323822793664 lysosome
Q99JY9 34.6982396574139 34.751941097488 34.6108552307959 34.7723383914006 37.8132048595679 37.8881693005866 37.8326896383688 38.1057875544329 nucleolus
Q641P0;Q641P0-2 24.6443416849296 25.7234587779416 NA 22.3035444586007 NA 23.3837623051834 25.4541662063797 24.1061258418311 nucleolus
Q80US4;A2ACC9;Q80US4-3 NA 24.7503606973367 24.6051152104038 27.2708761242277 29.2828116579653 28.596860092672 29.0026519727027 28.7737592770644 peroxysome
Q9D864 29.0451789732125 29.4968714512843 28.2724015170182 29.2979214731538 29.3279304393002 27.9840209397375 28.6317808598105 26.5404650557563 peroxysome
Q8R2S9 30.6406849129526 26.3036975450672 NA 26.8231051116819 29.9028056827231 27.7647956737383 29.1466135941492 29.5353814047292 cytoskeleton
P37172 22.4414004788611 24.2458366632488 24.6145607260766 25.6955488876699 25.2180786575405 26.6216602985671 26.9451307470883 NA xaxaxaxa
Q99JW2 33.8936432335319 33.3749748337759 33.4781264870728 33.4458247646006 32.1372260392793 31.7555659167363 31.8866176747741 31.7212631443094 nucleolus
Q91XE4 34.1356148872318 34.4597875828714 34.4050499016722 34.5038093221032 30.416744000191 30.1464538389564 30.2632440328622 30.956850005844 xaxaxaxa
P56376;E9QJT5 30.7948198748969 31.0182831401296 30.8464462266339 30.9189417066298 31.1394151576803 30.4817299743545 31.336978283569 30.9450762590751 golgi
P56375;Q5SPV7 27.9284704990246 28.5008216525667 27.6016211509439 28.0951798993691 27.437327563521 28.8360307577636 27.37991153228 27.8613523674989 peroxysome
P03958 30.6754875447027 31.177739891475 31.0920485135103 30.2904622543553 33.6458584375688 33.9061964955689 34.2904548081137 33.5349121531505 lysosome
Q80SY6;Q80SY6-2;Q80SY6-4;Q80SY6-3 26.5623038510424 28.1054000748921 27.6914563287396 27.8984873604193 27.3922881249877 27.3551064608955 26.3104240637388 27.335928426232 peroxysome
O35598;E9PYF2;E9Q162;D3Z1E6 30.008858949563 30.3815581769556 29.9457317451759 30.7997225587379 33.810360658758 34.2880048300848 34.1867114650414 33.6596679230302 cytoskeleton
E9Q6V9;O88839-2;O88839;O88839-3;O88839-4 26.7102430938113 NA 25.3193224899885 NA 26.5112885248632 26.7888895240892 27.1654639897503 25.7865439930409 cytoskeleton
Q9Z0F8;E9PXU2;Q9Z0F8-2;E9PWR3 29.3504161716421 28.9603630136466 30.1584146786 28.2002330630672 32.0418097423939 31.8476768532986 31.2531558569855 31.8473866632884 cytoskeleton
Q9R1V7-2;Q9R1V7;F8WIZ5;Q5SVE1;Q9R1V7-3;Q5SRA0;Q9R1V7-4;F6ZXL8 27.3974376237451 25.4225337679435 27.1071435409258 27.9680902465304 27.8939333450014 28.1051366108555 29.2577245931933 28.5007525252467 golgi
Q3U7G2;Q05910;E9Q359 24.8530864296853 26.250487526117 23.5990946075474 26.6487055599133 28.4936708889716 28.4509495777158 28.2413576882774 27.7590407211865 xaxaxaxa
Q61072;E9Q638 27.650244434969 28.7129653061086 28.6938414658494 29.0495606370434 29.8988325198838 30.3700694256402 30.4013005602931 30.3082525652314 xaxaxaxa
E9PY08;P97857 26.4128938838289 NA 24.1080921436738 23.3983568654164 NA 24.9720612018465 23.6877265105703 26.143002608787 cytoskeleton
Q7TSK7 NA 23.4482876989599 24.5792143069765 24.3782553366171 23.1136886716567 NA 25.910637171527 NA lysosome
E9PY16;Q8BVR8;Q8BVS1 27.8264189836357 25.5352334408956 26.8569121924468 28.2986294581151 31.407551392792 30.5833817216659 30.1960839916281 30.2185469908462 cytoskeleton
Q3V340;Q8R2V5;E9QAL8 29.6797946303894 30.0233884482143 30.5991326678747 30.1640650396948 32.2891612236843 32.5244312906228 32.8203744508167 33.5667058020048 nucleolus
Q99MU3;Q99MU3-5;Q99MU3-4 29.665775574082 28.9525337954574 30.9005514020072 29.3983607456506 31.3091235402863 31.5673857650154 31.1598994485082 31.5943968630639 xaxaxaxa
Q91ZS8-2;Q91ZS8;Q91ZS8-5;Q91ZS8-4;Q91ZS8-3 29.8747091659438 29.8402064961419 29.0610639252541 30.9429040287803 30.4288979557491 27.6563127877916 27.0161665881375 29.2110890266136 golgi
Q9JHI2;Q9JHI2-3;Q9JHI2-2;D3Z6J6 27.5371723441252 27.9744169023448 27.7540184396988 28.0865962411555 25.627949787959 25.9910820631325 27.171084688311 25.4715290688365 xaxaxaxa
Q6P6J0 26.4760154353012 26.081496988912 26.527851416495 25.8942485772055 26.8054979902771 27.9346579623608 27.4013211431125 27.2650000284685 xaxaxaxa
Q6PAT0 25.9351340162279 24.695119484786 26.9112573642184 25.6132858151713 28.0619506278217 27.7502519973018 28.9681007122586 26.6643058685014 xaxaxaxa
Q9D0L4;Q9D0L4-2 29.496221324544 29.4968714512843 28.7643996692158 29.846071577678 29.2412323390444 29.3148725123103 28.7960353774336 30.5756304969438 xaxaxaxa
Q60936;F7B1B6;Q60936-2;E0CYD3;E0CYT4;E0CYG7;E0CZ05;E0CXT4;E0CXR6;E0CYC1;E0CXR1;E0CXI5;F6T0A8 34.5667637480946 34.5353772818131 34.6929021377192 34.5651563619221 30.189270132258 29.6433373467097 30.3911976116016 29.7400880323399 nucleolus
Q566J8;E9QLB8 30.2371207198271 30.4015882137977 30.2640351259705 29.360080373376 28.7930557899328 28.3676215977449 28.9771913393235 29.0415326645785 xaxaxaxa
E9PUK2;E0CXW2;Q80V03;Q80V03-2;E0CXE8 31.7850515125065 31.1617662589495 30.9538738948486 31.271263054969 28.1414450415118 28.2387956164099 27.3089167880653 29.0157785404706 lysosome
Q91WF3 25.9496709082097 28.4775213490445 27.4891189654187 30.3700750976375 29.1392347630749 29.2759026051953 30.1484726432122 30.3648416807935 cytoskeleton
P84309;P84309-2;Q80TL1;Q3V1Q3 27.4330296389158 27.121788120958 26.8278434421803 25.1895448275521 23.043074382589 NA 20.2899649158877 26.4242786348366 golgi
Q01341;F8VQ52 27.0903609590288 26.5447978259535 25.9175919267026 25.6978157879761 25.7966937076446 24.445922343034 26.8373865043429 25.2041803262583 lysosome
P51829;E9PWL9 26.6064068038931 25.5235260237893 26.8278434421803 27.0853119208257 29.8902044824688 29.3346639585387 29.120782129566 30.000850915388 xaxaxaxa
E9Q706;P51830;E9PUZ7 28.9683651970047 29.4358176116853 29.0712126587914 29.6129149658273 25.607720869452 26.7622140286305 28.6765571073129 25.6600016671516 cytoskeleton
E9Q1K3;D3Z0T1;F6V4G5 23.8851197619868 21.9386602824136 22.1476740632178 NA 27.2618272394134 27.57598518595 27.2201035940525 NA cytoskeleton
Q9QYC0;F8WHZ9 30.1856258629073 29.5594898728964 30.0740593046519 30.1711531649637 32.4140922461567 32.503036956184 32.5001085297222 32.2965241086464 nucleolus
Q9QYC0-2;F8WGR0;F6RDR0 25.9045911941096 NA NA 19.624941623478 23.5895828387325 24.3168893212684 NA 20.8450008711888 xaxaxaxa
Q9QYB8;Q9QYB8-3;Q9QYB8-2 27.3832003576305 25.4917619664487 29.5093767672838 28.6015882761156 28.0709608195815 27.6058189954984 24.7805521990887 28.797846885746 golgi
Q9QYB5-2;Q9QYB5 30.4207163227979 30.1064404844497 30.5824911690142 29.6259568867141 32.7579536834418 32.8738804995065 32.6792717741106 32.2593490504084 lysosome
P00329 38.8950372248595 39.0305575361684 38.9368636745521 39.026319892394 35.3673985939473 35.4328862333569 34.7209665189312 34.6048421198567 nucleolus
Q9QYY9;E0CYI4 33.338180494143 33.4051960448722 33.2332377262468 33.3552224517096 28.3015615883555 27.6440873097926 28.2171560793502 28.1415727629418 xaxaxaxa
P28474 37.173130510183 37.163835049247 37.1880293945746 37.029561315421 35.3398825693396 35.68359351027 35.588561230438 35.0178481359241 peroxysome
E9Q4Y1;E9Q5Z6;Q3UQ40 25.5133840123912 NA 25.5693605413621 25.5913247450102 25.5353399513233 NA 25.3763410286579 NA golgi
Q8R0N6;Q8R0N6-2 34.3080209571555 34.4691844338523 34.4867305044574 34.3272524998323 28.9477973020946 29.251276915326 29.605198978391 28.9671657239504 xaxaxaxa
Q99JT9;F7ARY2 33.8634626417863 32.9532801948562 32.9566243275793 33.2210182893873 30.3868490820813 30.1866268445893 29.9580827746205 29.9291239352906 xaxaxaxa
Q6GTX4;Q60994;E9PWU4 25.3421111835484 25.2839759667551 25.9126099497185 25.3849040244217 28.0054305337857 27.9725527881143 28.5642792074352 27.5477614193968 lysosome
Q91VH1 26.8740975016264 27.1586048753078 25.4877466253205 25.0266658474365 25.303973837813 25.5340779602086 25.6773003795868 25.5875371380572 xaxaxaxa
P55264 36.9852133160219 36.9536362629679 36.956889404619 37.1033293698465 33.9755506469595 33.5612199749489 33.4161845663955 33.4985305486754 peroxysome
A2BDX0;Q9Z103 29.8747091659438 30.320346150764 31.3201773705467 30.5776508276055 31.5032033194663 31.2353507073792 31.2950723612225 31.3718958233252 peroxysome
Q8CHC8 22.4981463003874 27.5086892388425 21.1173602081441 26.1359234566899 28.177798490537 25.9606247246535 27.0452665267234 26.3300710658791 peroxysome
Q6PDY2 30.6890505949994 30.142657029049 30.2883597263909 30.2678789268453 31.469842075696 31.0389728654889 31.420489261045 30.7274278393443 peroxysome
Q8VDL4-3;Q8VDL4;Q8VDL4-2 31.8785000132263 31.5775727501446 31.5552760881651 31.4708035292475 33.7180820792364 34.3773703137281 34.3246027490471 34.4431336774286 cytoskeleton
P54923 29.9443022623097 29.1463808542479 30.4120835423629 29.4408474334944 32.7579536834418 32.8946683344879 32.5964049210325 32.6198985634965 lysosome
Q8CG72;Q8CG72-2 30.769547540729 30.6474756994016 30.7194149072233 30.7117821408393 30.70294066912 31.1385854087938 32.0681543467886 31.3044419684982 nucleolus
Q99KS6-2;Q99KS6 27.8667887001742 27.7028649881866 27.2565864785974 26.2232375294566 27.8616243238572 27.6542171723762 24.3802189352306 28.5152447891143 golgi
Q99MK8;Q7TS64;E9PW16;E9Q419;F6Y9P3;F6QY34;F7AEX1 28.1956439561874 28.7055711011338 29.7702426085997 29.7608843753808 33.7511106865148 33.5368118635659 33.577789837494 33.5015160038261 nucleolus
Q3UYH7 24.0960037215641 23.2263892866429 NA 25.9739232833207 27.9749443778583 27.7042822125142 27.6554222063955 26.6643058685014 golgi
Q9JKV1;D3YUD8 32.4530806246463 32.7608886613469 32.713887671502 32.7876800486313 31.6560870289557 31.9546358758617 31.8048626460169 31.1104575450774 xaxaxaxa
P54822;E9Q242;E9Q3T7;E9Q0A0 32.9028213748569 32.7584088238803 32.559634232601 32.8921485290639 34.1050377347277 33.3885727181056 32.7333563324007 33.0395931838571 golgi
P46664 32.9641561944845 33.1831208993895 33.1474868742487 33.2447804203068 33.3284886513188 33.4543428558465 33.3168835255461 33.3433636436665 cytoskeleton
P28650;P28650-2 31.2306524941896 31.2496102595753 31.3672706820766 31.8116489226431 32.899430836011 33.1503832324056 32.8936883682156 33.024566369577 xaxaxaxa
Q9Z248-2;Q9Z248;E9Q7B4;Q9Z248-5;Q9Z248-4;Q9Z248-3;F8WGQ1;F7C1H2;F6V059;F6V953 22.7505430054738 23.4057476238598 20.5500138083801 25.3849040244217 25.3866286155964 25.7165389374754 25.4431055033434 24.867201989162 nucleolus
Q9CZI9;Q9CZI9-2;D3Z516;F6YA75 26.8645596699698 26.2982196308254 23.0731066429238 NA 28.177798490537 NA NA 28.1804202663229 xaxaxaxa
P63002;E9QJV9;P63002-2 28.0181846706237 27.478724152984 25.4623230917344 23.8806849506834 27.4997031181518 25.4527552454245 26.4484094899686 27.785387755069 lysosome
Q80YS6;E9Q8X9 23.8231417092024 NA 28.5169730493791 24.0711053069108 24.8378687044729 19.4209872644815 NA 26.2335652989367 peroxysome
Q8BZI0;D6RD10 32.3759953837108 33.4305647318309 28.9432638586953 28.0316893435174 26.3800346998505 27.7082530083009 26.3104240637388 25.9265523649783 xaxaxaxa
Q5DTU0;Q5DTU0-2;D3YYQ6;D3YZD3 23.5531455976411 24.5990395748634 25.3689127670355 23.0195159576094 25.8371479336005 NA NA 26.2979984686046 xaxaxaxa
A3KMF4;E9Q921;B1AVP1;E9QKS2;O88573 24.101003935898 23.9558141301931 24.5547100813055 25.7163867501043 25.5772882859125 24.0042060234538 22.2962680626649 19.4258649415211 lysosome
B7ZNX0;Q9ESC8;B7ZC42;F6WNE9 27.3627763908871 27.8763867976188 25.5383696176459 28.0455116782753 27.2920278027361 26.8087535392859 27.1919946074873 29.0083247133139 cytoskeleton
Q920A7;Q920A7-2 32.7220376539251 32.9109048750983 31.7935232526838 32.7695658785901 28.8022277641014 28.9508195169902 28.6278497029509 28.1347065316162 xaxaxaxa
Q8JZQ2;Q3UDQ7 33.6018701949342 33.8652474673223 33.6260542531691 33.9621111809308 32.3138293647414 32.4465954543853 32.1510186200742 32.2088235980651 lysosome
O89020;O89020-3;E9Q826;O89020-2 31.0497891916745 32.0364718507224 30.7284366677152 29.2437094699491 28.1846601833236 26.987113779097 22.0583979148474 NA nucleolus
Q8K4H1;Q8K4H1-2;B1AQL0 32.9281828915479 32.8526749560898 32.3725585294042 32.7189898420653 28.6778862462922 27.698687278618 28.1702981713003 29.2402495984828 xaxaxaxa
P02772 27.5609528742749 26.7603869978049 27.005963427988 26.9356603514591 26.8446204619799 27.855235490787 27.4317679133832 27.7976332012702 nucleolus
Q80WT5-2;Q80WT5 30.2371207198271 30.6666105203905 29.9457317451759 30.3932491633676 31.7596857348909 30.7513205579268 30.5821694600183 31.2012003495044 cytoskeleton
Q64191 31.5030695562836 31.5665999206418 31.5668609507356 31.3575913265363 31.9063959118653 32.2241127137041 32.3899140375449 31.8710524683116 cytoskeleton
E9Q3K3;Q8BXK8 26.7839432241981 26.2390246375298 26.7571275259935 28.0182302240775 28.7045099636993 30.3377973360465 31.3128776935713 29.390138198444 lysosome
Q8VHH5;F8VQE9;Q8VHH5-2;E9QKY0;Q8K0K1 27.6542487362447 27.5186620594544 26.4235417142074 27.8064039407491 28.9019508788985 29.093702857803 28.7086958449182 28.9904800102348 golgi
Q8K2K6-3;Q8K2K6-1;Q8K2K6;Q8K2K6-2 31.3093837895306 31.357766535672 31.0920485135103 31.2485004060824 31.699828904813 32.4306803541609 31.7107632823378 31.5866741624897 nucleolus
Q80WC7-2;Q3TBU7;Q80WC7;Q3U2K8 31.1117565572365 31.1957597438128 31.109636643079 30.9429040287803 30.4266071775901 30.5994351326402 30.9280179915553 30.4610563086391 cytoskeleton
Q7TN31 23.9233362650756 24.4056989719022 25.2066637491059 27.6061702574181 24.3347147943056 25.8220487948829 26.3649520073085 28.5152447891143 lysosome
Q9ESW4;Q9ESW4-2 32.3386889549095 31.4324575645741 31.8376020632191 31.7534392650662 32.364570872361 31.5078676617836 32.1185001014445 32.6754471978303 lysosome
F8VPN4;F6XXE6;E0CX86;F7CSZ6 36.0414154436365 35.8359137485503 35.7900595664952 36.1019066519598 32.4608559610125 33.3885727181056 32.535563682559 32.2822320572192 peroxysome
A2AS89 34.8938019737041 34.696616842572 34.6180201770915 34.5837930120278 29.423455008899 29.4943052478597 29.6460782413633 29.3600102341737 cytoskeleton
O35083;E9PY97;G3UWV6 26.1536930512386 26.2809522234138 26.6461546899604 26.3639023497302 29.476357154843 30.2668450490279 30.4567370990839 30.0466590405177 cytoskeleton
Q8K3K7;A2AI22 33.4365142737632 33.7883467249229 34.3046404964604 33.858941774699 29.9592404937561 29.5261437104961 29.9913467727384 29.8531264699744 nucleolus
Q9D517;D3YUW0;D3Z1M6 32.8373737645939 32.7630836404095 32.5914232532366 31.4854810839855 31.6898133628373 31.6704463067954 31.510536989534 32.2360591772576 nucleolus
Q8K4X7;E9Q6S5;E9Q2T9;E9Q2W7 28.172092322709 29.0760719143553 29.7974741223994 27.8276247425332 29.6994042504657 29.2740100907209 29.3306582164556 29.6652162587025 golgi
Q9D1E8;F8WGD9 29.0031396524353 28.0464311617796 28.4299549159125 28.0733877211645 29.7859263387667 28.8620813594986 30.2133762278089 30.6173776220423 nucleolus
Q8K2C8;F8WGB0;E9Q4Z4 29.8866744650334 29.8495070833261 29.3377835576168 29.1509257013902 26.6792008809385 27.004496540498 26.7851877214716 27.4370151787439 xaxaxaxa
Q8C0N2 26.7614017280647 28.0269650078655 27.8405648957039 27.6352384212432 25.5498085385526 28.6508134997385 24.52648523342 24.7135488479882 golgi
Q5U5V2;Q5U5V2-2 32.8522993304705 33.2937290298355 33.2968386671946 33.450929605248 30.6396465431967 28.1574860653405 29.361891436018 27.7532099202699 peroxysome
Q8C0I1;A2AL50;A2AL49 29.7127211429435 30.2643203573877 30.7284366677152 29.5211490697889 33.1169185028387 32.6928883425483 32.6081306523131 32.7228077425259 nucleolus
O88312 27.562890617639 28.919595059349 26.2238623845236 25.3849040244217 25.6487614088352 28.3806826450149 25.6892541591291 26.6518191583607 nucleolus
A2ASQ1-3;A2ASQ1-2;A2ASQ1 27.6958999137049 28.8229881115608 29.4499468374681 28.9774273767647 28.8881260404365 27.1283465016498 28.276111070594 28.3747629573106 golgi
Q3UTR7;P11859 31.1054088556824 30.8468416127594 31.1368396105666 30.8873846223644 27.9546280524122 27.2034166163236 28.0799368651051 26.8170907338843 peroxysome
O35423-2;O35423 32.9881159287655 33.1793232022099 33.5020780746613 33.0688908590362 26.9709042151781 27.5986608408695 28.0382321144695 27.0719695911693 nucleolus
Q8R128 35.8261226939223 35.3872007109059 35.5300846373409 35.5939287827326 31.923875982684 30.9591208055665 31.9072592398305 31.635376871533 nucleolus
Q3UEG6;D3YZ49;D3YZ52 35.5993636882141 35.5906343408836 35.6182229745275 35.5825205147723 31.1952677687387 30.1687200411664 30.2378864415483 30.9450762590751 golgi
Q8BWU8;E9PYH3;F7AY26 34.028735851285 33.5518057708067 33.7262330806983 34.0628481358362 28.1814403535154 30.4992001456801 27.256582256175 29.6437410615287 nucleolus
Q8R1K4;Q8R1K4-2;F8WHK6;Q8R1K4-3 28.5657114079491 28.0613703470943 28.4150445485524 28.3963876020028 27.3081512449576 26.7958800382638 NA 23.8591513600528 peroxysome
Q8CJF7;F6S6E4;F6SJR1;F6QTR3 31.7429793012303 31.8911729710737 31.3290321763011 31.7339233072488 32.899430836011 32.2200691597205 32.6265299477224 31.8710524683116 peroxysome
P50247;A2ALT5 38.6528530698535 38.5186867121442 38.5969781963398 38.367510022928 36.5302765349816 36.099057138871 36.5876448979743 35.9381580812438 xaxaxaxa
Q80SW1;F7ATQ6;D3Z2Q0 32.5710336383856 31.4850614120587 31.4066662749214 31.1298107373538 31.1974977539626 30.8127956136455 30.8098391139427 29.9716627019899 cytoskeleton
F8WGT1;Q68FL4;E9PV16;Q68FL4-2;F8WI65;F6WEW4;D3YYM7;E9PX77;D3YX97;E9Q0D6 32.7479083060082 32.5455358964562 32.9426174245888 32.8229813960788 33.4245675080704 33.6437139778854 33.671067395 32.7757453315005 xaxaxaxa
Q6PAL7 28.2455567528611 24.4305805218872 25.9777163573678 27.7139616436423 26.5610602782897 27.591309431791 27.2762732702508 26.9711323438434 cytoskeleton
E9Q616;F7BRM2;E9Q1H8 33.9906275714503 33.8449045111097 33.9356395368184 34.2462460553649 38.1263212210295 38.097722114788 37.9272227631045 37.1725338355892 golgi
E9PYB0 26.1288663491514 26.9769167761299 27.3634552591384 27.168729010081 26.7599175217274 28.54980996067 27.1839331512321 26.691031254743 xaxaxaxa
F7DBB3;Q3URZ6 28.8358890461793 29.800392253951 30.1034988824227 30.0720419124543 30.5677949161974 30.9466660301199 30.5247950310477 31.3288439621396 xaxaxaxa
Q3U5D9;P30561;E9QKR9 27.9788578418783 29.0616248640681 28.3337017574125 28.9174785766817 28.9868038966092 28.8596901748856 28.5605279285644 29.0157785404706 cytoskeleton
Q8BK64 33.4733598547331 33.725106543535 33.6568035088396 34.0912041135144 33.9676206192213 33.6437139778854 33.6438868773246 33.3433636436665 cytoskeleton
Q8N9S3;Q8N9S3-3;F6S1R2;Q8N9S3-2;A2AF81;A2AF82 30.7867250378465 30.7297783662501 30.5309170458751 30.4153999372108 28.2320230412998 27.5370271744012 26.1769117665148 24.3522348331432 golgi
P29699 33.8688930389437 33.5680722415219 33.3182412570248 33.6144748471017 30.7556821423592 30.1958940565625 30.5715148856134 31.0620069969247 cytoskeleton
Q8BWN9;A2AS37 29.8747091659438 29.469286677524 28.4571705584067 29.4092516164701 27.9449062406046 25.4440020299288 23.073416034902 26.2450182220463 nucleolus
A2ALV9 26.0846706698064 25.5244613238618 28.3337017574125 27.4857551760814 21.6338166442913 26.3294636108812 27.0392250246554 28.018522976049 lysosome
E9Q3L4 27.0127756433795 29.7973227571222 27.9001478552006 27.0332011987502 32.1158747750221 32.7861924058383 32.980759157777 32.5506908890486 nucleolus
E9QNR6;Q8VD62 29.7127211429435 29.298972132183 28.9339449016955 28.4414887861125 31.5275276737054 30.8702929237221 31.1086466615028 31.472029596479 nucleolus
Q8C4Q6;Q8C4Q6-2 NA 27.4506776349404 28.194460048308 25.764778697989 30.1708853117683 30.5040068480467 30.1315881208481 30.17190269094 cytoskeleton
Q9EQW9;O70200;G3UYJ2 25.5938399197975 25.2791458047655 20.8578341459473 21.2412731722765 35.3776584508831 35.2654115956449 35.1118581928307 34.1871831288978 nucleolus
Q9EQX4 24.0960037215641 24.5872237292847 NA 24.485858009495 26.4349821472565 28.6767417408348 24.9677960215515 25.433204935708 lysosome
B1AU25;Q9Z0X1;REV__D3YVJ8;REV__Q8CEE7 36.4380653214478 36.4747422198631 36.3921021284481 36.4137599019735 33.5811628781736 33.9289877966464 34.1556163015665 34.0158033003085 peroxysome
Q8BUE4;Q8BUE4-2 31.6555428492495 31.3909427157521 31.1837111386542 31.5023287444372 30.4735954844612 31.0778160662406 30.2044201295592 29.1806422640963 peroxysome
E9PVP1;F6Y889 30.4029235408207 30.6892514688614 31.2254578796443 30.9538770927625 30.5287281910838 31.1385854087938 31.968289815857 29.8709616114901 golgi
Q91VJ1;G3UZ36;D3Z341 27.0765358256024 NA 24.4965030463893 NA 29.8408892049438 29.6433373467097 28.1799890972277 28.1950203098843 peroxysome
P31230;Q3UZG4 33.6443343801619 33.5859695819791 33.8382943091711 33.8752864624361 33.0628172375456 32.8669697813936 32.9471683359691 33.0469801303741 golgi
Q8R010 33.2622242785915 32.926996734463 33.0031897517892 33.0410964653691 32.2313480754599 32.1075006386776 31.9292922748778 32.2822320572192 xaxaxaxa
O08915;D3YW40 30.9000763443213 30.8272686447371 30.8464462266339 30.9538770927625 32.8632113951246 32.7083410263886 32.3781989398744 32.872677590093 lysosome
Q91XC0 21.8739416928414 NA 23.9968080953392 27.547003860083 29.7800977714197 25.03409709052 NA 25.9470446979134 cytoskeleton
Q9R0Y5;Q9R0Y5-2 27.0661715955276 28.4261316704914 28.617657385965 27.815006094983 28.4390941720946 27.4350598409371 27.5229230325897 28.5152447891143 lysosome
F7BP55 29.3149135080793 29.7823116538499 30.0740593046519 30.1199428886409 26.5480799768295 25.8892149218361 24.9824860183747 24.7102758757815 lysosome
Q9WTP6-2;Q9WTP6 36.2473661553993 36.2157344671938 36.2203258836488 36.2232062903104 34.1183939368032 34.4289663618137 34.1235382253053 34.2189760489424 cytoskeleton
Q9WTP7;F6RP11 35.9121838313134 36.0343859967994 35.9406978860908 35.9333987265371 33.6442315044804 33.3248532728219 33.504536454694 33.9817735050446 cytoskeleton
Q9WUR9;F8WH88;F6TEU8;A2ARF6;A2ARF5 33.7148033412391 33.8652474673223 33.644591151089 33.7252378015013 28.505134067936 28.8562084285135 29.4019625570285 29.3049065567719 lysosome
O08715;O08715-4;O08715-6;O08715-2;O08715-5;O08715-3;F6V317 33.084879463729 33.336774444425 33.1628055610778 32.9886235268794 29.0419345547567 28.9254248733997 28.0687967339005 28.783818216391 nucleolus
O88845;O88845-2;O88845-3;Q3TR91 28.4107022559939 27.8052381744426 27.7486344655931 29.2011037822526 30.6770138850944 30.9649836688697 30.6405126429735 30.4409209687524 cytoskeleton
E9Q774;E9Q777 27.0578514946047 28.5202938060101 25.7763877204681 26.2676749403688 29.4517299984742 28.1975081918273 28.3210917916172 27.8516234334175 cytoskeleton
Q9WTQ5;F8WI21 30.412134550783 29.4763931048286 32.0561929295835 30.3173486412469 31.3393678364897 31.6295758394595 31.691030482792 31.9333317364983 xaxaxaxa
E9Q474;E9Q394;F6VCM8;Q3UEI5;F7CN81;E9PVD4;F6RPP1;F7CVS3;Q3T998 32.1552958876597 31.8610423505524 32.1735349804449 31.5647601139358 32.1905819208338 32.1930887948532 31.9735361266544 31.8710524683116 nucleolus
O54931-2;O54931;A2APJ1 24.9369264676806 24.0229633388193 26.2214766865346 26.9791271973516 25.750133121589 27.4702804495891 26.5343423448117 24.7296484843573 xaxaxaxa
Q9DBR0 32.0156551561425 31.9105540203761 31.3749950539393 31.8043277132947 32.3506159807621 32.0489699584929 32.024447185631 32.6366678059197 peroxysome
E9Q2F2;Q5RL57;Q9R0L7 28.4567907021857 28.1901416697183 27.4791586402806 28.1688442621668 29.1050633380857 29.1239468476944 29.1317237882046 28.7737592770644 golgi
E9QQ10;F6V1W5 32.2307604304736 32.7372712198198 32.4174535835931 33.0035288804455 32.2451672512394 32.5857281348612 30.8379342568146 30.8379737294666 xaxaxaxa
F6V3G0;G3UYQ4 25.4115020801257 27.7418790710946 NA 25.7689673740016 29.0288350652886 29.4358190148954 29.6227213143228 29.8961119017052 peroxysome
G3UZ50 28.6271637142259 27.4049260244406 NA 25.3740629986475 28.032783306616 26.2416233475603 NA 23.3463430887533 lysosome
B1AXD8;Q99LF1 NA 25.190001471433 NA 21.1381954044991 26.6224457559181 NA 25.472255566337 21.2303335294114 peroxysome
Q80VW7;Q80VW7-4;E9QPG7;Q80VW7-3;Q80VW7-2 27.1255794802505 26.0567980694491 27.0962962576675 24.5947967605068 28.098275727765 27.2102662234099 26.602903235177 26.4997906490512 cytoskeleton
Q9JII6 36.719109894862 36.4565520733785 36.6390592283566 36.458383316072 36.389737935786 36.1890837499523 36.227894771906 36.0960758576847 nucleolus
P45376;F8WJG5 33.4246954003762 33.127670888679 33.2968386671946 33.3360098407103 36.8270747399415 36.8568892910074 36.8061738871414 36.7154006483888 nucleolus
G5E895;D3Z494 29.4248032470282 29.0074603297283 28.6142798576092 28.0733877211645 33.8766319532617 34.0021397938633 34.2549816664317 34.2029893828779 xaxaxaxa
P21300 23.5531455976411 28.6516965871133 NA NA 26.8376279508576 20.7572540104737 24.9040453942597 NA cytoskeleton
P45377 29.4343204141111 28.3960569700769 28.856475020091 29.1285161460394 32.9771447732049 32.9251944713383 33.1899888599127 33.4428743643254 peroxysome
Q9JLI0 34.3671165423489 33.9746003078901 33.4781264870728 34.0728988873018 29.2968395781889 28.7930642635787 26.7951750643882 29.7430512406642 nucleolus
Q8VC28;Q571M4;D6RGB1 35.8826592609391 35.8907193907316 35.726341901926 35.907902582261 33.1782310908489 33.0879004430908 32.7883346351807 33.6461067048526 cytoskeleton
Q91WT7 35.7695896523462 35.553509986828 35.8932404966365 35.6076604538783 30.8993115614056 30.3377973360465 29.8976975402786 30.6952218881875 lysosome
G3X9Y6 35.0125774129638 35.032209679151 34.9429470346008 34.9942986744481 29.8638195491501 29.7678140670729 29.1400536152591 28.9671657239504 lysosome
Q8VC77;Q9CZU0 31.5300285235395 30.9738769566494 31.2637672780792 31.3656645505109 29.499420986173 29.6768220195211 27.0746589904003 26.4579758653964 xaxaxaxa
P70694;D3Z3P8;E0CYR9;D3YWM3;Q91WR5 37.4372319490697 37.2162244356027 37.3223984635735 37.4831480079958 34.0036492451704 33.3469353146665 33.3288786278651 32.7370911209457 golgi
Q8VCX1;D3Z2M6 35.037326101031 34.7704554028823 34.7096140866408 35.1071885676539 30.0612457868425 30.1986983277537 29.4235206757864 29.4458840608968 lysosome
Q9DCT1;Q8CEB6;F8WGW8 33.1644461130531 32.7341583989274 32.7263573085026 32.7563612441743 31.1207990688844 30.9957594365017 30.6028175734412 31.0010219060955 lysosome
Q8CG76 35.2348330459224 35.0503072898625 35.1998045277008 35.0955148719759 32.2030590591792 32.7961763605285 33.1103657549558 32.4432511500943 cytoskeleton
F8WJD0;P31750;D3Z783;D3YXX3;D3YYP9 30.389893491215 30.8377388712242 30.4351184751234 31.109001226578 31.9408845473593 32.0711986170804 32.1746208282514 31.9464360950207 golgi
Q9D1F4;E9QKI5;E9QKI4;F6R8S6;D3Z4R0;D3Z4W3;D3YWZ1 30.4452480230133 30.1580546103469 29.6022342037451 30.1474670066993 28.4655006864461 28.6795993740348 29.0548971763917 29.7274404480855 nucleolus
Q60823;F8WHG5;D3Z3N2;D3YXM7;D3Z490;D3Z5X2;D3Z0M3;D3YZJ5 30.3086602088984 30.7902061069717 31.3201773705467 30.8873846223644 30.0650152892718 30.3299250367938 30.3308503185152 29.4665197095933 lysosome
Q9WUA6;Q9WUA6-2 27.5560496779687 28.8503825556934 24.5914253882437 25.5862210325038 28.4170416233658 27.9043713785871 28.3452460473758 26.6518191583607 nucleolus
Q64362;D3Z2J4;D3Z632 27.2907991027997 27.9213877661848 26.7393105769541 28.0093711467676 27.1534636308353 27.3486751212288 26.1921546127372 27.7371232548042 xaxaxaxa
P10518 35.0272672716016 35.032209679151 35.1167824257141 35.1152743035764 31.4186562685485 31.6077138632281 31.420489261045 31.2414176793548 cytoskeleton
Q8VC19;D6RGR8;F6RYA6 30.1484569135956 30.8981534988319 29.9821252863883 30.7623587092332 27.3851009571354 27.8143600678425 27.256582256175 28.8941871836442 cytoskeleton
A2AFM1;P08680 29.0556995818491 29.5277425658489 28.9459487557733 29.8972070938188 27.5111507107272 24.3235327043994 NA 27.5447255269588 cytoskeleton
P07724 37.2725733895218 37.2512094763443 37.1383763064392 37.171638716313 37.3512606102676 37.1464247841985 37.0958445680258 36.8956513290141 nucleolus
E9Q3Q6;Q61490;E9Q4G8;F6QH25;Q5MPX5 33.0745992268226 33.2030008804085 33.4057697376809 33.3238700652775 28.1060456710696 28.6994828881645 28.4987595609343 28.4649798913252 golgi
Q571I9;D3Z0B9;F6RQF0 33.1307131172154 33.5859695819791 33.2449168582716 33.376392070974 33.0355960270953 33.4162192880623 33.0947169370905 32.6754471978303 golgi
Q9Z110 31.8310770611059 29.3751683410807 30.1963757509964 28.5845901818752 32.9517578643128 32.5810065653144 32.980759157777 32.9417334229922 xaxaxaxa
P24549 38.4658250426378 38.608635009786 38.5275080218772 38.6023006776737 34.9752656525249 35.2204042684031 33.5880943069315 34.5140042495228 nucleolus
Q62148 28.2668507920249 27.5280986945297 27.7858831307668 27.3758999351834 27.3509288573425 26.7260212953301 27.4013211431125 25.17456763734 cytoskeleton
Q9JHW9;G3UWP3 24.2146054074652 NA 22.86332911691 25.5394568758547 26.3297154347741 26.5253187610753 24.0647971102659 25.0102011421906 xaxaxaxa
O35945 35.579348252795 35.9578190110831 35.7862513411733 35.8333964824609 30.5167586028191 30.4603308571107 30.142295897026 30.1064374292706 xaxaxaxa
Q9CZS1;G3UYH1 36.7005176592991 36.5098799385733 36.6141076003888 36.5613530180383 33.8630850263955 33.7083336820227 33.6438868773246 33.6102569647447 peroxysome
Q8R0Y6 39.1663768734639 39.267579193178 39.2561246013563 39.1072133591706 35.3606712344967 35.5269533282185 34.9831988037297 34.5669263060248 peroxysome
Q8K009;D3Z6B9 30.4029235408207 30.5831853020654 27.0962962576675 28.6139264802815 24.7609283483979 29.6251193285079 28.8912778228941 26.5825681569825 peroxysome
P47738;D3YYF3 38.7243128048715 38.9006070486361 38.8386881733566 38.8937363396694 38.4564908644334 38.6361680480805 38.7701624549705 39.1090967403857 nucleolus
B1ATI7;P47739;B1ATI6;E0CYZ3;O88427-2;E9Q6P9;O88427 27.9703674534997 27.4320241208548 28.2668509195632 26.6738875482488 26.1982691880362 28.8151479087291 25.5751022619865 23.7853989934677 golgi
P47740;B1AV77;B1ATI0;Q8C5J1 35.537649435842 35.4424504208483 35.3190089907626 35.3772998421953 33.9142862181469 33.8869986757571 33.722158275416 35.6966990424719 lysosome
Q80VQ0;F7A7L4;E9Q3E1;Q9D9K6 28.7538213582376 27.9744169023448 24.4117681513655 27.336194080049 33.6557591429823 33.4664150238185 33.4441810665566 33.6188538180273 golgi
Q8CHT0 36.9470556277115 37.163835049247 37.0325637452113 37.1375090410615 33.8311025711783 33.5710200773862 33.722158275416 33.9688432334674 golgi
Q8BWF0 35.2236198705909 35.4148309968004 35.2453670683771 35.3482027523246 31.1323560441037 31.3840303014446 31.018345204591 30.784905368708 golgi
Q9EQ20;Q8K0L1 37.8647976612948 37.7418816980737 37.7704835164185 37.7121421628587 33.9529644244817 33.9289877966464 34.106346407316 34.4160118725136 xaxaxaxa
Q8BH00;F6T4U0 36.5854335707015 36.9536362629679 36.9422885719023 36.8825274021987 31.6749879967518 32.0834262461641 31.510536989534 31.5533254289295 golgi
Q9JLJ2 37.0341781692841 37.0568906915422 37.0898415714915 36.9997154998656 35.8648996238714 35.8502936927811 35.8822602890413 35.4693394637601 xaxaxaxa
P05064;D3YWI1;D3Z510 34.6261545986006 34.4447975202805 34.279763354962 34.2607951680962 37.1783279510561 37.1887798746691 37.2463364473056 37.0015717994272 peroxysome
Q91Y97 38.987307959098 39.0708723105749 39.0843682500224 38.9863867338944 35.9373590803966 35.8905286577881 35.5980069339499 34.885676269374 xaxaxaxa
P05063 32.5401659610836 32.5256824036912 32.6119195370413 32.6716755508398 30.3316727262269 30.6233669102473 30.7729645197779 30.4831013374485 cytoskeleton
Q921Q3-2;Q921Q3 29.2487281359615 28.0464311617796 28.0037501265584 27.7139616436423 29.5615324622877 28.7451002702733 28.9930373719385 30.4806839192896 lysosome
Q3TZM9;Q3TZM9-2;Q3TZM9-3;F6R220 30.2850025512028 29.4763931048286 28.1486305091196 29.8420442904914 28.8881260404365 28.8360307577636 28.2502998423135 29.4588359984617 xaxaxaxa
E9QLH6;Q8VDB2;Q3UQK8;Q8VCA2 26.59017579091 27.0580267787835 28.3674411455565 27.1066425471415 27.1494795047204 25.1175498736959 26.3428819022134 26.7876230883455 lysosome
Q9D8C3;E9PX10 30.3022324909422 29.3935310843186 28.9014912023214 29.0320300685126 28.3694269908771 28.1355056879893 28.578413738991 26.5404650557563 xaxaxaxa
Q9D081 27.9028335668796 27.7330969255138 26.2319296111875 28.0182302240775 24.3952378590944 26.5896452584835 22.8300252693026 25.2186474676785 nucleolus
Q9DBE8;F6RBY3 31.4448819817218 31.5064176419879 32.1665064235634 31.4436139551431 30.6021057337069 30.5555561709735 29.9802212161281 30.730835716504 nucleolus
Q9DB25;D6RCG2 31.3324967650559 31.938288627886 31.5305151046007 31.6006486883852 31.679783700713 31.6909923501846 31.4720200885275 30.96197025278 cytoskeleton
Q6P8H8 29.1263229907608 28.6956972781375 29.025084647081 28.1782771697418 28.4275719111255 28.1754508153774 27.4892637373537 24.9054603342317 nucleolus
Q8VDI9;E0CZF3;E0CZ10 29.766248328541 29.6973612970567 28.8197403600432 29.5190212085478 29.3608939220701 27.8684027937823 28.8831459515751 28.6370951022937 cytoskeleton
Q6P6J4 NA 26.8189655866592 26.9857540651527 25.1038983083216 NA 23.4008927508285 24.1710366962217 NA nucleolus
Q8K1E6;A2AKV6;A2AKV7 29.5278760394669 29.6695068072624 28.6956972781375 28.778016329651 29.1746511493073 27.6542171723762 28.0064245638197 28.6370951022937 cytoskeleton
Q3TSG4 30.2371207198271 29.5308804171661 29.7150153426367 29.6578629958712 29.5846071562115 29.2759026051953 29.9108439744044 28.4009132166438 peroxysome
Q8K2U2;G3X994;D3Z1T0;D6RFR9 25.9752461081933 24.5140643554716 25.422939953452 23.665454301373 24.9048089717815 23.3497987990246 23.2478835356262 22.759134165054 golgi
Q9D6Z0;Q9D6Z0-2 27.5986042486522 26.0622669170316 27.6653219944143 27.4857551760814 25.8894935163796 25.8199287876908 27.6930428924518 26.1262163164245 cytoskeleton
Q80Y20;Q80Y20-2;E9Q1U9;Q9D4T6;Q80Y20-3 28.1413249986869 26.1327798497636 29.9110131393959 27.0032965163855 24.7640206117275 25.9606247246535 25.97173245015 26.8034393042749 xaxaxaxa
Q8K4E0;Q8K4E0-2 22.9976330036188 23.4712811223389 25.7501690131361 26.0338503806366 23.7430588574061 22.8356615770001 23.6440230881451 25.3440364029341 xaxaxaxa
P39655;Q8C587 24.4552411416945 25.9694741063535 26.7974580962762 23.8154295944784 28.7045099636993 25.8070357680183 27.4892637373537 29.646841155434 cytoskeleton
P39654 28.156491776471 28.553082280757 28.8197403600432 28.4509477367579 35.772359844111 35.6938267622149 35.399493320108 35.5521511029977 lysosome
P48999;E9Q6H6;E9QA93 28.3839646230701 29.7524650981237 29.4485626793258 28.3755971280932 32.6351676517993 32.5799955716619 32.3282690334496 32.3771082829505 peroxysome
P30355 NA 25.6450737214586 26.8278434421803 28.5399751854567 31.7719790896085 33.3703337848675 33.0425248454708 33.2546991714102 nucleolus
Q9CXB8;E9QNX4 26.0333660167198 24.6154043819001 26.2381739440591 26.2903935628907 NA 24.2491519373356 24.9912422628311 NA xaxaxaxa
P09242;B1AXF5;E9Q7P8 NA 26.1923668456814 23.581083300396 25.1403285391759 23.3827310130902 27.3785334313636 22.3192630658083 NA cytoskeleton
Q920R0;G5E868;Q920R0-2 31.4486220429444 32.096125309042 31.8517534392247 31.961540779957 29.1284240143343 29.9472995871718 29.192075217919 29.0512638596626 golgi
Q60I26;Q60I26-2;E9QP27;Q60I26-3 27.888139392015 27.8988447553191 28.3577495228653 29.9461738806272 25.5916931004554 27.2474751063551 28.3167959818157 26.6814700140415 cytoskeleton
O08583;O08583-2 32.1837234932204 32.2687505584501 32.3539776853392 32.6338642241803 33.3961978579947 33.0693588452475 33.2936704281349 32.7952241653468 peroxysome
G3X9I4;Q9JJW6 26.458561891127 22.6719094406696 25.1252987072823 NA 27.4997031181518 26.3294636108812 24.9750472167992 26.7907082270468 lysosome
O09174 35.0272672716016 35.3998717910821 35.093960895431 35.2815975965656 30.6913006284046 30.7513205579268 30.9090949792372 31.3962468373499 nucleolus
Q07456 32.0313128768104 32.6797845552335 32.6270552508014 32.7165716187911 29.2412323390444 29.8544448713368 28.6106021653703 29.0004760364624 golgi
A2AH22-2;A2AH22;A2AH22-7;A2AH22-6;E9Q961;A2AH22-5;A2AH22-3;A2AH22-4 26.4760154353012 26.2464810833758 27.1071435409258 27.3923285115162 26.8054979902771 25.7909016954597 25.9504978387998 26.8449469812078 peroxysome
P82184;P31154;D3Z6H8 27.8396066422289 29.9344904640235 30.9279780329306 NA 25.7757729096182 27.7586599841069 24.5837164198894 26.3992026215751 nucleolus
Q9DBA8 35.6837317643961 35.6899610324341 35.6228949883697 35.6308986257456 30.0527042501559 29.9910745210098 29.6994693827813 29.2597208475988 nucleolus
Q8JZV7;F6UP77;F7CUP3 30.769547540729 30.4817706867829 31.1146065519114 30.5177133862702 31.2352530773961 31.624251675689 31.533791214042 31.7140644721883 golgi
Q9R049-2;Q9R049 31.3984323760914 31.5021792003285 32.2354924064548 31.7339233072488 28.8376466888312 29.6653127116845 29.318658248387 29.8895259046714 xaxaxaxa
Q8JZZ6 27.2907991027997 25.2502843561255 27.4891189654187 27.3481460123134 26.3689838053693 27.313377036944 26.7851877214716 23.9388059267291 golgi
Q8VHG2;Q8VHG2-2;F6QYS7;F6YMV1;B1AXE9 NA 26.0086441642076 29.211690079636 28.9826028731582 27.9988805509588 NA 27.37991153228 26.4883937340178 golgi
Q9D4H4;B9EKN5 21.8940977311989 27.5280986945297 26.9608613802068 26.6863150516642 24.7911050040626 24.1579621541486 25.5334213515305 22.1717817516957 golgi
B8JK87;Q8K371;Q3TP05;B8JK81;Q8K371-2;B8JK86;B8JK82;B8JK84 25.6859061714733 25.8777594400275 26.4577790631797 27.0578853583125 26.4870758244063 27.4478745226812 25.7698022296986 24.5480594000313 xaxaxaxa
Q9DBT5;A2AE27;A2AE22;F7ATG4;F7D159;A2AE25;F6WIB6 31.1000233631074 31.4128402716395 30.9866882077787 30.8873846223644 31.378254705713 32.1769678065045 31.2353043158481 30.8314780693496 golgi
O08739;F6UVY2;D3Z4N3;F6XQD0;D3YVP7;D3YU73;Q3V1D3;F8VPY9 28.1264399062528 29.8922814804794 28.8706054363689 29.7326226467241 31.9918451740692 32.0556477045523 31.458271100133 31.5668429795828 nucleolus
Q8CFA2 33.4162039632678 33.1584346491682 33.3685828974417 33.5586319766452 28.7154179400571 27.7917579056501 28.5367811759037 27.4507670657019 nucleolus
P00687;E9Q1A2;D3YYQ5;CON__Q3MHH8;G3UXY7 29.3116204238404 29.3598201194847 29.6103581251617 30.1089947205875 24.090447155928 24.6642215461789 26.507286584737 26.7618010758404 nucleolus
P00688;E9PZ01;E9PV85 29.5423571254697 28.7580035967671 28.1713190558891 29.267607962886 28.3136509622341 26.2277841296467 29.4235206757864 30.0619390079683 cytoskeleton
P53995;A2ATQ5;Q6PG65 29.4307590514283 29.8971295786582 29.5093767672838 29.5974972431813 30.2670529544723 30.6666365357946 30.9012356401153 31.6455267006549 peroxysome
Q8K2H6 24.696273043874 28.4520839521166 23.2242064877439 26.4321722945149 26.8571275576414 27.0497011712434 26.1110399271238 26.5081574736954 cytoskeleton
Q8R034 26.8645596699698 26.8189655866592 26.5466200190585 26.6228909528766 27.7612576592715 26.8192017832745 26.6111428505002 26.7618010758404 lysosome
Q9D3A0;E9Q0Y1;P60007;Q3UT90;G5E8M3;D3Z6K7 NA 24.4196657777659 NA 23.6850182763138 24.7067392586578 26.119842286159 24.5765813323026 24.5068798876456 nucleolus
Q8BZQ7;A2AI11 29.7775227223618 28.9941645609268 29.3228636096154 28.4693171888648 29.3020371523732 29.190026401195 29.4372984140097 29.6321455402315 lysosome
Q91W96;D6RDT6 24.7861865518445 25.9283569386591 28.6004640180843 26.8278201956845 29.2737613143204 29.1179875082935 28.3502912208536 30.0332591212213 lysosome
Q8BTZ4;Q8BTZ4-2 27.1587895749429 28.4643637126845 28.8111981009287 28.1412755779876 29.7944563032783 29.8867425003668 29.605198978391 30.5542878966272 lysosome
D3YU58;Q9WVM3 29.8747091659438 30.7705399265663 30.0740593046519 31.4133323996973 29.9800354833822 29.8544448713368 30.4567370990839 29.2869331022543 peroxysome
P21570 30.2174790771 28.7129653061086 28.6396551320247 29.704716358123 29.5771638640784 28.448127771667 27.2900382661965 29.9826040079919 lysosome
Q8K1C0-2;Q8K1C0;Q8K1C0-3;Q8K1C0-5;Q8K1C0-4;F6SBQ6 28.4942816206203 29.0180622084001 28.1401629353837 28.2402064217816 29.1050633380857 28.1232185761347 31.2418168773166 29.2742254856775 peroxysome
Q9R045 25.1521016427296 24.1197866458571 NA NA 25.607720869452 24.8095391405419 NA NA cytoskeleton
Q9R182 28.7889665472823 29.5057341408431 29.025084647081 30.2396061553662 25.9107496079998 26.7203108232679 23.3306695179058 24.2653838820681 xaxaxaxa
Q8R0Z6 27.0013131672681 26.7745272102245 27.9842555864725 25.9135182003269 28.3611114470699 27.8194393004339 26.0056981601945 25.1211248663048 cytoskeleton
Q02357-5;Q02357-2;G5E8J2;B7ZW98;Q02357;E9QNT8;Q02357-3;G8JL84;E9QPP1;D3YTV8;D3Z5M4;Q0VGY9;Q02357-4;E9QLM8;Q02357-6;F7D1P5;E9QPV4;G3UY11;D6RJ51 25.6403919770673 24.8383793908644 24.4280882559531 26.4342282037659 25.7076521738277 26.2846268558328 25.3535106176933 24.6140879039751 nucleolus
F7CK09;Q8C8R3-4;E9Q2E1;Q8C8R3;E9PW46;F6S5N7;Q8C8R3-5;Q8C8R3-3;F7AM67;F6Z2A0;Q8C8R3-6;Q8C8R3-8;Q8C8R3-7 28.2899855668076 29.3598201194847 28.6729384566205 26.6989762706063 29.7171589590249 27.79645306075 28.1799890972277 29.0261327693062 lysosome
G5E8K2;G5E8K5;G5E8C5;G5E8K3 32.2953791964368 31.8694658686074 32.5019540800131 31.0599141804251 29.9903965702536 30.6370774716782 31.1900292958695 29.4511771699901 nucleolus
G5E8K4 27.9172733365891 28.2862005901165 28.4421828018813 27.9959961449892 NA 23.293396305957 23.5657532229715 NA cytoskeleton
Q810B6;Q810B6-2 32.2938758387029 32.4198014597034 32.3554044988679 32.4078930790064 34.8652721096063 34.6701446634557 34.7328413414982 35.1550359247137 nucleolus
E9Q1M6;E9PUR0;E9PUP5;F7DE17;F6RRY0;F6SI14;F6YYD3;F7DD37;F6TF24 31.3324967650559 31.1957597438128 31.9065272979907 29.9994526930596 31.1323560441037 30.9890849494186 31.2353043158481 30.8243663602757 peroxysome
F6RUI8 25.5758962392801 27.3176604270047 26.3439827168878 23.3756490700817 24.0170877013922 22.7814550965014 25.6122932050626 NA cytoskeleton
Q6ZPS6 25.7362562505416 27.2922983894689 26.558839801212 29.4518291335034 27.7326768870993 27.7502519973018 27.5523285641089 28.7629597292344 cytoskeleton
Q6P1H6;Q6P1H6-3;Q6P1H6-4 30.4978892331109 30.5226583126693 30.2640351259705 30.1583256663254 31.4855432113844 31.3442627771246 30.6769980251691 30.2660398046086 xaxaxaxa
Q3TPE9;Q3TPE9-2 29.1991040642237 31.0947088172007 29.6247966691818 28.3963876020028 29.3179446076316 28.5712483548277 28.2523627812708 29.5985458447182 xaxaxaxa
Q8BG46;Q99LW0 NA 24.4305805218872 NA 24.240165461484 26.5480799768295 NA 24.355702232736 NA xaxaxaxa
E9Q4F7;E9PXS7;E9Q4F8;G3UY79 27.1345005928369 26.5641992914548 25.6624321040883 25.4411815386898 27.654271698736 26.0751476855316 26.0599594811998 26.2667279971905 xaxaxaxa
Q80UP5;F7B209 27.7601433799107 27.121788120958 29.3400551270687 26.8638850904124 31.4598830069121 31.4447078089533 31.3248443248539 31.6883264172906 lysosome
Q99NH0;E9QKG6;Q99NH0-2;Q99NH0-3;E9Q804;REV__P97875;REV__D3YVK9 31.2521296857739 31.8051826045587 31.9365882894675 31.3956753963415 31.1379959073484 31.3442627771246 31.6104195959579 31.1417405446575 lysosome
D3Z482;E9QKG0;E9Q4J1;REV__F6X9Z6 32.9412213357489 28.9336921823936 29.157428485219 29.3541078865795 31.4245861994002 30.8314344097203 30.6949828275392 28.1774078973367 xaxaxaxa
Q3UMR0-2;Q3UMR0-3;F8WJ85;Q3UMR0 26.961223265425 27.324810542041 27.793909235526 27.8984873604193 28.7930557899328 28.0723158136578 28.2171560793502 31.0490152860526 golgi
Q505D1 30.7207341973139 30.5649865689503 31.6514494400838 30.8118250342517 28.2263854036805 29.1472480097227 28.0687967339005 27.9171468560306 peroxysome
D3YTU5;D3YVV3 25.3578749558594 26.9629125031924 26.4124761801706 26.2903935628907 25.9565186331658 26.2527937219328 26.4581532978973 26.7352960119605 golgi
Q5SUE8-2;Q5SUE8-3;Q5SUE8;B7ZC98 28.110240141559 27.95899010763 28.3836549903114 27.7259828046434 26.9995824830279 26.0602180743584 27.4612909350977 26.1170814825198 golgi
B2RXR6;E9QNQ2 30.0357162429864 29.6360707669809 30.1794190389757 30.1497574107998 34.0296572285521 34.3041808763546 34.1395340571812 34.1838342466161 lysosome
Q8BTZ5 29.5423571254697 28.8615503907589 29.3925840653925 28.3075115695641 26.9614420511416 27.004496540498 26.4581532978973 26.6470351944373 nucleolus
Q8VE42 27.6542487362447 26.4407377031257 26.5705498393103 27.2708761242277 27.897264309504 27.4891859396553 25.4477675754024 25.403575372249 golgi
F7BE84;A6H6J9 26.6064068038931 28.553082280757 27.2894428352551 28.4843795493072 29.0288350652886 28.6442930457242 29.3169515125502 27.7073571657415 nucleolus
Q8BTI7;F7BT68 27.3673096107963 28.3673587236974 27.872596152613 26.4905060258309 27.1848159916276 27.5021879090629 27.6005293959083 28.5152447891143 lysosome
Q91WK7;F6QTQ3;D6REF6;B7ZBY0;F6UYM2 28.0432609930387 26.8375534884722 27.5894707451543 26.2843712716662 26.9614420511416 27.8764970311483 26.6940490309652 28.1621436754957 peroxysome
P59672;Q3UHP6 29.1752516759749 28.9158729224787 28.4832409661582 28.7449976243419 30.8585228938684 31.4687385974722 31.635597973791 31.2862229751671 nucleolus
Q8K3X6 25.6272987202304 26.9993450149271 26.1412239864461 26.5654160969778 NA 24.769438392965 NA 25.6495720540325 nucleolus
Q80UU1;Q80UU1-2 29.4467096667605 29.5491800553781 28.7936055325514 29.4067810475011 29.6747131277963 28.2919986601791 28.4480986769704 28.7541234501426 lysosome
Q8K298 33.1307131172154 29.5277425658489 29.1371400301898 28.726402575646 30.7581269944966 29.0150583389535 28.5619468235438 28.6647832617178 golgi
Q8BHY3;Q8BHY3-2;G8JL82;Q8C5H1-2 26.4440127626856 26.6716836764364 31.6388115574771 24.9620128159437 27.7297051989865 27.2474751063551 26.9862177182418 24.589002620096 golgi
Q8BH79-2;Q8BH79;Q8BH79-4;Q8BH79-3 30.0357162429864 29.298972132183 29.354320434391 28.9344086783266 30.3778674346984 30.5994351326402 30.7283434356365 30.7023573401545 xaxaxaxa
Q6P9J9;Q6P9J9-2 27.3740994283697 26.3343209939017 28.2440719515694 28.6798604208143 33.2087259506791 32.3476636784435 33.0675898023596 33.3668707036708 lysosome
Q6PB70 NA 26.3133295611405 25.2747047628035 24.434583906372 24.899550615021 28.0591413277167 29.0826302507855 25.9338320142758 nucleolus
O35381;D3Z7M9;D3YYE1;F6UFG6 34.5629039328819 34.5438483070489 34.4111818214977 34.6123602328785 36.6805634687418 36.2539340195876 36.284776648151 36.5362268906138 golgi
Q9EST5;E9QKP8;Q9EST5-2 32.1918217580437 32.2218930033492 32.0561929295835 32.3602410670608 33.7383387153303 34.0794234296904 33.8034735497584 34.6749518915013 peroxysome
P97822;P97822-2;E9Q0X5;E9Q5H2;E9PZF5;E9Q2G1;E9Q5H9;E9PVI5 30.0007754932746 30.4903671008782 29.9101133129377 30.3373387274816 32.2662247982539 33.443891092271 33.4060755479009 33.7866570514996 nucleolus
P97449;Q3TB69 33.9526844518473 34.1523549573482 34.1171769251067 34.1170376246356 32.7015761382652 32.4504587453248 32.3469132678086 32.2965241086464 nucleolus
Q6DFX2 26.2985745354989 27.8988447553191 27.9261520472337 28.3591562971329 28.8150717261488 28.5712483548277 28.5406041816664 28.3301976905125 nucleolus
P10107;E9QA30 30.9699116882302 30.0413624812749 30.2640351259705 29.7417392257435 37.8957865491059 37.9106036862885 37.483299480387 37.5802639661772 lysosome
Q9D272;Q9QZ10 27.8748136654627 22.3333347255641 26.1020156505926 NA NA 25.3718641508037 23.3804014462232 27.384912358234 lysosome
P97384;D3Z7U0 32.8373737645939 32.621801399116 32.3220577725163 32.8743503215508 34.8460595630526 34.3041808763546 34.5911684975243 34.1772562856052 xaxaxaxa
Q99JG3;F6ZSM3 26.1702237510942 28.7752998397097 28.5779789162242 29.6625048763595 28.0799358733224 31.1901127571574 32.7069552924178 29.7950833079352 golgi
P07356;B0V2N7;B0V2N5;B0V2N8;REV__F6WNG1;REV__Q8BND4 33.1446391506212 32.8067877920628 33.959404481087 32.6401615195431 37.7057650903409 37.6338223988476 37.2302896772843 37.5387882076906 golgi
O35639 30.9762404233829 31.147543933047 31.2331083881256 30.7051677561985 36.6598940160512 36.5141316892885 36.5153873378661 36.2425806270785 golgi
P97429;D3Z0S1;F7ANV6;E9Q073 33.7148033412391 34.0520843716957 33.9287532211507 34.0266274513469 34.4858452854835 34.5626256164967 35.0292141704289 35.4214985201918 golgi
P48036 34.9165840364087 35.0128523360318 35.1111920992003 35.1374032414985 37.9406987092575 37.9853199655291 38.0946226718863 37.7106400433219 peroxysome
F8WIT2 36.2851724646796 36.0861565389469 36.1898506156381 36.0095088252054 37.2405589714762 36.9669157805288 37.1565230908942 37.2107959555906 lysosome
P14824 29.5566659220233 31.08379737982 30.8753738805787 29.213938964916 28.8731280027011 29.5091930909821 30.7027128853905 30.6474265700804 nucleolus
Q07076;F8WGC2 34.0169058484201 34.1160609354372 33.7758291506171 34.1530598220888 34.050337641248 34.0252217248682 34.4041925412513 34.2595157700354 lysosome
O35640;Q921D0 30.0007754932746 28.2045374267032 29.605984153672 26.0250649875392 26.7930457667227 26.7203108232679 27.5229230325897 26.1312784822264 peroxysome
Q9JHQ0;D3Z1V0 28.0954746450186 26.9147107426756 26.7689645276554 27.5186028244262 26.4300954811913 26.0202297329786 24.6144942506507 26.2609462434427 lysosome
O35298;Q5FW74 27.4688554309194 26.0202904744144 22.1359292186534 26.1718316138496 28.4510913117256 28.2621321689283 27.5631114787421 27.686833280017 nucleolus
O70423;O70423-2;A2A4I8;A2A4I9;Q812C9 31.1334500284706 30.3444504453252 29.5504417871552 30.4644023003101 28.2812869997416 27.2102662234099 29.2677441920848 29.5686449904877 peroxysome
G3X8P9;O54754 33.9171787779231 33.7381482181975 34.0522758886096 33.8031780310807 29.1284240143343 30.0308903716581 29.5194177032222 29.9291239352906 xaxaxaxa
G3X982 37.240014324825 37.3803626661285 37.2628614538939 37.2429796631444 33.1866651022763 32.6196540531298 32.5998261496681 32.5003619830685 golgi
O35643;Q5SVG5;Q5SVG4 30.2042736937825 30.7011082066349 31.5052954284624 30.4819169802419 30.9223347209376 31.3442627771246 31.876845187709 31.9065524495148 peroxysome
Q8CC13 35.0520920729583 35.5000736742201 35.1581111304158 35.385791410132 36.6912126279216 37.0002800593928 36.9390665427712 37.1109509016248 golgi
P22892;Q8CBB7 33.1541357900195 33.2466643256746 33.2332377262468 33.0211883206364 33.8353813863727 33.9786207270324 33.9260989146499 33.680297227269 peroxysome
O88512;D6RFT7 26.6064068038931 27.9156950496482 27.9947421478089 30.8344337069995 29.6013258882565 30.0423074432031 30.2885230199243 30.5941653096009 cytoskeleton
P35585;D3YZ71 32.8628700616419 33.0380581029531 33.274785973797 32.8674990593372 33.2456929669326 33.7259121706019 33.4793514087048 33.9113073487775 xaxaxaxa
Q9WVP1;Q9WVP1-2 31.2582255167486 26.8189655866592 31.5818470735098 23.6760168933732 29.9122124336599 NA 30.109920987663 27.2764997376506 xaxaxaxa
P61967;D3Z0D6;D3YXN0;D3Z268 30.6406849129526 31.3866921390345 31.3139113330471 31.1298107373538 29.9953717835687 29.7827189905042 29.0650267053107 29.9291239352906 cytoskeleton
Q3TIV9;Q9DB50;B1B0F6 NA 27.7489314530046 28.4790672007576 25.9211599211763 31.1612437303895 31.6345684079399 31.1411141183049 30.511522983365 golgi
Q8BW87 29.1655915241901 27.3937397685366 30.4351184751234 29.3741132362059 25.7299463863917 28.9547090373469 29.8850957108209 29.0751949125351 peroxysome
P17426-2;P17426;F6TPX8;F6VSP9 32.9131714119361 33.2151556306124 33.3073593253377 33.087692558148 34.0598928893807 34.1769160884191 34.3311517132527 34.6917602765793 lysosome
P17427;E9PWD0 34.6964054146754 34.8697119287515 34.8226623395872 34.7509290471812 36.4071299943688 36.6798085569964 36.9623665655106 37.1725338355892 golgi
Q9DBG3;Q9DBG3-2;Q5SWR0 33.9142038636698 34.1320826619083 34.0228210565014 34.0728988873018 35.3867814326918 35.5012979083962 35.4811772162646 35.5765718104049 peroxysome
Q3TWV4;P84091 33.7192401089217 34.0451427604155 33.9976600106817 34.0801700549176 35.3525165666251 35.4522695747632 35.5593082700872 35.6071632814796 peroxysome
P62743 30.345945941634 30.6892514688614 31.1635775278313 31.2980405370579 32.0047798149898 31.7862497034594 31.6888094984434 31.7508054377887 golgi
Q9Z1T1;E9PV25;E9Q1S6 33.0688168429105 33.1477645788823 33.3278634268972 32.9818099434978 34.9272095569034 34.8944277843408 35.0910565897083 34.2748207345532 lysosome
O54774 32.9281828915479 33.0341024660229 32.9205224590101 33.1590687944769 34.6372082219359 34.9428653462523 34.6215808451998 35.2323504075254 lysosome
Q9JKC8;D3YWU3;D3YXV9;D6RI63 31.7331796728649 32.0732066651868 31.8805639165842 31.7713138119607 32.6797403638506 32.8189180093544 32.8552532103269 32.5354898997698 xaxaxaxa
Q8R2R9 NA 27.1324538529367 26.566799397708 25.9836579557947 30.1158328575354 29.2361200441431 29.5362098792997 29.7193580154124 nucleolus
Q9DCR2 31.3264002939393 30.6218308289961 30.1167792574565 31.2123537052872 31.4898583742903 31.1527971202735 30.8379342568146 30.6474265700804 lysosome
Q8BSZ2 27.6760682603269 29.3265442420362 27.5522627027445 29.2788159037053 29.8779577388753 29.2084516743101 29.5194177032222 29.0625486071074 xaxaxaxa
B0V3P4;B0V3P2;B0V3P3;Q9WV76 28.3598218000514 26.6509758462956 26.087311610944 27.4484291293805 28.7813958588938 28.1574860653405 27.420531682031 27.8938333034452 cytoskeleton
Q80V94;A2ASB3;A2ASB5 27.8776664591388 29.7781557639018 28.6326860659365 29.2552680392752 29.7319364364075 30.0174903616881 29.3531465347662 29.9512624088109 cytoskeleton
Q9JKC7 29.093333714725 25.1291234143287 26.6934010886744 24.8510245737516 26.9892084034828 27.1501133940889 26.9572067000702 27.7247466290485 lysosome
Q9WVL1;E9Q4G1 23.0046467731149 NA 24.9369668769135 25.6392918682682 26.8611825053733 27.2823249169977 26.8641359873535 27.0059789713747 peroxysome
Q3TAP4 26.4760154353012 27.0129043649063 29.2948915495162 26.4825084755931 28.2295818899759 28.0395173018876 28.1413623304782 29.1935306099282 xaxaxaxa
Q8BJ63;Q8BJ63-2;Q8BJ63-3 26.4234208578389 27.7116989781438 26.6281497857684 25.9899116037121 26.4741973283476 27.5119085439532 27.7716971735602 28.1567564147807 lysosome
A2ANC6;Q9D742;Q80V29;A2ANC5;A2ANC4 26.4337595282282 27.1410552610577 28.6326860659365 26.4577917145423 27.9594982260274 26.8087535392859 27.9330473476755 NA peroxysome
Q3U829;Q6ZQC1 27.0463590034446 26.538246325301 26.9205433539238 26.5800393422803 28.8150717261488 29.4214943556038 29.072893017478 29.9108211277074 xaxaxaxa
O88879;O88879-2;G3XA09;Q80VR5 29.4274961978875 30.2120558311571 30.9095983240451 31.0163688697931 32.9413277400786 32.7861924058383 33.001063665473 33.0469801303741 golgi
Q3UH49;Q8BMF2 NA NA 26.5345921587923 25.158843889835 27.5362193035676 26.4698926082291 26.6886868770114 25.3768449256914 lysosome
O88888;E9QAE6 27.4204373318829 27.2661808191299 27.2035690272272 27.4484291293805 25.669094983801 25.233090828699 24.3802189352306 22.698069583758 peroxysome
Q8R5A3 27.7843276440918 27.9882825767861 25.5243116262228 27.8675778519408 33.8766319532617 33.8175569839495 33.255297303517 33.3433636436665 cytoskeleton
Q3TIZ5;Q9DBR4;E9QPX0;F6SIQ5;Q9DBR4-3;E9PWH3;Q9DBR4-2;Q3TDW6;F6V8Y6;E0CYY8;E0CZA9;E0CYJ4 27.4449786888222 27.6221391705493 24.746773369209 24.1208427105267 27.4506728000199 25.3533310036937 27.229052837628 25.3193058501773 nucleolus
E9QLQ9;Q61315-2;B2RUG9;Q61315;Q61315-4;Q61315-3;E9Q4H1;Q8C493 27.4893009286997 28.1605617036579 26.3319942132249 27.7613341599056 27.4127298840584 26.7413995893153 25.3183229196823 26.5404650557563 nucleolus
P12246 26.9461728199812 27.2661808191299 26.8921979911557 27.9334704795737 NA 24.2181584954354 NA 25.3865893170275 peroxysome
G3X9I2;Q8R146-2;Q8R146 33.9609386242356 33.7531180606917 34.0065472113011 33.9904252008103 33.1925896384654 33.1503832324056 33.1772813384137 33.3215941384094 golgi
P28352;F6QA74;D3Z124;D3Z6R9 33.0984939464166 33.2466643256746 33.3583540661915 33.2696765603927 34.6967246254367 34.8944277843408 35.363925976408 35.5765718104049 golgi
O35841;REV__Q8BKT5;REV__Q2VPA6-3;REV__E9PXM8;REV__F7DCU7;REV__Q2VPA6-2 33.0688168429105 32.8404807184512 32.9124197039673 32.7376972511928 34.8144958915533 35.1744513870906 35.0292141704289 35.2186926339528 peroxysome
Q9WVQ5 32.6026730697656 32.5853165269077 32.3220577725163 32.7782342258199 32.8545719874997 32.6742982978117 32.4928758469323 32.4432511500943 peroxysome
Q9D842;Q9D842-3;Q9D842-2 28.4567907021857 25.9221849140673 25.7887248036143 25.7757435854923 26.4507427225219 25.9910820631325 24.9677960215515 24.3367253863616 lysosome
Q60709;Q61482;Q06335-2;Q06335;E9Q2B5 27.9068272117276 26.8024847681757 27.9539685656048 27.9568528191513 25.7863447733954 25.03409709052 24.7594404280406 25.5786220716637 xaxaxaxa
Q9D7N9 33.2024548081655 33.3939929335662 32.8617423116924 32.8952098412942 32.8904032132874 33.4162192880623 33.001063665473 32.8524332554831 nucleolus
Q8BPD5;Q00623 33.620137576977 33.5371654217125 33.3278634268972 33.9066728833151 32.2783273950152 30.8936115951391 33.3833825426395 30.7344422831757 golgi
Q8K4Z3 34.1999298540139 34.1445671579923 34.3164752463458 34.1381871937832 34.0985572611758 34.8944277843408 33.5586513424491 34.2404769261569 golgi
Q3UKX6;P09813 32.6475399244189 32.709627933491 31.6939091346236 32.8127199393643 29.232444085972 27.6185544742213 29.5895871424314 28.2379335356978 peroxysome
P06728 29.8168794870097 30.320346150764 30.0277819087047 30.3636237978698 28.2916321752572 28.2982197700048 29.4235206757864 29.2869331022543 golgi
Q8C7G5 31.7263541545774 31.4270239619676 31.101357835925 31.1741966809285 27.7931587605774 28.783908819826 29.0044639395587 28.5393528060243 golgi
E9Q414;E9Q1Y3;E9Q4G4;F7A3M3 34.8938019737041 34.8697119287515 34.7413534011936 34.9037004583614 32.1003481503617 32.3850876382514 32.6501360664497 34.1139571252822 peroxysome
P51908;D3Z675 26.4337595282282 25.8026446395036 27.1728167275765 25.8301394965552 29.3020371523732 30.2482205325864 29.361891436018 30.7023573401545 nucleolus
Q99J72;Q99J72-4;Q99J72-2;E9QMH1;Q99J72-3;Q3TI69 25.6672705620784 27.1410552610577 24.1716326515133 26.3686270480155 29.3874377725861 29.818807790888 29.4511510652373 29.5504482680625 golgi
Q8VBT6 28.5763372685835 29.584969585932 29.2300484588235 27.8064039407491 34.0910162935837 34.5392050713061 33.8445253303773 33.7386167928334 lysosome
P34928 31.3561753640395 30.7902061069717 30.4994604325371 30.6952218881875 29.6556133984153 29.6028231048537 28.5548995191246 29.7471307967762 xaxaxaxa
P33622;E9QP56 30.9385594655522 31.7534359316836 31.7132860064355 31.2557071263941 26.1982691880362 27.8888463298177 29.4795623833973 27.7247466290485 golgi
Q61268 27.4811717835713 26.5821389103094 22.7707398347133 25.3419521218339 25.5597119074147 25.4616379364911 24.2333914017377 24.7764546880997 cytoskeleton
P51910 24.9892046661476 24.0505314210486 30.5309170458751 25.3934776639784 22.8661240570845 26.3172676764967 26.8573618562973 29.2597208475988 cytoskeleton
P08226;G3UWN5;E9Q327;G3UZM8 35.2532197803169 35.1289260231577 35.0200966177344 35.2766765645392 34.8691865652247 34.7662693527895 35.0610668362242 34.5019199243601 peroxysome
Q91V80 27.250770493303 29.7344385657844 30.3621431264375 29.455805610086 26.0350346353522 27.2034166163236 25.096196078033 24.1123394773496 peroxysome
Q01339 32.5340300481647 32.6397541350064 32.5546957794409 32.7376972511928 29.5959569631608 29.7001430839074 29.8512507621769 29.8961119017052 xaxaxaxa
Q8VDU3 30.9454259683 31.2145139279992 31.4846274837292 31.3744880425183 25.8563857269836 22.360532252591 24.1123963847245 25.6395558804719 cytoskeleton
Q8C7I4 27.0765358256024 26.4778662269097 27.5370597624421 25.8889602555237 24.7293744885761 NA 23.9230299538698 NA cytoskeleton
Q9Z1R3 27.9801800940481 29.3305822551381 27.7858831307668 28.778016329651 25.031997365128 23.6779807818945 23.758176740514 24.3135641745274 peroxysome
G3X9D6 28.9836695737859 29.2372630986797 28.70278744158 29.0742190527835 24.8424232956354 26.0900099837589 27.2762732702508 24.0934343847807 nucleolus
Q9D186;B1ASQ2;Q9DCZ4 32.4885593214079 32.6177564116833 32.7351343201704 33.2629011714324 30.3108875055321 30.1866268445893 30.4343940358557 30.7368777758592 nucleolus
Q78IK4;E9PUP2;B1AV14 34.3215109332583 34.1625853020283 34.3493297712351 34.3074690078361 32.5812240638394 32.7937825632076 32.6162563592249 32.3200308297416 nucleolus
Q3TWF3;P12023;P12023-3;E9QL91;P12023-2;E9PWY4 26.7313819636563 28.2108752620761 27.3259683328431 27.3391338190324 29.5771638640784 29.3934249599899 29.3754234719961 29.4210505686683 golgi
Q9DAX9 26.2830391814863 25.8373744906571 24.4549843032035 19.4286120073697 26.204564109172 26.1050242316597 26.3428819022134 NA cytoskeleton
Q8K3H0 32.2994871711104 31.6416379443541 31.7641722709663 31.4485796678486 31.4898583742903 32.1197106665777 32.2930800085559 31.4849249044349 cytoskeleton
Q8K3G9;D3Z340;D6RFR7 30.412134550783 30.08202362065 30.2133034719473 30.6877564560664 31.7976329784057 30.5612260490409 31.6791804298791 31.1104575450774 lysosome
Q6PK77;P08030 32.7374942937504 32.6477151367535 31.8576909986417 32.1612308313318 33.7383387153303 33.6437139778854 34.1395340571812 33.4939802943229 peroxysome
Q7TQC5-3;Q7TQC5;Q7TQC5-4;Q7TQC5-2;E0CXB7 26.5339910861567 27.3331746567814 27.2233194868893 25.8301394965552 27.0448134352419 27.6749263650162 26.8573618562973 26.7352960119605 cytoskeleton
Q02013 27.2737839995322 29.0106653370018 26.8278434421803 27.6956964976406 32.1905819208338 32.2523506020132 32.6642240582595 31.7357706116384 xaxaxaxa
P56404;Q3UJ16 26.6181668709013 27.3792774485399 25.3004543484898 22.4677302291862 23.3339137363398 22.7814550965014 NA 24.1654424206853 peroxysome
Q9JJJ3;D3YYD6 31.7552099518548 31.8352035484256 31.510122722939 31.5346393111847 27.4204421131882 26.9796610402213 25.4326553073129 24.567880371739 xaxaxaxa
Q8CFQ3;A2AQA7 29.9604304407544 29.7106490178714 29.8061833040431 30.1686827278896 31.6604346607664 31.3509257797565 31.558440283743 31.7067954896285 cytoskeleton
P04627;E9Q0P8;B1AUN8;B1AUP0 30.4452480230133 30.5226583126693 30.4994604325371 30.5648321500997 30.6050769944279 30.0254826718337 30.1960839916281 30.5821292309321 xaxaxaxa
Q4LDD4-2;Q4LDD4;Q4LDD4-3;E9PUB0;F6XBJ8;D3YWW7;D3YYF5;D3YY40;D3Z2X3;D3YZJ7;D3Z2S2 31.1725289552214 30.7113365606759 30.4005213626079 30.4363392426627 33.7875978793313 33.5368118635659 33.7615854139522 33.8916398407261 cytoskeleton
Q8BZ05;E9QP44;F7CBI4;Q8BZ05-2 24.0555051318549 24.3082536346538 NA 23.7646325468036 25.4710667486971 28.0310895592572 21.5163494875843 25.2987392049131 peroxysome
Q8R5G7;E9Q0K7;REV__D6RFB9;REV__Q64704-3;REV__Q64704-2;REV__Q8R1B7;REV__O35526;REV__Q64704-6;REV__Q64704-5;REV__Q64704;REV__E9QN34 29.2822009422867 29.0074603297283 28.2041217322698 28.7721827991588 31.0943103442457 31.0266213642297 33.7798477822312 32.7606297577439 lysosome
Q5XJY5 34.7745581610966 34.6259215950341 34.3046404964604 34.1814181134031 34.9752656525249 35.2968192570819 34.8874764885042 34.3256946608927 peroxysome
P84078 34.5629039328819 34.7118489297703 34.8620796442515 34.8058525221147 35.7085732585051 36.3908130965414 36.4871422325897 36.0749630720127 nucleolus
A2A6T9 NA 23.9960092235671 23.3480386882523 19.8342033723794 22.9966092448654 25.1123775951508 24.7480326836683 21.8702754573925 golgi
Q8BSL7 23.7446688127088 24.8298329472165 27.3381040640381 NA 28.6927935933271 26.6870428204593 27.9391337854429 25.8792798875049 nucleolus
P61750;E9Q972;E9Q798;F6UFB9 32.6332758570005 33.1531439382381 33.4265819221176 32.7966952416261 32.899430836011 32.650325683832 32.930611530941 32.3921651928633 xaxaxaxa
P84084;E9Q2C2 32.4306685729843 33.1603763467697 32.948580050828 32.6171289863622 32.3393474050898 32.9610759144397 32.5180372891325 32.050059212019 cytoskeleton
P62331;Q8BGX0-3;Q8BGX0 33.0688168429105 33.3939929335662 33.3385572350693 33.0937697123801 33.0151805040034 32.5945279716216 32.3830358192517 33.1740562799517 nucleolus
Q9EPJ9;Q3TGS9;Q9EPJ9-2 31.1917154220373 31.372850809291 31.3290321763011 31.8301252475245 31.6420014628569 31.7098913739741 31.5024277103076 31.298024436584 xaxaxaxa
Q99K28;Q99K28-2 33.3561080070004 33.3541491559914 33.1474868742487 33.2291332938114 32.2313480754599 31.8791167988254 31.8255797224562 31.6697490451034 nucleolus
Q9D8S3 30.2623430066175 29.971633100964 30.0277819087047 30.6242643247417 29.7037535247748 29.2237733432845 28.94212176098 29.6043138731637 nucleolus
G3X9K3;D3YYK9;REV__Q8C152 32.5987447322801 32.5517953575085 32.1397230799181 32.153720871003 32.6475938809848 32.5799955716619 32.2986657481927 32.1743769234878 nucleolus
A2A5R2;F6YCJ0 31.7552099518548 32.3481138200564 31.7554040199815 31.8210330001879 32.2212765081138 32.3135853506525 31.9799869321127 31.9464360950207 lysosome
Q3UGY8;REV__P04769;REV__Q9JI19;REV__Q8K2D8 25.742743495022 21.8479204197511 NA NA 25.8134961670345 24.0212578645636 28.5103417772453 28.2598148062848 nucleolus
A2RSX9;E9QAY5 NA 23.2213314706154 26.2001478351652 24.2752489409723 26.2442977860343 27.441680651915 27.0675116004852 26.8659109448538 cytoskeleton
G5E8V9 32.425987831826 32.2951916862291 31.9239031222471 32.4350395643581 32.6135048453743 32.3270979451562 32.5802790108745 31.8710524683116 nucleolus
Q8K221;D3Z2F3;D6RHM6 23.5040728021705 27.6389139659189 27.2990645849975 25.947104358537 28.1454721337734 28.6557971004519 29.2087034560511 27.2969431142545 xaxaxaxa
Q8BXL7;E9PZK7 29.825141730763 29.0225365092056 30.1584146786 29.3508419370291 29.6427438112728 29.8977663079002 30.7475757434166 29.7915809834398 cytoskeleton
Q61176 38.2644571235113 38.4278223954204 38.5095163079058 38.5332779018249 34.6243589500009 34.4016732106918 34.2125139903204 34.4256476300767 cytoskeleton
O08691 27.7659390123612 28.3524321783648 26.7393105769541 27.547003860083 28.3015615883555 27.591309431791 28.1625210161533 27.7569235826858 nucleolus
Q3UL36;Q3UL36-2;D3Z1J9;Q0P5X1-2 30.8470905758267 30.5470426311759 29.8636299964562 30.2308467607605 32.4419150849922 31.5220905131927 31.4501237251673 32.3467236718056 cytoskeleton
Q5FWK3;Q8C5A0 31.3561753640395 31.9188975665828 31.7773836801037 31.4206184500427 34.7889636525943 34.4873279449243 34.2662003451663 34.1693021112856 lysosome
Q6Y5D8;Q6Y5D8-3;Q6Y5D8-4;Q6Y5D8-2 24.7486787317863 25.2988155578736 24.8514014588242 NA 26.268336714687 20.4107350303644 25.6973496487152 26.8207580317852 xaxaxaxa
Q80Y19;F8WGF5;A2AL18;A2AL19 24.315647487835 NA 22.8110093001337 22.0506852206143 25.3766048052083 26.7888895240892 27.0959209667798 26.8170907338843 golgi
Q8C0D4;B2RUJ8;Q8R1F4 29.2642052204698 29.8529818183844 29.4499468374681 29.8159028259762 30.8585228938684 30.6370774716782 30.7593553316963 30.412755133937 golgi
Q811M1;B1AW40;Q811M1-2;Q811M1-3;E9QN62;Q811M1-4;E9Q2D2;E9Q9X0 25.7001525022185 25.3882286165613 28.5864154811648 NA 30.7270286294511 30.5612260490409 29.9346876786218 30.8765820609722 xaxaxaxa
E9QAJ9;Q3UIA2-3;F8WII2;Q3UIA2-4;F8WJ58;A2ABU4 23.7240610128464 23.122810578193 23.5672895426752 NA 29.5846071562115 29.2588662383452 28.4570946616207 27.6990358339773 nucleolus
Q3UIA2;Q3UIA2-2 31.1117565572365 31.0182831401296 31.243811774649 31.3090065004604 34.2558603068012 33.7527445003345 33.914372774159 34.3851364210763 xaxaxaxa
Q8K0Q5 28.993000970361 28.3524321783648 27.5086796770015 29.4939525577298 31.469842075696 31.3959559260775 31.6412425036904 33.6921520075266 cytoskeleton
Q6DFV3;B7ZCJ0;E9Q570;B7ZCJ1;G3UWM5;G3UX38;F6WQR2;A2BHQ2 28.2821147334992 28.3209522503257 28.3674411455565 28.6015882761156 27.4127298840584 28.1634026575562 28.0094212999951 27.3554574757925 nucleolus
Q8BL80;Q8BL80-2;D3Z1Y5;Q8BL80-3 27.7484903101791 27.8263556159578 23.6673970195276 25.9578797527555 29.40740964466 29.3131363567981 28.5968969519855 29.0832593374611 xaxaxaxa
B1AQY2;Q69ZH9;F8VQ11;D6RDB5;Q69ZH9-2 29.2602464760725 29.7735202817631 29.3692112761548 29.4232378424374 30.1854565381703 28.6442930457242 27.8393354958541 29.3270602925212 peroxysome
Q8C4V1;G3X9N1;Q8C4V1-3;Q8C4V1-2;D3Z5T4 24.4618900359746 26.2187296222742 26.1250110768809 26.634334703483 24.5403636691398 23.7188503635128 25.0263390733571 25.8673333523698 xaxaxaxa
Q8BYW1;Q8BYW1-3;Q8BYW1-2 29.5189408227219 29.3024465955818 30.4994604325371 31.2485004060824 34.0910162935837 34.3556151383552 34.0776978693774 33.4000431172939 xaxaxaxa
F8WHY2;E9QAQ3;Q6ZQ82;F6XTB7;D3Z1X5;Q3U860;F7D661;F6Q7M1 29.8459036963353 29.8222639344854 29.9457317451759 30.5776508276055 30.1387166132962 29.4507673653363 30.5247950310477 29.0928503316433 peroxysome
A2AB59;A2AKN5;Q8BT62 28.6300147644315 28.9770323915049 29.2439702198849 28.9982590845901 31.5275276737054 31.7489905652624 31.553645323956 31.2590966571389 peroxysome
Q8CGF1;F6UNU0;E9QMA5;Q8CGF1-2;D6RD04 30.3700750976375 31.1537107272259 29.1620371923211 29.4408474334944 30.5763036720899 30.1240005661282 29.9580827746205 30.0835508881438 xaxaxaxa
E9QMX7;Q640N3-2;Q640N3 25.9426602653757 27.217864599985 27.3885667814946 26.0855752211418 32.7508096834309 31.9491424989896 32.1374466181001 32.4432511500943 nucleolus
A6X8Z5;REV__Q7TN37-3;REV__Q7TN37-2 30.412134550783 30.2367511797429 32.1179725170366 30.1795363844456 31.546251304939 30.8702929237221 30.8875305450734 30.8379737294666 peroxysome
Q811P8;Q811P8-2 25.2527455893815 24.4305805218872 24.7606262670615 26.3811188060451 23.9079500054592 25.2922444418305 26.8573618562973 NA lysosome
Q91YM2;F7CQQ6 31.0451850217973 30.4015882137977 30.3706602554295 31.8116489226431 28.2812869997416 27.8614284815442 27.5799449107629 28.202589961567 xaxaxaxa
G3X932;P59281;P59281-2 28.110240141559 24.8713534670668 21.9437397749936 28.7910357328693 27.2387925906975 25.0275205548437 NA 28.4218241912249 lysosome
Q80Z68;B1AUY2;B1AUX5;B1AUY3;E9PYS6;E9Q5A5;Q3TE27;E9Q4R3;F6SL55;F6YWG4;B1AUY1;D6RFT8 29.1296432611777 29.5895370344033 28.8361692161318 29.2333699306877 33.5586975228115 33.4664150238185 33.0266344468377 33.0660272330572 peroxysome
B2RQE8;Q9D333 31.2395852367905 28.7526016906503 29.3116866527234 28.1140745825642 26.17742321061 26.1681704636444 29.8512507621769 25.172114891004 cytoskeleton
E9PYT0;P97393 30.7032793773219 30.6892514688614 30.7477796612081 30.748234842098 29.8342763189517 29.3085825021735 29.6227213143228 29.6754318745534 nucleolus
O54834-3;O54834-4;E9Q7Y1;G3UZI7;A2ALX6;A2ALX7 25.116061835384 26.0351965070617 24.5245511051823 24.0473294602591 24.4096506013192 20.5291473263857 23.7461000193449 27.2925111117348 cytoskeleton
Q8QZW8;Q1HDU4 29.4617373481829 29.0149177840253 29.7068803147535 29.455805610086 32.5917308507683 32.3009460983797 32.5841065738781 32.5354898997698 cytoskeleton
Q99PT1 34.0129126410032 34.4002659338751 34.5018728550538 34.4734758521478 37.1103270564393 37.5070930432559 37.5481443880299 37.1837714435904 nucleolus
Q61599;D3YWL7 28.1413249986869 28.4326226510363 27.7076518136886 27.6632033773048 37.1669816576259 37.2995627964345 37.2822524469768 37.1920942974598 lysosome
E9PUF7;Q61210;Q61210-4;Q61210-3 31.3561753640395 31.0412004617017 30.6656404593659 31.3427700476878 34.2648694391426 34.1387958727528 34.1134921219195 34.457085954095 xaxaxaxa
Q8C033-2;Q8C033;F7BQE4;F7BCP8 27.1345005928369 27.5186620594544 27.2233194868893 27.3234289409472 28.5776487743094 28.0591413277167 27.8822907730869 29.2869331022543 nucleolus
A2AWP8-3;A2AWP8-2;A2AWP8-4;A2AWP8;A2AWP6;A2AWP8-5;F6S3V7;F6ZH54;A2AWP4;A2AWP7;A8Y5U3 29.6992267598121 29.388541046136 29.5593156911633 29.0443557595918 29.1820232435907 29.5594837036462 28.4239256432484 28.4564798166909 cytoskeleton
E9Q0A3;Q68FM7;D6RGQ8;E9Q599 29.825141730763 29.4311636530882 30.9538738948486 30.7001743570288 29.9442592480615 30.285898163109 29.2171452130288 30.1822475138822 cytoskeleton
F8VQN6 32.6026730697656 32.395219103069 32.3478577288898 32.5028033873123 31.776696691219 30.728101048531 31.2950723612225 31.7650021191163 lysosome
Q8R4H2 27.1504281070585 26.9147107426756 27.2035690272272 26.8170613556392 23.9190952007035 24.1164886566186 25.2599435825248 23.263349264889 cytoskeleton
Q5FWH6;Q5FWH6-2 29.0182907463109 27.5466498224313 28.1401629353837 28.5368299386792 29.3445702178979 29.5891315863477 28.742017659479 31.8822800777579 peroxysome
Q3U5C8;B1ASH7;B1ASH8 27.6542487362447 28.2380196248856 28.8239507654574 27.6761928225566 24.6225630507263 26.1681704636444 NA NA nucleolus
Q80U35;Q80U35-2 26.0157880086904 27.0580267787835 28.1012534936597 27.3095889899174 27.9572300171549 28.5443683228038 29.7801301264215 28.6152992685134 cytoskeleton
Q6P9R4-2;Q6P9R4;Q6P9R4-3;D3YWI3 28.4815898022214 28.9690678295739 28.8892854966883 29.0742190527835 29.4944433459809 29.4507673653363 29.5813171766177 29.3352609123479 cytoskeleton
Q60875-5;Q60875-4;Q60875;F6SGZ7;E9QKT6;Q60875-3;Q60875-2 29.3779188494557 30.7705399265663 30.048642157552 30.2396061553662 34.1183939368032 33.7083336820227 33.4887780835053 34.4014921136465 peroxysome
D3YYY8;F6TAL7 28.2088629286252 28.2311497397226 30.8375432642609 29.5429658471159 NA 23.1320801774456 25.5106490243834 30.0254991573176 xaxaxaxa
G5E8P2;F6RMT9;P97433;F6Y2E8;P97433-2 25.9237814269509 26.8830091970608 27.0962962576675 26.2431378896135 29.3691515632827 26.960845001005 27.6636158965713 29.1806422640963 peroxysome
A1IGU4;E9Q5R6;A1IGU4-2 29.1556031501434 27.9949956024927 27.6312845002251 24.9620128159437 30.2717973978755 30.4402422573736 29.5813171766177 29.6695884736886 lysosome
Q3UPH7;Q3UPH7-4;Q3UPH7-5 30.7281598987066 30.6124595721588 31.0219950537519 30.2637589471838 27.82163721928 28.4056816251853 28.8595063403266 27.1223936405835 golgi
E9Q7D5 28.680491217811 28.0732301408844 29.0336280433497 29.2599658591551 27.5985839608637 29.5091930909821 28.483451850948 29.9979124111638 cytoskeleton
Q8K4I3;A2AFI0;A2AFJ8 31.1379370041031 31.0748198999102 28.1486305091196 28.9486401053692 33.1467532526012 33.0501718759585 33.8805328379096 32.6865207243196 golgi
D3Z0V2 26.2985745354989 27.2495177193361 24.7174172511574 25.9629906766943 27.8998506659396 27.4099688939139 29.6227213143228 28.1400589609208 nucleolus
Q9ES28-2;Q9ES28-4;Q9ES28;Q9ES28-7;Q9ES28-5;Q9ES28-6 31.8745727832006 31.3022674816701 30.4005213626079 31.1012504696985 33.825715243846 33.2596000875457 32.8394495720479 33.6702488330403 cytoskeleton
E9QAQ7;A2BH40;A2BH40-3;A2BH40-4;A2BH40-2 30.5476223451766 31.0748198999102 30.3531493798715 30.8118250342517 32.7191838238212 33.1170326763635 32.7624735402848 32.1188947963169 peroxysome
E9Q6R4;E9Q4N7;E9Q4N6 29.1622904136477 30.5226583126693 29.5309655230008 30.4257089095451 29.6427438112728 30.1319756993175 30.0980504234934 28.9197867286417 cytoskeleton
E9Q7E2;E9Q6E3 31.2395852367905 29.1058388793655 27.1215853559607 29.8078665288483 29.8779577388753 29.6433373467097 29.5895871424314 29.5847258336341 xaxaxaxa
Q62431;B7ZP08 24.5875355536304 24.2304012677221 22.0346918597712 23.0959766343654 29.1501072182313 28.8836758297687 27.71226689325 27.9794069454797 lysosome
F8VPQ2;E9Q9V1;Q8BY40;Q8CIT8 27.8396066422289 26.9993450149271 25.2106258129267 26.0393260301961 29.7100277178609 29.8867425003668 30.75118831735 29.9911643410895 cytoskeleton
G8JL57;A2CG63-2;A2CG63;F6R6U0 25.9901479592857 26.5583638545746 NA 26.0792262754723 27.2859862024946 29.8078714822483 27.5472415369343 26.6518191583607 golgi
Q8BM75;Q8BM75-2;Q8BM75-3 29.1711100473512 30.072336099434 30.1483296478894 29.5902236193874 26.0398975120167 27.1838724117438 29.8512507621769 29.4004617018289 peroxysome
Q9Z1K5 31.6418101001719 31.7020394098283 31.3749950539393 31.4790377145991 31.9408845473593 31.7357043028859 31.9450421334283 31.5912005497291 lysosome
Q9Z1K6 29.6992267598121 29.7053319721538 29.8149493419117 29.9954587345778 29.4380690494592 29.4358190148954 29.6867369815773 29.3472236366116 nucleolus
P61211;F8WIB1;Q4V9U3;E9Q006 31.0256447376462 30.804674347404 31.1751586427861 30.9839593612017 30.0742304120123 30.1046520818736 29.605198978391 29.4210505686683 nucleolus
Q6P3A9 19.6230186773999 24.6079173748055 28.1012534936597 24.6967393533764 28.9944225773467 28.3081584213423 27.4803494013877 27.998844188384 peroxysome
Q640N2;G3X9K5 NA 26.5073323621213 NA 23.3377513533135 24.1761137031978 26.2846268558328 25.1511139593231 26.1940829059809 nucleolus
Q8BIX3;Q8BIX3-2 28.3948375953754 27.7176098558488 24.3360818660211 26.2232375294566 28.7930557899328 28.636087325216 28.5082809610018 27.9209795776253 cytoskeleton
Q8BGR6;B7ZN40 28.0464921285136 29.1017023288447 29.5613899411054 31.4133323996973 28.1454721337734 29.3870313867787 27.6275167065805 29.4210505686683 nucleolus
Q9D0J4 29.1405373698092 29.0872523390872 28.6463060563216 30.0942306808597 29.52261977391 29.7556217915842 29.9580827746205 29.6245816838874 peroxysome
Q9D385-2;Q9D385 23.5801486656894 NA 23.1160294260056 23.3433708558919 25.5101171998314 26.2416233475603 25.7843964635873 NA xaxaxaxa
Q9WUL7 31.1334500284706 30.6218308289961 30.8110527118455 30.4599192036564 31.0619859282249 30.4402422573736 30.3821118065092 31.172800558025 lysosome
P61208;Q810L2 24.6211066664848 25.6344523574764 22.6464565711258 NA 24.146542422587 27.6563127877916 NA 25.0609989210681 peroxysome
Q80ZU0;Q8BLF9;Q9D4P0;Q6NXZ5 27.2643019094671 28.0464311617796 28.0885320619559 28.5684654011439 28.1690310480084 27.7714632133586 28.1455980525697 27.17488128497 nucleolus
O88848;O88848-2;E9PZG3;D3Z067 25.7314271498683 24.6248890722419 26.3300772155755 26.4489150028272 29.5443611575257 25.7859873705823 26.7951750643882 27.3110981237106 golgi
Q9JKW0 31.9297064270639 31.7555005029305 31.5625446626028 31.007014653148 31.0517369817591 31.3370850396195 30.7119151768993 29.7666652607281 golgi
Q9JM93;D3YWC2;D3Z6F1;D3Z668 28.9460643152839 28.3209522503257 28.5751213397376 28.8068407250294 29.2500658219122 28.4941536947608 28.671395539755 28.2573133058412 nucleolus
Q8R5J9 31.9277194571637 30.9898224495188 31.371179948892 30.9429040287803 32.3277100198231 32.2473098159763 31.9103365902725 32.1546759747593 golgi
Q8BH07 22.6015038356829 25.2433629510885 23.7725017829412 24.6696203738201 28.8626014383879 29.0997413092824 28.8288036512286 27.1009570251233 lysosome
Q8VEH3;F6QKK2 29.9915563123388 30.2731611909052 28.771519039877 29.5504482680625 31.9918451740692 31.392103371596 31.6555901587436 31.4320907422859 nucleolus
Q9CQW2 33.4044941915397 33.0742886189679 32.5385320102616 32.6266406780812 34.6452945811592 34.8050550718175 34.5911684975243 35.1167296853773 peroxysome
Q9D7A8 32.6782260633118 32.3099470387077 32.0360488141931 31.9329401642804 30.4788707932576 29.6653127116845 29.388305077 30.1293786270792 cytoskeleton
Q9D0L7;Q9D0L7-2;D3Z5T2 30.0357162429864 30.2643203573877 30.3433389771861 29.5474320406875 31.1886411950702 30.5763116037306 30.7192847799472 30.740871703688 nucleolus
Q8BNU0;Q8BNU0-2;D3Z3J0 29.8459036963353 29.2405147043723 29.1758523891486 29.3146747740883 29.8100971092692 28.9131693638588 28.9454463910404 28.9547482240084 golgi
Q3UJZ3 28.1617799460648 29.1210139203889 28.9339449016955 NA 26.4870758244063 27.0447072578141 20.7011058870649 27.9171468560306 golgi
G3X920;Q9DBR3;Q9DBR3-2;Q9DBR3-3 30.9098364372591 31.0748198999102 29.0811038711148 29.3983607456506 31.5985199058916 31.790957449945 32.019032832618 31.7953006573498 peroxysome
Q9D2I5-2;Q9D2I5-4;Q9D2I5-5;Q9D2I5;Q9D2I5-3;Q9D2I5-7;Q9D2I5-9;F7B303;Q9D2I5-8;F7AY77;F6QPP0;Q9D2I5-6 23.7672393208863 23.0389794112995 23.9158414520819 23.2109098915623 26.2113686823133 21.7661554350681 25.0537535018627 25.7507991570024 lysosome
Q9CX83 22.6903264613536 22.6467356690023 29.4377598944589 27.8984873604193 21.5412731021657 22.245569812798 24.0724717305503 NA peroxysome
Q6A058 24.5998240285878 25.9809641733145 25.8785964746722 27.031396826765 23.1423454800404 24.0133968008451 25.6742192885383 26.0132408284318 lysosome
Q8BHS6 27.1587895749429 26.9629125031924 26.7836778279979 27.0853119208257 27.8744605125389 28.8037828214561 28.9013634881165 27.6542873988875 cytoskeleton
E9PWM3;A2BDV4;F6VK84 23.0861095610739 27.8206223724077 24.5484074545111 27.8276247425332 25.6614777276039 29.1704718878788 25.8117950201672 26.1666612725931 xaxaxaxa
Q8CEC2;P53762-2;Q3ULM2;P53762;E9QLT6;D3YV20 27.7400905795918 26.4670512618702 27.6763208818033 27.0561906334156 28.383946438541 27.0689859729496 30.2044201295592 30.9367830442306 peroxysome
Q9WTL8-2;Q9WTL8-4;Q9WTL8-3;Q9WTL8;E9QP96;Q9WTL8-5 27.3185868295756 27.0129043649063 24.6526870397652 28.0455116782753 27.0231070742233 26.5896452584835 26.5421550899454 27.7046323892174 peroxysome
Q9R0Q6;D3YVI5 33.4446720337993 33.6986892943904 33.2209919309865 33.5024392464608 31.407551392792 31.4525222937957 30.9090949792372 31.4131804413626 xaxaxaxa
Q9WV32;F6VVE6;F6THG2;D3Z6S0 33.8254891612084 33.6842722738899 33.5573914344776 33.8167607053591 37.1268500673197 37.1999547983003 37.1934125065005 37.2225990564413 peroxysome
Q9CVB6;D3YXG6 33.5546332959668 33.5783052430753 33.571030133253 33.5439623779562 36.4389765585563 36.7555292556229 36.5876448979743 36.5296498217776 peroxysome
Q9JM76;D3Z2F7;D3Z2F8 33.5546332959668 33.1319345765086 33.0834235705053 33.1315794210001 36.4875304377316 35.9517997196434 36.1039308031009 36.2366438733436 xaxaxaxa
P59999;E9PWA7 33.4365142737632 33.5371654217125 33.785218348226 33.1919975712263 36.300963599518 36.4776303949464 36.3091460704375 36.3794510525093 nucleolus
Q9CPW4;Q3UA72;E9Q2K4 33.6407643393188 33.3843052677264 33.2449168582716 33.3360098407103 36.6598940160512 36.6991957428487 36.4622326647178 35.7840082745198 nucleolus
Q9D898;A3KGQ6 32.1898801663616 32.1179770043305 32.0195429159579 32.7860184857883 32.6653138312954 32.2200691597205 32.5582567770423 32.6113449238251 nucleolus
P56212;P56212-2;E9Q827;E9Q4B9;E9PXD7 31.1618640712811 31.318210125326 31.2855698918246 30.1658978067282 31.4286530639528 31.8349917364291 31.1727735913271 30.8491502748768 nucleolus
Q8BWG8 29.665775574082 29.7198941135596 29.9307012585568 29.6752306106979 33.4445211161275 33.5497009674988 33.3451955506162 33.5908988249104 cytoskeleton
Q91YI4;Q91YI4-2;E9Q4A2;Q5F2D9 29.1163762275526 29.9588850353992 30.1399774249961 29.7534426828396 34.3138053666029 33.9158188917764 34.2782921670915 34.1871831288978 xaxaxaxa
Q99KN1;A2AIS9;Q99KN1-2;F7ANZ2;D6RDR8;F6Q4G2 21.9101377166985 23.9800458462478 NA 20.3043916106382 28.236580915294 28.763995687699 28.0138532641195 29.2311275778206 nucleolus
P50428 28.4778583379289 27.9274365261172 27.3381040640381 27.0383811946797 31.1323560441037 31.3509257797565 31.3842959036668 32.1302039437254 cytoskeleton
P50429 31.931450937723 31.0470907304358 31.5668609507356 30.9538770927625 33.4044984619968 33.4882300569639 33.577789837494 33.627693705175 nucleolus
Q3TYD4-2;Q3TYD4 28.0309625180742 28.1355895701765 23.0381433674976 26.6538538723377 25.716644999646 27.4030850535768 27.6048231568944 27.7790804601278 golgi
Q9D2L1 25.060543792696 24.8004933508596 24.7090550041147 NA 27.940888480647 28.8179458400151 28.1702981713003 28.30599096793 cytoskeleton
F6RER8;Q8R2G4-7;Q8R2G4-8;Q8R2G4;E9QNU1;E9Q7Q8;F6Z2C7;F6W3A0;E9Q1U7 25.4535642591025 26.577252432371 20.0419751760025 24.7471560133866 22.8172846509213 24.6261843023781 22.692138680691 22.4067663811786 golgi
Q9CRA0 27.1345005928369 25.3564523852595 25.7735772442426 27.5044570657933 27.4300355759955 27.2396890844002 26.9733727070926 28.9197867286417 xaxaxaxa
P98203-2;P98203;P98203-4;P98203-5;P98203-3;Q80WW5 28.3598218000514 28.5654438431992 29.3779988457198 28.0865962411555 28.8376466888312 29.1444897091324 29.5194177032222 30.511522983365 lysosome
Q91WU5;Q3V2K7 33.3128574682458 33.814824524417 33.6985728923456 33.483610533448 32.4818668924421 32.2924421449043 33.5586513424491 32.9124908655215 cytoskeleton
Q9WV54;D3Z015;D3Z505 32.7576220960442 32.4167097911251 32.0256784156661 32.2618639849522 36.8270747399415 36.7262105559211 36.8061738871414 37.3506343730391 nucleolus
Q9JHE3 27.508611119034 27.954338341403 27.824352546284 28.3267898824933 26.9892084034828 26.8723384120886 27.087962972227 27.686833280017 peroxysome
E9QMJ1;E9QN63;E9QMI7 29.3399879017641 29.5154045293149 29.6103581251617 29.624585737398 32.535051175552 32.4831167445543 33.6927852267543 31.9333317364983 golgi
D3YX85;Q7SIG6;E9Q3P3;E9PX52;Q7SIG6-2;E9PX81;Q8BYB8 30.0498682652438 29.0951746276176 28.7237293865006 29.003877778319 25.9107496079998 27.7382876511326 27.238927372644 28.3633726145204 golgi
Q8VBX0 27.9840210666348 28.3745702466109 27.402481633827 27.7378530185853 23.2405796724975 25.5023260286806 23.9488526883573 23.6493926429134 lysosome
Q91ZU1 27.184044405489 27.076828676935 27.0761508622146 27.5044570657933 26.4580078664829 27.0109749435879 27.7716971735602 23.6657020873582 golgi
Q9D8Z1;Q3UMX8;REV__G3UWX8;REV__G3UY71;REV__Q9QXT5-2;REV__Q9QXT5;REV__Q3UTJ7 28.100818879201 30.630330004138 27.6763208818033 30.1958946355289 28.7930557899328 29.2361200441431 28.7797309745544 28.4802844181909 xaxaxaxa
Q91WR3;Q91WR3-3;E9Q3P7;Q91WR3-2 31.2042748416179 31.065773318719 31.3876185841878 30.4574030340487 29.7944563032783 29.0088120119675 29.0712710733785 27.5924451571903 nucleolus
E9PZJ8 31.6219499347482 32.2978014832983 32.3683898741861 31.9985310720544 30.7276588462827 31.2489949404147 32.5599696204675 31.8326594965325 lysosome
Q9CQE6 NA 27.9840209397375 27.6016211509439 27.7613341599056 28.0896110815828 28.2773707938516 26.8274473816546 27.7879979255067 golgi
Q91Y84;P34927;B1AR34;B1AR32 34.6508659116626 34.2823553504509 34.2484648514583 34.4669137589768 31.367168912951 30.7085524892767 30.8708827617 30.8677972598902 xaxaxaxa
P24721;B1AR35 32.7576220960442 32.8724773037284 32.2218609738447 32.9305294704535 28.4510913117256 27.9445796899575 28.6611380893595 24.9039808372843 xaxaxaxa
Q99MY8 NA NA 26.1566993085799 23.6804162261232 24.7855536216323 20.9054705561714 24.2333914017377 26.6787546597293 lysosome
Q91X20;D6RI55;D6RET1 29.6562273164338 30.0166880165756 30.7630631277095 28.9486401053692 31.2849578342372 31.2941920059186 30.987949073275 31.2453426534234 lysosome
Q91YI0;E0CXM2;E0CY49;F7D439;E0CYV3 37.478892083647 37.4201041060692 37.556651629127 37.5706887889574 33.7953006700043 33.8266331463529 33.396148653444 33.8098341977336 cytoskeleton
O54984 31.8504405777308 32.0594361562787 32.1665064235634 31.5221018498427 32.4818668924421 32.7272595715645 32.6680019366946 33.0395931838571 golgi
Q61024;D3Z0C2;D3YYR0;D3Z028 30.0357162429864 29.7273262116064 29.813953724142 28.9344086783266 29.5898529717575 30.053551709656 30.34625898695 29.9690126739294 cytoskeleton
Q8R3P0;B0QZP3;D6RJ20 29.825141730763 30.0413624812749 29.9955376798415 30.2581610734167 28.6352034648808 27.9316763041021 27.9504877553892 27.79645306075 cytoskeleton
Q9DCQ2;D3Z253;F6S4J6;D6RE19 35.1804875769825 34.9286137487234 35.2914784131747 35.1476683256708 29.5443611575257 30.9326618417247 31.8204637748779 28.3529408525559 golgi
A0JNU3 33.6301499693977 33.5518057708067 33.644591151089 33.4815914705328 29.5443611575257 29.4507673653363 29.1958160190687 30.2477769548368 golgi
E9Q6M2;A2AL85;Q8BSY0;Q8CBM2;Q3TU40;A2AL81;A2AL83;A2AL79;Q6P8S1;A2AL78;A2AL77;E9PWI0;A2AL75;A2AL71;E9Q513;Q9CR06;Q9D7J8;A2AL74;A2AL76 33.5376373646858 33.5859695819791 33.4512803822465 33.6992045659428 33.4147809016606 33.5368118635659 33.4300147519093 33.0991809407806 lysosome
Q8CJ27;B1ARM8 29.5189408227219 27.8550177370421 30.1963757509964 26.9118065360495 27.1463759916458 29.2014073672885 25.5181020051949 27.9450343918233 xaxaxaxa
Q09PK2 24.7631308419871 25.0501081859213 25.4623230917344 25.9922871010667 30.4625528805984 30.656217947888 30.609209969568 30.5389883213447 lysosome
Q8VBT9;Q8VBT9-3;Q8VBT9-2;A2ABZ8;A2AC05;A2AC02;A2AC03;A2AC01;E9PVI1;F7CRQ2;E9PWZ4;E9Q6F5;E9Q779;E9PUH8;A2AC00 32.1393771485658 32.2192075220595 32.0805975377847 32.3300144082672 32.0696910437112 31.9204192883671 31.4695555134167 32.2360591772576 lysosome
Q8C0M9 30.9194313705581 31.8457011582271 30.7026047909226 31.3504544081497 32.3799713751572 31.0430292900849 30.9937489227956 31.2528800670877 peroxysome
P16460 39.4093335057453 39.1701744226889 39.4017595828021 39.4079145236101 36.1506102156659 36.2092797467214 35.8395485128289 35.9228616060806 lysosome
E9Q8T4;Q80Z10-2;Q80Z10;Q8BRX1 27.5173525967016 28.0209460431314 NA 25.1895448275521 26.9892084034828 24.9690449208656 NA 25.5875371380572 peroxysome
Q8QZV7;F6W761 29.9321964734523 30.2120558311571 29.0741833103799 30.4289074513777 30.447088301501 29.8078714822483 30.2562763970228 30.7093031771374 peroxysome
Q8BZ32;D6REV1;B2RUG8;D3Z112;D6RI62;D6RJK1;G3UXC9 26.9906731956073 27.8134728963307 27.9122896540188 29.327923990426 27.6467856016449 25.5794286221396 NA 26.4436728980193 nucleolus
Q9D5T0 33.2696275251662 33.015947756348 32.8992566710693 33.3238700652775 31.6111653254257 31.3332624949577 30.8188969968064 31.8710524683116 golgi
G3X963;Q8CDM1;Q8CDM1-2 30.1298436569752 29.0225365092056 28.7837358980231 28.860813949145 30.8556338085764 30.9003220116463 30.7407556692364 30.4018626184882 peroxysome
E9Q166 29.1263229907608 29.4922377194322 29.157428485219 30.6202208244515 31.1569342227359 30.7085524892767 30.6720036997805 30.319883833162 nucleolus
Q925I1;Q925I1-2;F8WI53 34.2691161648128 34.0520843716957 34.364668676801 34.0053040987481 32.401047480958 31.8349917364291 32.3130278857042 32.099386442486 lysosome
B2RUJ4;Q4QY64;Q4QY64-2 28.6331996518551 27.478724152984 25.7709225003727 25.5595523563684 27.1123049329734 27.0689859729496 26.9041555899345 27.0483043860264 peroxysome
Q4FCQ7 27.650244434969 28.2722035889169 25.682127107971 27.168729010081 25.7671776747222 25.5097559982801 24.9040453942597 25.8673333523698 nucleolus
Q9Z2A5 25.484119088436 26.9241568376164 26.8278434421803 27.2781854808542 27.3509288573425 25.6418446711397 26.4342934375895 26.5668980321722 cytoskeleton
P81269;F6U840;E9PWM8;E9PZB1 29.1936361778277 29.3116687853014 26.1148028502732 27.9775834684818 31.0205873416802 31.4875568937034 31.0127494106938 30.4610563086391 nucleolus
P16951-2;P16951;Q3UKS5;G3UXC3;E9Q8B1;P16951-3;A2AQE9;A2AQF0;F6Z2B2;Q3UT24;A2AQF1 26.5221108146649 26.8941057516768 26.0845030513805 27.0917650250016 29.6103544741579 29.1089667041142 27.3549413406312 26.560483400227 peroxysome
F6VAN0 24.9450870410297 24.6248890722419 26.60698965332 26.9356603514591 28.318577119791 23.5203235404217 25.5567112011402 22.8140514367664 golgi
O35451;G3UX19;G3UXQ6 26.400580711553 27.1658998915315 27.0382977566138 26.9681482461799 23.4551376765101 24.4693945340029 NA 23.0727879574362 golgi
Q3TZR9;Q8R0S1;E9Q0F9 24.8451508778784 25.9462803313406 25.7546242717532 26.7321733726792 27.6158608563456 28.2568823577201 27.5930005752889 26.7524570121537 cytoskeleton
Q7TT18;Q7TT18-2 29.2656539882586 32.8049548491598 29.4714287806878 29.5264858600818 30.5677949161974 30.9326618417247 30.9629722026174 30.5542878966272 cytoskeleton
Q8R1P4 23.3355413888833 23.0481899406867 23.2110033907093 22.1370860774905 21.6021400592416 23.3651933286971 23.177498233481 25.6866459321136 xaxaxaxa
Q9D8Z6 24.3761585237175 NA NA 25.4783119741953 24.3775203413706 24.6095691866208 NA 26.0061324677047 peroxysome
Q9CQY1 28.7520526226279 27.5720094896533 27.6864675459914 27.7057550607099 28.6518077603883 28.0699099683848 27.9695492193779 27.785387755069 nucleolus
Q91YI1-2;Q91YI1 27.9114317147375 26.9361343109677 26.3282613541592 27.4706784267974 26.4153805494275 26.4110738726752 27.9478617236693 26.2979984686046 peroxysome
Q8C0J2-2;Q8C0J2-5;F8WJH9;Q8C0J2;Q8C0J2-3;Q8C0J2-4;E9Q056;D3YZW7 31.1799237913614 30.9432964655588 30.6218395103307 31.0163688697931 30.7065882535726 30.3873971246809 30.75118831735 30.8738837435534 xaxaxaxa
Q6P4T0;F6V3Y9 29.766248328541 29.1260990985053 29.2888755178452 29.6996788294806 29.1746511493073 28.5806139158433 29.3531465347662 27.9607870082 peroxysome
Q80XK6;Q80XK6-5;Q80XK6-4 28.5385987119496 28.6548390385355 28.9108507336984 29.2514484990663 29.9314536190938 29.3394659049444 29.1121284584357 27.7899260105938 nucleolus
Q9CPX6 31.9817611049606 32.345705070793 32.4272781852231 32.1731059163682 32.7937826069465 32.5734687174527 32.8203744508167 32.7228077425259 golgi
Q8C9S8 26.6986716730247 26.635369873386 26.9351651284305 26.4905060258309 25.7567381275487 25.5170840833321 23.736298514108 25.8156076059453 xaxaxaxa
Q8BGE6;D3YZP6 30.4029235408207 30.2221537590064 30.7577719706293 30.6138767829116 30.10977999311 30.718730327208 30.7862304002326 30.6538624035262 peroxysome
Q811C2 26.7940518099375 25.9364081705373 25.6214683659212 25.9739232833207 27.1582476816123 26.5614303134126 25.97173245015 25.8102372706835 nucleolus
Q99J83;F7D9Q0 29.8058108732216 29.7949818636517 30.1584146786 30.1944408651717 29.8779577388753 30.3539688465421 29.3271152792291 30.1661017903905 peroxysome
Q9D906 32.4433551636656 32.6037194886577 32.6741258432823 32.6338642241803 33.3057117862486 32.8405086936938 32.8936883682156 33.5189908424741 lysosome
Q3ZAQ4;Q8BRS1;Q68FE2 28.2821147334992 29.7781557639018 28.5779789162242 28.94324893873 27.1932589149892 27.5468198522297 28.2074435873159 27.2015417653566 xaxaxaxa
Q8BP56;Q8BP56-3;F6QM56;Q8BP56-2;E9Q4H7;E9QA85 30.5228917549904 30.804674347404 30.9866882077787 31.4485796678486 30.0844242601859 30.0761180022569 29.9802212161281 31.2151835714237 cytoskeleton
Q9CWJ9 34.6176315364318 34.7254388957053 34.7096140866408 34.6900618633211 35.8209978902263 35.8071650026292 35.7288257911448 35.5521511029977 lysosome
Q8BH66 28.5530874613222 30.0083410437664 29.8305041153 26.4699701530282 27.6103264240703 30.4687735117347 30.4567370990839 30.4370033539038 golgi
Q6PA06 33.1541357900195 32.8331110887878 32.9684298621505 32.9886235268794 30.8298487625512 30.285898163109 30.3404641629421 31.2089784082344 cytoskeleton
Q91YH5;E9PYT3;Q91YH5-2 34.111159479498 33.8822750923038 34.0065472113011 34.2312627893674 33.9866195132128 33.588627243685 34.0092895922518 34.2226653035832 xaxaxaxa
B9EHX4;Q62388;D3Z0Q2;F6UXV2 30.6022078534559 28.6390737819138 27.2565864785974 28.3677995853313 29.0529384199803 29.0269507621583 28.578413738991 28.494424231492 nucleolus
O35126;D3YYE6 26.9357244826615 NA 27.2790542207888 NA 27.2461676299417 21.9565506473387 25.4889639772733 NA cytoskeleton
O08997 33.7591330093771 34.2478646449592 34.0672603779831 33.9621111809308 35.2915197542598 35.3072213249162 35.0821543158242 36.1710314843487 lysosome
E9Q3G7 24.6899173563879 27.9949956024927 24.2998178932716 27.9092523227777 29.3445702178979 28.5291391818311 29.3531465347662 28.2115558517699 golgi
Q6DFW5;Q6ZQ17;E9Q0M7;F6TYE6 28.9201255685084 28.8254948461497 26.676890846175 27.434296617686 28.9402633161038 29.6894002658072 29.318658248387 29.5985458447182 cytoskeleton
E9QKK8;F6U8D7;Q9QZW0-2 35.3837302005707 35.329195233275 35.1839735423106 35.478810797529 32.7669009580904 32.6159505240826 33.1772813384137 32.9039959545821 lysosome
Q9QZW0;F6Q8D3 27.0127756433795 27.4415749690649 27.5370597624421 28.5461568731165 22.3765379255365 20.9978329262199 21.1820558411125 19.2679948211868 nucleolus
Q9EPE9;E9PZQ3 33.8408110369625 33.7975125190382 33.6568035088396 33.709803613215 33.8160248949266 33.5030610271695 33.6438868773246 33.5189908424741 cytoskeleton
E9PYX5;E9Q2A4;Q9CTG6 28.0619534690848 31.7347153317887 27.0578783663503 27.1490458142503 30.286588980519 30.2371785060319 31.1191148436994 31.0848010815474 nucleolus
Q5XF89;Q5XF89-2 28.2862018607676 27.5623011702258 27.4386443410786 27.8675778519408 28.5198748899842 28.8210417904 28.5137521926005 27.7873748252146 xaxaxaxa
Q8VDN2;E9QAV3 36.7858951368769 36.7557896111263 36.7037864141469 36.7071202253731 36.884517606194 36.9333672485159 37.0773706663064 36.6331889576204 nucleolus
D3YYN7;Q6PIE5;D3YVX6;Q91WH7;Q64436;E9QNX7 31.1185842220572 30.75118831735 32.265443457139 30.6416558731982 29.3179446076316 28.9777037953533 28.7585362451998 30.3034425299665 xaxaxaxa
Q6PIC6;Q8VCE0 29.9515482764668 30.198030096134 29.7193120233498 30.3621431264375 31.2330975216882 30.8936115951391 30.1484726432122 30.2293928037494 cytoskeleton
Q9WV27 NA 26.050029848649 NA 26.5347541669686 26.0461466165492 25.7018229809159 27.7308814857974 27.0960950730875 peroxysome
P14094 34.1356148872318 34.2247824708224 34.4691789946339 34.4452544692363 31.1272693652195 31.5347152247786 31.7237905098837 31.5747293376261 cytoskeleton
P14231 25.3798384522505 24.4056989719022 NA 26.145124996889 NA NA 21.2745889576908 26.4357038957076 peroxysome
P97370;Q3UFH4 32.4907381857461 32.6142372353415 33.4057697376809 32.5249934313993 34.2056179207391 34.1321312111643 34.2483243061787 34.8346309076994 xaxaxaxa
O55143;F8WI94 35.4960948878652 35.6699121251747 35.494172747612 35.5770414640898 35.8089976135552 36.0592010312064 36.3224329823191 34.9721828214426 cytoskeleton
B1ATS5;Q64518;Q64518-3;E9Q559;B1ATS4;Q64518-2 28.3354591281149 28.8135193297292 28.6365706932342 28.7910357328693 32.7015761382652 32.5945279716216 32.009498539048 31.8473866632884 nucleolus
G5E829;Q05CJ5 32.4735752432994 32.7674596251829 32.2286420265088 32.5503131566869 35.3321020036122 35.2105330724836 35.8080643461839 35.0727998346867 xaxaxaxa
E9Q828;F7AAP4;Q32ME1 28.5751702194695 29.3672790618027 28.70278744158 28.8522740900653 31.6407757522927 31.6527041365213 32.024447185631 31.3663833924125 xaxaxaxa
Q80XR2;F7D5F1;Q3UZR5;Q3TTD2 31.9216252211295 28.9770323915049 29.8561815047033 29.1751639539285 30.7957077760855 31.4924378508535 31.8380708195156 30.9653214174 nucleolus
Q03265;D6RJ16 38.9433476358649 38.9485487806751 39.1616426922101 38.9421328591454 37.8132048595679 37.8618591423114 37.9528656335481 37.8670469360396 golgi
P56480 39.0879747375705 39.4154089692016 39.0843682500224 39.2612898397474 38.1019845105281 38.0202864834285 38.1640791153252 38.328672375161 nucleolus
A2AKU9;A2AKV2;A2AKV1;A2AKV0 25.1289335416509 25.4994267886701 26.676890846175 25.7076108969902 24.255055006375 24.6893547801969 25.711173822546 NA xaxaxaxa
Q8C2Q8;Q91VR2 36.427859406556 36.2652199534183 36.3108201551653 36.1326535486668 34.6759696856608 34.9281914805558 34.8107824294536 34.6376815389956 nucleolus
Q9D3D9;D3Z7S4 35.6837317643961 35.4256428891715 35.3955211375271 35.4598295308399 34.1838777173272 34.526613630613 34.6121647722341 34.8549115036566 nucleolus
Q9CQQ7 35.7404144234319 36.1314703944512 35.866067164223 36.1191355452785 35.1194502807739 34.9189444518614 34.4649667038044 34.9348708577815 lysosome
Q9DCX2;G3X9L6;B1ASE2;D3Z1B2 36.5318161437243 36.7301022275501 36.6831213605391 36.5721226841314 35.536058543222 35.622258076097 35.199806304181 35.4693394637601 xaxaxaxa
Q06185;Q8BTB6 35.0912092715751 35.2799791223492 35.5219484203439 35.2289027146026 32.7994371108312 33.358980397187 34.0267641849648 33.3124568582829 lysosome
P97450 35.3864930168313 35.2639635286697 35.1485328589447 35.4271684568964 33.8933806201645 33.3703337848675 33.504536454694 33.1558748403219 golgi
P56135;F8WHP8 34.6508659116626 34.7459362969723 34.1626768838988 33.9904252008103 31.7596857348909 32.5258646690036 33.0520505201456 33.2760508797228 xaxaxaxa
Q9CPQ8;F2Z452 35.1915350807593 35.6676078752219 35.9887856958573 35.7755655800793 33.5811628781736 34.0618810974427 34.7111196152934 34.4721572075891 xaxaxaxa
Q9DB20 36.595232587486 36.7301022275501 36.7414515893859 36.5799533952126 35.4482184192051 35.2800389396185 35.6648707634284 35.8443540458077 nucleolus
Q9CRA7 29.2711673593411 29.1296168505989 28.9640981641233 27.4484291293805 26.3129710272946 25.3364735411981 26.9804449058788 26.6643058685014 nucleolus
Q8CA44;Q9D7K5 27.7291839855092 26.4019653823844 25.9467614794858 26.6157939695719 NA 24.3800991878763 24.3652390751789 NA xaxaxaxa
Q9R1Q9;Q3TKX1;B7FAU3;B7FAU7;F6X9J0;F6ZE56 29.3463549489722 29.048491575753 29.9955376798415 28.9486401053692 30.7311655694291 30.9994459664435 30.9811855641511 31.1608241309394 nucleolus
Q9CYN9 27.0127756433795 27.1410552610577 27.4791586402806 29.4341446522446 28.8150717261488 29.0664269362163 28.7834234726689 29.6695884736886 xaxaxaxa
Q9Z1G4-3;Q9Z1G4-2;Q9Z1G4;Q3TY98;A2A599;E9Q4L3 32.1755907661781 32.2433289223957 32.2106837462173 31.7469826527486 32.535051175552 32.5351484666231 32.4546748045916 32.090345468117 peroxysome
P15920;P15920-2 31.2521296857739 28.8359607074766 28.7534737122053 28.8918219495029 30.2376319058224 30.5111879247202 30.109920987663 30.5941653096009 nucleolus
E9Q9C5;P63082;D3Z3B2 24.696273043874 28.8864207945843 28.6030828444899 28.6344927310883 23.92923634194 31.5139806067696 30.009772003782 32.0283562984313 golgi
P51863 32.9281828915479 33.3653523969761 33.0333130448948 33.1812874893997 34.5496922402614 35.0016634144222 34.8587358288304 35.1659614290743 peroxysome
P50516;P50516-2;D3Z1B9;D3YWH3;D3YZ23 33.504780509853 33.5191003474698 33.3583540661915 33.4194202788652 36.3283464667234 36.3370595657423 36.2713352358095 36.3794510525093 xaxaxaxa
P62814 32.8809834224665 33.3939929335662 33.1764841657228 33.1876719885624 36.0634220909679 36.0472309602196 36.1838583649982 36.4088737046568 cytoskeleton
Q9Z1G3 31.5461673473107 31.954577120921 32.0805975377847 31.9577338516062 34.0985572611758 34.2109206420344 34.0647066562193 34.5477523160369 golgi
P57746;F6XGK5;E9Q0D9 31.6771725171229 31.6387619220151 31.7383962410679 32.5317665022358 33.8194642426995 33.5135406659769 32.6792717741106 33.3283396580747 golgi
P50518;Q9D593 32.1684317580571 31.988232871354 32.1120259380628 31.882357223629 34.762407532348 34.0196949660631 34.1235382253053 34.107149114845 lysosome
Q9D1K2;F7B2B4 30.781614412532 31.357766535672 31.6388115574771 31.1193895490622 32.4818668924421 32.1545007220281 32.7883346351807 32.526309167164 golgi
Q9CR51 31.3324967650559 32.1865878261627 32.3158642185238 31.5023287444372 33.4245675080704 34.1445573323267 34.3842721448705 32.948058693742 lysosome
Q8BVE3 32.1288891894534 32.8232698417117 32.0026911421859 31.4206184500427 34.0985572611758 34.184411323421 34.3781820180154 34.2827100940967 xaxaxaxa
Q64430 27.3396380764505 27.5932747879628 25.7828246362651 29.9239204737047 30.6770138850944 31.0455797204826 31.2321727350674 30.6119361768755 xaxaxaxa
Q64446;B1AQ57 30.9960486090568 31.6213199306992 31.3584707159919 30.7387732098461 25.025099012766 28.2718486466117 28.3006274965827 26.4730569746416 xaxaxaxa
P70704;F6WYQ5;Q3U9N5;E9Q4J5;F6Q8P7 30.1958940565625 29.4274961978875 31.0450803811022 29.7461733144668 33.1467532526012 32.9610759144397 33.0425248454708 33.1183276977495 peroxysome
Q148W0;F2Z411;Q0VF52 28.3208713562823 28.3524321783648 28.2668509195632 28.6798604208143 NA NA 22.187256288518 27.71330295769 cytoskeleton
E9QAL4;P98199;D3YXQ5;F6SPT4;E9Q114 24.1998539075362 24.3082536346538 25.1135089752217 NA 24.1527792819759 NA 25.4254092233135 24.5315268406383 cytoskeleton
O70228;Q8C4G3;Q8C288;A2AQC3;A2AQC9;B2FDH4;A2AUZ1;A2AUZ0 26.6704387740422 28.1807306588051 27.79645306075 27.6761928225566 22.5210637850566 22.9183809072675 24.6061201504694 24.8740817994661 golgi
P98195-2;D3YV00;P98195;E9QAR9 29.8168794870097 30.1197561030266 30.5309170458751 30.5918614280026 29.6614032891502 30.1584146786 30.0354047546717 30.518170179493 peroxysome
Q811I0 29.496221324544 30.0137755956334 29.7744985413491 30.5037721728753 27.82163721928 28.2181233761685 27.7583205846965 29.0415326645785 lysosome
Q91YY4 30.7408708626874 31.8170855664752 30.9334775392409 31.8678115962904 27.8060108365154 28.4056816251853 28.088935782621 30.2892044200182 lysosome
Q9CQ28;Q9CQ28-2;Q9CQ28-3 27.6220304617698 28.2108752620761 28.1981511061624 26.9587297492641 26.019024956558 26.9516502058854 25.8026256589834 27.1928555334344 xaxaxaxa
E9PV44 31.3093837895306 30.1580546103469 30.8110527118455 30.0122450595141 32.401047480958 31.9801723657286 32.4581399281141 31.389830934608 cytoskeleton
Q9JKK8 24.0843732443297 29.9196846959054 27.1359979045705 26.5604867198337 26.1501188796104 27.4030850535768 26.7187970220286 29.3122242807601 lysosome
F6RYG0;Q6PGD0;G3UXG8;D3Z6U7;D3YYN2 28.0271833076823 31.1537107272259 30.8010280378145 27.5326264504234 26.7930457667227 26.5100425337089 25.5147849142632 26.8278362324008 lysosome
Q8BMG1;E0CYW4;E9Q6L5;F6U6D4 27.6360798329563 28.6813055596761 27.9947421478089 26.5020938432567 27.6862965740207 27.5210101429914 28.6537259284228 29.5785189052561 cytoskeleton
Q9WU60 28.672563453792 28.7732138577435 26.5361580707769 26.5118483632777 25.9477675312543 NA 24.0786995607654 24.4700431869369 lysosome
Q6A051;Q6A051-2;D3YWF0;Q6A051-3 25.9692031333537 25.8490789016354 26.8446466557046 NA 26.4741973283476 26.8723384120886 25.3848304808453 26.1666612725931 cytoskeleton
Q61687;Q8C2S3;A6PWK7;Q3TA30;A6PWK9;A6PWL2 30.9538770927625 31.3254814981254 30.7194149072233 31.3744880425183 32.7363391307636 32.8117749541887 32.8203744508167 32.6865207243196 golgi
P54254 27.9449312973217 27.8550177370421 28.0339762271781 28.6669278974934 26.2880937025591 26.5706030006371 26.8173098562083 27.5617874648096 golgi
P28658;F8WGN7 31.9511731932431 31.6176816293745 31.8179044189668 31.7103370309684 31.831922484502 32.8017708980194 31.3664773827643 30.5488514506921 lysosome
P0C7T6 28.2668507920249 26.8375534884722 26.7571275259935 28.0951798993691 27.588572111157 27.79645306075 29.4984450939705 28.1133195279649 nucleolus
F6U2C2;E9PZC0;F7B6X4;F6UTV7;F6T5T2 25.3759658069808 26.2310437301615 25.8127053627248 26.1037086662464 25.0494134273231 19.8203437771274 23.1336750374628 23.3262521544311 golgi
O70305;E9QM77;O70305-2;E9QQ60;O70305-3;E9QQ61 32.2058420104144 32.2340440482724 32.2685841034666 32.4408865701822 29.9089800293291 29.9129864259209 30.109920987663 29.5578389749152 peroxysome
Q7TQH0-2;Q7TQH0-3;Q7TQH0;Q3TGG2;E9Q5Q0 32.699289968062 32.4927567477726 32.0126663245486 32.0883823852114 33.6688667781795 33.1323291084592 33.2031167192693 33.5849812106612 golgi
Q9CVD2;E9Q717;F6T5L3;Q5M8S1;F6TRN1 28.6169161449924 30.1064404844497 28.1566933445272 28.7910357328693 30.3904054161007 30.3048144075974 29.6588994560097 29.9595037112915 nucleolus
B2RW07;D3Z7I2;F6X2K7;E9Q539;F7C0E4 28.3530390960272 27.5623011702258 28.5233613618095 27.2649881663308 23.618555483838 24.0260663331311 25.6406782824299 23.3612190660263 golgi
Q3UD01 29.6227175780324 29.818559869606 30.2286937495878 30.0610105337369 28.7635905262404 28.6848613775388 29.4019625570285 27.1283709256996 lysosome
D3YWF5;D3Z5E5;D3YU88;E9PUQ3;Q6NX79 25.4155292444463 NA 25.5004568527957 NA 26.6224457559181 25.3364735411981 25.8546689934411 25.9602466689201 peroxysome
Q9JLZ3;F6RT60;F6R307;Q9JLZ3-3;E9Q6L3;Q9JLZ3-2;E9QMT1 33.4044941915397 32.4507909554734 32.8992566710693 32.6338642241803 30.4391076050873 29.5594837036462 30.0008264402607 29.6437410615287 lysosome
P70295;Q3U3K9 31.8924528018311 31.4047000905288 31.5761439899806 31.2980405370579 31.0910165178691 31.3370850396195 31.6725251910384 31.7140644721883 xaxaxaxa
Q9DCJ7;Q9D1J7 28.6169161449924 29.0074603297283 26.9707217811192 29.5031740290935 26.8339188037947 26.145327987916 26.4905709792604 24.2946478682671 golgi
O70126 22.6960657129838 26.9890103572599 27.9764568395355 26.9894622443375 27.9963037249187 27.5827151557692 26.2509173035971 27.5084166902864 peroxysome
E9Q6K5;Q9D9K3;A2AGL5 28.9879976482356 29.469286677524 29.8378550040429 29.4278068260876 26.6927629196753 30.7343575134241 27.4942331268518 27.384912358234 xaxaxaxa
O88398;D3Z3N6;D3YXP4 NA NA 27.9001478552006 23.8934824444346 19.7351143994615 NA NA 23.9497108432379 peroxysome
Q80U56 26.3199255694044 28.6019163098296 27.347547220778 29.1173108116043 28.3939686524541 28.3748216964809 27.7755588314356 28.3397426287894 xaxaxaxa
E9QPX6;Q6NZK5;E9QAK8;Q6NZK5-2;E0CYF6;E0CZ24 22.3736035393497 25.2061779941434 NA 25.4115667246889 23.1688017058991 23.2410934227809 NA NA peroxysome
O35625-2;Q14DJ8;O35625;E9QN78;E9QMJ8;F6SKQ8 25.00225572401 24.331791136999 33.1923940718366 25.2519209063841 24.8969361929921 25.1334470317044 25.7159359785354 27.384912358234 nucleolus
O88566 24.9096926152806 26.635369873386 21.8422280121577 NA 23.4814483853068 25.2288408960318 24.9708462936328 24.5541806100356 lysosome
Q6PE80;Q00993;F6YPR4 24.1789353716245 26.3133295611405 28.0252934444046 26.8135316898539 31.8841506807517 31.827835179411 32.1731365541695 32.3200308297416 xaxaxaxa
Q64726 32.1630510027306 32.193947027028 32.1195021237274 32.2784432577046 28.2120974626 29.3264946214454 29.1121284584357 28.7629597292344 peroxysome
B1AXI9;Q62036 27.1255794802505 27.0335837525216 26.4788536927901 28.4509477367579 28.082440855943 27.2911160420637 28.1413623304782 26.942230907543 lysosome
Q9QYP6;Q9QYP6-2;F7A092;Q9QYP6-3;D3Z7S3 23.6103298147142 24.7176877102098 21.5025465603038 NA 27.0842679880331 26.3009622153113 27.3232831223813 27.3998594704596 lysosome
Q91XJ8 34.0891843531919 33.6842722738899 33.6159225778983 33.6502074639453 35.442573150354 35.0356009418765 34.5725234988857 34.9782798424024 nucleolus
Q920V1 29.2913399582944 28.6328004230469 29.4037743664083 27.4706784267974 26.5778619665193 27.9244063856216 27.6324991709436 27.8024420522409 nucleolus
Q8BG28;Q8BG28-2 23.7672393208863 28.1090729633954 23.4853001395663 28.0951798993691 23.5317216976602 24.399219292415 22.894449249611 22.5580057935234 cytoskeleton
Q91Z92 25.3080351854975 29.2858285956722 29.3151683739558 25.0672775122346 26.527448233051 26.6107399093494 26.8040986235571 26.5533441940491 golgi
Q8BHT6;Q8BHT6-2 26.5468063713963 27.4320241208548 25.9329172376872 27.6061702574181 32.0696910437112 30.3299250367938 30.0175755308761 30.7889614067224 cytoskeleton
P58158;REV__Q91YU6 29.3750641527224 30.2120558311571 29.573693989613 29.9020470088001 27.7392911358831 27.7382876511326 28.1357129728382 28.3921129881213 xaxaxaxa
Q8BWP8-2;Q8BWP8 28.2501920265534 28.328082378352 28.1842267654128 27.8554784045028 24.9870329209111 26.2846268558328 26.2800216494807 25.3865893170275 lysosome
Q9Z222;G3UWI7 23.3781828220225 27.601663571134 NA 26.634334703483 27.6204439431957 27.2823249169977 25.5396098982351 26.4699422149491 peroxysome
Q09200 30.318120681147 31.0303434195247 31.0007681839639 30.8716976354753 30.0008730181748 30.0053046754623 29.9220850340697 29.880943249995 nucleolus
P15535-2;P15535;B1AXY5 29.5091548841759 29.1763608807193 28.8260503199622 29.2492739524884 29.3691515632827 29.4214943556038 29.4511510652373 30.0655838906896 peroxysome
Q91X34 34.7692743593927 34.5122898873306 34.364668676801 34.5567551500896 30.3471214815656 29.3613936712478 28.2637940174953 30.1440233927866 nucleolus
Q3UI43 31.2816261258188 31.7752246358704 31.5952835990343 31.1741966809285 31.4430959452667 32.1666982668208 31.7633667655431 31.5655836521572 xaxaxaxa
P56818;F6TV37;Q8C4F4 28.8867868802513 32.6374818251793 31.7332059898257 31.8348454869531 24.0474753209952 25.6418446711397 25.7040939128535 25.0770234774309 nucleolus
P97302 27.4893009286997 29.4118641784779 28.0427086786411 27.3341354157826 30.1387166132962 30.1240005661282 29.4984450939705 29.6094457317385 lysosome
Q3U9H3;Q61337;F7ABX5;D3YZR8;F6S493 27.451332935939 26.2663608003648 26.9351651284305 24.1129912355769 25.1482587791396 23.5994020990917 20.8369776597895 24.7722190075208 xaxaxaxa
Q60739;F6TCF9;Q60739-2 30.4452480230133 30.6805388585851 30.6218395103307 30.697774014679 32.2212765081138 32.0047432471502 32.1903558049613 31.1987228768705 peroxysome
Q91YN9 28.5006603895771 25.107498271115 26.8569121924468 27.5326264504234 30.9743701944134 28.1688316278713 27.2645424355635 28.2977077479349 nucleolus
Q9JLV1 33.4777999700182 33.7449906672127 33.7318999007806 33.5734497075032 30.5342657754047 30.6834860311136 30.6344470223448 29.4004617018289 lysosome
Q8CI61 28.9483384839178 28.1605617036579 28.72942890217 28.4779370448803 28.2835819234215 27.6135730744625 27.8185707753621 28.0710691883396 xaxaxaxa
Q8CI32;E0CX76;E0CYW3 31.5030695562836 31.3453278061364 31.3065462213855 31.5221018498427 32.0147894592321 31.9683373270717 32.2665276921323 32.050059212019 peroxysome
Q3UF95;Q9Z1R2;G3UYQ2;G3UZT6;Q3TDL4;G3UXT8;G3UYZ0;G3V013 31.7365989207545 31.4927982176361 31.3876185841878 31.62061241319 31.4983802152751 31.4849171328308 31.7162286978497 31.5893908862027 golgi
E9Q215;Q497V6-2;Q497V6 28.4256835687736 27.3550377549332 24.4280882559531 26.2663806054125 25.1830365026905 23.7584073304811 25.6679536863757 26.741068524598 golgi
B1AZ46;Q8BKX1-3;Q8BKX1-2;Q8BKX1;Q8BKX1-4 31.9693031364094 32.9296981164382 32.5727297187962 32.0482813539729 30.5961002030338 30.9957594365017 31.3664773827643 30.6879682278478 nucleolus
Q9DBJ3 31.3007257525609 31.5064176419879 31.2185235391334 31.4485796678486 30.3240435341788 29.9796688379065 28.5137521926005 27.1283709256996 xaxaxaxa
E9QM21;Q91WX5;O08734;E9Q2G9;F7CUQ1;D3Z3R6 29.4232460520123 29.3167534299385 29.8162752442218 28.9092268752051 30.8240200259724 31.3370850396195 31.4623112921164 31.0230893883853 lysosome
O54962 32.0676413224526 33.0623438363269 32.9768109560511 32.2835675548776 34.4171962233075 34.3204252562362 33.1330190954052 33.5785389707371 xaxaxaxa
Q80VH0;B0F3S4;Q14B54 27.4893009286997 30.072336099434 27.3259683328431 26.8278201956845 31.3869840765694 31.3150605458533 31.776304123738 30.8349663600291 lysosome
Q8VBU8-4;Q8VBU8;Q8VBU8-3;Q8VBU8-2;G3UWN8;G3UWM0;G3UYF0;G3UYT4;F6V6B6;G3UZ43 25.4776225460146 27.6761946516225 24.7518903094997 20.9873550192109 27.6336286955034 25.6258833821216 28.1900331640342 27.1404221474397 lysosome
Q99PU7 NA 25.9416797450626 24.4965030463893 25.2641535405971 27.0763945568725 26.8845977533911 23.940499592983 23.7893316580282 golgi
Q9DCT6;D3Z687 25.1953166277859 24.6248890722419 24.226354702969 NA 25.8221512487792 27.572867811994 25.5087348336577 25.889984277867 golgi
O70445 27.8041081461527 27.95899010763 26.0367974668233 24.2752489409723 26.6867577339898 25.7165389374754 25.6159033471633 27.284789364356 peroxysome
Q91XV3 28.2984908442016 28.1226766560765 24.4370094650298 27.5326264504234 34.0910162935837 35.2323849457108 34.8719618417448 33.7459458993713 golgi
Q9D275 25.1313868521815 NA 25.3608383387355 26.7187814038201 25.8720958264026 26.2718814512635 26.9299057611133 26.7259903853062 cytoskeleton
Q07813;Q8K3J2 30.2530962848348 30.5831853020654 32.0955008316754 30.500169438958 31.923875982684 32.2956798211331 32.3469132678086 32.050059212019 golgi
G3UWZ0;O88379;G3UWK3;G3UZ82;G3UZD1;G3UXR5;REV__Q9QWF0 29.3913025451341 30.1294269958599 29.9348105479712 30.0786905421773 32.4818668924421 31.9103150194865 31.8657861312432 31.5347528866724 golgi
Q9Z277;Q9Z277-2 31.996073280439 32.7066198196503 32.4141512302942 32.1069095539187 33.6593354581883 33.6571242886882 33.7520992888512 33.5525021914642 golgi
F8VPM0;E9Q374;Q91YE5-2;Q91YE5;Q91YE5-3;E9Q1J2 29.1388376389341 28.3033053710089 26.9608613802068 27.6061702574181 29.2828116579653 32.1946466411126 29.2677441920848 28.7737592770644 golgi
A2AUY4;E9QAG3;F7D5V4;A2AUY3;F6R4Y5 29.4467096667605 30.353984740249 28.6956972781375 26.11061823012 27.5202059225648 29.9910745210098 29.2980975023026 27.0602012724178 golgi
Q99ML1;D3Z2M5 26.661494894946 NA 24.4711966762212 25.5595523563684 28.9402633161038 29.0328875522612 29.4372984140097 26.6730307787845 nucleolus
Q924Y0;A2AGK3 34.2904543569922 34.260053997243 34.4050499016722 34.1381871937832 30.024759747058 28.3806826450149 29.251796835401 28.4414887861125 cytoskeleton
Q3V3N7 26.7614017280647 23.4482876989599 23.3665836439999 NA 25.8987459793306 23.0362339092934 NA 23.3717431359182 nucleolus
E9Q0R0;Q8K2G4-2;Q8K2G4;D3YXR1;Q8K2G4-3 NA NA 25.0855158483748 24.0372301913365 26.5208915727615 27.7874361245063 26.3303310621992 NA cytoskeleton
Q8VBW5-2;Q8VBW5-3;Q8VBW5;B8JK50;Q8VBW5-4;E9PXP0 27.1707294436621 27.7028649881866 26.047259799203 21.5518303857431 26.9171381987252 25.8843927425915 27.6388107883892 26.9170691092151 peroxysome
Q99KU6;Q99KU6-2;D3Z523 27.9840210666348 28.9603630136466 29.3151683739558 28.1333489422627 26.6012124344078 26.4873468955831 24.7863144215705 27.4805136590474 nucleolus
Q91W34;Q91W34-2;D6RDS0 29.8959861690951 30.320346150764 30.4475286150807 29.6779789351613 29.1501072182313 29.3643948379814 30.2221555720119 28.797846885746 golgi
E9Q286 NA 26.4829043302128 26.377872913738 NA 26.527448233051 25.4616379364911 25.4431055033434 22.5342380301436 xaxaxaxa
Q8R155 28.7454736289698 29.4763931048286 29.2948915495162 29.0673212998283 26.1658940415943 26.5253187610753 26.8373865043429 27.8335279668564 golgi
Q8R2U2;D6RFS8;F6RAK6 25.8775518792927 27.9882825767861 28.0947108718802 28.2670510053991 28.2033706726935 28.4210197634842 26.1842568712845 25.5216422802684 lysosome
Q8K0Y7;A2AJ30 27.6877264851432 28.1011654778508 25.644365664514 26.7785102667564 26.1900295440879 27.1116003890275 26.4581532978973 27.848388844084 xaxaxaxa
E9Q2V5;Q3UTZ3;E9Q6X8 28.2581011883079 NA NA 25.8162617810355 29.6887108774746 26.3294636108812 27.4289412034322 29.4588359984617 xaxaxaxa
Q3U4G0-2;Q3U4G0;E9PWV4 28.8840975221282 25.4704011348559 25.8882687346507 NA 25.1641524739784 24.7210948895011 26.1842568712845 25.8222229809145 cytoskeleton
Q8K3M1;Q5FW69 32.4841558774427 32.6892908370762 32.4174535835931 32.7813484753381 27.1257949935281 27.1595351229839 28.6307015915731 27.9261011252587 peroxysome
Q9R069;D3YTK7 27.6360798329563 27.3667506400139 26.9351651284305 27.1658656860235 29.52261977391 28.9648064223895 29.4511510652373 27.9302052936497 golgi
Q61334 29.1763788913983 29.5680480380629 28.0607418318361 28.6747455486564 31.1732953975293 30.6614922955958 30.3142635030098 30.8243663602757 xaxaxaxa
Q61335;A2ALM8 34.3781288271613 34.0636017810909 33.8089610463043 33.9289937573524 34.1799899948638 33.9786207270324 34.106346407316 33.7386167928334 golgi
Q9QZK2-2;Q9QZK2;A2AUN0;Q6S5L9 26.9461728199812 27.1410552610577 27.8549110288309 28.1412755779876 26.8724246969681 27.7424966146514 26.7103060416087 28.0529824683525 nucleolus
E9Q8Q5;A2AVX1;Q80YN3;F7BNZ5 NA 24.5301430434914 25.2376365232594 25.5182176409429 24.4804119610831 NA 23.8473970893907 22.0456873916841 peroxysome
Q9D287;D6RGA5;D6RHR7 30.5476223451766 30.1294269958599 30.2286937495878 30.2308467607605 31.976438222246 31.3030966604306 31.7162286978497 32.358081924148 golgi
Q0VF62;Q8CCN5;F7C0F2 30.481066372994 30.6666105203905 30.9419700562379 30.3559548669957 30.0501511938258 30.2668450490279 30.109920987663 29.7666652607281 peroxysome
P24288;Q8CBC8;E9Q4K3;F8WIH8;B2KFA8;B2KFA7;B2KFA9;B2KFA6 NA 21.3991955519457 24.3474411593563 NA 25.8563857269836 28.3385101465686 26.7951750643882 24.992922385212 nucleolus
O35855;O88374;D3Z7C8;D3Z3D7 30.318120681147 29.1860592758099 28.7237293865006 29.6996788294806 33.0521910792521 33.2330548039298 33.2466702323024 33.5296819808791 golgi
Q9CWI3 30.6187020670184 30.8981534988319 30.5427590711872 30.6031217610397 30.044582722427 29.9910745210098 29.2732103313039 30.2990474933518 xaxaxaxa
Q03311 31.4134657708154 31.7410835765782 32.1120259380628 31.4288185026006 27.2911498988756 28.1916486203228 28.9771913393235 28.2668503486245 cytoskeleton
Q3U3J1;P50136 34.9743429816414 34.7952678018627 34.8482313652084 34.8942250507901 31.4345709643436 30.9844266334992 30.7343977520655 31.0658409796356 lysosome
Q6P3A8;F7A1U2 34.6378404348099 34.8351819837505 34.883073023565 34.9003844536965 30.9078065363017 30.7029974830902 30.2816348854394 30.2293928037494 lysosome
O55028;D3Z7R0 29.9604304407544 29.6243307730857 29.1371400301898 29.5902236193874 29.7729120234605 29.219480377966 30.2481153946778 30.0143993563191 golgi
Q9Z0H7;E9PW64 31.1185842220572 27.46122313837 26.8446466557046 31.6854754175457 29.9089800293291 30.3873971246809 30.6614490212777 29.4291150199571 xaxaxaxa
A2AHX9;Q64373-2;Q9QWX2;Q64373-3;Q64373-4;Q64373;O35843;A2AHX8;A2AHX7 29.2015955851069 29.3024465955818 28.3369973954968 29.1173108116043 27.2342312233723 26.4110738726752 27.4540648692423 26.3318976737741 lysosome
O54918;O54918-3;O54918-2 24.7299358104742 NA 18.7968279302315 NA 27.1044856250947 27.482646404284 26.2175667649957 23.6259474976914 lysosome
Q9D3J3;D3YYJ3;D3YVK3 23.2853386556737 24.1647053926911 24.903713943842 24.9076072766906 23.9501158663982 25.03409709052 24.7019449677996 24.0641749294312 nucleolus
P59017 32.8373737645939 33.3282049822967 32.6421693701055 33.3650093583811 31.2398897770928 31.4189361473534 30.9384419714671 31.5377234773246 xaxaxaxa
P41183 25.5278504835543 28.3607989958925 29.1128507071987 28.342616010569 25.4034475364582 27.7714632133586 25.2793070074445 29.1408425070709 xaxaxaxa
Q921K9;D3YYL1;Q921K9-2;Q9CXE2-2 27.184044405489 27.1928053533805 26.5072703343269 27.2530116138455 29.1162966161746 29.357593458072 29.0768147337273 28.783818216391 golgi
O08664;D3Z3W8 27.0463590034446 28.4113749784883 28.8151119454698 NA 28.913699816392 28.1754508153774 27.5930005752889 28.8366718487463 peroxysome
Q67FY2-2;Q67FY2 28.059684555684 27.4165065287963 27.6220689424875 27.9092523227777 24.6435709882466 25.8020004730199 26.523259793432 25.73810948808 lysosome
Q8K019-2;Q8K019;Q8K019-3;E9Q5V0 31.9277194571637 31.4190393458688 31.5818470735098 31.4133323996973 32.5243966269964 32.2665342942767 32.4891021948198 32.1302039437254 lysosome
Q9JJS6;E9Q321 26.2696164948426 27.3055067449648 26.7393105769541 28.2279936266902 NA 27.2034166163236 21.8452974232257 21.5879857763101 lysosome
Q99NF1 30.1658039641763 30.7198910385752 30.7630631277095 30.4981935854015 26.9231419826609 27.0772341718055 27.2481300439055 30.8116401968433 peroxysome
Q8CGN4-4;Q8CGN4-3;Q8CGN4-2;Q8CGN4 21.6622401547034 25.458436132673 28.6530279613089 25.2755430495952 27.9111743235369 32.354890859537 26.6384480513877 NA cytoskeleton
Q6PAJ1;A2RRK7 30.671087290343 30.2120558311571 30.2286937495878 29.8003350475475 28.8150717261488 28.0848753071653 29.5592012765662 28.8941871836442 peroxysome
Q9CZP5 31.1301107776575 31.1537107272259 31.4846274837292 31.1627386825014 29.4858084035173 29.818807790888 29.7192730342006 28.7629597292344 nucleolus
Q80XN0 35.8826592609391 36.2069801270671 36.2474788297419 36.2277163881346 32.1905819208338 32.4888378868006 32.6734400026426 33.3668707036708 golgi
G3UWD3;Q8JZV9;F6UPJ1 29.2841797159356 29.5105355654274 29.7783747214974 29.09456541489 25.237164459255 24.8832291425386 26.5535874915253 25.829936688213 xaxaxaxa
O88597;E9PYD6;E9QAM0;F7DB15;F7CVL9;F7C090;E9PX06 29.5423571254697 30.092653542186 29.9241061492145 29.3618617178189 31.679783700713 31.5292629827541 32.415206087933 31.4552153269817 lysosome
Q6PAL0 25.8325515570779 22.939597477148 NA 26.5009100622607 25.6878185892852 24.9053368894313 24.0357466703653 27.5801465870624 xaxaxaxa
O35623 30.481066372994 30.3930875165746 29.8540515698074 29.8946838867121 28.9677406008979 28.3919940514965 27.9549357774178 26.1170814825198 lysosome
O35153 27.142821695594 28.6735816169257 27.6946124976519 29.0810761444602 27.7190342877703 27.3754984451736 28.4880267920821 28.6925892164984 peroxysome
Q8R079;Q8R079-2;D6RG73 28.1819186871089 28.0083640788574 29.66372552481 27.8401393660122 25.9727544120811 NA 26.267459399539 24.502557157232 golgi
P28653 29.3700082206959 28.5654438431992 21.9208517471211 30.7858967975652 27.2048568113615 27.4506012968108 28.1986699011805 28.6762854882428 golgi
O35490;A2ALP9 39.6793204728218 39.526642142186 39.5934255292567 39.6785859876164 35.6593173532962 35.9867762128308 35.5622907794031 35.6682688311598 xaxaxaxa
Q91WS4 27.6647726995313 28.6019163098296 29.0437207874918 27.6861902166478 26.8952843905337 25.5076610357482 24.7625411243775 NA xaxaxaxa
Q99MQ1;G3X8S6;Q99MQ1-2 NA 26.1032360077686 27.8476848097132 28.0455116782753 27.978993053292 27.1283465016498 26.507286584737 25.2423091581743 lysosome
Q8BR07-3;G3UXK5;Q8BR07;Q8BR07-4;B2KG46;G3UY88;Q8BR07-2 24.7997782014583 25.0940901669231 NA 22.8082702541292 25.6878185892852 27.3703111170689 24.3983557696348 23.808075943639 peroxysome
Q921C5;Q921C5-2;D3Z390;Q921C5-3 30.6111446410443 30.6666105203905 30.9005514020072 30.9045294083145 30.4708353223181 30.6922700573522 30.5763264475387 30.4831013374485 xaxaxaxa
P70444;D3Z463 29.8575383816213 30.367680121462 28.9835277036873 30.4257089095451 31.8841506807517 31.545768618721 31.1632209287079 30.345910642275 peroxysome
Q6P1B9;O08539-2;O08539;REV__D3YV81 31.1671044865573 31.6387619220151 30.9334775392409 31.5472427994302 34.0703617031718 33.8612412791915 33.6277814717146 33.7617400421954 cytoskeleton
D3Z6Q9 28.3772556338382 29.5626248629211 29.0811038711148 28.2088361358961 35.4736458369812 35.4207371704774 35.3104561392693 34.9900547044958 golgi
Q9JI08 27.898243955752 27.2046868279888 26.9608613802068 27.5723988970191 29.6614032891502 29.4507673653363 30.5404275291937 27.785387755069 nucleolus
Q62210 26.1483768814554 25.9564432952593 25.8644247870298 26.589236318743 26.6154902712661 26.8845977533911 25.9272700842143 25.3865893170275 nucleolus
O88738-3;O88738-2;O88738;REV__Q5NCS9 32.4046097739856 32.7674596251829 32.2325302036892 32.6847203075407 32.7508096834309 32.6059885104169 32.3420494245186 32.7952241653468 lysosome
O88700;E9PZ97 28.2088629286252 27.8988447553191 25.73450791559 27.0289372610031 29.9122124336599 26.0488867947593 26.0464199867697 26.2335652989367 peroxysome
Q8R016;E9PZH4;E9Q6V3;E9QA53;E9PYU0 33.6891181243551 33.725106543535 33.4675951554499 33.5509976270837 33.887592425834 33.6730072571312 33.7520992888512 33.9537175268767 peroxysome
D3YVM8;O55102;D3Z4L7 29.7315150591215 30.1580546103469 27.9634891850687 29.8144392225435 30.6823465678628 29.8752268052788 30.0722596318039 29.7343791217723 peroxysome
Q9CWG9 30.5173742546124 30.4405997642018 30.1794190389757 30.6202208244515 31.1677567479568 30.8046974021213 31.018345204591 30.8491502748768 cytoskeleton
Q5U5M8 28.3034919591513 27.7844585103716 27.7756952461237 27.7259828046434 28.6778862462922 28.3531836238845 26.8820708438755 28.8470935535162 golgi
Q8VED2 29.19556964026 28.553082280757 29.0811038711148 29.1363860089261 29.1940232839275 29.5891315863477 29.5194177032222 29.9790159871246 golgi
Q8R015;Q3TB02;Q8R015-2 29.6227175780324 29.8780404363835 31.2386798432067 30.3271411951235 29.9903965702536 30.1240005661282 29.6588994560097 29.3472236366116 cytoskeleton
Q9R0C0;Q9R0C0-2 27.569539353678 NA NA 27.034635315094 27.8310029248959 22.4078916199638 20.9719453912556 27.4689856859052 lysosome
Q9CY64;A2ASB1;A2ASB8;A2ASB7 33.0256242515191 33.192479999608 33.1923940718366 33.3383543568925 35.303024669833 35.8851233896328 35.7099936094419 35.2546335769256 nucleolus
Q923D2;E9PZC3;E9PZC4 34.8410953099007 34.6353847716417 34.4336240419378 34.4528513769553 36.5576047191745 36.4689478697524 36.4084112542045 36.5866394591922 nucleolus
Q8R2X8;Q8R2X8-2 28.6089524950099 28.097131914495 28.9397864425846 27.7613341599056 24.4411055249797 25.6859054130607 26.7517962446067 28.4288557386393 nucleolus
P98063;E9QQ01;Q6NZM2;Q570Z4;E9Q5B9;Q9WVM6 26.088854785346 24.184364996006 26.5923584559284 27.0032965163855 26.0597232151696 21.8414852072058 26.9365106568491 25.4867338996022 golgi
Q91Z96;Q91Z96-2 31.5931231992953 31.140349237518 31.3290321763011 31.777376366937 32.0418097423939 32.2709519587663 32.465425269592 31.8909360511891 xaxaxaxa
Q60607;P36895 24.7997782014583 22.3905405189441 25.7095540270427 22.265064716557 23.8671805357098 25.7427152134905 27.0067221148945 NA nucleolus
O35607 27.0228046682403 24.3449205034576 26.4235417142074 NA 26.2880937025591 25.2673960646093 26.0265049447827 25.433204935708 xaxaxaxa
Q6PGF5 29.3496074072559 29.6248067782302 28.7744149617171 29.09456541489 30.10977999311 29.5594837036462 29.4641586783216 28.783818216391 peroxysome
P97504;B1AUL6 30.1207701173234 26.9147107426756 26.9857540651527 28.1061000536172 28.9222359539628 29.3209127042896 26.5888947753849 27.5885888791012 cytoskeleton
Q6QD59;B8JJI4;F7C279;F6QGF9 31.3857806810261 31.750206275247 31.4714929403789 30.9326103772826 31.068602714192 30.728101048531 30.8708827617 30.6369802043956 lysosome
Q91VL0;G5E8U9;F6VF29;D6RE50 25.4732807374837 31.2887913017698 27.3259683328431 27.8554784045028 30.6952218881875 29.8867425003668 29.2914082366656 29.4291150199571 golgi
O55003 28.7819008607779 29.0258828481533 28.9500543882607 28.6544792287232 25.3766048052083 25.8220487948829 25.6644159235067 27.2823323192248 peroxysome
Q9Z2F7;Q91Z78 29.7127211429435 28.6328004230469 28.2778052912725 28.4299008719478 27.5942073314523 28.1146428672071 26.5888947753849 27.9450343918233 cytoskeleton
Q5SQY2;Q08EE0 26.9817066015499 24.3533616530456 NA 25.6132858151713 25.8987459793306 26.5792166278665 24.0408792639857 25.403575372249 golgi
E9Q6J5;Q80TF0 29.8346908594686 30.6892514688614 29.8061833040431 30.4746052693189 31.0619859282249 31.3572286410566 31.3008280653311 30.3151286432442 peroxysome
O35425 25.0525835423912 27.4049260244406 28.918858696435 25.1981647128691 28.9762975660276 27.1715347465782 29.2087034560511 26.3912854555718 lysosome
Q9D8S9 32.2443456487781 31.6519750686033 32.1777855496343 32.1985115665143 30.7365449322169 29.5091930909821 29.4372984140097 30.7483282762948 lysosome
Q8BGS2;Q8BGS2-2 31.5982878203967 31.1617662589495 30.6370382783984 31.2557071263941 31.8247389853157 31.1332992445389 31.2219686393021 33.2346795460436 golgi
E9Q705;Q8CEI1;E9PX89 30.5283810062537 30.4817706867829 30.854957106701 30.9045294083145 27.6249772313786 28.540125022786 27.1919946074873 22.7852888034529 nucleolus
P97452;E9Q4K5 30.3770105760897 31.2601937997081 31.6957988448862 30.9045294083145 31.7510668481494 30.5612260490409 30.3211317861784 30.7023573401545 peroxysome
P15327;D3Z223;D3YUE8;D3YYH3 27.7963763830325 28.0613703470943 27.1927705066763 27.9334704795737 27.3771540705914 27.7755238566555 27.448326279541 28.6152992685134 nucleolus
Q8R164;E9PXG8 35.6986190727764 35.6237854494357 35.8206936694441 35.7817444587536 32.4512454995133 32.571328739151 32.2822636464635 32.5667874396352 xaxaxaxa
Q80XI7-2;Q80XI7;A2AJD1 NA 34.9097305912147 33.8762432370701 33.0098412137007 NA 24.2545456426947 22.436161668814 23.6193129527372 cytoskeleton
Q9Z0S1;D3Z5X0 34.9825351304415 34.9791237586989 35.1385557761002 34.9037004583614 33.1467532526012 33.6003754555982 33.3451955506162 33.6731973809683 peroxysome
A2A654;F6QGR3 29.766248328541 30.4817706867829 29.612497039188 30.1561112182338 30.2316571553625 31.1443746547628 30.5821694600183 29.7610673623369 xaxaxaxa
F6SZ47;P28028-2;F6ZX73 27.451332935939 25.2061779941434 20.7150193967792 26.9989454763135 28.72622791416 28.3059166722507 28.4284131708299 26.6470351944373 lysosome
Q99MP8-2;Q99MP8;Q99MP8-3;D6RG84 30.2042736937825 30.9338545643924 30.6741326655948 32.9643270893161 29.40740964466 29.7678140670729 29.9802212161281 29.0751949125351 lysosome
Q8C3R1;E9QLK3;Q8C3R1-2;F6RL49;D6RE40 30.1148806418286 27.6928746183011 27.4240996352926 28.3344078619273 29.6994042504657 29.3281123856013 29.1734413921509 29.7107810333681 xaxaxaxa
A2A4Q4;P48754 26.3330278075202 28.447840715235 26.4459722754211 24.6967393533764 26.2377718551647 25.1895273700854 30.7027128853905 26.3035352036319 nucleolus
P97929;F8VPU5 28.7445451155435 30.5470426311759 29.7921865537738 29.1055067328033 23.5363470666449 22.9929864404011 26.5687772589017 NA peroxysome
P46737;G3UVX3;P46737-2;A3KGA8;E9Q0P6 32.0943826194902 32.1110732615178 31.9615535565255 31.991117529082 32.6048382246877 32.0774367703784 32.205609394475 32.4513752131273 peroxysome
E9PZ26 25.275603420959 20.9103902209123 30.2133034719473 23.4050704589771 28.8503015111412 28.7552052660643 27.4696808361296 28.1415727629418 xaxaxaxa
Q7JJ13;Q7JJ13-2;F8WIU6;G3UZR9;Q3TH63 29.3654318624884 29.3598201194847 28.6004640180843 28.4843795493072 30.763598109026 30.5527063367017 30.861675448166 30.0143993563191 xaxaxaxa
Q8K2F0;Q8K2F0-2;A2AKA9;A2AKB0 29.6329337987121 29.7851951941073 30.0121652922086 30.0897469367375 30.2042662898937 30.0174903616881 29.4641586783216 29.9716627019899 nucleolus
Q9ESU6;B0V2V7;Q3UH70;B0V2V8;B0V2V6;D6RGP2;Q91Y44;G3X8Z8 30.2042736937825 30.4311158768061 30.2787180745383 30.9748316909272 32.7015761382652 32.4075331617722 32.1531260530819 32.6464168229704 golgi
O88665 25.3798384522505 27.9405852847693 27.9634891850687 28.8245152397378 28.8626014383879 29.5733579829744 29.5592012765662 28.1133195279649 nucleolus
Q8R3B7-2;Q8R3B7;D3YZC8;D3YZC7 26.0825043458509 27.423685838596 28.8613811799611 27.9334704795737 28.4936708889716 28.6164167727702 28.483451850948 27.7402524866748 golgi
Q3UQU0 25.9752461081933 25.9481415583248 22.8276021000123 24.3186068222839 28.5382364715456 28.4125931690326 28.3534367935644 29.1806422640963 cytoskeleton
Q8K3W0;D3Z7P0;Q8K3W0-1;Q8K3W0-5;Q8K3W0-6;Q8K3W0-4;E9Q0U3;E9Q8Q1 31.8710092166966 31.6076621721352 31.6974618770428 31.4436139551431 32.1003481503617 32.3202872034131 31.9765320737571 32.948058693742 cytoskeleton
G3X8S2;Q8CFK2 24.8205688161444 23.1808977080149 22.70114475066 NA 22.0087159342115 25.8126302797426 26.8641359873535 25.4590661147513 nucleolus
Q8BXV2 31.8953422566355 29.8354877823069 29.6320562358865 28.5540189117621 29.396722977955 30.5916712255815 31.7011279503326 29.5353814047292 lysosome
Q5SXJ3;E9Q432 25.8843492153037 29.0729381756939 25.6957923436492 29.1363860089261 24.9619254268068 28.6767417408348 29.3531465347662 25.0735488026283 golgi
Q9DCA5;F6WEP7;E9Q2V8;F6QAG4 29.5423571254697 29.7661539060446 29.6247966691818 29.5504482680625 31.6477638962247 31.5924322544515 30.2706952621419 30.8955647864466 peroxysome
Q91VR8 31.6705741304357 29.2973308110225 30.3621431264375 30.2136825258588 32.1748543407417 31.6645862000756 32.1510186200742 31.6697490451034 cytoskeleton
Q99N20;Q99LB1 26.3199255694044 27.8476850653431 NA NA 26.6267653819373 28.732807816781 28.0197766903543 27.9840209397375 cytoskeleton
Q3U1T3;Q3U1T3-2 28.2821147334992 24.4470510326783 23.3332030047644 25.158843889835 25.9206934407843 26.1320818981762 25.4855401542199 26.8659109448538 nucleolus
Q3URV1-2;Q3URV1 NA 23.5306026697366 23.429993650318 25.3339517747261 23.2008258283964 NA 27.171084688311 25.3865893170275 cytoskeleton
Q8K2Q7;Q8K2Q7-2 30.6470886859915 30.7621245386484 30.735787534534 30.680210764924 32.2134967577093 31.8941503794002 32.6501360664497 31.6508209942182 nucleolus
B2RRD7;E9PXP1;Q80XK2;Q3U109;E9Q9R6 29.9321964734523 26.9993450149271 28.2778052912725 27.1803277282986 28.8150717261488 28.9222693521193 29.0234825837332 29.5187773714759 nucleolus
Q921C3-2;Q921C3;E9Q2N1;F7D5W0 23.3615591504171 24.1197866458571 22.4220194922981 24.5947967605068 24.4860728821751 23.9132083350172 26.1603321377123 24.7445736855666 nucleolus
A2AHJ4;A2AHJ4-2;G3UXF9;G3UZT0;A2AHJ4-3 28.313394774826 28.0269650078655 27.4097203678102 22.2025379477245 25.4710667486971 25.9120028005301 25.2755971450213 25.2998005650604 xaxaxaxa
Q80Y55;D6RDT1;D6RDC8;B2KGE3 30.781614412532 30.8130326160391 30.3706602554295 30.8235161305025 29.6248478265897 29.3804904527708 31.4022159988203 30.7889614067224 lysosome
P18572-2;P18572 33.94373893484 34.0341042758248 34.0228210565014 34.0801700549176 32.0147894592321 31.8548630203499 32.3854791392908 31.9065524495148 lysosome
Q64277;D3Z579;Q3TPZ1 26.7614017280647 22.7465343929311 22.6883802004583 28.7832087827897 27.7448002100251 28.5487812640827 27.8132264742673 28.6284066350108 golgi
Q8R2Q8 29.4442272993862 30.3321481843045 30.647939286374 31.1741966809285 30.6823465678628 31.2533304459127 31.0304157886902 30.4194240665537 peroxysome
E9QAE3 30.8571645235572 30.2643203573877 30.2286937495878 29.8295734595747 32.1275622152967 32.0157617327308 32.1185001014445 31.7091072671436 peroxysome
P58544 25.147111379785 24.1426531145341 NA NA 25.3196760253644 25.7847675104258 NA NA peroxysome
Q6GQW0;E9QMN2;E9QJW1;Q6GQW0-2;Q6GQW0-3;Q6GQW0-4 26.8531939814408 23.9800458462478 25.2376365232594 24.7471560133866 29.1598356479992 28.9044669626024 28.8361284195722 28.4071894898058 cytoskeleton
E9PY28;E9PUS2;F6WBW4 24.564250874988 25.7501888277376 25.546798418009 23.888157180611 25.5772882859125 27.8194393004339 27.2645424355635 27.4484381658898 peroxysome
Q8C726;E9QAU1;E9QAU0 24.2375257775955 26.5701214096247 22.4468463761308 25.4854374893271 25.9727544120811 25.7927379405513 27.179728097287 26.2335652989367 golgi
Q05928 25.5351664959214 25.3382749795888 26.2983658118874 26.1312460983313 NA 21.6094399458683 24.9677960215515 23.2364828163933 cytoskeleton
Q8CIF4 31.7497628010725 31.7914983620211 31.8682071842594 31.7898500641644 30.8350890885748 30.618104264527 30.7192847799472 30.8738837435534 cytoskeleton
Q9CQH7 33.9679953524876 34.1053861497617 33.7318999007806 33.5783363203985 33.0521910792521 32.6301126836658 32.6241153779947 32.2593490504084 cytoskeleton
D3Z1M9;P50615 24.2429859883743 28.5622914532724 NA 24.1088520094475 NA 25.3718641508037 25.7380064241458 28.1448643923119 nucleolus
P35991;A2BDW0 31.1523979305538 30.1847580580612 29.3879028716635 29.267607962886 33.5377811671602 33.4664150238185 33.4441810665566 33.6004598144897 nucleolus
Q8BJE2;Q8BJE2-2 27.250770493303 28.1537833871821 25.2436740554341 28.1061000536172 27.0615552334504 26.1320818981762 25.1416965817549 27.093541575453 lysosome
O08901;A2APR8 28.6142014899446 28.6158891656295 27.347547220778 26.6718517678982 24.8800448978756 28.3267469149383 29.3169515125502 28.3715164226768 nucleolus
Q9Z1S0;F6VLH3 26.6778210841764 25.6748818432855 27.375613450825 26.6964253030422 28.4275719111255 26.9228223205071 28.6513921355557 28.6530436692671 nucleolus
Q9WVA3 32.5319363819293 32.4562265989137 32.3452726948357 32.3501843965787 33.8527867550603 34.0135278591101 33.8570670563417 34.1139571252822 nucleolus
Q8R149;Q8R149-2;F6ZBW5 25.5046156163516 27.8763867976188 27.6976651657541 28.342616010569 29.1501072182313 27.6390169178802 27.4540648692423 26.8346835558001 nucleolus
E0CX20;Q6PGH1 31.1246686400469 30.7198910385752 30.783352251582 30.6925432791191 32.6475938809848 31.9103150194865 31.8904635616361 31.4381865083018 golgi
O54825 30.2371207198271 29.2264269939036 29.1309424202085 29.6652973923529 29.6341122914613 28.1287368273958 29.0101225034017 27.1446171614585 peroxysome
Q9CQC6 33.9142038636698 33.9290910411217 33.9287532211507 33.5371357258349 33.9080435271527 33.8612412791915 33.8034735497584 32.872677590093 nucleolus
Q91VK1 28.6331996518551 29.0760719143553 28.9014912023214 28.9873688793028 29.8045920135163 30.0665563057081 29.7361719259419 28.1621436754957 nucleolus
Q8C898 22.4657345036418 23.2830972917579 NA 23.0294219933999 NA 27.7042822125142 23.8835602653406 23.826598654926 xaxaxaxa
Q9JJ06 29.3266535266538 29.5247084598085 28.8613811799611 29.9338759284261 26.3129710272946 27.453330229918 26.2348572710894 25.7070393039524 lysosome
Q9JMG2 28.372251981192 29.0616248640681 28.3715835581786 29.0404302189413 26.1658940415943 27.1657508510594 24.7120970325207 25.772673138039 lysosome
Q9DCM6;P98086 28.4942816206203 27.1410552610577 27.8667220160129 26.2506408347469 31.7649792226593 32.0489699584929 31.9392103052353 32.2747636276081 lysosome
Q3U793;P14106 27.0822960566431 28.2257538627438 27.8267718640232 26.7504554378951 32.999590017414 33.1025089397063 33.3451955506162 32.9534073652392 cytoskeleton
Q8R5L1;O35658 34.3898524370678 34.5760711389142 34.6908927745448 34.6232820108668 33.4147809016606 33.2596000875457 33.4793514087048 34.0508184775826 nucleolus
Q02105 28.0408604348104 19.7429875572066 25.8439369652845 28.4299008719478 31.8265379807159 32.4665504976072 32.4090361000276 32.6640154588733 golgi
E9Q5X6;Q9QXP7 24.9039416358189 26.3212710372975 26.4045964387361 22.9579048039397 27.5985839608637 25.6085144790119 29.6227213143228 25.772673138039 cytoskeleton
F8WHS3;Q8K479;D3YUN6 23.6994324766937 NA 25.1902590944943 25.1107239578168 28.1315132078463 28.2718486466117 28.6625612893598 28.1977367331289 nucleolus
Q8CG16;F6QBW6;F8WHL5;Q8CFG9 29.2953577932865 29.4058921322156 29.1190333165458 29.3333143061289 28.6352034648808 29.1147633627033 29.2308381152687 29.2501897289668 golgi
Q3UZ09 30.3539728009421 30.2905048938302 29.8456637021953 30.4694250671643 27.2757986079771 27.3754984451736 25.1969664146746 26.4324068556213 nucleolus
E9Q6C2;D3YUK7;E9Q493;Q8CG14;Q8CFG8;G3XA36;F7CVN5;E0CZE7 29.496221324544 30.0522558650467 30.2133034719473 31.2352521345388 30.3055276643176 29.0064396623812 28.4300143234519 28.8714887189373 cytoskeleton
P21180;B8JJN2;P21180-2;B8JJM9 26.3845460122132 25.5415107578136 25.1700676762624 26.1531946913139 23.3923823849596 25.1249128209981 23.2111363363876 20.6454914622088 cytoskeleton
E9Q3C1;F6R441 32.5435303830083 32.5729932497598 32.4217308351435 32.5317665022358 28.9588266550728 29.0622034275924 28.9133668966668 29.0625486071074 xaxaxaxa
Q80X80;G5E8D9;E9Q6K0;E9PZE4 30.9049842564825 31.3022674816701 30.6741326655948 31.0163688697931 28.9677406008979 29.196366819579 28.9102047881851 29.7720056962311 nucleolus
Q7TPS5;E9Q026;Q7TPS5-3;F8WIV9;Q7TPS5-2 24.6272813364465 27.2661808191299 26.7836778279979 26.7803219155936 29.0288350652886 29.180773701921 29.4235206757864 29.6181672539672 golgi
P01027;P01027-2 35.7845762144424 35.9524667059681 35.8246208720219 35.8476226278723 37.2918920596203 37.1652348528213 37.3906293978864 37.1592492400039 golgi
O09047 25.3381464808378 27.0129043649063 20.7475417719519 NA 27.2649724117953 27.9113022036059 27.0584475361488 28.2639032560059 xaxaxaxa
P01029 34.4438191975607 34.4288781282553 34.1877159532961 34.3074690078361 33.1306109727846 32.8946683344879 32.9471683359691 32.787102674 peroxysome
P08607;E9PUZ8;F6QLW4 29.8575383816213 29.6440207078265 29.2219342553621 30.8873846223644 27.2164437308674 27.2717612545128 27.256582256175 27.6737745898002 peroxysome
P06684 32.2661950330351 32.375518882531 32.4437189281783 32.5588051758226 29.8902044824688 29.4013903977405 30.5598252492315 29.2669448896869 lysosome
Q3TZ86;P30993 25.2148735191197 28.8653488605211 28.9264749820121 28.1140745825642 31.5713708738327 31.2981466810125 30.8875305450734 30.8019843391072 golgi
Q91X70;E9Q6D8;Q8BRY4 32.226187247198 32.9600281616567 31.9914698834352 32.4078930790064 32.2451672512394 31.8704557148133 32.1088892349819 32.0678555520121 cytoskeleton
Q3URQ4;E9PXH4 31.9591909404651 30.8377388712242 27.4687962331696 28.342616010569 31.2377744755564 26.6766853749363 30.009772003782 24.9097098079177 nucleolus
Q8K182;A2A998;A2A997 32.6635447903456 32.8469754755335 32.8174981303494 32.5439680556022 27.7190342877703 27.5421013148053 28.1833553038248 27.8255212188255 cytoskeleton
Q8BH35;Q8BH35-2 32.4290290100653 32.1341504231631 31.6280871034271 31.9236810694166 28.0358103388013 28.7962913522605 29.4641586783216 28.4082444258461 cytoskeleton
Q8VCG4;Q9DAC2 31.6798680997533 31.5149729741917 31.7102824388115 31.855985987325 27.7790305833414 27.3605569314117 27.6324991709436 28.9904800102348 peroxysome
P06683 31.3984323760914 31.9286304546171 31.7383962410679 31.6081092318356 27.8876253736454 29.9796688379065 28.3391491196976 28.0626215591582 lysosome
Q3TS19;P13634;D3YYQ4 26.6353252952879 26.3235954202943 27.1359979045705 28.2755210342802 28.0424411879352 24.9315388080371 27.9391337854429 32.1546759747593 lysosome
Q9D6N1 26.7839432241981 NA 27.9207191166661 27.7965389546764 29.4020106176059 30.1319756993175 27.707344218206 28.8470935535162 cytoskeleton
Q9WVT6;D3Z4J8 31.7745886383091 31.6900078267633 31.6650670875709 31.5647601139358 27.5486127302302 27.1427200503247 27.4368221375423 27.5855690850131 lysosome
P00920 32.363823084084 31.8936428007297 32.0026911421859 31.6081092318356 31.1467066560259 31.392103371596 32.0851191596511 31.7819501703147 golgi
P16015 38.5352749562634 38.487799080449 38.4046473521232 38.493891949539 35.0603614705902 34.903751439429 34.2483243061787 34.4431336774286 cytoskeleton
P23589 33.5546332959668 33.7449906672127 33.7590504827525 33.5371357258349 29.0288350652886 28.1211653493842 29.0928810333809 29.1132212417194 peroxysome
Q9QZA0 27.562890617639 27.2764369781153 27.4791586402806 27.6218946930141 25.3344666118808 23.9420259110725 26.8872286687877 25.9470446979134 golgi
P28651 32.222228779368 32.0905343051766 32.3763421200405 32.3265943132361 31.3230981126237 29.6768220195211 29.8589630729521 30.4577483699615 peroxysome
Q8VHB5;A1ECK8;F6XXU0;Q8VHB5-2 25.6613756624819 25.4861133076607 24.1468950396373 25.3934776639784 22.3662424406652 29.4214943556038 26.3428819022134 26.1536671337833 nucleolus
Q8VDY9 29.1702385188788 28.0269650078655 26.9205433539238 28.4940935239054 29.0922646260481 28.6685569505614 28.4414887861125 28.797846885746 lysosome
Q06138;D3YV52;D3Z704 32.1068397932818 31.7802857513009 31.3065462213855 31.7599321134157 32.1905819208338 33.0693588452475 32.2017895410236 32.7082578895257 peroxysome
Q9DB16;Q9DB16-2;F8WGY6 29.9205519579015 29.6127253148261 29.7530100181239 30.1996553709232 29.6806309948087 29.3501962572844 29.9108439744044 30.8191673482607 nucleolus
G3X8Q1;Q6PFH4;Q3TDW4;Q8BIF4;Q3TC43 28.8718877041824 27.4320241208548 29.6364009761089 26.3174066206162 28.7154179400571 29.0385529496239 28.8249580192588 29.3270602925212 cytoskeleton
A6PWX1;Q8BG21 28.4172066986074 27.5086892388425 27.9842555864725 25.9273014037192 25.264425691378 25.3453041162969 19.2642725611471 22.797174924663 golgi
Q8CC27;Q8CC27-4;Q8CC27-2;C7IVS7;Q8CC27-3;F6S5Y2;A2ASJ7 25.1637951733623 24.8861345801843 29.9296847317175 NA 22.0900312522069 27.6606528237095 27.8765529743811 24.3169973453133 golgi
Q9CS00 25.5096809532044 27.3792774485399 26.6611761439928 26.3276444931264 29.7610649505944 27.9386429487081 28.3944779149041 30.4610563086391 xaxaxaxa
E9PV69;Q8R0X2;Q8R0X2-2 27.9988462177692 28.6876112082888 28.9982907299306 28.1208297236582 28.7726152185881 29.6894002658072 30.2221555720119 29.2742254856775 nucleolus
Q9CXW3 33.2330596250086 33.0951179646514 33.3685828974417 32.928322603784 34.2242887464783 34.0449409710205 33.6102510597479 33.464865339127 golgi
E9QAI5;B2RQC6;B7ZN27;G3UWN2;E9QAT6;F6S3Z3 33.2811635928093 33.45577720191 33.2968386671946 33.4040867840025 33.3284886513188 33.6730072571312 33.4161845663955 33.4114978890538 nucleolus
Q8R5M8-4;Q8R5M8-3;Q8R5M8-2;Q8R5M8;E9PYN1;Q8R5M8-7;Q8R5M8-6;Q8R5M8-5;E0CY16;E9Q259 30.3317620216283 30.4903671008782 30.0638550743024 29.8684196133649 28.175555087576 29.1543515658662 29.3207720978659 28.0105079867831 cytoskeleton
Q99N28;E9Q6G5 25.5466635302122 NA NA 24.485858009495 24.0795466181289 23.6880910711654 24.9545885136011 30.1596115269369 peroxysome
Q80TJ1-2;Q80TJ1-4;Q80TJ1 27.355223935834 26.4579179062143 26.8710270192065 NA 26.3432927318685 28.4210197634842 31.044923732511 28.0313524045034 cytoskeleton
Q8BYR5-5;Q8BYR5;E9Q5C0;E9PVF7;E9Q9P3;Q8BYR5-4;Q8BYR5-3;Q8BYR5-2;E9Q835;F6SH36;E9Q2A3;A4PI80;Q8BYR5-7 23.9341574552499 25.0568804422525 27.2122915379519 26.2725143583766 NA 29.043084087228 28.4938063909064 28.8941871836442 cytoskeleton
Q8CGU1;E9Q7U2;F6Q5V4 28.4476740619871 27.6089734762862 27.3069191349273 27.4484291293805 28.2734405671082 26.119842286159 26.9637886143507 27.7425474864048 xaxaxaxa
Q9R1W5 26.8389775055429 25.8177195402828 28.4171318813755 27.4706784267974 28.2208623520507 29.4943052478597 29.0548971763917 29.9881028154216 nucleolus
E9QA15;REV__Q8CDN8-2;REV__F8WIB5;REV__Q8CDN8 34.3380597111355 34.5671141160651 34.2484648514583 34.4864151508154 32.051868355694 32.3501430218058 31.9959832092134 31.7650021191163 lysosome
Q8VCQ8;E9QA16;E9Q0M9;E9Q9F3 31.6856706587891 30.9898224495188 30.7477796612081 30.6735042766802 29.0625422387312 28.8875748600423 29.7100035869896 24.3919855207154 golgi
D3Z2E8;Q8VEC4 26.5221108146649 25.4438316465713 26.5607806196308 23.9859419203079 29.1392347630749 29.1991981667919 30.363225467686 29.1806422640963 lysosome
P62204;Q3UKW2;G3UX57;G3UZ90 35.960047955488 35.9894067336504 36.0618792873127 36.0486613183307 37.4418994732054 37.1769703930093 37.453167327586 36.7402752842693 cytoskeleton
Q91WQ9;Q91WQ9-2;Q91WQ9-3;E9Q1L1 25.5794870875815 NA 27.347547220778 NA 23.3459922905586 24.9626524361155 25.8976727068597 25.9830332740895 golgi
P14211 37.6805913148477 37.6160174107539 37.4176418344111 37.6870709791442 38.310776652778 38.2329211893772 38.1341044079788 37.9090482833303 nucleolus
O35887;G3V004;G3UWR0;G3UWV3;G3UXA8;G3UY49;G3UXA3 33.8756325016744 33.6986892943904 33.5020780746613 33.7055407929999 34.7210728982107 33.9438258360451 34.4256544875886 34.6376815389956 nucleolus
Q6XLQ8;G3UYI3 31.1084367043452 31.4270239619676 31.2801506988136 31.2239389739342 29.818318276191 30.8572392079792 30.6614490212777 30.1024068326743 xaxaxaxa
Q91YS8;D3Z368 29.2408992379035 29.2896504130883 28.9873782401964 29.0404302189413 31.9063959118653 31.4946172111669 31.2789122498739 31.7013518252118 peroxysome
Q8BW96;Q8BW96-3 27.3974376237451 27.4415749690649 27.7756952461237 28.0455116782753 33.5811628781736 33.021064980113 33.2635744811876 33.127799435342 nucleolus
Q5SVI9;Q5SVJ1;Q5SVI3;Q5SVI0;Q5SVI2;P28652;Q68EG2;Q5SVI1;Q5SVJ0;Q3TY93 27.7291839855092 26.530643395679 26.0798845182833 25.509793394606 28.3801907043352 24.5186287348543 25.9272700842143 26.8278362324008 nucleolus
Q6PHZ2;E9Q1T1;E9QM47;E9Q2E8;F7A856 32.9816221040384 29.3544809638737 29.4824638938775 30.3147657669456 33.9813221477198 33.8175569839495 33.8805328379096 34.0508184775826 nucleolus
Q923T9-2;Q923T9;F8WIR6 31.8171409796246 29.053023677714 28.009088398592 28.7910357328693 30.5925389788311 30.8046974021213 30.6525067320979 30.9676270121082 lysosome
Q8VBY2;B1AUD3 27.0960950730875 28.7714883125542 NA 27.1325285493544 26.3297154347741 26.4333117289325 23.2831134676332 26.2979984686046 lysosome
Q8C078-4;Q8C078-3;Q8C078-2;Q8C078;E9QQ88;Q8C078-5 28.2297860461556 26.3737535762466 25.1278723678861 27.024419773646 28.7930557899328 28.2040544696669 28.2856668153929 28.6530436692671 cytoskeleton
Q3U2J5;Q3U2J5-2 21.1666021677465 25.098317425773 26.2288733224424 25.8652212887677 21.480687856081 22.0664038804273 22.4087391265005 25.8536665527368 lysosome
P49070 26.7502052554967 26.3379649911814 25.3355195635859 27.2154892938637 27.6728023074357 26.2015998827232 34.7328413414982 26.5456371512826 golgi
P51437;E9Q9D3 26.5221108146649 27.7883032842623 27.4791586402806 26.964112320937 35.9495692818499 36.6991957428487 36.0634409517156 35.4879726013856 golgi
A2AHC3;A2AHC4;A2AHC3-2;F6QF29;F6Q2D3;F6W3X2 28.8358890461793 29.3340791324661 25.8222160249155 29.0092035291373 26.5344348241848 27.004496540498 27.5631114787421 28.0710691883396 golgi
Q8C1B1;E9Q4Q5;Q8C1B1-2 29.0092346314281 28.1901416697183 27.458834640209 28.1412755779876 30.5098060754854 30.7409240367314 29.2048110124999 29.2402495984828 peroxysome
Q80VC9-2;Q80VC9;E9Q5B0 29.0354793499011 29.971327488668 29.8101893747668 29.7314554490557 21.7737599825542 21.4633353570887 NA 25.1651344126748 nucleolus
Q6ZQ38;D3YWC5 35.2038492301843 35.0896050712939 34.8718633273454 35.1374032414985 35.8209978902263 35.68359351027 35.6524730474468 35.6324539177326 cytoskeleton
Q6ZQ73 28.865413501165 27.6861293068028 28.3488766087592 28.9092268752051 28.3373901261955 25.7501471859624 28.1136148285555 30.412755133937 xaxaxaxa
Q8VCF1;Q8VCF1-3;Q8VCF1-2 29.3700082206959 28.4585069003085 28.0697477034886 28.5399751854567 28.9868038966092 28.7070735762627 28.1213535848058 28.0105079867831 golgi
P35564 36.0414154436365 36.2373301278814 35.9726572452294 36.0286300862494 37.2632784105544 37.0954964632873 37.1739069548723 37.1188569189619 lysosome
P40124;B1ARS0 34.7267359216037 34.696616842572 34.6108552307959 34.5459255466934 38.5064199935908 38.2747722670311 38.4289602727958 38.2225147701531 lysosome
Q9CYT6;D3YTR7 NA 28.2585849926013 26.5631358193676 28.062242185804 24.4032385080497 24.926156981763 26.2509173035971 26.036493886586 peroxysome
Q99LB4;D3YTL5;P24452;D3YU77;D3YZN3;D3Z014;D3Z4K5;REV__D3YTL5;REV__Q99LB4;REV__P24452 27.7723291040008 28.6936820464323 28.5479798251428 29.1012845312484 35.3776584508831 35.7983498868433 35.6819421514892 35.2546335769256 nucleolus
O35350 32.5006522680202 32.5807850247089 32.6374266501952 32.4255459666749 34.6141080421578 35.0356009418765 34.6552948285788 34.7498593955195 golgi
O08529;E9PWN1;Q91VA3 32.4240753593697 32.3902614438941 32.5494481856037 32.4233056686111 33.9439315168333 33.8363349199533 33.8659123911381 33.8243354830986 golgi
O08688;D3YU84;D3Z432 28.1413249986869 27.9055525107769 26.3709329145474 28.6619274629257 28.1690310480084 29.3252061649828 29.1699064727053 29.2110890266136 nucleolus
O35646 NA 23.9960092235671 23.3332030047644 25.3498312632836 24.4509887490068 25.1427941280069 27.0010979712604 24.7417619441698 peroxysome
Q9R1S8;F2Z3X0 29.8058108732216 29.4816830795637 29.0857209714703 29.4891481589765 30.0552350552115 29.6251193285079 28.7272250703823 28.3161538318089 xaxaxaxa
D3YW48;O88456;Q9D7J7 32.1428844236685 31.5149729741917 31.4226893049282 31.6700511487292 33.7511106865148 33.2330548039298 33.0947169370905 33.3841711921539 nucleolus
Q60865;F6YP03;F6YLI0;A2BH47 33.9563545068049 33.9290910411217 33.8658956065881 34.0978331868995 34.2136189703485 34.1036822915886 34.1235382253053 34.2748207345532 xaxaxaxa
P47753 25.8775518792927 25.753903225403 26.3949599090357 25.678148311722 25.8134961670345 22.7339620809002 NA NA peroxysome
Q5RKN9;E9PWZ5 32.9281828915479 33.3843052677264 33.2065814232544 33.3282252793517 35.7518185172359 36.1457614302352 36.1627354486949 36.3794510525093 golgi
P47754;D6RCW7 34.1766099497326 34.1969367741527 34.2689761515199 34.3665054651089 36.5840884194688 36.9028260866848 36.8061738871414 37.7517550284953 peroxysome
P47757 28.0361399891224 20.6771716280218 NA 21.3909859746614 26.7758079699997 25.8427740120684 24.5837164198894 24.0213493107787 peroxysome
P47757-2;A2AMW0;A2AMV7;F7CAZ6;F6YHZ8 34.3966993742619 34.37021226195 34.3801441983048 34.2710874321648 37.3898976299358 37.4499239327845 37.3819859537576 36.8956513290141 peroxysome
P58660;E9PUV9 28.5296475262937 27.1658998915315 27.7858831307668 27.3052569125721 27.9334080687335 26.5359378718038 26.4692617271624 21.9177992663576 cytoskeleton
Q8CIS0-2;Q8CIS0 28.1313515763168 28.6876112082888 27.2388033111204 25.8162617810355 29.9184974739666 29.043084087228 29.1935812338751 28.8366718487463 nucleolus
E9PWH2;D3YYK3 28.1956439561874 28.2967074859273 28.1899450193671 28.7449976243419 26.4300954811913 26.8723384120886 27.5472415369343 29.1515320762335 nucleolus
A2AIV8 29.0415505835128 29.1420706851407 29.3455753852835 28.7218116306034 31.8247389853157 31.2861115245317 31.5962808454852 31.2699271504498 lysosome
Q9CR86 32.3535298415265 32.5936726172689 32.3752745458788 32.3602410670608 31.9918451740692 30.8379545518936 31.0475059480334 30.8019843391072 lysosome
Q9CZ42-3;Q9CZ42 33.673333685101 33.6986892943904 33.4057697376809 33.7273214665793 32.3393474050898 32.4543654733537 32.351636821601 32.6198985634965 nucleolus
Q9WVG6-2;Q9WVG6;D3YUP1;D6RFA7 30.1484569135956 30.6405178430138 30.5544707175857 30.2698973005265 30.7311655694291 31.439035019256 31.4720200885275 30.1822475138822 golgi
Q9ER72 33.8408110369625 34.01693781684 33.530390693422 33.8752864624361 32.9172865824684 32.5993045799668 32.6450975873006 32.7307943772087 xaxaxaxa
G3X975 26.3330278075202 27.1928053533805 26.6934010886744 26.0060065781617 23.2611502885561 24.5288389467802 24.3348890083503 24.085047320724 lysosome
Q8BYM8;Q8BY51 30.2174790771 30.320346150764 30.4800385395757 29.8208991867729 27.79645306075 28.7165740352002 28.6457893354737 27.518384712659 golgi
Q8K3W3 26.2830391814863 27.5186620594544 27.4990867505288 27.1635994400878 28.3993752251337 28.4929328454006 28.8249580192588 28.1992734769204 nucleolus
Q6P2L7;Q6P2L7-2;A2AR60;Q6P2L7-3 26.2985745354989 25.5476472448995 24.5637608507331 25.0990498504134 24.5941544530575 25.4696025585997 27.2034580637873 25.8222229809145 lysosome
A3KGI3;Q66JQ7;A3KGI5;A3KGI6 26.5623038510424 26.9482634709507 26.8710270192065 29.4891481589765 29.7944563032783 27.0924816220819 26.4692617271624 28.1664261217575 lysosome
Q7TN73;F6TUA2 25.3289027125573 26.1582972062781 22.7909926040531 25.5235698398772 24.2136370012566 25.3866840784374 22.713420015432 NA lysosome
B9EJ23 25.2527455893815 27.6816044367573 26.161656168054 26.2793160119903 NA 23.505377139027 26.4786764850481 24.783058441798 xaxaxaxa
O70589-3;O70589-5;O70589;F8WGK4;O70589-4;E9QM23;O70589-2;F6ZQR2;B1AUH5;B1AUH6;F7CD87 31.783323140328 31.9764674502488 31.7837016623188 32.111168017797 31.2117101271388 30.3539688465421 30.2816348854394 30.0532422072689 xaxaxaxa
Q8VHK1;F6R2B3;F6Z071 28.7620262899791 27.5720094896533 28.6276094145664 28.3267898824933 29.7171589590249 29.0880722085283 30.3308503185152 30.8677972598902 nucleolus
P29452 30.3966535892486 29.2372630986797 28.1899450193671 27.9959961449892 34.3432224796194 34.1506757427586 33.9706239327248 33.817399984924 nucleolus
O08736;E9Q575;D6RGM0;D6RCG7;Q8BQQ5 28.3598218000514 27.217864599985 NA 23.5982980596906 26.0999006370834 27.1838724117438 25.9504978387998 28.7325727322157 lysosome
P29594;D6RFN6 27.7061556328502 27.7883032842623 29.3644232325459 28.5775924401888 28.8376466888312 29.141394468696 27.9695492193779 29.4291150199571 lysosome
P70677 32.1552958876597 32.1901871726156 32.4839486967243 32.0091268180077 32.9871577437178 33.5497009674988 33.1468115460296 33.3911683757616 peroxysome
P70343;E0CY92 NA 26.0202904744144 24.903713943842 25.2885641627583 27.1401607991451 26.749929234591 24.87741004133 25.3768449256914 lysosome
O08738 31.2521296857739 31.0303434195247 31.4777388760506 31.2858467818922 31.7596857348909 31.4136782615394 31.6240334001208 31.6908068437166 lysosome
P97864 31.35058471024 31.0947088172007 30.7284366677152 31.0823545792264 31.6407757522927 30.9259051864631 31.1379039166223 30.9698434181859 lysosome
O89110 31.8675143496736 31.8610423505524 32.137072332295 31.8393615168983 33.8035401920112 33.6437139778854 33.5354468951158 34.107149114845 lysosome
Q9WUF3;B1AX75 26.2514599221204 26.7603869978049 NA 25.7420788675075 26.0999006370834 25.2748524275252 24.3756313187394 22.6520865303295 cytoskeleton
Q8C3Q9;A2AS93;A2AS92 29.8959861690951 28.9770323915049 27.9947421478089 28.7544275870771 28.5198748899842 28.946215942963 28.6800485954293 27.6220838932797 peroxysome
P51125;P51125-2;P51125-3;P51125-7;Q921U7;P51125-5;P51125-4 33.8876798076042 33.5191003474698 33.2332377262468 33.5527761342918 34.1368704486897 33.9572988394045 33.914372774159 33.5785389707371 cytoskeleton
Q8CE04 25.7892834324823 26.2727979724234 27.1215853559607 NA 26.8899103054266 28.3806826450149 28.2935267857144 28.7737592770644 cytoskeleton
P24270;A2AL20 38.8016416731796 38.7308398539109 38.7161759167437 38.8003510262207 36.5934465547768 36.4332889773539 36.3832367587726 36.3062366992635 peroxysome
P49817;D3Z148 28.3080233688391 28.1410851127196 29.1004442834909 29.114513402386 29.6944039718977 27.7321363392332 29.020179432961 31.0010219060955 golgi
Q9WVC3;Q924U4;D3Z147 23.2485494127817 NA 25.3561615529346 NA 27.9695363581074 25.7779734289131 21.6480207231439 27.2925111117348 nucleolus
O70374;O70374-2;Q3UGB2;A2AKD9;F6WYU8 22.9923487999803 25.9144954044635 23.8921490320666 20.8149368620281 23.1486908384177 26.2718814512635 25.6973496487152 25.8792798875049 xaxaxaxa
O54972;B7ZP57;Q61909;Q3UQX8;B1AXH8 26.4496705776263 25.2108911554202 24.9906317875323 NA 26.3634695746493 27.8104963576519 28.9133668966668 30.0975366822544 peroxysome
Q08024;Q08024-4;Q08024-3 29.1446865830653 29.2198931664238 28.8892854966883 28.8782600359485 31.8578367432851 31.6774570431821 31.7687600138541 31.0057629370624 cytoskeleton
P22682;B1NE42 30.318120681147 30.1064404844497 30.4246964604837 29.9521838325793 32.8320521946383 32.9251944713383 32.8552532103269 32.8956181449756 cytoskeleton
B9EKI5;Q3TTA7;Q3TTA7-2;B1NE43 NA 28.9472651683639 27.5254616129981 29.0600492544152 28.8881260404365 29.6555908787713 28.2697067509172 26.4357038957076 xaxaxaxa
E9QM14;Q9JIY2;Q9JIY2-3;Q9JIY2-2;Q9JIY2-4 26.3456756615114 29.6556264868566 26.3975670096682 29.6625048763595 28.0619506278217 28.0520038487252 27.3689159796927 27.1653888157698 golgi
P48758 35.4874697240397 35.5127978675189 35.4260687735018 35.613853845023 34.6680072802412 34.5965990643403 34.8983315501887 34.7069805971878 xaxaxaxa
P08074;F6YNX9 28.5181297557625 29.9401782065612 29.3820256365664 27.8675778519408 33.25418756549 33.4042309292607 33.7957598414296 34.1256165202732 lysosome
Q8K354 33.2622242785915 33.9097409185296 34.0228210565014 34.0351323534841 32.6243365171033 33.0879004430908 33.1899888599127 33.4985305486754 xaxaxaxa
Q91VT4;D3Z6C4 34.3080209571555 33.8652474673223 33.6568035088396 33.8267358905229 30.3471214815656 31.091885107278 30.8341776246486 30.8708827617 lysosome
Q91WT9;Q91WT9-2;D3YUF2;D3YYN0;D3Z4K2 35.3911892392649 35.46003824782 35.2664258390912 35.2289027146026 30.0937100052057 29.818807790888 29.5714481700479 29.5450134902367 lysosome
Q8VEH6;Q8VEH6-2 30.1207701173234 30.0522558650467 30.1034988824227 30.3197943591281 28.4655006864461 32.769393457854 28.6373309755087 29.8282247483389 lysosome
P83917;Q7TPM0;Q9CYJ8 31.1869231249051 31.140349237518 31.4311383866548 30.9839593612017 33.0151805040034 32.9942462827207 33.1899888599127 32.8395472713522 lysosome
P30658 23.3185899616355 NA NA 20.8502834533207 25.2902760429763 25.3063197730202 25.1011330341915 24.9656942334801 peroxysome
Q9DCC5;P23198;D3Z313;D3YV86;D3Z1A9 32.0112985574654 32.4464186857916 31.109636643079 32.0582392724856 34.4041428588632 34.8359343616274 35.1766984672009 34.0158033003085 lysosome
O55187;O55187-2 24.835668939342 25.6683596971679 24.4370094650298 26.141432893426 25.3866286155964 25.392184588496 25.8672461619819 29.7666652607281 nucleolus
Q61686;D3Z0U2 31.8051772041951 32.266116577955 32.5019540800131 31.5647601139358 32.3799713751572 32.2349992592999 32.337426795884 31.8326594965325 lysosome
Q3UK98;Q9DBY5;E9Q1P4;D3Z329;D3Z5F6;E9PZM8;F8VQB8 20.7752151318591 NA NA 23.7679153072196 23.9537272588322 23.3224547149127 24.160505604686 22.0107194766387 xaxaxaxa
Q9QXV1 27.0960950730875 27.076828676935 27.607100739097 26.3530997135817 27.9221648304662 27.6542171723762 28.3758002689876 27.5224995278465 nucleolus
Q8K1A6;E9PX94 32.2503612104728 31.8401585030002 30.5309170458751 31.5472427994302 31.0236088505304 31.0025770194305 30.6949828275392 30.4335294202375 nucleolus
Q8BRN9;F6XC25;A2A8R6 29.9718007131469 29.4505660296673 29.3503338673743 29.624585737398 31.6308917364641 32.1964344778045 31.7107632823378 31.7040209177534 golgi
Q8CH18;Q8CH18-3;Q8CH18-2 32.5468034021484 32.6974283026409 32.9111917248095 33.054335795309 33.6802871819485 32.8561247486925 33.5185958637969 33.4000431172939 peroxysome
Q8BTY1;A2AQY8;A2AQY9 34.468264332518 34.2637767084427 34.3210070661887 34.1928176482137 30.0176881692582 30.0308903716581 29.5194177032222 30.4048219451225 cytoskeleton
Q71RI9-2;Q71RI9;D6RJ70 35.3539371121816 35.2146809090107 35.4905480096507 35.0370307935715 31.1193794199972 30.7914340557156 30.9811855641511 31.0751078470643 golgi
Q9DA08 28.4567907021857 27.7330969255138 27.5370597624421 26.9587297492641 28.7813958588938 28.5617020042224 28.2108859536889 28.2459860561646 cytoskeleton
Q3TMW1;E0CYE3 NA 22.7001766971941 26.1873823132582 26.7482874898168 27.5865150248498 27.6135730744625 26.8173098562083 27.1495696404254 xaxaxaxa
Q8C6E0;Q5SNY8 29.8575383816213 28.2475525273467 28.7237293865006 30.7746896112937 28.2719279393803 27.8263773959579 28.0756158964416 28.3974642021034 cytoskeleton
Q8VE99 29.9205519579015 30.5470426311759 31.3374847758579 29.5855538550199 31.499656932916 31.4687385974722 31.1632209287079 32.0809446992725 cytoskeleton
Q6PB51 NA 25.9548676867149 NA 26.5529184034969 25.6487614088352 25.6332901211926 24.7417531391539 25.2371294831515 peroxysome
Q8R344 29.5189408227219 29.4175698721352 29.3151683739558 29.0828924870204 31.4523870381992 30.6922700573522 31.1527561015321 30.8993187497262 xaxaxaxa
Q9D8X2 31.4607650757036 30.8583321037238 31.0219950537519 31.0599141804251 31.1775580248248 30.9796703119401 30.0486809605928 29.4511771699901 golgi
E0CYX9;Q3TC33;Q3TC33-2;E0CYP1;E0CXT2 28.6331996518551 28.5957880235195 28.7171377679808 28.8952907252872 29.0625422387312 28.8118425125175 29.10248098894 29.0261327693062 xaxaxaxa
Q8CI71;Q8CI71-2;Q8CI71-3;E9Q6W3;G3UX90 29.4299751491328 28.8864207945843 30.0881156467992 29.8295734595747 31.7510668481494 31.3794867444051 30.9629722026174 31.1315437020934 peroxysome
Q8C7V8;Q8C7V8-2;E9Q204 29.9025310155296 30.5731100660756 30.3821618069862 30.0720419124543 30.3471214815656 30.2557518542584 30.3308503185152 30.0923280264621 golgi
Q8R0K4 28.2409241469698 25.8373744906571 27.8476848097132 27.1256792629614 26.9319358209629 28.4529835512867 27.1154723592465 26.4324068556213 lysosome
A2AST1;E9Q8Q6;Q8BLW1 26.2230111383285 24.3919608130549 26.1108978686854 24.7812306477769 25.716644999646 25.7719921194921 26.2961750452581 25.7865439930409 xaxaxaxa
Q9D162;Q9D162-2;F6WM75;D6RG69;Q9D162-3 29.1163762275526 29.6754415025929 28.131280979398 29.3333143061289 27.784450806166 27.9043713785871 27.4013211431125 27.7371232548042 cytoskeleton
E9Q172;Q3U155 23.3185899616355 21.0051041690967 26.6461546899604 NA 25.8221512487792 25.1764386282349 25.3864656270943 27.289638637275 nucleolus
Q80ZU5 29.9321964734523 29.4073802383182 30.2883597263909 30.1261868250097 25.1482587791396 26.2277841296467 24.1544113052648 NA lysosome
Q9JIG7 31.7525242854029 31.3837910629681 31.1230676069075 31.4854810839855 32.786408985031 32.5230452902553 32.8069700091899 33.2546991714102 xaxaxaxa
Q99LQ4;A2A7P9 24.8905102311787 24.3082536346538 NA 22.0379420269678 24.6225630507263 NA NA 25.3865893170275 peroxysome
Q78PG9 31.8350723062137 31.5021792003285 31.101357835925 30.9839593612017 31.0517369817591 30.9796703119401 30.2885230199243 30.4094837985519 cytoskeleton
Q9D5R3;Q9D5R3-2 28.4815898022214 20.5698492515165 24.6779983453077 24.6696203738201 24.5337605948467 26.5896452584835 NA NA nucleolus
Q9CR29;E9Q2S9;Q9CR29-2 29.8575383816213 30.367680121462 30.2883597263909 30.4800236952936 29.2412323390444 29.4507673653363 30.2044201295592 27.4507670657019 peroxysome
Q9D024;Q9D024-2;F7C265;Q9D024-3;B1AR93 33.6097453822717 33.5022689259179 33.4161278784179 33.6425702273694 32.7994371108312 33.1820046419072 32.6054506927877 32.4184525413224 cytoskeleton
Q810U5-3;Q810U5;F6UK66 28.1221152577332 29.859610127194 28.9481599763878 30.2464636367141 31.8710977824254 31.5516440508492 31.8115076254136 31.6883264172906 cytoskeleton
Q3URS9-2;Q3URS9 31.7429793012303 32.2433289223957 31.9965197638643 32.2017449199912 31.4264428867828 31.6218173711216 30.4116688934801 30.0415911103707 lysosome
Q9CR27;G3UWG7;E9PW36 29.5189408227219 29.4892537303145 28.7052687382255 29.0182538257858 30.9078065363017 30.1464538389564 30.8133993747318 30.7749817219161 nucleolus
Q8R3Q6;F8WJI3;E9Q4B5 33.3710778543933 33.4910212476673 33.5020780746613 33.952616558943 31.1233512768137 31.3676222698223 30.2562763970228 31.101357835925 nucleolus
Q8R2N0;Q8R2N0-2;Q32M26;REV__Q7TQC7-2 23.8374245517078 25.5352334408956 25.7439885674776 25.6312267231959 26.5208915727615 24.9432982092476 23.7969201558639 25.5098537890441 peroxysome
D3YZP9;F6SXB0;F7B4D5 31.4720184165073 30.2731611909052 29.8749444119496 30.2247458533488 30.9427019579708 31.3676222698223 31.7107632823378 30.6538624035262 lysosome
Q3UJV1;D3Z7J8;D3YY03;D6RHL6 23.6878630792233 24.6476324606308 23.4170338678409 25.9899116037121 24.3775203413706 21.6256789915086 22.713420015432 26.3211819468742 nucleolus
Q8BVC4-2;Q8BVC4 NA 25.2000814932487 NA 28.3267898824933 24.4569554299629 24.678086542333 26.5343423448117 27.4846653285699 lysosome
Q3TCJ8;Q3TCJ8-2 25.8504842994399 25.6993594129991 22.0943216871724 20.3675448374555 25.7567381275487 24.9626524361155 25.6200947067737 24.8332276509775 nucleolus
Q8VEG0 NA 23.6186193868046 NA 24.4661896297416 24.4008366094735 26.3009622153113 25.910637171527 NA golgi
E9Q4T4 26.1902756717605 NA NA 25.5693566779073 25.8371479336005 26.9718853535715 25.97173245015 26.1666612725931 lysosome
Q9CZH8-2;Q9CZH8;E9Q478;D6RHN3;D3YV60;E9Q516;E9PY84 23.9233362650756 28.2813088379096 29.7565049585676 22.9755504600082 25.6878185892852 23.7584073304811 NA NA lysosome
D3YZV8 20.4971810582179 25.061451442449 NA 27.0727315036833 25.5353399513233 27.8356250644222 24.6932279369271 23.4780984090491 peroxysome
Q8R2G6 NA 22.5988469659946 NA 23.4391734160171 NA NA 23.8268745016057 25.0241692526525 cytoskeleton
Q6PDY0 25.4457518418735 20.7021552712059 23.2288628017604 NA 20.7878224550093 24.1719676507204 21.6299045954233 19.13799438092 nucleolus
Q9JJ89 27.7061556328502 26.9629125031924 27.769648803455 28.3075115695641 29.0070856916887 28.8179458400151 28.1558079964553 27.903294276484 nucleolus
Q5SNZ0-2;Q5SNZ0;Q5SNZ0-3;E9Q052;F6R1B7 30.0498682652438 29.0311159630595 28.0807412938557 29.3618617178189 31.3979579596773 31.5292629827541 30.1960839916281 30.730835716504 golgi
Q4QRL3;Q4QRL3-2;E9Q8T5 28.8165122955915 29.5456949506531 28.6775491711056 30.7129050866047 33.1393140732668 33.0501718759585 32.5930304783848 32.6754471978303 cytoskeleton
Q6VGS5;Q6VGS5-2;Q80XQ1;Q9DCU8 22.944426814214 25.5673567360475 NA NA 29.6655989078333 29.8977663079002 29.7691660750782 28.9778871247671 peroxysome
D3YW42;G3X927;G3UXR7;D3Z1Q6;D6RFU6 28.9321322423261 31.4128402716395 30.7026047909226 31.1741966809285 29.9462793005109 29.9129864259209 29.3271152792291 29.5353814047292 golgi
Q8C3X2;Q8C3X2-2 29.6227175780324 29.2924530260915 28.6048860373528 29.4366058781474 31.2352530773961 30.7583245783778 30.2885230199243 29.8086011489289 peroxysome
Q9D8L5;Q9D8L5-2 27.4613255486198 28.6223967167073 27.6976651657541 29.1401207329094 28.5649198130969 29.0284488515925 29.2980975023026 30.0655838906896 golgi
Q8VDN4;D6RJ58;D3YUR9 NA 26.2058217645221 NA 26.0250649875392 NA 28.4529835512867 26.3530776068153 NA xaxaxaxa
Q7TQK5 32.0742341587538 31.6949320195672 32.401375817422 31.9236810694166 33.5182865814656 33.3469353146665 34.0267641849648 33.1183276977495 golgi
Q9D6J3 26.6353252952879 27.1503636696707 26.5345921587923 25.2519209063841 28.0514856933701 28.1013492347917 28.4091186188338 27.5645339502834 xaxaxaxa
Q9DBT3 26.5076345104839 27.8263556159578 26.8569121924468 28.7049583366093 27.7868998426539 27.9346579623608 27.6467739600097 26.8976092133081 xaxaxaxa
G3UWG0;G3UWS7;Q8K2I2 27.0903609590288 24.0393845920485 NA 24.9803819302296 23.6413287189216 21.7823271471281 NA NA peroxysome
P84444 NA 22.9528040796314 26.0887849341044 23.425380279435 23.1323065045912 18.233264706575 NA 25.8102372706835 nucleolus
P27784 24.9705225464017 21.8660397007817 19.2763284032303 25.6522727967779 29.3691515632827 29.1291343849871 28.3300453915954 29.2669448896869 xaxaxaxa
Q8K2Y9-2;F7AVU1;Q8K2Y9;F8WJD3;E0CXR5;E0CYY2;E0CZ84 27.4029781065928 26.8603405119107 27.4483518499659 28.1208297236582 30.3360007867222 30.0665563057081 30.1960839916281 29.9159011126165 peroxysome
P51943;D6RIK7 26.7614017280647 26.8375534884722 26.6461546899604 25.9836579557947 25.2180786575405 26.8980254855955 26.7103060416087 26.7068537102511 cytoskeleton
P24860;Q68EM3;G3UY65 29.4694870455192 28.6098571915662 25.1048095834777 26.1842011039193 28.5382364715456 25.0777569031309 NA 27.4537062085797 golgi
P30276 NA 28.6390737819138 NA 26.0200004553327 24.2093815669521 NA 22.7675682489054 NA golgi
P25322 27.508611119034 27.4998901381484 27.3167706576584 25.5693566779073 28.7813958588938 29.0650099090599 28.518534017223 28.5152447891143 cytoskeleton
P30282 25.2671874604897 24.5990395748634 24.2917333366952 25.2801879879006 24.8718498121614 23.5532411390285 25.1878773502035 24.3315624026107 peroxysome
Q3TVC7;Q3TVC7-3;Q3TVC7-2 26.2696164948426 25.9462803313406 27.458834640209 26.2725143583766 27.3241920027391 27.5319037527287 25.7309582323962 26.3098318381393 peroxysome
Q61458;Q3UUW5;E9PWD3;F7D1U6;E9QA43 27.451332935939 27.5086892388425 26.9478034429306 27.547003860083 28.7045099636993 27.6478201143946 27.1343076987203 28.1415727629418 golgi
O88874;Q3U3M5;E9PXL8;F6ZXE6;F6SII3;Q8BQN5 29.2022056056974 29.3781823508757 28.7744149617171 29.2737084573396 29.9356048080656 30.0761180022569 29.4511510652373 29.5578389749152 golgi
Q52KE7;Q52KE7-2;F6WST0;F6WYR6 22.7655329498341 25.0764039224455 23.017137322473 24.7471560133866 23.5895828387325 21.6784857653325 25.0839118976242 26.7068537102511 lysosome
Q3V0G4;Q9QWV9;E9Q7A7 29.6007440623696 29.1332242935079 27.4483518499659 29.1055067328033 29.6468367478125 28.0210721868244 27.0675116004852 27.9503423687319 golgi
E9QAF8;Q7TQK0 25.6723490074067 28.3342845661739 26.9707217811192 27.7378530185853 26.0791098836196 26.2277841296467 25.2064697535457 NA nucleolus
Q8BGU5;Q8BGU5-2 29.8058108732216 30.9432964655588 31.3445886929932 31.5221018498427 30.3668700994471 31.2412983781238 31.1632209287079 30.345910642275 nucleolus
E9Q226;D3YUJ3 25.7386454758159 28.5622914532724 28.4571705584067 27.434296617686 24.0859852669073 23.0012144919273 22.955792177355 25.3865893170275 cytoskeleton
Q7TSH4 26.8531939814408 27.2379545047929 28.160969309536 26.980568867979 21.5223432969205 28.3676215977449 31.2100559193007 29.1280021621073 nucleolus
Q640L3;D3Z7R9;Q640L3-2;Q640L3-3 27.6670219866427 27.1503636696707 25.6365401071929 27.5326264504234 27.8338490598333 29.6894002658072 29.2717043271859 29.0157785404706 cytoskeleton
O35710-2;O35710 26.1456970420084 26.7320660775418 26.6281497857684 26.7080693106619 24.8667620266646 22.7116419815263 24.3215203670918 23.7083258002517 peroxysome
Q9WU84 31.1117565572365 32.2616768050864 32.7021315051698 32.3421708355721 30.8585228938684 30.3048144075974 30.3142635030098 30.4094837985519 nucleolus
Q8QZT2 NA 22.4766922983441 NA 24.0787824568286 24.5528529703367 24.4793539366116 24.8675924847213 25.5546463382446 lysosome
Q3UHI0-2;Q3UHI0-3;F6X5Z6;Q3UHI0 24.1897624063664 25.2433629510885 24.2822605922319 26.2232375294566 25.4916702979914 24.3954154150167 24.0724717305503 25.6737950895579 peroxysome
Q6RUT7 28.4344862606005 29.0273440794923 28.5001807236739 29.6468367478125 26.4741973283476 26.5359378718038 25.8991909128711 NA nucleolus
P80314 35.5051685677254 35.46003824782 35.4326721252767 35.3913941381182 36.0880160561793 35.9221586417088 36.1201110918558 35.9902244595265 xaxaxaxa
P80318;E9Q133;Q3U0I3;F6Q609;F6ZVG8 35.2805323975129 35.3259257701532 35.268422767344 35.3515453688068 35.9033561952536 35.9794014414841 35.6819421514892 36.4323822793664 golgi
P80315;G5E839;G3UYW5;G3UXF3;G3UXG2 35.1915350807593 35.5000736742201 35.3738820918652 35.3354934198072 36.1506102156659 36.5141316892885 36.3917496557792 35.5882150608797 lysosome
P80316;E0CZA1 35.1204428290189 35.1600868715527 35.2540307923079 35.1567599735003 36.0060353025409 35.7575170245913 35.6073914940369 35.6594428482875 peroxysome
P80317;Q61390;B1AT05 35.2309128695161 35.3480995823502 35.1791143840283 35.2482939646127 36.0416722341842 35.7286936649978 35.857155843247 35.9381580812438 nucleolus
P80313 34.8837794496429 35.2258762145089 35.1581111304158 34.8351991520521 35.8209978902263 35.6168735968014 35.7810107515886 35.3328270193063 xaxaxaxa
P42932 35.4703734724092 35.8275081892289 35.6123498876465 35.7634037153569 36.4705496036875 36.2873609164727 36.1451145322559 35.974921205294 nucleolus
Q8C1Y8 30.769547540729 31.9938845852342 30.4351184751234 30.3742078802896 31.3836572070121 31.4070822659855 31.2531558569855 31.6164488857017 nucleolus
A8E0Y8 26.2830391814863 26.3913942848462 25.3956838117225 20.9520957244911 29.2828116579653 27.8658626190915 26.6216050960652 26.911459327827 peroxysome
P10810 27.562890617639 28.5748542047883 26.4909711427893 25.7928208701962 27.8891039879766 27.7231981191363 28.5441727006306 28.6925892164984 cytoskeleton
O35566 32.1102746629913 29.2739138847689 26.3387128288309 26.8755081245888 27.9988805509588 27.1715347465782 25.9272700842143 29.1806422640963 cytoskeleton
Q8R2S8 27.9208007618672 28.3607989958925 29.2016977740515 29.8888060818725 35.262100432535 35.2909008629787 34.953218069234 34.3009616014769 peroxysome
Q62192;F2Z425;E9Q009 28.9143384349583 26.9993450149271 28.8111981009287 28.9873688793028 33.7548990205176 33.9888432553827 34.2342420430862 35.1981266074591 xaxaxaxa
P11609;E9QLX1;P11610;E9Q395;D3YV93 32.4548063338154 31.680426772487 31.4910035126065 32.111168017797 31.8347163251118 31.6886412306714 31.3948428199528 32.3650155722544 cytoskeleton
E9QMY1;Q80VX2;O54901;E9PZI9;Q05D16 25.6161152510319 28.522841575628 27.9461388110708 28.1061000536172 24.1761137031978 26.2718814512635 25.5472412513541 NA peroxysome
Q9ES57 25.0525835423912 26.4157965876207 NA NA 27.7886343492955 28.6685569505614 28.7749046504287 29.0832593374611 nucleolus
Q91ZX1;Q91ZX1-2 24.5553003701732 NA 24.5450468873591 NA 25.8987459793306 26.9718853535715 26.2175667649957 26.4579758653964 nucleolus
Q3UP36;E9QKF6;P35329-2;P35329-3;P35329 28.6755505779991 27.8134728963307 27.5370597624421 28.3512840175341 29.4472732628055 29.6894002658072 29.3050783660897 30.1866681512597 nucleolus
Q9JLQ0 31.35058471024 31.3669556324235 31.4846274837292 31.1298107373538 34.7695351666103 34.7662693527895 34.9831988037297 34.5618362262783 cytoskeleton
Q9CWK3;Q69ZP6 28.7467066517275 28.4384717915513 28.6686853716064 28.2919442622189 29.3063880165735 29.5450305381461 30.1673357153019 28.0691382788253 golgi
Q6SJQ0-2;Q6SJQ0 26.0114336159009 25.7421553819226 24.6639301649968 23.7898427541043 28.2429764307715 30.0053046754623 29.6588994560097 29.9979124111638 cytoskeleton
A2A6Z2;Q6SJQ7-2;Q6SJQ7;Q6SJQ7-3 26.6778210841764 NA 26.5675254441506 21.4631536198059 28.9311233606584 29.1510409494489 29.6460782413633 27.2384883778745 golgi
Q1ERP8-5;Q1ERP8;Q1ERP8-2;Q1ERP8-3;Q1ERP8-4 NA 23.8975158369204 23.8836581408807 NA 28.5529268692331 29.6555908787713 29.7519960248229 29.2311275778206 cytoskeleton
Q6SJQ5;A2A7W1;D3Z6G8;A2A7W0 22.3000271421304 NA 25.6624321040883 27.3262700102137 28.318577119791 29.5733579829744 29.2677441920848 28.080161650414 cytoskeleton
Q9DCG2;Q9DCG2-2 31.6817616104286 31.2145139279992 31.2552737559853 31.2858467818922 30.6913006284046 31.2641697812862 31.3461894435843 30.0332591212213 nucleolus
Q64314 25.0669841976868 27.6161243541821 26.9205433539238 25.7498074366613 28.0488836548276 27.6749263650162 27.5523285641089 28.4702712158517 golgi
Q08857 29.3057644289649 28.5654438431992 28.9982907299306 29.3862229839437 33.6180642764322 33.4664150238185 33.3288786278651 34.0345069787209 lysosome
D3Z0N6;E9Q2X8;Q61470;Q3U429 NA NA 24.4864075360754 24.3561566614694 25.079126388134 28.0171859601 26.2175667649957 25.9470446979134 nucleolus
P56528 30.3966535892486 29.0180622084001 29.6990683805806 29.9686451661236 33.4147809016606 32.9942462827207 33.396148653444 33.8616408254009 nucleolus
Q76KJ5 28.8718877041824 28.1694413223406 28.2123597641831 27.9568528191513 28.2208623520507 28.3123924876274 27.8657090663283 27.4033468092552 cytoskeleton
P27512;P27512-5;P27512-4;P27512-3;P27512-2;A2A5L7 NA 25.8812780037242 27.8939507073169 24.3782553366171 27.8476853677925 28.5884587639169 28.3333457579076 28.3705311018834 golgi
A2APM5;A2APM3;A2APM4;E9QKM8;Q80X37;E9QKM0;E9QKL9;A2APM1;E9QKL8;E9QKL7;A2APM2;Q3U8S1;A2APM6;E9QKM1;REV__E9Q7P8;REV__P09242 26.1684672028748 26.4509913443455 26.9608613802068 27.7492286274832 32.6048382246877 32.8160800032474 32.3585345402427 32.3467236718056 nucleolus
Q61735;D3Z187 NA NA 25.7912519943566 26.882736595463 26.019024956558 26.9448299287094 26.2175667649957 27.5084166902864 lysosome
P18181;F8WHM0 26.5766794103009 23.8101650150622 24.9415524913527 26.849829823169 33.1782310908489 32.8285732228961 32.5858764738135 32.4513752131273 cytoskeleton
P13379 25.7036585104235 26.2058217645221 26.6611761439928 27.4857551760814 26.7313981653419 25.8301996906352 25.8806046567184 25.6866459321136 nucleolus
O55186 25.5413870696765 28.7580035967671 29.4942253207968 29.7918653225852 28.4510913117256 27.0626041529917 27.5799449107629 26.8207580317852 golgi
Q9QWK4 28.4527170543748 28.0850537720469 30.1034988824227 28.7832087827897 34.6863262603162 34.3909872774422 34.338931138202 33.8098341977336 peroxysome
P41731 24.1557560694436 30.2829960807831 23.4556006206401 28.6438836386926 31.5395061982082 31.1527971202735 30.5715148856134 31.6883264172906 golgi
P31996-2;P31996 25.8548084392312 26.9361343109677 25.5672631791624 27.0076305677023 33.4445211161275 31.9615665552071 34.6347551531936 33.9290817073437 peroxysome
A2AIN6;Q3UB58;A2AIN5;Q3UZ35;Q3UNJ0 28.2984908442016 31.140349237518 31.0144691374591 30.4574030340487 29.3352863021796 29.5091930909821 30.3911976116016 29.8757061091948 cytoskeleton
P04441-2;P04441 31.2328912633995 25.045246642527 24.2361370100089 27.2807547752528 34.013211947844 34.5072450371678 34.4191683684894 34.8058582583956 golgi
P11911 25.5858738563203 25.4960444398823 21.3186299842569 27.0822473396693 25.4607753953767 25.665917365812 24.8546480674487 26.9986990190394 cytoskeleton
Q91V78;P35762 32.5121542149624 32.5989822937996 32.2750957788981 32.2417555525672 29.5375678138761 29.2308894831355 29.0526538080025 29.2014611810674 cytoskeleton
P40237;A2AIJ1;A2AIJ2 30.9699116882302 31.459391949947 31.1435977310926 31.764992508892 30.7207725881654 30.0962797810478 29.8374955466422 30.0975366822544 nucleolus
E9Q9E8;Q18PI6-3;Q18PI6-2 22.3136412709638 24.7294485439325 23.7234938073889 25.1492174125497 29.6190724628502 30.4216047656749 29.5471451020106 29.375984388113 cytoskeleton
P42082-2;P42082;E9QMN7;D3Z363 30.7553860194901 26.8375534884722 29.6155173527899 31.8393615168983 30.5494072005733 29.4358190148954 30.0175755308761 28.5775859180944 peroxysome
P40240 29.4343204141111 29.5359626359767 29.0410734627281 28.94324893873 29.8711944186297 29.7556217915842 30.0722596318039 29.6321455402315 cytoskeleton
O89103 25.0171942764346 27.2661808191299 20.2037778712229 24.7688132299516 27.242208832528 27.5277652966905 25.5181020051949 23.634470574265 lysosome
E9QJS7;Q9Z0M6;E9QMJ5;Q9DC42;Q9Z0M6-3;Q9Z0M6-2 30.1856258629073 29.9702134776909 29.9955376798415 30.1089947205875 32.3138293647414 32.7560567360302 33.0947169370905 33.5046289034147 golgi
Q8VCN6 25.5938399197975 24.4627060661838 26.3635428867993 24.6967393533764 26.9319358209629 27.5021879090629 26.0464199867697 25.8673333523698 nucleolus
Q8BIF0-2;A2AP74;Q8BIF0 27.9840210666348 27.469921150704 27.0682969638128 28.2836334978638 27.9586348178773 23.796913987756 24.6838051286514 26.2450182220463 peroxysome
P56389 29.9107708971422 30.75118831735 31.2044184321737 30.7117821408393 27.9328073901964 28.6315146347041 28.8381144692183 29.5686449904877 cytoskeleton
Q8BMD5-3;Q8BMD5-2;Q8BMD5-4;Q8BMD5;G3UW39;Q8BMD5-6 28.0738395052625 28.2196203059756 28.5318612833054 27.7613341599056 26.4349821472565 26.6766853749363 27.1416402025668 25.5875371380572 lysosome
Q8CC12-2;Q8CC12;Q8CC12-3 29.3601091449494 26.8830091970608 25.4928365697708 26.0598316926641 30.2840448894116 30.1866268445893 30.3821118065092 27.8241887808633 lysosome
Q8CII2;Q8CII2-2 29.825141730763 29.8341611852219 29.7744985413491 30.0821513929922 28.481668776202 28.5069709321665 27.3628103962377 27.662130153716 peroxysome
Q8R349 30.412134550783 31.1160947541072 29.063706436439 29.4160305655451 30.9629029199073 31.1601845086867 30.5989373174698 30.987949073275 xaxaxaxa
G3X8W7 NA NA 26.3852909468793 23.7970342185554 22.7567866954018 23.9052078898074 NA 26.5760875125851 cytoskeleton
Q8BGZ4;Q8BGZ4-2;F6R0E6 28.1868983427001 28.7003309970545 28.9062296096291 28.5027088888374 30.8678233552656 29.8867425003668 30.8756274204612 30.3621431264375 cytoskeleton
Q99JP4 28.4476740619871 27.9055525107769 27.5815113266086 27.5927637414587 29.5090353938443 28.8892651754122 28.578413738991 29.1408425070709 golgi
Q8CFI2 29.3000871634796 27.9156950496482 29.0040730135658 29.4774212910112 28.032783306616 27.9651517424615 28.1625210161533 27.4805136590474 peroxysome
Q61081 33.2024548081655 32.8232698417117 32.9623794189126 33.0211883206364 33.8691394777037 34.0356094543891 34.1726619296929 34.107149114845 golgi
Q9CZP7-2;Q9CZP7-3;Q9CZP7-4;Q9CZP7 28.887879931309 28.2768180640609 27.7422459705381 28.7631853274389 26.17742321061 27.2911160420637 24.9161338396387 26.8449469812078 golgi
Q9DC48;Q6P8J8 29.7315150591215 29.4237965389259 28.3942110057677 33.1083054168076 30.6913006284046 30.728101048531 30.7944326905213 30.000850915388 nucleolus
P60766;G3UZM2 33.6560500622908 33.7608688722541 33.5805195490827 33.8031780310807 35.9495692818499 36.4156415378231 36.2392828062587 36.2711170798655 xaxaxaxa
D3YYN8;Q3UU96;E9PVY0;Q3UU96-2;F6Q5A5;F6S5Z6;F6YZJ7;F6W0C2;Q3TSA3 28.3497315517461 28.7451108297047 28.8151119454698 29.632408105872 27.437327563521 29.1060673583906 28.8381144692183 28.0360509238369 cytoskeleton
Q7TT50 32.8922835404372 32.8671268101005 33.0043829174655 32.7966952416261 32.999590017414 32.697658053964 33.8264601778844 32.9417334229922 nucleolus
Q80UW5 29.4812786460005 28.9982640819325 29.4780338933401 28.8486148989798 30.0552350552115 28.6508134997385 29.4019625570285 29.2256047191019 cytoskeleton
Q91W92 29.0354793499011 28.5430485722486 28.8706054363689 30.1316607449817 27.9695363581074 29.219480377966 28.8005932575393 29.3472236366116 xaxaxaxa
Q8JZX9 NA 24.8516618129312 26.7836778279979 NA 26.8183336903403 25.9742429071053 25.7533078344106 25.4715290688365 nucleolus
Q9JM96;A2A6Q2;A2A6Q3 30.1484569135956 30.3815581769556 29.644315054955 30.1608036282155 30.1796517449092 29.5594837036462 29.6867369815773 28.7047937883518 xaxaxaxa
Q8BGH7 NA 26.1923668456814 26.3541530141547 25.3740629986475 28.8150717261488 28.0478079894573 28.6537259284228 29.2869331022543 golgi
Q6A068;E9Q5F8 33.4916202268556 33.2539887580672 33.644591151089 32.5474085184035 33.5973592238719 33.2831268357842 33.2348088370389 33.1643146918958 xaxaxaxa
Q8JZM7 30.6890505949994 30.2221537590064 30.3326797016629 30.3919603294673 31.2314881935608 31.6295758394595 31.5155112235099 31.3370550004876 xaxaxaxa
Q14B71;D3YZE8;Q14B71-2;D3Z5P7;F6RTJ7 25.9237814269509 27.7239899883127 27.9207191166661 27.9775834684818 27.0397562054902 26.5896452584835 26.6545772351519 30.5076149206743 cytoskeleton
Q9CPY3;Q9CPY3-2 23.7987753624902 27.8134728963307 NA NA 26.9671143379407 25.5219324968454 21.9455705029487 27.4616750456464 golgi
Q922M5 21.9792952008121 24.096371054224 26.1803698483895 NA 25.303973837813 25.5603548438216 23.2308898961205 25.7507991570024 xaxaxaxa
Q8BHX3;Q8BHX3-2;Q8BHX3-3;E9Q2C7 25.5901093168014 25.0096501699456 25.0587373738225 NA 25.9265871570369 NA 25.2939557462788 NA golgi
P09803 30.7177019310988 30.6124595721588 30.5544707175857 30.2678789268453 26.8183336903403 27.7321363392332 27.8330034395038 27.8178021711568 xaxaxaxa
Q9WTR5;F6QTN3 27.8472836830207 25.9195715808373 26.9478034429306 25.1403285391759 28.0619506278217 27.6749263650162 28.7027171683304 27.1852865075304 peroxysome
Q9R100;A2AKS7 26.5468063713963 30.6666105203905 30.4682009681766 28.8782600359485 26.6503098315424 27.2563767214362 25.8227195114838 27.6134850367926 nucleolus
P15116;D3YYT0 31.8184021908602 31.7677013317036 32.2012071126588 31.5346393111847 29.6427438112728 31.9513940820078 30.2706952621419 30.8072269452694 cytoskeleton
E9PYA8;P10287 26.6475494187409 27.7489314530046 27.2499425261995 25.7498074366613 22.6543522467845 24.4279557406538 24.5616832411574 23.1335364187991 lysosome
P55284 28.6604163431973 27.478724152984 28.5539281284864 27.9334704795737 31.3184314755095 31.3296332223891 31.876845187709 30.6036825199134 nucleolus
Q8VHF2-2;Q8VHF2;E9QNS2;A0PJK7 26.6895151219749 27.2379545047929 25.422939953452 24.4457283365029 23.4254826340749 22.1697731196202 20.5681855415512 27.4846653285699 lysosome
Q9DB75-2;Q9DB75 NA 26.6608374235221 27.8667220160129 26.7622254979131 21.9377840640803 22.2846927819264 25.1816986127561 25.1772801732271 nucleolus
Q8VDP6 28.7322394244533 29.2198931664238 30.1289423347647 28.6956972781375 28.5776487743094 29.0007274940715 27.7716971735602 27.6762564731952 peroxysome
P11440;D3Z2T9 27.9250104627779 30.9039253622926 30.9653214174 27.7139616436423 30.3240435341788 28.9409396681809 29.7361719259419 28.9036254292077 peroxysome
Q3UMM4 29.0318611699384 28.8653488605211 28.850970516411 29.624585737398 27.4950179699657 27.9585476696256 27.3089167880653 25.9202759132582 nucleolus
P24788;A2A9P6;P24788-2 30.7948198748969 30.9738769566494 30.6596176573028 30.9045294083145 31.7959513985699 31.8584881054462 31.4957242210175 31.1622854762349 lysosome
Q14AX6-3;Q14AX6;Q14AX6-2 28.3080233688391 29.2973308110225 29.332247489357 29.4698420812677 29.7252532616026 29.0284488515925 29.0410254107607 27.8835511020044 lysosome
Q69ZA1 29.8575383816213 29.5504482680625 28.9397864425846 30.3173486412469 31.8418046501199 29.6028231048537 30.0293197213991 29.5686449904877 lysosome
O35495;O35495-3;O35495-2;E9PVC7;E9Q435;D3YV23;D6RHB2;E9Q9M2 19.8325313832925 NA 27.3885667814946 25.5235698398772 28.383946438541 26.9448299287094 27.0010979712604 27.1928555334344 lysosome
Q04735-2;Q04735 24.9208258918684 NA 25.5764556895037 25.5480552759833 24.734671016156 24.5058856082752 26.5687772589017 24.5799699797692 cytoskeleton
Q8K0D0;Q8K0D0-2 29.6329337987121 29.1578113557938 29.5454862022937 29.0626764478049 30.3013413377087 29.2410274300254 29.817225858754 29.2669448896869 cytoskeleton
Q04899 28.4377491041383 26.3401370797741 25.7685301439239 28.2919442622189 26.6154902712661 26.3946527142013 25.3343489178544 26.2450182220463 nucleolus
Q8BWD8;G5E8L1 28.792853573209 26.4637483749494 26.5105783882213 30.0897469367375 29.2192823660732 28.7732464598343 28.1670774431942 28.8470935535162 peroxysome
P97377-2;P97377;Q80YP0-2 29.7127211429435 28.4838236840474 29.2970475359342 28.0865962411555 30.7124460943864 30.9538770927625 30.8098391139427 31.2388157916141 lysosome
F2Z4B3;O35207;Q9CPY4;G3UYI1 28.2262783431786 27.7844585103716 NA 27.6761928225566 28.4655006864461 27.855235490787 28.2740058464932 28.6925892164984 lysosome
P30285;E9Q9E4;E9PZX7;D3YWB0;D6RHS5 26.8931330734128 31.2333549333819 31.4278836060566 27.2565191470181 29.9462793005109 29.3501962572844 30.0008264402607 28.4830027047935 lysosome
P49615 30.8836421655038 30.8583321037238 30.5675758034006 31.1193895490622 30.7991175716638 30.8702929237221 30.6218533923674 31.0331165188164 cytoskeleton
Q8BTW8;Q3UW67 22.2001354155999 24.8819604806664 NA 23.6491380919296 22.3891668751698 26.0900099837589 28.3149349419485 29.4804836958935 xaxaxaxa
Q8K389;E9PVW7 30.1484569135956 30.6405178430138 29.6540655448288 30.2308467607605 29.7319364364075 30.2668450490279 30.2481153946778 28.5007525252467 peroxysome
Q99LM2;A2A6D9;B0QZI8;A2A6E1;F2Z486;D6RJ46;A2A6E0;D6RII4 33.0476298930159 33.2151556306124 32.9650782497949 32.9767504078206 31.3054761805698 32.141014573574 32.024447185631 32.6198985634965 golgi
Q64261 30.635447010351 31.1617662589495 31.1435977310926 31.3090065004604 30.4964773617614 30.9844266334992 30.6218533923674 30.0048301581488 golgi
Q03147;Q8CAC4 28.3948375953754 28.7811165558426 28.2123597641831 29.0092035291373 28.6778862462922 29.1776797829661 28.562789949528 28.9110301802101 peroxysome
Q99J95;Q99J95-2;Q99J95-3;D6RHP4;B0R021 30.3966535892486 29.9449885117072 29.0610639252541 30.860275176062 29.8100971092692 29.9472995871718 29.6588994560097 30.3700750976375 golgi
Q91WE6-2;Q91WE6;Q91WE6-3;Q91WE6-4;E9Q0S4;B7FAT1;D6RJ19;Q91WE6-5;F6S0I8 29.1131403865049 29.4519947084167 28.5807208931352 29.0320300685126 29.2192823660732 29.0812585989806 28.0261912197858 29.1199108257284 cytoskeleton
Q8BG74;P46414 29.5091548841759 29.6014388797026 29.1004442834909 29.8208991867729 29.3179446076316 29.818807790888 29.9691108326939 29.5262770055765 xaxaxaxa
Q8BI72 31.3621779295469 31.9071368816023 31.8827957270287 31.6350930753906 31.3661305400924 31.8562878148796 31.5747914705276 31.6455267006549 lysosome
Q9D211 23.2853386556737 25.0501081859213 25.6487339923946 26.0855752211418 28.8276299612439 27.8402038719592 27.8035049818164 27.6568611920311 cytoskeleton
P55271 25.4872879310815 NA 21.5415540015857 27.8554784045028 23.2803264727377 NA NA 26.6169174178596 peroxysome
Q60772 28.405436201335 29.7698312713541 29.241585544914 28.062242185804 28.505134067936 29.0088120119675 29.8512507621769 29.6802978860054 peroxysome
Q91YV3;D3Z322 28.99567042988 27.324810542041 26.4500122464326 26.71371325265 28.6352034648808 28.8865878027323 27.4696808361296 26.6216723828557 nucleolus
P60334 31.7204614358863 31.3022674816701 31.1553399567735 31.137795411523 25.7299463863917 25.587434844531 22.3607536856883 24.3238831639152 nucleolus
Q8R3A2;E9PUA4;D3Z3I7 24.6272813364465 25.0786180268462 NA 20.6224087167266 25.5772882859125 22.5572838337449 NA 26.853233178594 cytoskeleton
A2A6T1;REV__Q8BVR0 27.0127756433795 26.7745272102245 27.3885667814946 NA 26.3530916797477 25.8580233686114 26.5343423448117 27.4753668801792 cytoskeleton
Q99L43;A2AMQ5;Q6PBC0;F6S4G2 31.6666862233212 31.7802857513009 32.0126663245486 31.8768703616304 32.2313480754599 31.4326411209969 31.9664641691259 32.222433804477 golgi
Q8R4E9 25.7265716283396 25.9912216443203 NA 25.4595171940918 26.2442977860343 26.960845001005 27.4428926008661 25.1892250547818 nucleolus
Q4VAA2;Q4VAA2-2;F8WGL9 33.0256242515191 33.4051960448722 33.5154319345533 33.415575919175 32.2030590591792 32.156369343998 31.4501237251673 31.2528800670877 cytoskeleton
Q9WTK2-2;F6YXD9;Q9WTK2 28.4833398337316 29.1662707036884 26.1092304021708 28.6747455486564 29.40740964466 29.7956994057286 29.1012903605807 29.4511771699901 cytoskeleton
Q9D5D8 24.7997782014583 27.4998901381484 26.3101254355476 25.7262574189349 25.9206934407843 27.3924058382516 27.0543979248715 26.3211819468742 nucleolus
Q925P3;P31809;Q3LFS5;Q3LFS9;P31809-3;Q3LFS7 32.2166225525227 33.1030129648389 32.2597212657499 32.838373236566 30.6451768397715 30.5916712255815 30.6949828275392 30.9321997123375 xaxaxaxa
P53566 23.9090624399168 NA 26.7571275259935 25.4115667246889 26.8532676080624 25.8361801241054 30.363225467686 28.0548271252564 peroxysome
P28033 29.496221324544 30.062801756527 29.7951183263591 31.6639770889254 30.158470278656 30.656217947888 30.9629722026174 30.1540403447224 xaxaxaxa
Q6PZD9 24.7396517554956 24.8298329472165 NA 24.1495411032581 24.4315965654385 26.4584579673519 26.8274473816546 23.7643192071944 xaxaxaxa
P53569;P53569-2 30.0168669846365 29.7735202817631 29.3066367277367 29.3189144612782 29.0179682074454 29.077009549442 29.9580827746205 28.7047937883518 xaxaxaxa
Q91WM2 33.1902117961693 33.1030129648389 32.1301989824428 32.6893981528426 29.8779577388753 29.8078714822483 31.2353043158481 30.4717119080871 peroxysome
P05208 26.8740975016264 23.5444111526421 26.7212197217186 19.9961128902534 24.5207344087418 25.8070357680183 27.6166442340309 27.6102671615233 golgi
P28659-4;P28659-2;P28659-3;P28659 32.119518706393 31.5537374244637 31.7442914593676 31.855985987325 31.0619859282249 30.3204485499133 30.5821694600183 30.3899385974221 cytoskeleton
Q9Z0H4-2;Q9Z0H4-6;Q9Z0H4-11;E9QA47;Q9Z0H4-7;Q9Z0H4-5;Q9Z0H4-4;F6V6I8;Q9Z0H4;Q9Z0H4-8;Q9Z0H4-9;A3KGT2;A3KGT0 28.0047531622677 27.6089734762862 25.2285728914837 27.5835768445866 33.3284886513188 33.4162192880623 32.8936883682156 33.5667058020048 nucleolus
Q9JKC6 23.1528090127019 24.0136232084257 21.5869286811001 21.8763039318359 23.8980233062852 24.2423258374595 NA NA xaxaxaxa
O35216 26.961223265425 25.8580156687253 NA NA 27.1659347633181 27.3876684466752 28.4164111382001 27.3733221608585 peroxysome
P27790;Q923C5 26.0367233184933 23.9225648742519 25.546798418009 NA 25.0369665708358 22.3747483619648 25.5604724515697 23.2155287778774 cytoskeleton
P49452 27.3453636286794 28.3848015726837 23.8749956930427 27.9334704795737 29.5443611575257 29.0517988305956 29.1385848717369 28.5775859180944 lysosome
E9QKK1;Q6RT24 27.7874021174209 27.5370478611741 26.676890846175 28.4073371200174 30.0844242601859 28.9434837489982 28.7553514280701 31.4882380247925 lysosome
E9Q3P4;E9Q426;E9PY14;E9Q776;F6V6F0 28.6938442774555 28.8108615006023 28.617657385965 28.94324893873 30.0355254630587 30.5231600769041 31.0304157886902 30.5164012013333 nucleolus
Q9QYM8 24.1557560694436 21.738588336363 21.3426599262548 28.342616010569 26.6012124344078 26.9516502058854 20.7259190117217 27.0356721677863 lysosome
Q9CZW2-2;Q9CZW2 21.1088794005511 23.8628893622028 24.903713943842 26.4321722945149 26.3212811613854 26.8723384120886 25.8085863337815 25.5369969008959 lysosome
Q9CZ92-2;Q9CZ92 29.8575383816213 30.9898224495188 28.323090423505 29.4594275497586 26.2997983694935 27.7502519973018 28.3080408332364 28.2203353566489 xaxaxaxa
Q9CPQ5;Q9CPQ5-2 21.352892505644 25.458436132673 NA NA 24.6991673970422 25.1651078236942 26.1110399271238 25.9202759132582 cytoskeleton
Q3TJM4 23.7822420630333 28.2967074859273 NA 25.1181853885543 24.9478044112248 25.5243067218363 26.6216050960652 26.8976092133081 peroxysome
Q9CXS4;Q9CXS4-2;F6SS03 33.78304703211 33.8763479220441 33.7513119529135 33.6746740170444 32.8173854498275 33.0044876354025 33.2348088370389 33.4269775220108 golgi
Q5PR68;A2ABQ5;F7ACQ8;Q3TV83;A2ABQ4;Q9DAQ8;A2ABQ3;Q5PR68-2 29.496221324544 25.7197189453301 29.6755511303998 28.5027088888374 22.1796439573134 26.3774636941488 23.7969201558639 23.2886780407229 xaxaxaxa
Q7TSG1;Q7TSG1-2;Q7TSG1-3;Q7TSG1-4 25.6786162340975 NA 28.4526364254334 NA 31.0566252167083 27.4159002019183 31.2151001159705 28.9197867286417 cytoskeleton
Q8BI22-2;Q8BI22;F7CIB0;F8WGL1 29.8747091659438 29.6180629179381 28.8111981009287 31.9797529770211 27.2237839168876 27.2474751063551 27.5370435542017 28.5393528060243 xaxaxaxa
Q6P5D4 28.4847356260267 28.0803307947447 29.4560477792397 28.7631853274389 30.3868490820813 29.9708737964324 29.7361719259419 30.0923280264621 nucleolus
A2AUM9;Q69ZV8 NA 25.1537536553907 24.5739252592932 25.2342526299657 25.5353399513233 27.4233269697478 25.2209849340901 26.797473729363 xaxaxaxa
Q6A065;Q6A065-2 28.8674191240369 30.1064404844497 29.012215331102 29.4341446522446 32.1275622152967 32.4800612811808 31.7493487301831 31.4174800132335 cytoskeleton
Q80U49;Q80U49-2 28.6544654542592 28.7630339904247 30.1483296478894 29.2910443245014 26.7670511224893 28.3431074111821 27.8822907730869 28.7325727322157 peroxysome
E9Q4Y4;E9PW31 27.5173525967016 24.8298329472165 28.5864154811648 27.4030061353805 27.7419001603163 28.8063352301929 28.6746277766228 28.0168089758278 cytoskeleton
E9Q5A8;A3KGJ7;Q60952;B7ZCN4;B7ZCN3;F7BUJ0 27.3185868295756 27.6928746183011 25.9364164013601 28.8194264765436 29.1501072182313 29.0728722851612 29.9691108326939 30.8836723427124 lysosome
Q6A078;E9Q9M0;E9PUT8;Q6A078-2 29.6992267598121 30.5359706083089 31.0144691374591 26.1591089808473 30.3668700994471 30.0962797810478 27.6467739600097 22.9941501831691 xaxaxaxa
E9Q309;E9Q4N5 33.6957106544605 32.0842915796111 32.9259872570922 32.31026652062 31.3356484573334 30.4817299743545 30.2885230199243 30.7483282762948 cytoskeleton
Q99NF3;Q99NF3-2;E9Q8S3 23.9576085299231 25.9993881656968 25.0855158483748 26.6438630992453 26.5344348241848 25.4494086106301 27.2201035940525 25.73810948808 lysosome
Q8BT07;Q8BT07-2 27.1707294436621 27.7239899883127 26.6934010886744 26.690562482792 29.7676128372098 29.1860531035631 29.1385848717369 28.8135544764752 nucleolus
B8JJE7;Q8CEE0;Q8CEE0-2;Q8CEE0-3;B8JJF0;D6RDR1;D6RH89;F7BGJ9 28.0791144644255 27.7072477324742 NA 22.3576545076888 26.6867577339898 26.0751476855316 27.5027229091865 25.7070393039524 xaxaxaxa
Q8C0D9;Q8C0D9-2;Q3TRP8 25.3759658069808 25.8118181030576 27.0962962576675 25.5788461591718 26.6897314169074 26.6870428204593 26.9365106568491 26.1084332347578 peroxysome
Q6IQY5-2;Q6IQY5 27.0463590034446 28.2862005901165 28.850970516411 28.3344078619273 25.237164459255 25.8994320238446 26.7753735707174 26.2450182220463 cytoskeleton
Q0VEJ0 23.1086098193551 25.7912652193783 25.5383696176459 25.5862210325038 26.0791098836196 22.5875266571804 NA NA xaxaxaxa
Q6IRU7 NA 24.741381678139 24.9095176270683 27.434296617686 23.2865037685871 24.7913733710391 26.0721804456905 24.2113805813512 cytoskeleton
A2A9K3;Q8BMK0;Q8C1L6 27.2643019094671 27.3176604270047 26.6011062962999 24.9713544766666 25.5353399513233 25.7673562911684 26.9365106568491 23.2418207981454 cytoskeleton
Q9CZ62;Q9CZ62-2;Q8C1I9;Q8BJR7;Q6P077;Q8BH46 25.7455493511226 26.2149364850829 24.6598076185851 24.4184125909613 25.5498085385526 26.4110738726752 23.9715269586512 25.0588774351172 golgi
Q8BGS7-2;Q8BGS7;D3Z5Y5;D3YX12 30.7117588515346 30.595331553599 30.6928490919693 31.0823545792264 31.099738347702 31.9883687218478 31.9072592398305 33.3668707036708 xaxaxaxa
Q8K4Q7;D3Z254 24.3241660192564 27.5513603719419 24.5954524059675 23.8238733202015 27.0554105857431 26.9228223205071 26.2348572710894 27.1653888157698 golgi
Q924Z4;D3YTM0;D3Z0Z2;D3Z4M2 32.8628700616419 32.6804562084717 32.4801273471627 33.3055963401173 31.1840767328125 31.4353582937432 31.0967624030862 31.3465807407447 nucleolus
Q9D6J1 27.562890617639 27.121788120958 NA 27.0578853583125 26.2113686823133 28.5657014963815 27.8657090663283 23.9794825306124 cytoskeleton
Q9D6K9;Q9D6K9-2 28.7853226204114 29.9432687586148 29.4942253207968 27.8554784045028 29.9903965702536 26.7330479111243 28.5711652213876 30.5234192470973 nucleolus
Q8C172 24.91439419761 26.2149364850829 25.6577754587703 23.8037812512252 30.3471214815656 29.251276915326 29.5714481700479 28.9435052078699 xaxaxaxa
Q8VCC2 36.9680869812094 37.072567816303 37.0398392791912 37.029561315421 33.627693705175 32.9341888637109 33.3451955506162 33.8916398407261 cytoskeleton
D3Z5G7 30.1379419355138 30.3054132243879 29.9348105479712 30.0499143562604 23.6298866316576 23.729356464181 22.9045016644115 24.4265845018316 nucleolus
P23953;F6XTA4 32.8922835404372 33.3068279932452 32.990795308914 33.3604812408996 31.0033087178663 30.7753051297209 30.7343977520655 31.1944096645296 lysosome
Q8VCT4;E9PYP1 37.6253898743814 37.8645986982763 37.5968068388968 37.6870709791442 33.990806829491 34.4754687904591 34.1867114650414 34.457085954095 golgi
Q64176 34.5213243640362 34.7459362969723 34.6351563379875 34.5837930120278 29.7785407582688 30.1464538389564 30.34625898695 30.7870352596889 peroxysome
Q8QZR3;E9Q3D0 35.9474498479996 36.1542010032747 35.9487052815825 36.2504630390672 31.976438222246 31.7357043028859 31.8545437376959 32.7228077425259 lysosome
Q91WG0 34.7545823351421 34.37021226195 34.3569558923156 34.5301581271271 30.1796517449092 30.0962797810478 29.9691108326939 29.8406276016845 golgi
Q8BK48;Q149K3;Q08ED5;F6Z9B9 35.3770764645783 35.2444138677551 35.1581111304158 35.3144837353627 31.2259595816006 31.0561290233666 31.6633201824502 31.0432355124725 xaxaxaxa
E9PV38;Q9D998 32.9281828915479 33.0572594574788 33.1764841657228 33.2912268220343 30.0979606173148 29.4781252557336 29.605198978391 29.5686449904877 golgi
Q63880;Q63880-2 37.456464566667 37.7876931704764 37.6224652043887 37.7462475488844 34.1981008946775 34.5847352205052 34.9076620514013 34.8592680458101 nucleolus
Q8VCU1;G5E8K9;G3UYS7;G3UWF6;Q3UY96;Q3UY96-3 35.6837317643961 36.2821610428129 35.8780998252286 36.0367639361615 31.4430959452667 32.1733205696833 32.1359443827637 32.3921651928633 lysosome
Q9R1K9;B1AUQ7;P41209;E9PVN5;E9PYP9;G5E910;E9Q074;Q8K4K1 28.8133995342854 28.1011654778508 27.402481633827 26.2051718057294 29.1284240143343 29.6028231048537 29.4511510652373 30.4547033478234 peroxysome
O35648 29.4714647892639 29.9843523906904 29.2517036251744 27.6632033773048 29.4858084035173 28.9044669626024 28.8870521785472 26.3808751169541 nucleolus
P03953-2;P03953 25.227547507678 24.8298329472165 NA 23.5450679665383 NA 27.8428756111374 26.8641359873535 26.9806811354913 peroxysome
O88271 29.2487281359615 30.6557563351255 30.3174735069503 30.631493491235 30.6079996255343 30.6726359840387 30.34625898695 28.8941871836442 xaxaxaxa
Q6NZK3;P06909;E9Q8I0;D6RGQ0;E9Q8H9 33.0208230286252 33.4305647318309 33.0484488996287 33.2668114934114 31.7448235684165 31.6157845400581 31.8933411871421 31.8326594965325 peroxysome
Q61406 25.796984236034 26.678740972802 26.7974580962762 27.223559305308 22.2742123888519 24.3800991878763 23.1534068215072 24.401887375951 lysosome
Q61129 31.1000233631074 31.6519750686033 31.4484317659939 31.4937496681387 29.2192823660732 27.572867811994 30.0486809605928 27.4880729639715 cytoskeleton
P18760;F8WGL3;E9Q1T2 35.7209275894645 35.9442962828241 35.9172244952242 35.9181241927509 38.5242326236796 38.5992353575685 38.6341766393229 38.6058824602706 peroxysome
P45591 33.3633127859582 33.600437994893 33.9089925848525 33.7663023606722 30.7207725881654 31.1840767328125 30.5404275291937 31.9215558698905 nucleolus
Q812G4;O35732;D3Z0W6;Q5U4G3;O35732-2 26.6986716730247 24.0588229371211 NA 26.2580111566322 29.1656704391007 29.4943052478597 25.7571422617391 26.9321053168707 golgi
P11680 26.2985745354989 26.0725875432834 23.3958190283044 21.2032968866461 32.3912593827137 32.2899009532768 31.7584261493008 31.8075427277722 xaxaxaxa
Q8BHG9 29.2322549141483 27.6474188500254 27.6715025494167 28.3344078619273 31.8418046501199 30.8046974021213 31.5288181391545 29.8961119017052 xaxaxaxa
E9QMC1;P59242;E9Q611 33.8408110369625 33.8483466121531 33.6759826292894 34.016091117153 31.6456465811913 31.2711208415819 31.5658215308028 30.5625726972917 lysosome
B2RSU6;Q6AW69-5;Q6AW69-4;Q6AW69;D3Z3H4;Q6AW69-3;Q6AW69-2 31.700705384314 31.8401585030002 32.3830600206841 31.6936730324637 28.913699816392 29.5733579829744 28.8426051431764 30.5443634288152 nucleolus
Q8R1U2;E9QPK1 24.3288110089538 25.3354384220694 24.5914253882437 NA 25.4186645641086 19.90957391954 24.1791037180566 NA golgi
Q8BMJ7 27.6877264851432 28.5377154966565 26.0637847260048 27.6218946930141 25.7966937076446 26.3009622153113 24.5903675356655 25.0277895730954 cytoskeleton
Q9CQG1;Q9CQG1-2 30.4452480230133 30.2905048938302 30.9866882077787 30.6394671311579 28.2402062606919 27.5986608408695 28.0941005915235 31.6913732220452 lysosome
Q9QWF0 26.961223265425 25.3052867949686 NA 21.6816135838532 29.2260274604657 26.5485440935416 24.2759958845923 27.555530025557 nucleolus
Q9D0N7;D3YTP6;D3Z616 29.2930121610114 28.5957880235195 29.6038659579532 28.5188929079134 29.8779577388753 28.6277548130917 29.0154388715037 28.0759394883641 cytoskeleton
Q8K327 28.1758249402901 27.888681188552 25.73450791559 25.9333925147546 30.6634763298844 29.8977663079002 29.3377026235127 29.3049065567719 nucleolus
Q9CQA6 30.5783745021526 30.7705399265663 30.3174735069503 30.6903992276405 28.5776487743094 27.572867811994 27.5852237601684 27.5567230588226 golgi
Q7TNL9 29.0741356617464 29.9184306562673 30.3922035545556 30.3537684126741 29.1162966161746 29.1740258386765 NA 26.837998687072 xaxaxaxa
Q9D1L0;D3Z5B1;B2RPU8 33.1027040997718 33.0528284686359 32.8752224705034 33.1474357393048 31.1394151576803 31.6774570431821 31.2219686393021 31.191088952195 golgi
Q9CRB9;Q9D9P1;E9Q4H4;D3Z0L4;F6QFL0;E9Q1D3 34.3781288271613 34.4200117253945 34.1842126017449 34.4452544692363 32.6888436339989 32.5799955716619 32.6777051627682 32.050059212019 cytoskeleton
Q8VEA4 32.8922835404372 32.6477151367535 32.3135373564033 32.2148573043038 30.5098060754854 31.2575361982178 30.9328130258914 31.1139960347131 peroxysome
Q9CQP3 30.0357162429864 29.6546228547047 29.4368034764012 30.249057464475 29.3445702178979 27.79645306075 28.204143199869 28.5530860661782 cytoskeleton
Q91VN4;Q3UNQ1;E9Q4M4;Q3TJS8 29.6007440623696 28.6813055596761 28.4037501068643 29.2478958351023 30.1655725355136 29.1210068811687 29.2660062124316 29.375984388113 xaxaxaxa
P40201;Q8C7Q2;G3V014;G3UWS6 30.1484569135956 30.1710434166886 28.8480628796647 29.7191521517002 31.2492658237658 31.0162900920749 30.6344470223448 30.7344422831757 lysosome
Q9CXF7-2;Q9CXF7 28.8740520343065 26.4585287273358 26.3156519618719 25.6612095940251 27.0729635080773 28.8292518962385 29.2543192380127 30.3510113719003 lysosome
E9PZM4;G3UXJ4;F7CDZ7 34.3454068143833 34.6471687180228 34.2538666827872 33.6875487881726 37.5655167905579 37.2995627964345 36.7549405880229 36.8456450796351 xaxaxaxa
B1AR17;E9Q614;F7C528;F6V4V3;B0QZH8;B0QZH7 30.9145495598526 29.1210139203889 30.9591129132759 28.6798604208143 29.5959569631608 29.4507673653363 29.1340846377315 29.3472236366116 nucleolus
E9QAS4;Q6PDQ2;E9QAS5;F6WR45;REV__E9PVE3;REV__B9EKR1 33.2210599470771 32.911952800285 32.656123588682 32.7484727986384 34.851054513016 34.3843469546878 34.372436580286 34.430470857955 xaxaxaxa
A3KFM7;A3KFM8;E9Q5X4;A3KFM6 24.6666940116881 25.3382749795888 26.8827382111891 24.6149111078422 29.7984388425449 29.0246384399775 26.9572067000702 23.7227203116055 xaxaxaxa
A2AJK6-3;A2AJK6;E9PV74 28.4909684575943 27.0416679247899 29.8627489131899 25.3419521218339 25.7757729096182 25.3575969268417 23.2308898961205 NA cytoskeleton
Q09XV5;F7AL76;Q09XV5-2;Q8BIM5;Q8BUB9 30.1958940565625 30.3054132243879 29.644315054955 30.9538770927625 31.3638667473218 31.101357835925 30.9328130258914 32.1660859573761 golgi
Q8BYH8-2;Q8BYH8 26.3199255694044 24.7827736606644 22.9837457214227 NA 26.1900295440879 NA NA 26.0670853718148 golgi
Q8BJ64;F8WIG7 35.8544525285089 35.7567232039061 35.5773191669725 35.6995856172339 32.2134967577093 32.6215190268395 31.7854074999068 32.1188947963169 xaxaxaxa
O35280;G3UYB1;O35280-2;G3UYC5;G3UZ93;G3UZZ8;G3UX84 27.9948055835612 27.888681188552 23.1449083585611 28.6669278974934 28.019405813513 25.9120028005301 28.4938063909064 24.6322663336763 nucleolus
Q9Z265 28.1672967603233 28.4689810830698 28.6876403339604 28.4843795493072 28.5649198130969 28.4712096282004 28.7960353774336 28.2309971584482 nucleolus
Q8CGZ0;G5E8I8 31.4885603319986 30.75118831735 31.8286303551783 30.9653214174 32.0835081063249 31.7831514425899 32.0160346335933 31.7819501703147 golgi
D3Z2P2;Q61362;D3Z2Z5;D3YXU4 26.9461728199812 28.0209460431314 27.8185270651542 27.4857551760814 32.1524845480261 31.8659383536961 31.1979914438903 31.4703042434865 xaxaxaxa
O35744;F6RU51 29.5566659220233 31.4128402716395 28.6530279613089 28.1782771697418 37.6256135798082 37.6986063077268 37.510646919617 37.879098795527 nucleolus
Q9D9G3;Q8CBW7 23.4823334389985 NA 22.5128977732069 26.3744934332587 24.6144267591387 23.1320801774456 25.1011330341915 NA cytoskeleton
Q922Q9;Q922Q9-2;D3YWG2;G8JL55 32.5524538886344 33.5592905715104 33.6390423943546 32.2058723989217 31.5209753596986 31.4905509648422 31.1632209287079 31.6416543790698 golgi
G3X9G1;G5E853;O54804-2;O54804;F6S062;Q5J2U5;F7AYX1 28.2240726793542 28.3436196250696 27.6016211509439 28.5630160187138 25.2180786575405 26.4698926082291 28.235661161029 28.0394034731888 golgi
O55229;F6RRT7;F6SKI6 30.1298436569752 30.5831853020654 30.4572653663834 30.3331009463733 30.1751229212944 29.7337406570993 30.3758760094692 29.2311275778206 nucleolus
A2AD03;Q3UR39 30.6994579744581 30.455888978449 30.3326797016629 30.2802307793925 30.7124460943864 31.279057742634 31.1379039166223 31.151061304336 nucleolus
Q9QZD5 26.1048506780574 24.8004933508596 NA 24.9713544766666 24.8800448978756 26.4333117289325 26.4692617271624 25.889984277867 xaxaxaxa
Q921W0 30.3770105760897 29.307697345313 30.5824911690142 29.4891481589765 32.0835081063249 31.2029535656635 31.2100559193007 30.5234192470973 lysosome
Q99LU0 32.6000096616458 29.8959921424005 30.4120835423629 29.8852370226762 32.999590017414 32.2632449024015 32.8069700091899 31.7819501703147 nucleolus
Q9CQD4 27.3740994283697 NA 24.5398917949219 24.7392194809283 26.8750505695528 26.4972682226836 26.5778195664129 22.4473411618102 lysosome
Q9DB34 31.0917127133996 31.5951432905371 29.9457317451759 31.0301253032316 31.7903454925778 31.6836893768563 31.9959832092134 31.5048462836959 xaxaxaxa
Q8BJF9 28.5326289200773 29.7637848916734 29.4190008466448 27.9840209397375 30.5233218314084 30.5916712255815 30.3308503185152 29.6996474347292 nucleolus
Q9CQ10 30.457783015334 29.6859333975127 30.5991326678747 31.1841533929286 31.1732953975293 30.3048144075974 30.7192847799472 29.1132212417194 golgi
Q9D8B3 32.2878998146682 32.3922398379529 31.8448475504351 31.777376366937 34.7761668951508 34.1939664978763 34.4115237966364 35.0756786182013 lysosome
Q9D7S9 30.4750184821102 31.0078120065262 31.2185235391334 30.9748316909272 31.9540310422019 32.1843425439197 32.1400672888907 31.2388157916141 xaxaxaxa
P0C0A3;B1AZ42;B1AZ41 27.6274164713331 28.097131914495 29.3990957841213 29.914040063402 30.1298130121765 30.1584146786 30.3440383473814 29.4944631081907 golgi
Q8R1T1;Q8R1T1-2 30.2371207198271 30.9338545643924 29.6490746828588 30.1151923174948 29.6747131277963 29.3732980790657 29.3218519569956 29.1806422640963 cytoskeleton
Q3V2R3;D3Z3D9;Q80XD1-3;Q80XD1-2;Q80XD1;D3YXQ4 29.3940912814403 29.7126956926785 30.0740593046519 29.5449894840569 28.3906556087627 27.9386429487081 29.0753214233379 28.4392020145196 golgi
Q9D1P4 33.2367646303599 32.7762225033485 32.8506614549627 33.0813036402506 34.6310182103751 32.9466079262212 32.8742454491431 33.2810684334228 nucleolus
B0R091;P61022;B0R092 32.0112985574654 31.5064176419879 31.6514494400838 31.2000080049454 29.8988325198838 29.8977663079002 29.8268962012311 29.9291239352906 nucleolus
Q3UU43;Q80VD4 23.6485319738885 NA 25.1323306653531 NA 25.7367682896294 22.5875266571804 25.8459618926799 24.4188127720465 peroxysome
D3YU39 28.2501920265534 28.5168078009339 29.0906445730655 28.3512840175341 21.7737599825542 NA 23.9006481683943 23.1094318011799 peroxysome
Q8C025;D6RCW3;Q8C025-3;D3Z6W4;F7DAN4 29.9321964734523 30.6124595721588 30.0881156467992 31.0700217891914 26.2208743586713 25.8254383824586 27.5319623814046 25.9727520281203 lysosome
Q9JKP8;D3Z0U4 22.5539469667606 25.7773684901637 NA 25.158843889835 27.3139521028914 29.0186482715511 29.000153306016 26.6416306665322 nucleolus
Q99LL3;E9Q8G9;D3YUY0 23.5728890605212 NA 25.2376365232594 24.826619639963 26.4741973283476 27.591309431791 24.7313085880403 26.8207580317852 peroxysome
Q80V53;A2AQV2 33.6597067500862 29.913791171952 26.4136498597832 29.367274813902 29.6806309948087 29.9708737964324 32.465425269592 27.5413781223839 nucleolus
Q80WV3 27.0661715955276 25.6653713370148 NA 23.8549297364822 28.8731280027011 28.9388806629382 26.6710595646071 21.1291578169646 nucleolus
Q9EP78 24.2987295076183 NA NA 22.8143313142931 25.8221512487792 25.3033757119157 NA 26.7876230883455 golgi
A8E636;Q6ZQ11 NA NA 20.5124661141264 23.5735090593182 NA 24.6463875169447 24.0459465415837 26.676890846175 golgi
Q5DTK1;F7D182 NA 20.0735719524696 NA 31.9236810694166 21.3497591207976 25.5111950343025 23.6616663749308 NA lysosome
Q8BIW9;F6ZBE7;E9Q2M3;E9PVJ3 26.0632682513878 26.7073905753492 28.2407708736053 25.57528816271 31.0630719762437 29.465591251699 26.699309602976 28.0360509238369 lysosome
P0CG14 26.6475494187409 26.7111078872301 24.7518903094997 26.4999985667394 27.473268079559 28.054773559458 27.8035049818164 26.741068524598 cytoskeleton
Q9CY57-3;E9PW20;Q9CY57;D3YZA1;Q9CY57-5;Q9CY57-4;D3Z7T7;Q9CY57-2 30.0007754932746 30.6218308289961 30.4572653663834 30.5634806229891 30.8585228938684 31.7281021373209 30.6857883559745 29.0261327693062 lysosome
E9Q605;Q60680;E9QNL4;Q60680-3;Q60680-2 30.7342316692841 30.320346150764 30.1289423347647 30.4746052693189 30.0527042501559 29.9129864259209 30.5763264475387 29.3352609123479 cytoskeleton
Q6DG52;D3Z553 27.8396066422289 27.6861293068028 27.0463334000591 27.0353758823178 25.2061898132002 26.3489677128764 25.1767236682543 NA golgi
Q99KN2 31.0768783045844 31.065773318719 31.0784218617111 31.4546446829512 31.4855432113844 31.4189361473534 31.018345204591 31.0230893883853 nucleolus
Q8WTY4;F8WIK0;E0CYY1;F7BWP1 31.8558454808114 32.3541373304039 32.2286420265088 32.4926761181101 31.0257067128144 31.1705486948279 30.3700750976375 31.5021486502432 xaxaxaxa
Q9Z0F4;Q8C2K4;D3YY46 26.3654869016727 25.7629415813602 25.0587373738225 27.6956964976406 29.311785453888 28.9753572496223 28.8249580192588 30.4048219451225 lysosome
Q924A2;Q924A2-2;E9QP01;E9Q6T8;E9PWB7;F6SAZ4 27.898243955752 28.2257538627438 26.7571275259935 27.9892148288515 29.5504482680625 29.0634459168799 29.0177133656624 29.6908738640389 peroxysome
O70303;E9Q4J2 29.9139792319437 29.8618117660655 30.8171958802982 29.7642024410445 27.7175133901658 24.9814798401787 NA NA peroxysome
Q9D0V8;Q8VDH2;Q9D0V8-2;Q9D0V8-3 27.6598474039266 25.6274080130483 25.3309768074997 25.2079992400057 27.7886343492955 NA 21.7360306170514 22.3959141268209 cytoskeleton
P60824;D3YU80 27.3185868295756 29.0673896346724 28.9982907299306 28.6139264802815 30.158470278656 30.1240005661282 30.609209969568 30.0532422072689 nucleolus
Q8R2N2 29.4307590514283 29.7312195000173 28.3577495228653 28.9344086783266 30.0131762491234 29.5450305381461 29.605198978391 29.6996474347292 peroxysome
Q91WS0 34.8742987934035 34.8580262597372 34.7290817937976 35.2415218100817 32.4608559610125 32.1251905483561 31.8204637748779 32.0809446992725 cytoskeleton
Q9CQB5;D3Z3X4 32.5921183891449 32.4790734552637 32.4107686423325 32.0781773575783 33.4904420424743 32.9610759144397 32.9127016809686 34.0571341997352 golgi
B1AR13;B2RWE3 33.0256242515191 32.2889654805855 32.5347753904326 32.1141401479315 30.8847673189688 30.1134683200535 30.9629722026174 29.0625486071074 cytoskeleton
A2AN61;Q8VEH2;Q3UUV0;Q3TXU6;E9PZ29;F6XWQ4;F6S5B6;F7D5G9;F7AT58 22.793318686865 25.0187833358345 22.6721949570946 21.1692320713131 27.0959412481611 27.57598518595 26.9041555899345 26.768681397308 xaxaxaxa
Q3V1H1 28.1617799460648 25.5040009927179 28.2972709926688 23.4206452477331 28.6778862462922 29.2651498632484 27.6437889270923 27.17488128497 nucleolus
Q7TS74;Q7TS74-2 26.1327548109727 NA 25.5824953845867 29.9290404873313 28.1552065073336 29.7213455674036 27.2103679656444 NA peroxysome
Q8BMK4 31.6013136495421 31.762315067638 31.0920485135103 30.2943993971436 35.053035315983 34.6823056342533 34.9035912907284 34.4779312641796 peroxysome
A2AGT5-2;A2AGT5-3;A2AGT5 33.1027040997718 32.3029246928179 32.460318455261 32.1664868663736 33.7383387153303 33.5263112596307 33.2762716426607 33.0043274511835 golgi
Q04447 30.2106631937846 30.0198614744609 30.2286937495878 30.5060940106432 37.5862396156122 37.2393583355714 37.4124942008758 37.9943322973617 lysosome
P07310 26.6475494187409 28.4113749784883 27.7422459705381 25.2292940772475 30.9321997123375 30.8702929237221 29.4235206757864 31.9712610522401 golgi
P30275;A2ARP5;B0R0E9;B0R0F0;B0R0E8 27.8187240870124 26.2856654602772 30.2378205995059 25.471986365133 25.5213128401218 27.3013494455871 27.4753744380738 28.8714887189373 peroxysome
P56390 NA 20.7275374001199 NA 23.8719707289818 26.2997983694935 23.8748520338766 22.9971554577734 26.2163737590829 nucleolus
E9Q6L0;E9QKH0;E9QNY9;Q80TV8;Q80TV8-2 30.2371207198271 29.8035445699375 30.6836458911431 29.8295734595747 31.1677567479568 31.1952429460955 30.4989453720074 30.4018626184882 xaxaxaxa
E9QB05;Q8BRT1;E9Q8N5;Q08EB6;Q08EB5;B9EJA4;Q8BRT1-5;E9QQ37;Q8BSE7;Q8BRT1-6 30.5783745021526 30.8522390723293 30.9334775392409 31.0163688697931 33.3922760320515 33.6437139778854 33.3061865669942 33.3841711921539 xaxaxaxa
Q8CFC7;Q8CFC7-2;Q8CFC7-3 24.8749944020492 23.6865962652761 NA 25.0544078946865 26.0999006370834 25.4345921809634 26.0464199867697 25.8673333523698 golgi
Q9QX15;Q9EQR4;Q91Z28;E9PZD7 28.7044494674629 25.8553301164469 29.2071303457318 27.1718121196662 27.2506476281737 25.6971327565961 27.4696808361296 25.9338320142758 golgi
Q99LI2;A2AEM2 32.1898801663616 31.6691469518954 32.1341109655432 32.0938047059997 31.6276922889966 31.2043897128699 31.420489261045 31.4298530969414 peroxysome
A9C437;Q9R0A1 27.569539353678 28.6548390385355 28.8111981009287 27.6761928225566 25.8660425226109 25.9742429071053 25.5038105982691 25.7507991570024 cytoskeleton
E9Q2I1;Q3TF45 27.4688554309194 26.110190682929 26.8710270192065 25.3849040244217 26.9427776746474 27.591309431791 28.9053106546917 27.6471049848749 nucleolus
Q3LRV6;Q99JZ2;Q61418 26.1367855131491 27.2379545047929 26.1316024705634 26.6275760007285 28.2195190336604 26.1681704636444 27.9840209397375 27.1324399172266 xaxaxaxa
B1ATV0;B1ATV1 29.7946978416723 30.2905048938302 30.3821618069862 29.9398431947349 28.7726152185881 28.8681713501786 27.5229230325897 28.9435052078699 lysosome
O35454;A2A7F6;F8WHE3;E9Q741 24.4408704212975 25.5765456082768 NA 25.9629906766943 24.6324038422317 27.2911160420637 30.2706952621419 28.1774078973367 golgi
O70496;E9PYL4;F7BK14 28.1916757543701 29.0225365092056 28.856475020091 28.7631853274389 30.2175476543132 30.4495409625645 30.1484726432122 30.17190269094 nucleolus
E0CY63;Q9CQX5;E0CY66 28.0738395052625 26.9769167761299 28.4676011094487 28.4843795493072 26.7670511224893 27.0361600799536 27.3006969586435 26.1778519510374 nucleolus
Q9Z0G9-2;Q9Z0G9 30.6890505949994 30.2367511797429 30.1963757509964 29.1509257013902 26.4580078664829 25.9742429071053 27.1027582559375 26.5081574736954 peroxysome
O54942 24.2862544198919 26.1069328520931 24.4711966762212 27.5044570657933 25.303973837813 24.1945559293271 25.9884776786073 21.797270283368 golgi
P49300;F8WHB7;B1AU01 28.1789156617217 25.3438772571527 29.2182591827267 26.7187814038201 31.7596857348909 31.5003935035371 30.9090949792372 31.3504945190879 peroxysome
Q504P2;D3YXD8 NA 26.8375534884722 25.252969554044 24.9300446616572 29.5771638640784 29.2635381627529 30.2816348854394 28.8840014314708 peroxysome
Q80U30-2;Q80U30;Q80U30-4;Q80U30-3;Q80U30-5 27.6958999137049 27.6474188500254 27.2499425261995 27.5616901312842 28.2033706726935 26.8087535392859 29.5471451020106 28.5530860661782 cytoskeleton
Q9JL99-2;Q9JL99;A0T1G3 25.3664910151952 24.0666030261058 26.8710270192065 24.9893405818232 30.6688347099677 30.5040068480467 32.1272054455614 31.7489205999313 peroxysome
Q91V08;Q9D676-2;Q9D676 29.321603985778 29.3964939482559 29.2653220750306 29.7470960451771 30.4337276206433 30.2242694558694 30.2816348854394 30.6737863576583 lysosome
Q8CFZ6;P43025 22.4154028402511 22.2994619771496 25.2066637491059 25.6695403510957 27.6037156625449 23.788002021146 24.2333914017377 27.5617874648096 xaxaxaxa
Q9QZ15;Q923C7;C6EQI4;C6EQI8;E0CYQ6;E0CY25;Q9D8Q7;Q7TS58;Q5YIR8 NA 25.8666699411318 26.7836778279979 27.5186028244262 28.9762975660276 29.6028231048537 31.0925566768841 30.1981101694048 peroxysome
Q80UI7 32.6133415175965 33.1409186858894 32.6270552508014 31.6936730324637 30.0937100052057 30.9796703119401 30.614297923659 30.3261940535736 lysosome
Q8JZX6 NA 24.741381678139 29.169092900612 NA 29.1050633380857 29.3324630048727 28.56708627704 28.6925892164984 peroxysome
P70194 30.1856258629073 30.2905048938302 28.3004523642228 29.7941820926255 35.4323889737454 35.2685048974073 35.3477592622815 35.4070267694067 lysosome
Q8BNX1;F6T066 29.1901610938069 28.8359607074766 28.8634844238417 31.1627386825014 29.6248478265897 29.3190070262529 29.9802212161281 30.622489859911 lysosome
Q9JKF4-2;Q3U3M9;Q9JKF4;Q9JKF4-3 24.9778935940345 29.8713391766852 NA 22.3854366095504 30.1969020420992 29.7113073316393 28.6331870938274 29.6695884736886 xaxaxaxa
Q9R007-1;Q9R007;D3Z209;Q9R007-2 23.7108557528459 25.2361175783178 25.0132886861531 24.2295228801609 23.4254826340749 25.6517906492109 NA 25.0432174933866 nucleolus
Q9Z1Q5 31.6771725171229 32.3213390048944 32.4497408892988 32.2309727094354 36.7129947656554 36.9553794402077 37.1469221123368 36.8026404052253 peroxysome
Q9D7P7;Q6P912;A2AJ28 26.0198607484727 22.974598588291 24.4197894668166 26.3833306779139 25.8563857269836 28.517054908292 26.4905709792604 24.4859744601614 nucleolus
Q9QYB1 33.6597067500862 34.1160609354372 33.8554950460239 33.8752864624361 34.013211947844 34.3410157679574 34.3781820180154 33.8984953264972 peroxysome
Q8BXK9;F6PX93 25.5193988809126 25.8666699411318 26.4080407379331 24.100504400825 23.6513756176283 25.7041113514124 NA 24.9633115923922 xaxaxaxa
Q8BHB9;E0CY42 27.578915554792 26.6860638843723 27.2894428352551 26.9573012283406 26.7118798066315 26.9448299287094 26.9804449058788 27.8835511020044 golgi
Q5SUH6;Q99KN9-2 33.1307131172154 33.0639588326937 32.9332233107827 32.9344992249357 34.2648694391426 34.0449409710205 34.3921054111561 34.2189760489424 peroxysome
Q5SUH7;Q99KN9;Q3TJF5 30.1584146786 30.595331553599 27.2921629371299 29.3435035559383 28.1049930785163 28.9679139902392 26.4905709792604 26.5668980321722 golgi
F7CB97 26.8645596699698 27.5186620594544 27.2388033111204 25.0790681685587 28.1608597076647 29.7827189905042 28.235661161029 25.1902749894273 nucleolus
F8WIA1;D3Z2Z1;D3Z3M7;F6RCU2;Q8C0S5;E9Q4F5;F6RAY2 33.4099403873067 32.8357535799547 32.6347719350138 33.3650093583811 34.0412545576249 33.4543428558465 33.6009061613016 33.8036894914714 lysosome
Q922J3;Q922J3-2 27.4378456620056 27.5086892388425 28.3110742950922 NA 27.1313920335375 26.6612463815773 28.9568779517898 26.4579758653964 cytoskeleton
Q9Z0H8-2;Q9Z0H8 30.9454259683 28.8864207945843 30.3174735069503 30.1461965993137 31.2068912158839 30.8499013233367 30.4116688934801 30.238799706675 xaxaxaxa
O35492 25.8250980999941 27.79645306075 25.8709745174545 26.9296933653376 28.8276299612439 28.8620813594986 28.2523627812708 30.113649243481 golgi
Q8C5W0-4;Q8C5W0;Q8C5W0-3;Q8C5W0-2;F7A6B7 32.4582163951828 33.0924881688871 32.9587834518387 33.045451419711 27.4506728000199 28.431226146225 29.0615732676065 28.5152447891143 peroxysome
Q3UMW8 28.0271833076823 28.1982357078007 25.9915552255105 27.9680902465304 30.8500461747154 31.2097836164378 30.8007877483735 30.3798338858224 nucleolus
Q9QUK3;D3Z332;D3Z2H1 27.9400951773083 24.8763583527061 27.8033763148327 27.8554784045028 28.8881260404365 30.5390901487278 29.6867369815773 29.8001469121513 golgi
Q923F1;Q61189 29.1685901554769 32.8923135436481 32.8105153358081 31.9022076564207 29.6427438112728 30.7343575134241 29.7801301264215 29.9716627019899 xaxaxaxa
O08785-2;O08785;Q6ZQD6;F8WHF7;P97460;G3X9B7 27.2389878405715 27.8052381744426 26.5151724977505 28.3963876020028 25.6576055436753 26.0488867947593 25.001213511561 26.5081574736954 peroxysome
Q99LI9 27.9703674534997 28.1410851127196 29.2948915495162 28.4779370448803 29.4944433459809 29.6653127116845 29.0630426228825 28.5530860661782 nucleolus
Q60649;Q8CCN6;E9PY58;D3Z7V2;D3YZF1 32.7090087597771 32.3297761431767 31.6817496279177 32.4978451361527 29.40740964466 30.0665563057081 29.5895871424314 29.8757061091948 xaxaxaxa
O88696 33.2524068502411 33.3282049822967 33.530390693422 33.45542476854 29.9122124336599 30.4901654714711 30.3540049766722 30.6077808822882 peroxysome
Q9CQC2;B2KF29 NA NA 25.7501690131361 26.7670676366591 NA NA 24.4869792342985 23.5500399973484 peroxysome
Q8VBZ3 32.4223939478966 32.8991335822825 32.5811636219391 32.7671673588407 32.0260400123271 31.6836893768563 31.3763375847771 31.5273848485549 golgi
Q8BXA5 29.825141730763 30.4200661348934 30.647939286374 29.4743984125857 29.9271665144917 29.5091930909821 30.0486809605928 29.8190305707811 lysosome
Q9JHS4;Q6P8N8;F7BB92 34.1288633706773 34.07438275313 34.0794811582121 34.1381871937832 31.5985199058916 31.3442627771246 31.6070089104672 32.0132769155587 lysosome
B1AWE0;Q6PFA2;B1AWE1;E9QM56;B1AWD8;B1AWD9;O08585 33.3483846205484 33.3653523969761 32.8231193808515 33.0905415362476 35.1827421372345 35.1744513870906 35.2234921908995 34.6834337173096 cytoskeleton
Q6IRU5-2;Q6IRU5;F7BHJ0;Q6IRU5-3 33.6855424499312 33.45577720191 33.1212448817896 33.8267358905229 32.4818668924421 32.141014573574 32.4513976735184 32.6025685438993 peroxysome
Q68FD5;Q5SXR6;E9Q434;F6Z1R4 36.8340396672176 36.9358093807008 36.7414515893859 37.117876808307 38.7402236933038 38.9045197486921 38.9018770713283 38.8976214194803 golgi
Q06890;E9PUU2;E9PXG5;E9Q8Y5;E9Q9B8;E9Q2G2 32.1162790488174 32.3297761431767 31.9880669801285 32.401261158795 30.4266071775901 30.1584146786 30.0565603801656 30.5488514506921 peroxysome
Q3TM98;Q8R3P7;E9Q8M4;D3Z1F2 NA 27.2046868279888 26.028240332595 25.9674146219679 24.255055006375 NA 25.2983496901126 25.4715290688365 golgi
Q5SW19;Q5SW19-3;Q5SW19-2 34.7545823351421 34.7118489297703 34.7527685827285 34.7879596822386 32.2981556332436 32.6253289909878 31.439490871267 31.8075427277722 cytoskeleton
Q8R4N0;E9PYU7 34.7891493981819 34.6189177871692 34.5501152826143 34.5402359365624 31.5822506280469 31.2029535656635 31.7065346033032 31.3229144035851 peroxysome
P21844;A4QPC5 24.8143864815562 NA NA 24.3561566614694 26.8706322875931 27.6815572980991 26.809114921071 26.1666612725931 cytoskeleton
Q61419-2;Q61419 32.7220376539251 32.2889654805855 32.4681198440068 32.4176892303875 29.6103544741579 30.9844266334992 30.4934800442581 30.9653214174 xaxaxaxa
Q99KK2;Q99KK2-2 32.6923261630695 33.2937290298355 33.0409728432631 32.9305294704535 32.4608559610125 33.0879004430908 33.4300147519093 32.7606297577439 xaxaxaxa
Q8R1G2;E0CXH4;E0CXT6 34.719490473439 34.9858795819308 35.0470601055232 34.6751067535893 29.7984388425449 30.0174903616881 29.8374955466422 29.498141813347 golgi
Q9CPZ8 30.318120681147 29.1597911680231 30.9279780329306 30.7997225587379 29.1284240143343 28.7384275521484 28.3149349419485 26.6169174178596 nucleolus
Q8K199;F8WHQ0;D6RJ47;D6RD08;D3YZZ0 29.825141730763 29.3138395426234 28.3996239493681 29.2292493085937 28.2295818899759 26.9654903612923 27.1027582559375 27.420426731471 cytoskeleton
Q61908;A3KGA6 27.9840210666348 18.7888784252646 26.7393105769541 26.6310856615121 27.9334080687335 28.3515025764787 27.6554222063955 25.9087854730669 cytoskeleton
Q9D486;G8JL45;Q9D486-2;Q9D486-3 27.221273957046 26.5204713197334 26.2372043518295 26.1283671245463 29.1162966161746 29.7001430839074 28.5910226026433 29.5893679552442 golgi
P97468;E9Q8N2 25.8094141927073 NA NA 23.2286869414899 28.6518077603883 28.8836758297687 28.1213535848058 29.375984388113 golgi
Q9JIZ0;E0CYC6;G5E8L3 32.9028213748569 32.3902614438941 32.8339111765744 32.0938047059997 28.2719279393803 29.1275545765453 28.311771327123 29.6181672539672 cytoskeleton
Q8CHQ9 34.4018691992928 34.2763410878166 34.5260539020177 34.3437415698439 29.2260274604657 29.6555908787713 29.6748307833321 29.5985458447182 peroxysome
Q9QXS8 29.9321964734523 29.0920961480292 29.6859601414237 29.2437094699491 27.289638637275 NA 24.0048188894934 22.2771603359257 cytoskeleton
Q9DBP5;F6TY56;D6RIL5 34.468264332518 34.3399025565827 34.1538346703918 34.8198933255044 35.2286119022607 34.8792097138604 34.2782921670915 34.5736560360985 cytoskeleton
Q3U5Q7 31.3207644568675 31.4927982176361 31.1187279775615 31.2352521345388 34.0352723519373 33.7386628607565 34.3842721448705 34.1369947782564 nucleolus
Q9CZT6 28.6544654542592 30.353984740249 29.4799309426174 29.4975427523772 28.8503015111412 28.5712483548277 27.8613093763804 29.0157785404706 nucleolus
Q8CJ61 26.3456756615114 28.3524321783648 26.9001000120424 27.5044570657933 29.396722977955 20.1804419262616 NA 24.3601869577916 lysosome
Q9CZ69 30.081506334608 30.0024475834582 30.4889073966944 29.9954587345778 29.0772758396627 29.465591251699 30.8007877483735 27.7976332012702 nucleolus
Q9ESD6-2;Q9ESD6 25.3356319539316 24.6879459456163 24.0439467711785 23.1938887637092 30.9146275243192 30.5040068480467 30.75118831735 29.8895259046714 peroxysome
P53996 29.2602464760725 29.7395314915516 28.7837358980231 29.5725593049268 28.8626014383879 29.833412532336 29.0526538080025 28.5775859180944 peroxysome
P53996-2;P53996-3;D3YYF6;Q9D548 33.7640230170146 33.8652474673223 33.3073593253377 33.8431423728944 33.1074610897821 33.3885727181056 32.8394495720479 32.2884455496921 xaxaxaxa
Q9D1A2;F6XEL6 34.6204414209093 34.5014954744346 34.4905261258097 34.7255868650659 37.0985887901643 37.129780004402 37.1250056097699 37.4828925386369 xaxaxaxa
Q3UJ81;Q3UJ81-3;Q3UJ81-2;D3Z6J3 28.8706620237912 29.1210139203889 26.8278434421803 27.6352384212432 26.17742321061 27.2233199381704 28.6567046542848 26.4933558687045 nucleolus
Q8BMA3;Q8BMA3-2;E9Q0R8;A2AI78 26.0181921040938 26.6002962425838 27.5370597624421 28.6015882761156 27.6249772313786 27.6815572980991 28.8707147240878 31.3504945190879 peroxysome
Q08091;Q08091-2 27.8321815518679 27.6389139659189 26.1746766402446 28.2755210342802 27.7232766216739 27.2563767214362 27.7755588314356 29.7791907936733 peroxysome
Q08093;D3Z7R6 29.6329337987121 30.1847580580612 28.8746342791133 29.7678243773705 32.6653138312954 33.1648912446619 33.0947169370905 33.0991809407806 nucleolus
Q9DAW9 32.2817112646543 32.5062708342455 32.5208043254217 32.7102633498678 31.0133908129174 31.5292629827541 31.5220506566082 31.2621774891522 peroxysome
Q32NY4-2;Q32NY4 28.3331549086674 29.1578113557938 29.3676510317333 28.3075115695641 29.423455008899 29.9286045761969 29.9691108326939 29.7720056962311 nucleolus
Q69ZF7 27.6958999137049 26.4103324973903 25.4093997875664 25.4595171940918 29.3279304393002 28.9096830824786 28.466909974933 28.202589961567 lysosome
Q6ZQ08;Q6ZQ08-4;Q6ZQ08-3;F6ZAI9 32.307528038744 32.4528780276154 32.9169038825255 33.3650093583811 33.5414290554671 33.6571242886882 33.2936704281349 33.3569324926068 lysosome
Q8BH15;Q8BH15-4;Q8BH15-3;Q8BH15-5;Q8BH15-6 29.8575383816213 30.6357088775067 29.3116866527234 30.2385594471925 30.286588980519 31.0621736938943 30.8756274204612 30.8819924053569 cytoskeleton
Q9CWN7 29.7127211429435 29.7735202817631 28.3193195008596 30.142731739425 30.1206330686789 32.4228983744687 29.5362098792997 30.412755133937 cytoskeleton
Q8C5L3;E9Q027;Q8C5L3-2;F8WGI0;Q8C5L3-3;E9Q8D5;E9Q7M5;E9Q8R6 28.6788762909175 30.2829960807831 29.5027849420715 29.3333143061289 29.1392347630749 29.6433373467097 29.4511510652373 28.6762854882428 golgi
Q8K0V4;F6YBV1;F6UAW9;F6WUZ2 31.0181171678247 30.4903671008782 30.1963757509964 30.5473371549118 31.2849578342372 30.9426089305705 31.2482595195256 30.7889614067224 cytoskeleton
E9QA19;Q8BT14-3 27.6274164713331 27.8476850653431 27.0578783663503 28.2619615341671 28.1631973334545 28.8620813594986 26.5778195664129 26.3532330720217 nucleolus
Q8K3P5-2;Q8K3P5;Q8K3P5-3 24.2339310364364 24.5932383482377 25.8425785763992 18.793243246562 NA 24.734361448682 NA 25.8369616259206 peroxysome
Q8VEG6-2;Q8VEG6;Q8VEG6-3;D3YXZ0;D3Z2G5;D3YVH6;F8WJG1;D3Z5R3 26.2339111963737 25.582482351463 24.9415524913527 25.8371069419869 27.2398179541309 27.6311566771804 26.3428819022134 27.7612804502705 golgi
Q60809;Q3TLK9 30.8336873945463 32.9029122096983 30.7194149072233 29.3391168855405 28.6654842793888 31.8002428254409 28.7716219605575 28.603335454592 xaxaxaxa
Q9D8X5;A2AFQ7 29.5423571254697 29.6127253148261 28.2475165929796 28.5845901818752 28.2970256459518 29.219480377966 30.3308503185152 27.7612804502705 cytoskeleton
P16330-2;P16330 30.4285169572563 30.1294269958599 30.4800385395757 30.6031217610397 32.822183903718 33.1323291084592 33.4161845663955 32.9269919176971 lysosome
Q9QXT0 33.7712161871834 33.9097409185296 33.845834795243 33.9809428063752 33.3825271668073 33.0363837774261 33.504536454694 33.5908988249104 golgi
Q9DAU1;Q9DAU1-2;B0V2V1 32.3176796255357 32.8092473783177 32.4734725295981 32.6798398632293 33.0738425015215 32.8204497447113 33.1103657549558 33.2346795460436 peroxysome
Q8BQ47;D3Z0T5 29.9515482764668 29.7298591126401 29.8343895918146 30.5854924791428 31.6259606639449 31.6909923501846 32.0825176503317 31.3830511454596 nucleolus
P47936 26.1583684452996 26.6295359783661 25.4673825407189 NA 24.6472804949507 26.2527937219328 21.1005252818906 23.5546734128361 xaxaxaxa
Q5M8N0;F7C0H6 26.3330278075202 26.153637190253 27.9380253905691 26.2506408347469 29.8587668548901 30.0254826718337 30.0836879239661 29.7534461862299 xaxaxaxa
Q8CBC4;Q8CBC4-3;Q8CBC4-2 26.5076345104839 23.6598698899606 26.0723039045057 24.7996495832098 28.0547014020682 26.6766853749363 26.5535874915253 28.0499074544817 xaxaxaxa
A2AM05-4;A2AM05;A2AM05-2 25.5794870875815 25.5092598823774 NA NA 25.0494134273231 28.7263567839435 26.9862177182418 27.6439421073744 golgi
Q9CPW0;E9QNF7 27.4893009286997 26.7745272102245 NA 26.7755184111682 27.2164437308674 28.8725766692182 26.4692617271624 26.3211819468742 lysosome
A2AL36;B0R041;B0R042;F6QP53;A2AS42;E9Q9E7;A2AL36-2 29.2322549141483 27.954338341403 27.6101129264873 29.1751639539285 29.850498694616 29.3881678226852 29.2016815403132 29.6862185272097 golgi
Q8CB62;Q8CB62-2 27.4029781065928 NA 22.5980228981117 25.9333925147546 27.1345126650868 26.0488867947593 25.815274844164 25.1548065237973 xaxaxaxa
Q9D2R6;E9Q6W2 31.3742845560281 31.4532532749778 32.3418515814095 31.8210330001879 29.6103544741579 29.5891315863477 29.9220850340697 29.2501897289668 peroxysome
Q8BT51 32.4046097739856 32.8503649759547 32.8020682817467 32.3845360826199 28.4655006864461 29.1089667041142 27.8689430312437 28.273554545463 nucleolus
Q99M07 29.0606899812012 28.8197009605175 28.2606318307345 29.3208036223635 27.3684812759218 25.1685780534704 24.2663507464588 26.7188927595665 xaxaxaxa
Q8BGD8 30.9926554005131 31.2145139279992 31.2948344269609 30.8873846223644 27.7644504826694 28.4021286385283 28.3860094283853 28.6647832617178 golgi
Q9DBL7 34.3602789276758 34.5570512186374 34.0931727046787 34.4452544692363 31.9918451740692 32.5734687174527 32.5055857845346 32.4184525413224 golgi
Q5NBX1-3;G3UWY3;Q5NBX1;Q5NBX1-2;G5E8P4;Q5NBX1-4;Q5NBX1-5;G3UZ73;F6RR81;E9Q0E6;F6ZEZ1;E9Q0E5;G3UWP1 30.0255228387946 30.1197561030266 29.5504417871552 30.0454894062591 25.7567381275487 25.735185433846 25.792148559906 NA peroxysome
Q3UMF0;E9QPU9;Q3UMF0-3;B1AZ20 33.9906275714503 34.1836832260111 33.9923398091127 34.0351323534841 29.2659894811117 30.4901654714711 30.3404641629421 29.9512624088109 cytoskeleton
Q9Z160;F6ZJ01;Q810S7;F6QQB5;F6V3F1;F6YD49 31.210183685906 31.372850809291 31.0920485135103 31.1193895490622 30.8585228938684 30.9844266334992 30.4893932877791 31.0462633967454 xaxaxaxa
Q921L5;E9Q5N6;Q3TZZ9 30.8709392286403 30.8881652728511 30.7194149072233 31.1841533929286 30.852615759545 30.8499013233367 30.4622485121391 31.1944096645296 golgi
E9QL65 30.7408708626874 31.5149729741917 30.8241557395169 31.1298107373538 31.2136253692686 31.3370850396195 31.0925566768841 31.628779120333 nucleolus
Q8R1U1;G3UWH9;Q7TSQ9;G3UWX2;G3UYW8;G3UWY4;G3UX78;G3UZ15;G3XA67 31.0555943874347 30.9242377447775 30.5675758034006 31.1298107373538 30.8678233552656 32.2657166806578 31.7329783286001 30.9178940542774 cytoskeleton
Q8C0L8 30.2697263629558 30.8981534988319 30.7577719706293 30.8482991842307 31.6111653254257 31.7419800337492 31.2353043158481 31.0230893883853 lysosome
Q8BRB0 30.0980210614059 30.367680121462 29.6810731263534 30.0088468441933 30.5985969159765 30.0761180022569 29.4795623833973 29.9512624088109 lysosome
Q3UM29 30.4705083850046 30.3054132243879 30.0277819087047 30.5895429111706 30.9390946210181 31.2861115245317 30.142295897026 31.116697442548 lysosome
Q9JJA2 29.3579264315435 28.7451108297047 28.7552945971351 29.6954620609589 28.9311233606584 28.2621321689283 28.4026205061523 28.797846885746 peroxysome
Q5SU73;E9Q284 30.9762404233829 30.5226583126693 28.0607418318361 29.7481822036883 30.1969020420992 29.1776797829661 27.5799449107629 28.6152992685134 xaxaxaxa
Q61245-2;Q61245;E9Q736;E9PVT8 27.5240752018508 25.6619247560762 26.5466200190585 NA 26.7206866764671 25.2748524275252 NA 23.2218636939094 peroxysome
E9PX70;Q60847-2;Q60847-5;Q60847;Q60847-4;Q60847-3 25.1366694986304 27.8657675339563 27.458834640209 28.9013180605616 23.7907749910577 25.0702917880478 27.9330473476755 25.5369969008959 cytoskeleton
B7ZNH7;F7D5Y4 29.9205519579015 29.9878857992359 28.9640981641233 29.6752306106979 29.8233516738987 30.5612260490409 29.8850957108209 31.6842817882875 peroxysome
A2AJY7;A2AJY5;A2AJY2;O35206 30.5228917549904 22.1473666344457 NA NA 24.5240866667139 25.7252325431557 22.0489379311415 24.2235730968281 xaxaxaxa
P39061;E9QPX1;P39061-1;P39061-2;D3Z5C2;D3Z556 30.8185854888008 30.9987669217344 31.0732210911759 30.9839593612017 28.0501529498558 28.6239548609248 29.605198978391 29.834391850718 nucleolus
P11087;P11087-2;F8WGB7;CON__Q862S4 28.5441215229869 29.5247084598085 27.8604412008702 29.1117400434562 30.4337276206433 30.5697345638419 29.9802212161281 30.6021154703925 nucleolus
E9Q6U9;Q01149;E0CXI2 27.508611119034 26.8830091970608 28.2668509195632 26.7670676366591 28.6654842793888 28.3852509810631 28.6169532426262 28.0885864785662 golgi
F6SIG2;P08121;Q5DTG2 26.155591900126 23.1334425698911 22.2649566827628 25.0423330449829 22.8861391819621 26.6001559834421 25.2644664692688 23.6850657041863 xaxaxaxa
P02463 27.1345005928369 25.5732122229731 27.8033763148327 26.9865738702434 26.0461466165492 25.735185433846 28.04560906257 26.9364962970014 lysosome
P08122;D3YV27 28.8253429308245 28.1090729633954 28.250484925353 26.9849001185243 27.1123049329734 29.4214943556038 27.707344218206 28.3633726145204 golgi
Q9EQG9-2;Q9EQG9;Q9EQG9-3 30.781614412532 30.8130326160391 30.4682009681766 30.8235161305025 31.2097055635045 31.1809295147176 31.2720776146656 31.472029596479 lysosome
O88207;A3KGE7 NA NA 24.0821832687887 21.9382688453083 24.7116931172597 25.6021584314203 23.0911836037198 22.1200659250753 nucleolus
Q04857;E9Q7R6;E9Q3C7 27.4204373318829 28.2967074859273 28.6503502322003 27.6761928225566 30.8452355039454 30.9890849494186 31.3763375847771 31.3176675052114 golgi
Q02788 27.9489401126109 28.2967074859273 28.4844862972075 28.1920202234921 30.1465098953158 29.7113073316393 30.4989453720074 30.3648416807935 cytoskeleton
E9PWQ3;F6XLB2;F6R0L1 31.4448819817218 31.5400458786395 31.0678009997706 31.4048903428479 31.4144788179591 30.4992001456801 31.4623112921164 31.4947922794492 peroxysome
E9Q1B5;A6H584 20.1371735570525 27.9405852847693 NA 25.2701868446818 31.2259595816006 NA 24.1462062239743 25.9830332740895 golgi
Q8C6K9;E9Q6A6;Q8C6K9-2 29.4100673315949 28.2045374267032 29.1396904016605 29.2011037822526 28.9762975660276 29.1510409494489 28.5225157213168 26.7483146478069 xaxaxaxa
Q8CF98 29.6797946303894 23.6047950257833 NA 24.7996495832098 26.9319358209629 23.5532411390285 25.5289211743445 22.2585676754012 nucleolus
Q3SXB8;Q3SXB8-2 25.642021559559 26.1680137152474 28.0491247186359 27.2897726144619 25.9107496079998 25.4020616848406 25.3664225799492 25.6240749374129 nucleolus
Q8K4Q8 28.6788762909175 29.1954292389997 28.536830804053 28.6139264802815 29.0288350652886 26.8192017832745 28.0600984543869 26.2809628125746 lysosome
Q8K297 31.4584761812033 31.5744366260048 31.3290321763011 31.3285823234234 33.4044984619968 33.2596000875457 33.4659419007036 34.079500179459 golgi
Q6NVG7;D6RCH2 28.502804963867 25.3958679138057 25.9297271770265 25.7846949419211 NA NA 29.9802212161281 26.0481623417629 cytoskeleton
Q8K4M5;Q8VI86;F7BCN0;F7BZY0;G8JL54 29.7775227223618 30.2829960807831 30.0277819087047 29.8295734595747 31.2156535683836 30.7753051297209 30.6344470223448 31.0970155909153 lysosome
Q8JZY2;Q3UTM6 30.1709195408801 30.6357088775067 30.6370382783984 30.2865626828476 31.79266557772 32.1643612209728 32.163477158437 31.3560292610209 lysosome
Q8BXC6;G3X955 30.8009903502942 29.6468367478125 29.9955376798415 30.6565606651259 31.6182047582324 31.4070822659855 31.3055820720006 31.4882380247925 nucleolus
Q63829 31.2150940895415 31.3909427157521 31.4910035126065 31.5472427994302 32.561763227963 31.9454928151068 32.1552447412349 32.6464168229704 xaxaxaxa
Q9CQ02 30.2174790771 29.4487126973506 30.1289423347647 29.9727684229026 31.2515859909372 31.0097039694496 31.3502212077249 31.5970671568825 lysosome
Q8R395 30.1856258629073 29.8035445699375 30.0638550743024 30.5394982098449 31.8178237937493 30.9466660301199 32.0543275766075 32.1829398828203 lysosome
Q3V4B5;B7ZNP3 29.6454715404337 30.1847580580612 29.8771807143325 28.2836334978638 31.1732953975293 31.3840303014446 30.8188969968064 31.1840767328125 peroxysome
Q8BG94;Q8BQS7;E9Q8U9;A2AU52 31.0122800665753 30.3321481843045 30.8708827617 30.6667363343192 31.2515859909372 31.6836893768563 32.2424177988506 31.4131804413626 nucleolus
Q9CZG3;F6WL59 30.8185854888008 31.0303434195247 30.8753738805787 31.1741966809285 31.9918451740692 31.4302962010516 31.0925566768841 32.2360591772576 cytoskeleton
Q8K2Q0 30.5677928833931 30.7444356713526 30.5118401224312 30.7623587092332 32.2557743942708 32.2817331638058 32.244297712598 33.0043274511835 nucleolus
Q91XH4;O88587-2;O88587;D3Z227 36.3430934108108 36.4971728756241 36.3921021284481 36.3536638008423 34.0794373245102 34.1999140908395 33.6277814717146 33.9441526047203 nucleolus
Q8BIG7 31.391281814739 31.5021792003285 30.647939286374 31.5832796037695 29.7859263387667 30.2316571553625 30.7027128853905 30.4194240665537 xaxaxaxa
Q8CIE6;F8WHL2;F6ZWD0;E9PZ47;F6XJN3;D6RH55 35.7209275894645 35.7901252023315 35.6317580903721 35.7705753527397 35.9884543286686 36.1931752088326 36.1292502299772 36.1219029973557 lysosome
Q9JIF7;E9PYW9 34.794267097831 34.707678005138 34.8910712518201 34.7509290471812 35.2881388844785 35.3673868955641 35.1534562842533 34.8549115036566 cytoskeleton
O55029 34.9327706953953 35.0699597464625 34.9517198221587 35.1653238219371 35.2169086501724 35.3563609863848 35.3025005417191 35.1238319680129 peroxysome
O89079;D3Z315;F6YFR7;F6XIG5;E9Q6I5 33.673333685101 33.8890850497438 33.5982329000701 34.1630013554571 33.3057117862486 33.5368118635659 33.9311197235844 33.720228452362 peroxysome
Q9QZE5;E9Q5P4;Q7TNQ1 35.1157616255165 35.1737834547871 35.080941459136 35.1374032414985 35.3867814326918 35.3072213249162 34.8719618417448 35.3882282077269 nucleolus
Q9QXK3;Q9QXK3-4;Q9QXK3-3;E9Q783;Q9QXK3-2;F7ARP0 33.2330596250086 32.8766380759198 33.0952636431144 33.3117957892155 33.8035401920112 33.8363349199533 33.914372774159 33.7459458993713 golgi
Q9CQ13 23.26315089304 21.6852952347733 NA NA 25.8371479336005 25.7612793421428 25.7396475923543 25.3865893170275 xaxaxaxa
P61202;P61202-2;A2AQE4 32.9641561944845 32.6425390188408 32.5298895391765 32.6639618477769 32.7754745526812 32.6362244091678 32.5034967586146 33.0607299895386 xaxaxaxa
O88543;Q8BX58;F6YCA7;D3Z036 32.8156799544589 32.7970616802859 32.6027284148137 32.9085396831628 33.1866651022763 33.310858936253 33.0266344468377 33.6051351915534 peroxysome
O88544;F6QTS1;D3YV99;D3Z1R9;D6RG47 33.4099403873067 33.0867888789724 33.0674631290765 33.0748019320086 33.5236394204102 33.5135406659769 33.5411243092638 33.416210231384 golgi
O35864 32.1489101316584 32.3651783660961 31.963852782802 31.9727393710803 31.699828904813 32.1878405231104 32.3585345402427 32.0132769155587 lysosome
D3Z0F5;O88545;F6QK86 32.1393771485658 32.0105569792586 31.4278836060566 32.3791887997965 31.923875982684 31.5974539086123 31.533791214042 32.1743769234878 nucleolus
Q9CZ04-2;Q9CZ04;D3Z440 31.8209600467182 31.9724313292211 31.8682071842594 32.2417555525672 30.2670529544723 30.7343575134241 30.7283434356365 30.9178940542774 nucleolus
Q8BV13;D6RH36;D6RI85 28.6044752677928 28.7732138577435 33.2332377262468 28.7326743377266 30.2088120945404 30.5111879247202 29.794367666819 30.1567105272457 lysosome
Q8VBV7 31.1545638427024 31.5914762268146 31.1978466023581 31.5023287444372 31.5232239322542 31.641445251159 31.6478904407868 31.7332922349301 xaxaxaxa
P61924 33.1644461130531 33.4305647318309 33.442343075795 33.45542476854 32.786408985031 33.310858936253 33.2635744811876 33.3911683757616 xaxaxaxa
Q9JHH9;F2Z4A2 29.5091548841759 29.5092251785405 29.4658579648767 29.4026304098914 27.6984030284266 27.6058189954984 28.1503889909363 27.063502704769 xaxaxaxa
Q8BMS4 32.8730388597403 33.0463996418347 33.1344956533307 32.4782304655218 29.423455008899 29.2084516743101 29.6588994560097 27.9607870082 peroxysome
Q8BGB8;B7ZCV4;D6RJJ8 30.1709195408801 29.3964939482559 30.1483296478894 30.5710038343344 28.177798490537 29.1935239507228 29.8512507621769 27.8550072698697 lysosome
Q9CXI0;F6X4L9 31.0848496460895 31.101357835925 30.7630631277095 31.9727393710803 27.9702091004763 29.5450305381461 27.4696808361296 27.384912358234 xaxaxaxa
Q8R1S0;Q3TJM2;D3YW66;D6RG57;F6ZE40 33.0093900598774 32.1366251294928 32.5401786143204 32.6338642241803 28.9588266550728 29.251276915326 28.3429055396081 28.3334727664695 nucleolus
P97478;Q3TYT1 32.8156799544589 31.9724313292211 32.3220577725163 32.4504019902562 29.8988325198838 28.357338920559 29.1866538700645 30.0835508881438 golgi
Q8K1Z0;F6SFF5 33.6301499693977 34.0636017810909 34.0794811582121 33.6593098298858 30.987949073275 30.0882864985279 30.9698744156255 29.6361034745132 nucleolus
O89053;G3UYK8;D3YW57;G3UX53;D3YXM2 32.9281828915479 30.6805388585851 30.9653214174 29.8751332041577 39.4241435708522 38.1120208001728 37.8657154018053 37.3857167787858 peroxysome
Q9WUM3;D3YUG6 33.3819545672952 33.5191003474698 33.3073593253377 33.2210182893873 36.4243891923895 36.4379178021852 36.1123734592727 36.1219029973557 peroxysome
Q9WUM4;E9PX03;E9PZJ0;E9PVJ1 32.3849209912978 32.4351298829049 32.7493961311931 32.2784432577046 35.4888441831356 35.3353440131955 35.0524704677406 35.0062086420809 golgi
Q8C0P5;B1AVH5 27.7061556328502 27.8305315114173 27.7032424775957 27.9451236417364 30.9223347209376 30.8702929237221 31.1260739724007 31.2646071291251 lysosome
Q8BH44;G3UW48;G3UWZ2;G3V005;G3UYG8 26.8090284765751 24.9109947060824 26.4694013933204 26.5434593755279 28.9019508788985 29.0259827771182 28.311771327123 28.9904800102348 xaxaxaxa
Q9D2V7;G3X9L5;E9PYU1 32.3341988647283 32.2765959817604 32.6895030911469 32.4299290675908 35.8459780452484 36.0888667846205 36.0265124439241 36.2711170798655 xaxaxaxa
Q9CQI6 30.1484569135956 30.4903671008782 30.5118401224312 30.5089369914611 36.5735945243892 36.4853497978211 36.8373438071419 36.4213968720059 xaxaxaxa
Q6P8I6;Q5SRC5 28.0181846706237 28.8975121967263 28.4499252866425 30.3061560339549 24.2934794048492 25.0919685560438 27.5229230325897 25.6240749374129 peroxysome
Q8BJ03-2;E9QPY1;Q8BJ03 29.8575383816213 30.072336099434 30.7477796612081 30.2637589471838 27.3851009571354 27.8031251508113 26.1921546127372 27.6936988909885 cytoskeleton
P56394 31.7573343319677 31.4996447863745 31.4910035126065 31.6786163685155 31.4922840136101 29.5733579829744 29.5714481700479 29.390138198444 cytoskeleton
Q8VC74;G3X965;G5E8U6;D6RHB9 27.5609528742749 28.0938668993501 28.0542341258961 28.062242185804 NA 25.8660679746154 25.8644292390121 23.6394763212922 peroxysome
Q8K0C8 28.7661300851625 28.8561589186166 28.9014912023214 28.2565313225856 26.4442577337752 21.0956548086274 27.3006969586435 27.5754450210456 golgi
Q9D7J4 31.5446093039341 29.0920961480292 31.5552760881651 31.1193895490622 28.505134067936 28.3455099207883 28.2138977819499 28.5393528060243 lysosome
P19783;D6RG40 36.2306359279678 35.7377659886139 36.0872324405754 35.9259089232208 34.8574597327168 34.6891019201655 34.8545300989847 35.0531491335701 xaxaxaxa
Q91W29 25.8205569959809 25.6344523574764 25.7912519943566 25.678148311722 23.7755431929899 23.3757106905628 25.081235579199 25.2328585174299 cytoskeleton
P12787 35.7983530016663 35.8141348402462 35.6280921371487 35.6677471557194 34.9959630253179 34.2487772032215 34.4649667038044 35.5156598459617 golgi
P19536;E9PWM0;Q9D881 35.6070247020834 35.2037313737501 35.7740467528182 35.2348001676286 33.8194642426995 34.0252217248682 34.9402725808336 34.0841968019647 xaxaxaxa
P43024;Q9DCW5 33.5974129886588 33.5518057708067 33.1136325458341 33.6144748471017 31.783363085433 30.7914340557156 30.3758760094692 33.7769737383101 lysosome
P56391 35.3681111346378 35.0699597464625 35.449468431545 35.2669941221086 34.3198707046022 34.2266488393855 33.9901807073914 34.8796761375685 xaxaxaxa
Q9CPQ1;D3Z6E1 35.6369250698036 35.1050565949037 35.4829176980134 34.7988141994813 34.503869017285 34.3144799633653 34.675231690158 33.7159018230688 xaxaxaxa
P56392 27.7400905795918 28.0938668993501 26.5524548236919 27.6861902166478 25.5675178158988 25.7568573463185 23.1534068215072 28.9778871247671 nucleolus
P48771 34.6930006624865 34.1836832260111 34.3971775821774 34.3074690078361 33.0151805040034 32.9341888637109 32.7883346351807 32.6366678059197 lysosome
Q61387;E9PZS8;F7B257 30.8128099845795 31.0147258466953 31.3964431524964 31.3863541694282 29.3691515632827 29.1129678936104 29.0548971763917 29.0004760364624 lysosome
P17665;G3X8T4;E9Q463 33.9679953524876 34.486451357056 34.245659693262 34.4281467825817 32.6351676517993 32.0556477045523 32.7624735402848 32.7228077425259 cytoskeleton
G3X9T8;G3X8Q5 33.0208230286252 33.0225276303902 32.7229762899491 32.9344992249357 30.2259906448305 30.363386277161 30.8875305450734 30.9825312747198 golgi
P15089 25.6691227399671 24.9299528979257 24.8514014588242 22.4600269014808 26.7622910518032 27.4233269697478 24.058229875154 23.8184209317374 lysosome
B2RS76 25.9464890974671 26.4934831700579 27.3885667814946 20.1387975057205 28.3504972205877 23.0953466057289 30.8304332914062 30.9367830442306 lysosome
O89001 29.7946978416723 29.4274961978875 29.2282644994944 29.2514484990663 29.1501072182313 28.6956759424465 28.713217825706 28.9904800102348 xaxaxaxa
Q00493 26.2830391814863 25.0803597437134 NA 25.9739232833207 26.9113016016929 27.5586442680853 27.2823541327602 26.8449469812078 peroxysome
E9Q5X2;D3YUJ4 28.0496607395147 30.1064404844497 30.1289423347647 29.6437810123253 29.2828116579653 23.9296159162157 23.6927456278964 24.3346701228288 cytoskeleton
Q7TN98-4;Q7TN98-5;Q7TN98-3;Q5SU48;Q7TN98-2;Q7TN98;Q5SU47;Q9D5G2 29.0082544588594 29.5504482680625 29.4212166583634 30.1034313311079 27.2164437308674 27.9787690159755 27.7921974878003 28.2991763531956 golgi
E9Q7L8;B2RX70 25.0916721778953 26.3446311455062 26.4874044919194 25.6392918682682 27.2112790318528 24.5399261005329 NA 26.1778519510374 cytoskeleton
Q80WM3 23.3781828220225 25.0428482967752 26.0223818086842 27.4484291293805 25.9565186331658 25.53024793362 26.4692617271624 NA nucleolus
Q9JJN5 26.9720910328023 28.4261316704914 28.1681550080046 28.2402064217816 23.3187785998541 24.875284792315 26.1268679170631 27.1072048621377 lysosome
Q9DBB9 29.0318611699384 29.3437101118663 29.6227137850816 30.2851089067286 23.6874884084387 25.0919685560438 26.1603321377123 26.4997906490512 cytoskeleton
Q8C166;B7ZCP4;A3KGK7;B7ZCP5;B7ZCP7;B7ZCP8;F6R587 31.4682658358631 32.0314874707822 31.7210101379261 32.4120220171271 34.1552743675178 33.9675685286714 33.7615854139522 34.1418980890398 lysosome
P59108 30.3621431264375 29.1260990985053 32.960968595504 29.5449894840569 31.8841506807517 31.8836675453426 32.0990565680542 32.5003619830685 lysosome
Q8BT60;Q9D6C8;Q3UYN2;Q9Z140;Q0VE82 33.1814063453516 33.725106543535 33.5020780746613 33.4992834972306 34.1368704486897 34.1445573323267 34.1556163015665 33.7769737383101 cytoskeleton
Q9DC53;B2RS65;Q05D94;Q9CYR4;Q8JZW4;Q1RLL3;Q9DB19;E9Q1V2;E9Q7V9 24.9586936934754 28.4060560786135 26.8921979911557 NA 28.205133605771 29.2308894831355 25.8352775260939 27.872691059611 lysosome
P36552 34.5417652556601 34.2763410878166 34.4285595653193 34.4669137589768 31.5782862790379 31.4791589568973 31.5024277103076 31.6539835651982 cytoskeleton
Q8BFS6;Q8BFS6-2;Q8BFS6-4;Q8BFS6-3;Q8BFS6-5 32.5636400606634 32.2352575343151 32.5167646169622 32.4439917968229 31.101357835925 29.5733579829744 29.7304100214161 29.8190305707811 peroxysome
Q9WVJ3-2;Q9WVJ3 33.3008562986099 33.3068279932452 33.0983846424521 33.4426271911795 33.1530881270903 33.5368118635659 34.3167224866228 34.0700023837147 xaxaxaxa
Q8C196 41.07327133715 41.07327133715 41.07327133715 41.07327133715 38.5889511212726 38.8110495676196 39.0313408474368 38.6309697619055 peroxysome
Q9EPU4;Q505K2 31.5346251158883 31.6844202067434 31.0081338134669 31.6278840498151 31.8578367432851 31.9883687218478 31.2482595195256 31.7269636446972 golgi
O35218 30.9588541383254 30.9987669217344 30.5675758034006 30.3823164661666 31.8300886799139 31.8548630203499 31.533791214042 33.1740562799517 xaxaxaxa
Q9QXK7 31.3492681604606 31.7247427576523 31.8050760995137 31.9022076564207 31.621652959566 31.7026378258269 31.9292922748778 31.0941371518735 golgi
A8Y5J3;Q9CWS4;D6RH69 28.0154767639564 28.7032078999585 26.676890846175 28.1920202234921 29.4561230158414 28.7026535988704 28.3674512193048 29.5353814047292 peroxysome
B2LVG5;B2LVG6;E0CXT7;Q8BQZ5;Q8BQZ5-3;Q8BQZ5-2;F8WHF1;F7B6Z5 29.825141730763 31.0470907304358 29.6022342037451 29.3912121431168 30.4625528805984 29.9472995871718 29.8512507621769 29.9159011126165 golgi
Q6NVF9 31.6613841484201 31.5350603537876 31.8286303551783 31.7267499382994 33.2011986195418 33.2211386472688 33.2031167192693 33.4243374005247 xaxaxaxa
Q8BTV2-2;Q8BTV2;Q8BTV2-3;REV__Q8VFJ1;E9Q0D8;P01132 30.6406849129526 30.0522558650467 31.6388115574771 30.8716976354753 31.253406249505 31.3959559260775 31.7823465027044 31.0307697947863 nucleolus
P97742 35.2309128695161 35.5617705018482 35.4036217143137 35.3669703734229 33.7771134281809 33.6154771755024 33.8367359593928 33.5385649498088 peroxysome
P52825;A2A8E8;A2A8E7;A2A8E9 36.0667728599441 36.2652199534183 36.7561455970642 36.1665149962259 33.1169185028387 32.8436380767392 33.0947169370905 32.9619270106712 lysosome
Q64735-2;E9QL18;Q64735 31.9874824044824 31.318210125326 31.0843999280204 31.7203943480667 30.1969020420992 29.8977663079002 29.9913467727384 30.0466590405177 peroxysome
O88843;Q3V2M2 27.8264189836357 28.2045374267032 27.347547220778 28.1688442621668 28.5529268692331 26.5100425337089 26.7851877214716 28.5290539814358 peroxysome
Q6PG95;G3X8W5 NA 25.0000377174952 24.8838315873953 NA 24.4455040079079 25.3866840784374 NA NA cytoskeleton
P47934;F7BF80;A2AWJ5;A2AWE5 31.651759397361 32.1179770043305 32.1515894390544 32.1388891787134 31.4757820775345 30.8572392079792 31.130836831111 31.4018580083858 peroxysome
Q8C7D2-2;Q8C7D2-3;Q8C7D2 27.7400905795918 29.2839982884607 29.6691429819214 30.3304155018109 29.7984388425449 29.5733579829744 29.0598498075399 28.5152447891143 xaxaxaxa
G5E865;Q62347;Q01147-2;Q01147 28.1806925986962 27.2046868279888 27.402481633827 27.336194080049 30.4201321464652 30.1464538389564 30.4013005602931 29.1806422640963 cytoskeleton
Q91XE9 27.502071200255 28.7580035967671 27.2711750345178 27.6632033773048 25.0092287580468 26.0065085513366 NA NA peroxysome
P45481;F8VPR5 29.4368193844835 30.142657029049 29.0040730135658 29.4774212910112 29.9718254234582 30.0053046754623 29.6867369815773 29.7534461862299 golgi
Q8CDG5;B8JJI2;B8JJI3;B8JJI0 24.953740861036 NA NA 24.0868092558805 24.1917112216822 25.1848249136123 27.2481300439055 22.3871347744392 xaxaxaxa
O88668 32.8730388597403 32.3798076689763 32.4681198440068 32.9035695163009 33.0151805040034 33.5788334678201 33.396148653444 35.5384850646614 golgi
Q91XD7 31.7642612438482 31.9242022570498 31.6456170848641 31.764992508892 29.2260274604657 29.3190070262529 29.0234825837332 29.2014611810674 peroxysome
Q9CYA0 33.5482499839823 33.4161543543184 33.3900771123564 33.4348072779722 31.8841506807517 31.9435809109444 31.9492412611042 31.5465084696848 golgi
F6U9F5;P27699-10;P27699-2;E9QLF2;P27699-8;F6Q346;P27699-7;F6W4F5;E9PWV9;P27699-6;D3Z7M6;F6QKL8;D3Z2U7;P27699-5;D3Z7P7;D3Z326;Q78Z98;D3Z6A5;Q99JF1;Q9CQ87;Q3TTH6;D3Z773;P27699-4;D3Z4K8;P27699-3;D3Z0R0;F6RB97;D3Z011;P27699-9;D3YXV5;E9PV35;F6XRJ7;P27699 25.0822133617514 24.8763583527061 NA 24.8510245737516 NA 24.2905697940948 21.2183504264528 NA peroxysome
P63254 27.3113350623428 26.353146719926 27.4319378405269 26.1946674904218 35.7857635479807 35.5215898546099 34.9138566579843 34.7404354000914 lysosome
Q9DCT8 33.9325638322609 33.8350003674453 33.5805195490827 33.6992045659428 34.4936641201038 34.4172733353355 34.1395340571812 33.5296819808791 peroxysome
Q03401;Q03402 24.0440164957686 24.1426531145341 21.5648742011076 29.1945353802736 24.2873141286794 NA 25.3393830480233 NA nucleolus
Q8BZQ2-2;Q8BZQ2 27.2643019094671 27.6313279498562 29.7921865537738 28.0182302240775 28.7346858488733 31.6077138632281 31.9049667363866 28.6530436692671 lysosome
Q64010;Q8JZR2;Q64010-2;Q5ND50;F7D232;Q3TQV3 31.810429304378 32.1718058900748 31.8868959119197 32.0524016185542 32.6797403638506 33.0879004430908 32.9629053494051 32.9269919176971 golgi
P47941 31.8675143496736 31.7802857513009 32.3605803202493 31.9860831327005 32.2451672512394 32.5485431249988 32.5297172107736 32.358081924148 golgi
Q9Z2L7;Q9Z2L7-2 27.8549796322927 28.2862005901165 28.9536630518015 27.8276247425332 33.2011986195418 32.7782133506571 32.3994576139192 33.2259832179091 golgi
E9PUH6;Q80ZM8;E9PYF8;E9PUW6 28.156491776471 28.9272620330622 28.9264749820121 28.6264086649263 24.3664380113244 24.587527667113 25.2561430867023 25.5546463382446 nucleolus
P63154;E9QA42;E9PZS1 30.5420584867614 29.6670036937015 30.3531493798715 29.9091652764462 31.0517369817591 31.8572785627848 31.1527561015321 32.1096164644212 golgi
Q8CJ40;Q8CJ40-3;Q8BZX9 31.7331796728649 32.2797523984348 31.8397989084146 31.5346393111847 32.3799713751572 31.0727158791649 31.343859161689 31.2231833078023 lysosome
Q9DC50 35.1804875769825 35.6237854494357 35.299522673571 35.4864203407131 32.2783273950152 32.0428185057889 31.9837174473025 32.5798432697689 peroxysome
P14847;E9PZ20 29.2953577932865 30.0522558650467 29.7906112747647 29.8794018023737 24.3664380113244 26.6472025136699 26.4905709792604 27.214430612056 golgi
Q9CYD3 26.6181668709013 24.5453091356334 25.8895930438826 26.8638850904124 26.2377718551647 26.2846268558328 24.8724971733215 27.3179460205308 xaxaxaxa
Q3U182;Q9D682 27.4750804918045 25.1013522503217 24.4055625416678 25.8676055963486 27.461371832561 29.6433373467097 29.3271152792291 29.0336063325865 golgi
Q91X84;Q91X84-2;F6UMS9 25.4707179842635 26.7907227428136 25.8709745174545 27.2405851796036 26.9709042151781 26.6216602985671 25.476129104329 25.4867338996022 peroxysome
P97784 27.6647726995313 27.4320241208548 29.1895035273249 28.0556364806944 26.9427776746474 28.2718486466117 27.0675116004852 27.7790804601278 peroxysome
Q9R194 25.3207367726113 27.0236271173133 26.3101254355476 26.7891526116225 24.0753526177669 24.4189005234894 NA 25.5875371380572 cytoskeleton
P23927;F8WJ07 27.4688554309194 23.6047950257833 23.9398482853309 27.9216419399472 27.2773804135333 27.2717612545128 27.8262335741185 26.8659109448538 golgi
D3Z2L5;D3YYW5;D3Z1U1;Q9JJU9 26.5339910861567 27.9882825767861 26.5345921587923 27.6504859457981 27.3139521028914 27.7837007894982 26.5421550899454 27.8421252854706 nucleolus
Q80W49-2;Q80W49;Q80W49-3;D3Z4M9 26.3535127003362 27.3937397685366 26.0510205316042 26.8170613556392 28.9477973020946 29.0919370669736 28.697939603565 29.1038464047829 nucleolus
Q8VHL5 29.070080954978 29.180388139516 29.9592982683211 29.7417392257435 NA NA 24.0724717305503 26.1583342340476 lysosome
Q99KP3;Q9D221 32.9816221040384 32.8331110887878 33.1016956903583 33.0688908590362 34.0003339764022 34.3634803700585 34.675231690158 34.8276109842469 golgi
O54983 21.0507589752128 NA NA 21.3553516715692 23.4339581729061 NA 23.6796380594791 23.3051502707879 xaxaxaxa
P47199;D3YUG9;D3Z2X0;D3YWU6;D3Z4Q4 35.579348252795 35.277027998296 35.3542120550033 35.6736603262805 33.1074610897821 32.368166248694 31.943473279998 32.6865207243196 lysosome
Q921W4;D3YZD6;D3Z6I4;Q921W4-2;D3YU21;F7BGV1 31.0451850217973 31.1160947541072 30.2883597263909 30.5990635903432 32.8742094775464 32.3586603141429 32.5243594111311 32.6963509495182 golgi
Q9CZU6 35.3944159727468 35.3345210094561 35.6673383017389 35.2766765645392 35.1606579737217 35.2582123753028 35.5649973141245 35.1049206595818 nucleolus
Q9DBE0 35.8921617443444 36.0901440703668 35.9652101396552 36.0433630692085 33.6919221536412 32.1516470923505 33.0781971755165 32.099386442486 golgi
Q91W50 33.8876798076042 33.8652474673223 33.8762432370701 33.7510297001029 33.6557591429823 33.434073426597 33.3288786278651 32.6526264797646 xaxaxaxa
Q9ERK4;E9Q1T9;F6ZEW4;E9QAX7;F7D1H9 34.9269337032611 34.4646249757776 34.5501152826143 34.3437415698439 36.3564574766277 35.1189619068283 36.6149997132959 37.4430708607082 xaxaxaxa
P09581;Q3TAZ7;Q3TBH6 30.3403250407623 29.0964247759894 30.5544707175857 29.0320300685126 34.4364811909357 34.3843469546878 35.0610668362242 34.1952975204686 lysosome
P26954;F8WJA3 NA 25.5092598823774 NA 26.4788066232085 26.0307887019323 25.6906728849293 27.4994221668138 26.7826310839299 cytoskeleton
P41241 31.3093837895306 31.7410835765782 31.7495139318274 31.6536266892494 34.3105956799481 34.447543288024 34.7048198388082 34.154669825363 peroxysome
E9Q4G7;Q8BK63;E9PWB2;E9Q3W1;F6YBC9 30.3821636771449 30.198030096134 30.5544707175857 30.0499143562604 30.749670750971 30.8239726971295 30.5404275291937 30.0332591212213 cytoskeleton
Q9JMK2;Q3TYE1;F7A4U8;A8Y2Z9;A8Y2Z5;A9J9D8;F6VU53 30.2623430066175 29.3167534299385 28.6634166193637 28.9226185808094 30.7556821423592 29.2599498071846 29.6356087603992 29.7107810333681 nucleolus
Q8BTH8;Q6P2B2 NA 26.3801105924244 26.1412239864461 26.062058090257 25.131572905583 26.7203108232679 25.6312424795276 24.6272635590444 xaxaxaxa
Q8BVP5;Q99K78;Q99JQ5 24.7486787317863 28.1901416697183 NA NA 22.8461894700216 25.3201687560157 25.2267695086174 25.9338320142758 lysosome
Q8C4X2 29.665775574082 27.9949956024927 29.3181679387261 28.2486630794813 29.7472756688933 29.195008187355 29.1512546958236 29.5985458447182 xaxaxaxa
Q60737;A2ANR6;Q6NSS6 33.1644461130531 32.2192075220595 32.4898465397424 32.8509117429841 33.3825271668073 32.9610759144397 32.930611530941 33.6596679230302 lysosome
O54833;E9Q578 31.1618640712811 30.7376370031223 31.1313076366568 30.7283978619105 31.8841506807517 31.9546358758617 33.0947169370905 32.3367578408374 xaxaxaxa
P67871;G3UZJ5;G3UZA4;G3UWL3;G3UXG7;G3UZX4;G3UWU5 31.0451850217973 31.6900078267633 31.4484317659939 31.9022076564207 31.7936569615747 32.0047432471502 31.9716489157209 32.8463165063309 peroxysome
B2RX88-4;B2RX88;B2RX88-2;D3Z378;E9Q3Y0;B2RX88-6;B2RX88-5;B2RX88-3 25.300329163521 23.7670958543402 28.4097475475049 24.1996619620955 23.0561504367743 23.1421533085413 22.5129526379073 NA peroxysome
P97315 30.8709392286403 30.2221537590064 30.1584146786 29.5031740290935 34.7315150615376 34.9116479408063 34.5815017695526 34.3946241542632 xaxaxaxa
P97314;Q6QMT3 29.1655915241901 30.072336099434 28.8706054363689 30.2117663095221 29.499420986173 29.5450305381461 30.0486809605928 29.1408425070709 lysosome
P50462 31.5931231992953 31.7247427576523 31.2185235391334 31.8712532622845 23.7355621507799 24.2350856137204 18.7880716057468 25.8369616259206 xaxaxaxa
P21460;A2APX3 28.4344862606005 30.5102961445375 29.5199298098115 28.2002330630672 31.7392160720947 31.5488085838933 31.7823465027044 31.6842817882875 golgi
Q62426 33.7411801771542 33.4799187836905 33.3385572350693 33.6200273730673 34.4721959716005 34.7110641920646 34.2125139903204 34.1182609909628 lysosome
Q99LC2;A2APA3 31.7933688168511 31.7247427576523 32.1838649697156 32.0482813539729 30.8944805925727 30.8702929237221 31.0508055855056 32.0283562984313 peroxysome
Q8BIQ5;E9PZ33;Q8BIQ5-2;A2AEK3 31.6309670016073 31.8774138503589 31.5952835990343 31.9427158338354 32.3799713751572 32.3009460983797 32.4755731181135 32.050059212019 lysosome
Q8C7E9 29.3504161716421 28.6663540052049 29.1924242297517 28.342616010569 29.3526386945795 29.9601867085227 28.4987595609343 28.9778871247671 peroxysome
Q99LI7 30.9588541383254 31.2712247447274 31.2185235391334 30.9045294083145 31.8841506807517 32.2555695938542 32.3130278857042 32.4513752131273 xaxaxaxa
E9PY90 33.9679953524876 33.7761981278529 33.5377137597393 33.8431423728944 32.4818668924421 32.1810895098075 32.4840045793079 31.983929002374 cytoskeleton
E9QN50;E9Q3S2;Q8R311 28.7889665472823 29.1619840995288 29.4274961978875 28.4414887861125 26.3689838053693 24.6988848074087 26.724767131391 26.8278362324008 lysosome
O88712-2;O88712;O88712-3 30.7553860194901 31.0182831401296 30.6836458911431 30.5177133862702 33.1647177356801 33.2330548039298 33.396148653444 32.8558912698696 lysosome
Q91YZ2;P56546;P56546-2;E9PWQ9;E9Q0T4 30.4285169572563 30.4015882137977 30.5118401224312 30.748234842098 32.1748543407417 31.806257778373 32.1974048588232 31.8822800777579 cytoskeleton
Q8R242;Q8R242-2 28.9906175294911 29.8341611852219 30.0740593046519 29.4939525577298 31.2722999164121 31.2153635701218 31.8699910068999 32.050059212019 xaxaxaxa
Q5SUQ9;Q5SUQ9-3 29.1837486013066 28.328082378352 27.2711750345178 25.1895448275521 30.247903466928 30.0357574784888 30.4683513344401 30.6342039949886 golgi
Q61164;A2APF3;A2APF3-2 29.8959861690951 29.7312195000173 29.9592982683211 30.395376818833 32.401047480958 32.2166076286918 31.8699910068999 31.8075427277722 cytoskeleton
Q3TP92 25.5887837085826 NA NA 27.8984873604193 27.0133755554795 NA NA 25.9602466689201 cytoskeleton
Q7TSG2;Q7TSG2-2;E9QNE3 29.6104690879528 30.8272686447371 31.0615607073969 31.6350930753906 32.1663087222198 31.8704557148133 31.8983471210965 31.2302576718045 golgi
P58466;F7AIT6 29.5423571254697 29.388541046136 29.354320434391 29.4381915928749 29.396722977955 29.7443797371026 28.6792479190377 28.0854419831788 cytoskeleton
Q8BX07;Q8R3B3 27.6877264851432 25.8666699411318 24.1998248238502 21.8647612721495 27.0329168443835 25.917670294807 NA 25.227028185446 cytoskeleton
Q52KL5;P58465;G3UXN0 NA 25.9848018978976 23.3851895538044 NA 24.579907528971 24.9204762430521 25.5123007126967 26.7188927595665 golgi
Q8BG15;Q8BG15-6;Q8BG15-3;Q8BG15-5;Q8BG15-4 25.8222713656563 25.7629415813602 26.4668515692713 20.92063968238 28.6654842793888 29.2119745471655 28.8707147240878 28.8255924692548 xaxaxaxa
Q8VCN5 36.609466543869 36.6056003992693 36.5609038042001 36.4363297999881 31.5941368308941 31.5003935035371 31.5155112235099 36.1642295183504 lysosome
Q6PEE2 30.1064375670184 30.092653542186 30.6176772862573 30.7173506487417 27.0080968409153 27.9043713785871 27.4333570685939 26.9321053168707 peroxysome
P12399 20.1939133963306 23.3844047159157 NA 21.0875268177921 26.1982691880362 26.4698926082291 26.1429754618478 28.603335454592 golgi
P26231 35.1123111122929 35.180591621848 34.9663357245077 35.1476683256708 35.5522853649401 35.2800389396185 35.497991004716 35.5384850646614 lysosome
Q61301-2;Q61301;Q61301-3;E0CXB9;Q8BS72 30.2850025512028 31.3453278061364 31.5952835990343 29.4186721515502 29.2412323390444 28.8782024243076 28.9303825995649 30.238799706675 peroxysome
O88327;B1AZA7 24.503994120824 28.1572240799058 25.2632104166494 24.3561566614694 27.7488678518683 27.7321363392332 26.2348572710894 28.1013719184012 nucleolus
Q02248;E9Q6A9;F7BAC9;F7CRC6;D3YUH4;F6QZ47;D3Z5Q1;E9PW26;D3Z7S6 34.468264332518 34.3422035598388 34.279763354962 34.3543785119382 33.9755506469595 34.411490162755 34.0092895922518 34.4160118725136 nucleolus
Q9JJN6 22.3341679452699 NA NA 23.1991373665442 26.8666779021406 25.9356227237071 26.4048538144312 26.2335652989367 golgi
Q9CWL8 29.8575383816213 29.6709077304872 29.813953724142 29.1117400434562 30.9997168415068 30.4216047656749 30.6405126429735 30.4901272985529 cytoskeleton
G3X9V2;P30999;E9Q8Z6;E9Q8Z8;E9Q8Z4;E9Q8Z9;D3Z2H2;E9Q901;E9Q904;D3Z7H6;E9Q986;E9Q907;E9Q905;D3Z2H7 34.5735365982055 34.3046314045356 34.2610874102332 34.5008696512556 35.1771414816284 34.7299095202974 34.7394631137497 34.6834337173096 xaxaxaxa
P30999-2;P30999-3;E9Q8Z5;E9Q903;E9Q906;REV__Q68FG3 27.4893009286997 24.4196657777659 26.9707217811192 27.8554784045028 24.3394783882639 24.9690449208656 25.8306883533398 25.889984277867 xaxaxaxa
P70698 30.7117588515346 30.3815581769556 30.3251935322126 30.4153999372108 31.9540310422019 31.6558936980339 31.0398137386882 31.176559554923 golgi
P70303;P70303-2;P70303-3;A2AEQ5 29.496221324544 30.3815581769556 29.1749279508292 29.5449894840569 32.1275622152967 31.6593213454367 31.2695827818599 31.9065524495148 nucleolus
Q62018;Q62018-3;Q62018-2 30.7032793773219 30.5831853020654 30.5991326678747 30.6877564560664 31.1638444050051 30.9957594365017 30.3404641629421 30.476666439971 nucleolus
P16675;G3X8T3;A2A5J9;A2A5J8;A2A5J6 33.0093900598774 33.1137948634078 33.0528580828326 33.2473276028018 35.8459780452484 35.6790283947087 35.857155843247 35.3686812531502 xaxaxaxa
P10605 34.7085407527139 34.9205083536944 34.6882481228078 35.0639330519816 36.9807344009239 36.8032587985733 37.1081234075809 37.4000778616154 golgi
E9Q2Q0;P97821;D3Z220 31.7642612438482 32.2258211336119 32.4867165927383 32.3007045637547 35.772359844111 36.2233995027092 36.693216731774 36.5996821111053 lysosome
P18242;Q8C243;F6Y6L6;F8WIR1;Q05BF3 35.0719512268308 34.9646186539333 35.0720649381554 35.0868530900387 37.5442717958063 37.7133202186924 38.068573657929 37.8472338129714 cytoskeleton
D3Z6T3;P70269 NA 22.1358873576399 22.2104006772436 25.0423330449829 25.2774752571844 22.1821107790859 26.7951750643882 24.0519932286979 xaxaxaxa
Q9R013 31.5631111183408 31.5454235280765 32.3974629077726 31.9427158338354 31.3610006474713 32.141014573574 32.2424177988506 30.8708827617 golgi
P28293 25.6723490074067 24.8562009182289 27.4240996352926 28.1259690837221 33.1234793805381 33.8033678342271 32.9629053494051 32.7082578895257 cytoskeleton
P49935;D3Z437 33.7240795827176 33.3541491559914 33.1923940718366 33.5063868000218 35.8853995124413 36.2181114562681 36.2233736752536 37.1991351411866 nucleolus
P55097 28.3995468749555 29.3305822551381 26.9707217811192 29.4660131496051 29.2016179564526 29.8977663079002 28.9568779517898 29.3472236366116 lysosome
P06797;E9Q6H1;Q9JI81 32.6053078613143 32.7125419198596 32.3300705427237 32.2618639849522 32.8173854498275 32.9610759144397 32.8203744508167 32.4813496076861 peroxysome
Q8BM88 28.3568903925572 28.3436196250696 28.2192982929944 29.3508419370291 28.0100100403417 28.6054212459518 29.1831192109731 28.3567408149773 nucleolus
O70370;Q3UD32 29.7775227223618 31.1086886188284 30.854957106701 30.7858967975652 36.1847973823142 36.4417062326418 36.4960677628847 36.7725701136128 nucleolus
Q9WUU7;E9Q5W3 34.0434212821208 34.2038003796675 34.2906358422206 34.2037889216623 36.2540469862553 36.5721226841314 36.4167046767889 36.5622910036214 cytoskeleton
Q60598;Q921L6 33.7950807919221 33.814824524417 33.8658956065881 33.8752864624361 33.5693467119467 33.2446024642107 33.4441810665566 32.9783061605692 lysosome
Q99LJ0 29.9915563123388 30.353984740249 29.2182591827267 30.0174147193214 32.2313480754599 31.3880639010644 31.343859161689 31.2487859871664 xaxaxaxa
Q99J10 29.3611005836173 27.79645306075 27.5182072238067 27.7864064242546 27.771381368091 28.5806139158433 28.3620261360454 28.0313524045034 peroxysome
Q3U308;G3UXB4;D3Z2M0;D3Z7U9;F6RF61 28.4256835687736 28.9013859386538 28.4299549159125 28.1140745825642 29.7984388425449 29.9361728487735 30.142295897026 30.1822475138822 peroxysome
Q9CXX9 25.2970340215045 26.5752799534768 27.8185270651542 23.3340767108178 27.7086526500078 28.7291896509455 28.2608083601277 27.3179460205308 peroxysome
Q9WTX6;Q3TPM3;D3Z2H3;D3YUS8 32.6818943169317 32.8623060100458 32.559634232601 33.056374064743 33.1647177356801 32.8828748449181 32.8069700091899 33.0873234406668 xaxaxaxa
Q9D4H8;Q9D4H8-2;E0CYT5 32.9520042254804 32.8202082991578 32.8870245522533 32.9143544023653 32.0418097423939 31.9315914890825 31.5266930515551 31.2590966571389 lysosome
Q9JLV5;Q6ZQ84;E9Q4T8;F6ZZK0;F6UY44;F6R0N8;Q60636-3;Q60636-5;Q60636-4;Q60636 32.2642172749747 32.3297761431767 32.0671331315365 32.5249934313993 33.1234793805381 32.8085979545586 32.8394495720479 32.526309167164 cytoskeleton
Q3TCH7;E9PXT5;F6UV36 32.4927968364348 32.8232698417117 32.0542683290062 32.2058723989217 31.3571899410037 31.3150605458533 30.9555731132603 31.1687519178682 lysosome
A2A432;A2A432-2 32.7960645170318 32.2797523984348 32.2218609738447 32.604914128311 32.3393474050898 32.3202872034131 32.1008113251846 32.222433804477 cytoskeleton
E9PXY1 25.3629538626102 25.9548676867149 25.7842467333078 26.9389007282403 24.2193058261387 25.3498429281997 23.2478835356262 NA lysosome
Q9D5V5;E9PV12;G3X914;E9Q6Z0;F8VQI6 32.1180021840797 32.0808302513901 32.1070067292932 31.9140309937542 32.8111887611989 32.5993045799668 33.2936704281349 32.222433804477 cytoskeleton
Q8VE73;Q8VE73-3;F6Q1R4;E9Q6H4 27.3740994283697 25.1371997829977 26.9857540651527 25.3596603468056 27.82163721928 26.5253187610753 26.8925902364022 23.7960967934859 golgi
D5MCW4;Q9CQ89;Q9CQ89-3 30.8877668735786 31.1160947541072 30.9591129132759 31.1627386825014 31.0943103442457 31.1057113189988 30.894175201673 31.8326594965325 nucleolus
Q9D8X1;D3YY50;F8WHX2 32.2835824057325 31.8911729710737 31.5625446626028 31.8348454869531 30.7001728225456 29.2975101277331 31.1472888040556 30.7706397454676 peroxysome
E9QAA4;P70403 27.8776664591388 28.2311497397226 27.1505165518494 27.3969625448297 27.7590299349919 28.9612552556816 27.8471758841997 28.394609397662 lysosome
E9QKE9 25.3862229789156 24.4470510326783 28.4299549159125 26.964112320937 25.6763978348955 23.4296925324889 25.2157096883745 26.2450182220463 cytoskeleton
P53564-3;E9QKN9;P53564;P53564-2;P53564-4;P53564-5;E9PWB4;P70298 30.2850025512028 29.1934023456658 30.9806289372526 29.710000567478 31.0469734133885 31.5387272644122 30.9535475776525 30.8191673482607 lysosome
Q9JHS9 29.0826406898881 29.873274726508 29.6615673769288 29.4026304098914 30.4708353223181 31.1772438176224 30.8828495983611 29.9512624088109 golgi
Q8C5N3-2;B1AYU7;Q8C5N3;B1AYU4;A2AK44;A2AK42;B1AYU8;B1AYU9 31.2081531398184 30.6124595721588 29.8673294661652 30.4710957172375 30.8298487625512 30.9055660411041 30.9037377471626 30.9178940542774 xaxaxaxa
Q9DBF7;Q9DBF7-3;Q9DBF7-2;A2A6F5;F7BY36 29.3579264315435 27.9949956024927 25.6764361592127 26.2170920112203 27.2112790318528 26.7888895240892 26.0721804456905 25.8222229809145 xaxaxaxa
Q3TKY6;D3Z2U3 28.6223348252845 29.3496807946605 28.6463060563216 29.4698420812677 30.5763036720899 30.4901654714711 30.1673357153019 30.5426168046918 cytoskeleton
Q8CI33;Q8CI33-2 30.8299378766791 30.5359706083089 30.0740593046519 30.3045611967366 31.4377427270886 30.9796703119401 30.9698744156255 30.730835716504 nucleolus
Q8BG79;Q8BG79-2 29.3789531301951 28.2045374267032 29.7565049585676 28.8115225526023 28.1918065565676 28.0090049690117 27.8860138813826 28.4303900562948 peroxysome
P97792;P97792-2;P97792-3;REV__P28649 32.6962120783078 32.6528603505843 32.5762474224963 32.2417555525672 28.1798908787673 28.9010592923767 28.5681714673047 27.8859345079219 peroxysome
P40224-1;P40224 24.315647487835 NA NA 26.0887418326819 24.4905467172114 NA 23.8835602653406 24.4876240945892 nucleolus
Q9CWW7 30.1792282495276 32.4047287741967 32.339280210137 30.9653214174 29.6806309948087 30.0174903616881 29.8374955466422 28.4535234663912 golgi
G5E850;P56395;E0CY88 36.5318161437243 36.4837793106328 36.4610218039542 36.5099122560018 34.2501646279392 34.163144627804 34.3167224866228 33.6888544505188 peroxysome
Q9WUE3 NA 25.582482351463 25.9551484605063 26.4257369673656 26.1087511328018 26.157819458361 28.1503889909363 26.2979984686046 nucleolus
Q9CQX2 34.5040190708846 34.917669715691 34.6283800696486 35.0138030869938 31.6456465811913 31.2097836164378 32.3081369974061 32.8034558758065 xaxaxaxa
Q5SSH8;Q5SSH8-2 28.3839646230701 27.9405852847693 27.0682969638128 28.2188212361991 29.5846071562115 26.4333117289325 29.605198978391 28.4936687383563 lysosome
Q9DB73;Q9DB73-2;G3UZ57;G3UXV8 29.7127211429435 29.9796017856795 28.5539281284864 30.7858967975652 31.9655422005757 31.6077138632281 31.9063671427398 32.3921651928633 nucleolus
Q9DCN2-2;Q9DCN2;E9Q841;F2Z456;F2Z3V0 36.2250593312403 36.6838964016025 36.3515375154856 36.6330406511678 35.0646879019228 35.0759806928449 35.0217950434481 35.4214985201918 peroxysome
Q3TDX8;G3UX54;E9QMK0;Q3TDX8-5;E9QAZ4;G3UY26 24.7000922288245 25.3484918361564 26.6934010886744 26.5389666941612 29.0288350652886 28.8292518962385 27.6098790673686 28.8255924692548 cytoskeleton
Q61462;Q61462-2 28.9761260999463 28.2722035889169 26.4427656950376 28.5887721387559 33.5512562522835 33.3703337848675 33.7393721445149 32.5506908890486 cytoskeleton
Q61093;E9Q7S3;E9Q802;Q8CIZ9-2;Q8CIZ9;Q8CIZ9-3;E0CYB0 29.4812786460005 29.5680480380629 28.9903078550379 29.7918653225852 36.0217681295071 36.1840886086803 35.9675995486177 36.15067812954 golgi
Q9D0M3-2;Q9D0M3 34.9056669246039 34.9359391599065 34.9178029127572 34.9649381534744 33.0909128737417 32.8179301064232 33.0148604872848 32.9159956900715 xaxaxaxa
Q7TMB8;Q7TMB8-2;E9PZS0;G3UZI5 32.3500471018877 31.8170855664752 32.4217308351435 32.5115615132388 35.652540798626 35.6527330748483 35.5856513633818 35.8228135107285 peroxysome
Q5SQX6;E9Q245 NA 24.7503606973367 28.1294694854356 24.1495411032581 30.3150491721035 29.9601867085227 29.8976975402786 29.2256047191019 peroxysome
Q9CX80 28.7044494674629 26.9769167761299 27.2122915379519 27.0555632346224 28.4126566778916 27.1501133940889 29.0177133656624 28.4009132166438 nucleolus
Q9QXA1 27.9892165125348 28.3165969317089 28.6463060563216 28.4509477367579 28.2719279393803 28.3310364377763 27.6140426374834 28.7629597292344 nucleolus
Q80TQ2;Q80TQ2-2;E9Q977;Q80TQ2-3 28.9483384839178 29.9441682250012 30.048642157552 30.031163946117 30.2670529544723 31.1223896891484 30.34625898695 29.9108211277074 cytoskeleton
Q9QZ82 NA 21.9663805730687 24.8015646717656 22.4446842970571 26.4442577337752 NA 24.0408792639857 23.1438916692856 peroxysome
P27786 27.9400951773083 28.1494995045422 27.9380253905691 28.1782771697418 24.3367164593496 NA 25.0885804470084 26.797473729363 peroxysome
P00184 28.465110053612 28.2768180640609 28.250484925353 24.813065114214 26.6764728380692 24.1579621541486 25.6973496487152 27.7899260105938 xaxaxaxa
P00186 36.4825131441778 36.4292267497838 36.4039702480657 36.5160443946001 31.3952779725387 31.2533304459127 31.5658215308028 32.7370911209457 nucleolus
Q8BKE6;F2Z3Y7 31.5720327466221 31.476575729412 31.4378193160628 31.7339233072488 31.4720390931578 32.1251905483561 31.8048626460169 31.6770435514429 lysosome
Q811W2 25.5019853668319 27.4165065287963 27.3634552591384 27.2380023301657 28.2517477227337 26.8723384120886 28.0197766903543 27.2925111117348 peroxysome
Q9DBG1 35.8921617443444 35.6832353975706 35.9101143322779 35.9852495933169 31.8418046501199 32.0047432471502 32.2130845508241 32.3467236718056 nucleolus
P56593 36.6526905775246 36.1808809974874 36.4039702480657 36.3471329130627 31.923875982684 31.5974539086123 31.5858601268709 31.176559554923 peroxysome
Q91X75;P20852;P15392;F7B9W9;F6SHL3;E9Q5D4 34.250094892175 34.415511536519 34.3913019985378 34.1381871937832 30.6294429643713 30.7002269702523 29.8055338685263 30.3755037757535 cytoskeleton
Q9WUD0;G3X8Q9;P12791-2;P12791;E9Q713;O55071 25.742743495022 27.4932139113445 28.3488766087592 29.3174906980282 24.5983381859301 24.0501232630323 NA 19.9925224537703 peroxysome
Q64458;Q3UT49 36.5202022699064 36.4105075512773 36.3676837440747 36.5015683415951 32.4419150849922 32.1530897936978 32.0543275766075 32.4603689977313 xaxaxaxa
P56654;E9PW41 32.699289968062 33.0489256813225 32.8270501142204 32.7312551860446 26.0597232151696 27.5827151557692 25.9272700842143 28.5775859180944 peroxysome
P56657;E9Q7C8;E0CYU2;E0CXY8 32.7960645170318 32.4959373077897 32.6186852489886 32.6675140104155 26.268336714687 26.2277841296467 27.0320106610446 28.3852916389544 cytoskeleton
E9Q5K4 34.7354967067966 34.9286137487234 34.8718633273454 34.9375414080136 29.7472756688933 30.2242694558694 29.605198978391 29.5847258336341 nucleolus
Q91X77;Q91X77-2 35.5237894976078 35.6474632720839 35.6005377684724 35.7755655800793 31.2800295052832 30.728101048531 31.2321727350674 31.067808722899 peroxysome
Q6XVG2 34.5108243551064 34.7831273918798 34.531317452751 34.4093115837786 29.6468367478125 28.5789427837983 28.9771913393235 29.0157785404706 peroxysome
Q9D816 29.1739506456887 28.4965856568262 28.4421828018813 28.3963876020028 25.1152193633151 23.6186735369684 24.052433984778 23.8836224238062 cytoskeleton
Q148B1;D6RJ25 26.4337595282282 26.5122634539713 26.9963601356879 26.2298371851695 19.2583794086815 25.8377976212085 24.2163695022233 NA nucleolus
E9QAE5 31.6309670016073 31.8252294784575 31.7018232990742 31.8493381493194 27.078809736778 26.2277841296467 27.0675116004852 27.151473622834 peroxysome
Q569X9 34.7798091770807 34.7118489297703 34.7213712852539 34.7255868650659 30.3622537245427 29.8752268052788 30.2706952621419 31.0010219060955 xaxaxaxa
E9PXC3 30.0168669846365 29.2924530260915 28.5539281284864 30.0201315273704 25.5213128401218 25.9271703580171 27.0161665881375 25.2581433737763 nucleolus
Q91W64;E9Q8U5 35.6546136942282 35.3998717910821 35.3894930694103 35.2934448222592 30.8877431248994 32.6526474909927 32.6894815259395 30.6369802043956 nucleolus
P24456;D3Z5T9 37.188678090402 36.9246059558617 36.8154390463508 36.9997154998656 32.8545719874997 32.6686284205293 32.5532091579653 32.8295434316806 cytoskeleton
Q9JKY7 34.8615906545593 34.9435156848584 35.0037501487248 35.1374032414985 31.3979579596773 31.0681549931218 31.753463221421 31.3370550004876 cytoskeleton
Q8CIM7 36.0844368613175 35.7695568386323 35.6388627896307 35.8476226278723 32.3277100198231 31.4946172111669 31.7431958109814 32.8034558758065 xaxaxaxa
P11714 35.5237894976078 35.5860934156915 35.1728826817005 35.5274775466146 30.8847673189688 31.1840767328125 31.0648393129048 31.9215558698905 cytoskeleton
Q05421;Q0PGA1;Q0PGA0 36.5752884565273 36.4405905365157 36.3282604011023 36.5468978654914 32.5440532435445 32.2665342942767 32.3229800783074 32.050059212019 peroxysome
P33267 37.3870915233439 37.2338741036141 37.1215165745924 37.3184262790418 33.0429279599246 32.7112645015578 33.162043813272 33.5189908424741 nucleolus
O54749;G3UZ38;G3UZ89 34.6658873735626 34.4522987016081 34.2129300002912 34.2966547639437 29.2828116579653 29.7956994057286 29.7801301264215 29.7915809834398 lysosome
O54750 28.2192954418084 28.4775213490445 26.0750036873672 27.2569118145937 28.3520065887774 27.6135730744625 25.1089895086302 24.5616414538343 cytoskeleton
Q9DBX6;D3Z7F1;D3Z762 28.6938442774555 27.6474188500254 27.3069191349273 27.9092523227777 29.4175330245266 29.6028231048537 28.490849065798 28.5886508489349 golgi
Q9CX98;Q9CX98-2;E9QPE9;Q9CX98-3 29.9915563123388 30.3930875165746 30.4005213626079 29.8208991867729 24.2838250090496 24.7830019050376 NA 24.8922693706513 xaxaxaxa
Q9JKJ9;F8WHF4;G3X998 30.4339787633409 31.1537107272259 30.3821618069862 31.5294256222077 27.6885792416225 28.8292518962385 27.9153956027304 27.0552505587533 xaxaxaxa
Q64459;Q64481 37.0931745844752 36.9862765558298 37.0646253795048 36.9544348758012 32.6797403638506 32.6769118598887 32.3932385063452 32.2466149089608 golgi
Q64464 34.7856369368874 34.8993199216724 35.011915779408 34.9492802893734 29.3691515632827 29.465591251699 28.9053106546917 30.8465154814954 cytoskeleton
O09158;D3Z2W7;D3YYZ0;D6RJM4;D3Z707;G3UX95 32.8156799544589 32.6103721580423 32.7614112367353 32.643019954394 25.0643990851938 27.7082530083009 27.3295892956692 26.0951045345319 nucleolus
O88833;A2A977;E9PYX0 32.5401659610836 32.5893204310785 32.5933074484194 32.7016632650814 28.505134067936 29.3613936712478 29.4372984140097 28.8255924692548 peroxysome
Q91WL5;E9Q0B2 35.8207171048363 35.5835673229003 35.5945468380057 35.7508637464893 31.1732953975293 30.5916712255815 30.9443359052108 30.5756304969438 golgi
A2A974 32.5798346517587 32.6272241684327 32.385828976388 32.9980970645583 27.3630760020219 26.6472025136699 28.7620676580765 28.603335454592 nucleolus
O35728 32.3986219697289 32.1718058900748 32.0096369582909 32.1025581378753 27.753177566909 28.6740839515608 29.4984450939705 29.2869331022543 xaxaxaxa
Q64462;F8WGW5;F6X6A4;A2A9Y7;Q6A152 32.4548063338154 33.3068279932452 33.5805195490827 32.1871612997454 33.3213282975811 33.9572988394045 33.6102510597479 33.6230488881881 golgi
Q99N19;B8JK07 32.4671620706325 32.1638127399336 32.2943524066485 32.1188979694509 29.7944563032783 28.8063352301929 29.1496873384041 29.4210505686683 golgi
Q9EP75;G3UW81 33.6407643393188 33.5680722415219 33.5377137597393 33.4728550796517 31.3869840765694 31.1112386306048 32.2555407734194 32.1902213451416 lysosome
Q8VCA4;Q99N18 31.070744007035 31.3794452949872 30.7915050676218 31.6536266892494 26.2113686823133 27.5421013148053 29.605198978391 28.4032310742399 xaxaxaxa
Q99N17;Q3V1F1;E9QB04;E9PW68 26.2160975080007 26.9241568376164 26.2253348722435 25.4239981301884 29.4472732628055 30.4817299743545 30.6949828275392 31.101357835925 lysosome
Q99N16 26.916522165773 26.4073120394889 26.1671799208861 26.690562482792 31.4019330844381 30.9709219558645 30.5936244859535 29.7842147454529 lysosome
Q9DBW0 34.5935559140203 34.673381895694 34.8050588535357 34.5651563619221 30.9223347209376 31.7795090365625 31.2032085121124 31.3930338583212 nucleolus
Q8K0C4 33.8688930389437 33.9746003078901 33.9158358575316 33.8267358905229 30.45774820435 30.4687735117347 30.5763264475387 31.352943326214 lysosome
Q64505 30.7281598987066 30.595331553599 30.4682009681766 30.7387732098461 24.9539374108497 27.4233269697478 26.3221563671481 25.9087854730669 peroxysome
Q60991 35.3363324142126 35.3345210094561 35.2339473322313 35.4418436342076 30.1465098953158 29.8656214540425 30.4277958710953 30.238799706675 cytoskeleton
O88962 34.5838329975651 34.01693781684 34.2352484887847 33.9152244274329 28.2663292581099 29.0408100329192 28.3452460473758 29.0751949125351 cytoskeleton
Q9QX11-2;Q9QX11;E9Q5M8 29.0623469134198 27.324810542041 29.4670243891037 27.6061702574181 30.8847673189688 31.8610315173712 30.4277958710953 30.994999899662 nucleolus
Q99KH2;P63034-2;P63034;D3YU95;D3YU96;P63034-3;D6RCZ5;D3Z5C3 NA 26.6539025484449 24.8838315873953 26.5604867198337 26.6474062125756 28.0794249400932 28.0600984543869 26.2086780602285 xaxaxaxa
O08967;F8WJ79 27.7245722795207 28.5622914532724 27.4386443410786 26.599443828202 28.0455284483273 27.1927206179797 26.6614886131709 28.2508843369265 xaxaxaxa
Q80YW0;Q571J1;Q05D35 30.6187020670184 30.3930875165746 29.4161251756856 30.9653214174 32.0835081063249 32.4465954543853 32.3899140375449 31.9585711622741 golgi
Q3U2A5;Q8VCE4 24.1718057121245 NA NA 23.6338011028112 24.3268536089032 24.1719676507204 24.3502470053774 23.157843613351 golgi
Q9D172 35.4662976594585 35.1195019351404 35.3048983184638 35.5002692078391 34.5614277457516 34.1769160884191 33.3716307491606 34.457085954095 cytoskeleton
Q9CX66 24.8607757604589 NA 24.7266916854614 NA 25.131572905583 24.1419562151027 24.9956524360615 NA lysosome
Q99LF4 34.4018691992928 34.2527680083222 34.3084647327435 34.1530598220888 34.7038072077379 34.3909872774422 34.3106555741953 34.1256165202732 cytoskeleton
Q9Z1R4 29.5189408227219 29.138440889995 28.6004640180843 29.1901028587272 29.6747131277963 29.6433373467097 28.2608083601277 28.8840014314708 xaxaxaxa
Q91UZ6;G3UZE5 25.4966593200532 NA NA 26.872062994478 24.3539902924935 20.4763069442459 25.1878773502035 NA golgi
Q9CPT4 32.1227208533128 32.6669708999743 32.2472301608161 32.5657835089348 31.976438222246 32.0020467719194 32.0889551331645 31.6494973781208 cytoskeleton
A2RT11;B2KF52;Q3TT38;B2KF54 27.8549796322927 27.5932747879628 27.2388033111204 27.7965389546764 26.1824003788756 26.8305962434637 24.7928124407022 26.9170691092151 nucleolus
Q8VEB3;F6R5A0 27.8549796322927 27.7714980670304 28.7744149617171 28.9013180605616 27.3027501358357 27.0924816220819 27.5152546032113 NA peroxysome
E9QLL1;E9QN44;Q8CIM3;E9Q4U0 28.7520526226279 28.8734456670212 28.1802988457954 28.3075115695641 26.3689838053693 25.3201687560157 24.3023674909748 24.6394618029735 xaxaxaxa
Q3UHX9-2;Q3UHX9 27.9840210666348 27.8657675339563 27.7076518136886 28.1061000536172 27.1044856250947 27.2648713630197 25.8817033213279 26.2979984686046 cytoskeleton
Q8C779-2;Q8C779;Q14DP0 29.3463549489722 28.3524321783648 25.3496867351475 27.7736276930104 24.308349060297 24.2423258374595 NA 25.9202759132582 peroxysome
Q8BGN2;F8WJL8;D6RH74;Q8BGN2-2 26.1615823062394 27.7844585103716 25.1848971036304 26.1718316138496 27.8017258920975 27.0626041529917 27.3850533739474 25.2789976466139 golgi
Q3UC65-3;Q3UC65-2;Q3UC65 23.9413638834011 25.7421553819226 24.6145607260766 26.5913796678513 23.9943963659783 26.4698926082291 24.3802189352306 20.0772187274356 cytoskeleton
Q8K0M7 26.1536930512386 27.79645306075 NA 25.4479296100979 24.9297461840529 NA 26.1921546127372 NA peroxysome
Q91YN0 26.6475494187409 28.6019163098296 29.0535127017762 27.6861902166478 30.1969020420992 30.1687200411664 29.8055338685263 30.0896573562843 nucleolus
Q8R1F0 30.2371207198271 25.9500213973138 30.048642157552 28.9663988344978 31.0033087178663 27.9316763041021 29.2980975023026 29.2971287949246 xaxaxaxa
E9QLH9;Q571I4 27.6456557655612 27.9788056675169 26.239564889089 26.6068418736942 27.4482582401124 25.4440020299288 29.5362098792997 27.9645589220031 cytoskeleton
Q8BPM0-2;Q8BPM0;Q8BPM0-3 32.4139610763205 30.4405997642018 29.6662889547149 31.5472427994302 30.6536873841323 29.2308894831355 31.5024277103076 29.8086011489289 peroxysome
P98078;P98078-2;E9QL31;F6TQN9;E9PX84;Q3TRE6;P98078-3;Q9DCE6;E0CXT5;E0CZ53;E0CYJ2 29.070080954978 29.1017023288447 31.7837016623188 29.1860636340115 34.9394081027771 34.7299095202974 34.7394631137497 35.0237945330524 xaxaxaxa
A2AUX3;Q3UHC7;A2AUX4;Q3UHC7-2;F6RK07;A2AUX5;Q3UHC7-3;F6QQP6;F6SEU4;F6Y0W2;D6RDE3 25.8600475155485 26.7603869978049 27.6016211509439 28.5027088888374 27.5755090789709 27.4655378300075 28.3837636522289 24.6927618922703 cytoskeleton
P61804 32.2363759071517 32.5517953575085 32.9352771021026 32.802813706111 30.979249066312 31.2327550633704 30.2481153946778 29.9979124111638 lysosome
Q62165 32.2553738122814 31.4927982176361 32.5244064074334 32.0992763777462 31.5528636248464 32.2502609097305 32.024447185631 30.956850005844 lysosome
Q6WQJ1 26.0574678214116 22.8582783684455 23.9037692977064 27.4857551760814 26.9995824830279 25.4856050430221 24.8891701070375 26.1875706573612 peroxysome
F6QP10;Q91WC9 28.7351928609537 28.3848015726837 28.0807412938557 28.2755210342802 30.987949073275 30.8314344097203 30.5089634292216 30.3510113719003 nucleolus
Q8VC30;Q3UTZ4 37.7333730992692 37.8645986982763 37.9028977221864 37.8162494484109 33.2329023929041 33.5710200773862 32.930611530941 32.8106648708638 golgi
Q6PJN8 27.7805103021031 27.8988447553191 28.2544435604464 28.5027088888374 24.6618255036263 25.6920584380687 25.2420311605068 27.0552505587533 cytoskeleton
Q91XC8 31.9591909404651 31.4324575645741 32.1917711848841 31.1627386825014 30.4811623483904 29.3337417365825 30.009772003782 28.7450543546076 peroxysome
Q9ER88;G3X9M0;Q9ER88-2;G3UWZ6;G3UWM7;G3UWJ4;G3UZC0;G3UWR5;G3UYM6;G3UYP3 32.4009850336587 32.193947027028 32.6224537736734 32.5352855042168 30.044582722427 30.607668225147 29.9108439744044 30.6474265700804 golgi
Q80YE7-2;Q80YE7 30.0898516883005 30.1847580580612 31.545982087146 31.6854754175457 32.6351676517993 32.2473098159763 32.0799082383802 32.6526264797646 peroxysome
Q8VDF3;Q8VDF3-2;F6YX98 28.90136084085 27.3176604270047 29.063706436439 28.6015882761156 28.6148401656495 28.9160512849817 28.4453877820611 28.3515720136833 xaxaxaxa
O54784 27.8667887001742 28.3081026956783 26.7571275259935 29.0320300685126 29.6248478265897 29.8752268052788 30.0980504234934 29.2402495984828 xaxaxaxa
Q9QXT1;Q3TEK6 25.0669841976868 25.7321285944521 23.1547334564299 20.875427794411 28.7549011803505 28.8502948039318 28.8714559836419 29.6245816838874 cytoskeleton
Q9QUI6 21.488343399916 26.4120629658197 24.6469050657804 26.0502878116078 22.4807149016737 NA 25.0885804470084 25.5546463382446 peroxysome
Q922B2;Q8BJY7 35.1672984998872 35.2444138677551 35.4097947306414 35.5508342684726 35.4112510667809 35.1478351636172 35.3025005417191 35.0237945330524 nucleolus
Q8BIP0;F6TF53 31.2874235406229 30.8468416127594 30.0881156467992 30.7387732098461 29.4175330245266 29.6149163532775 31.1338487142755 29.6181672539672 xaxaxaxa
G3UX50;Q3UKR0;O35613;G3UWI4;G3UWJ9 26.3330278075202 27.3937397685366 27.2122915379519 27.2563033083209 30.2376319058224 30.0665563057081 29.794367666819 31.7819501703147 cytoskeleton
Q9JII5-2;Q9JII5;Q3UGB5;D3Z4J1 32.7576220960442 32.3730551119109 32.3320691800728 32.7484727986384 33.3405546692723 32.7384437312894 32.5102159382398 33.4511941769338 cytoskeleton
P31786;F6WUQ1;Q4VWZ5;F6ZM12 36.4556994108347 35.4339788407032 35.985169216436 35.6076604538783 34.7761668951508 34.885218941948 34.3167224866228 35.5272445544152 cytoskeleton
Q9QXS6-3;Q9QXS6;Q9QXS6-2 28.6766018817582 28.4585069003085 29.1264398795284 29.219595854747 29.7676128372098 29.7337406570993 29.8589630729521 29.5262770055765 peroxysome
Q923B1;D3YXA2;F6UCV1;F6S2R9;F6ZYX6;F6SDN8 28.904085355866 29.0311159630595 28.4389575818256 28.9597596852098 30.0176881692582 30.0665563057081 30.0175755308761 29.5893679552442 cytoskeleton
P53395 35.8120591294144 36.0758830964026 36.0872324405754 35.9010803708794 32.899430836011 32.8340103503286 32.7704838525131 32.7138986033975 cytoskeleton
A2AKB9;A2AKB9-2;A2AKB9-4;A2AKB9-3 26.9461728199812 25.5765456082768 22.9621813493657 25.1181853885543 25.4607753953767 24.6988848074087 NA 26.8449469812078 xaxaxaxa
Q91VU6;Q91VU6-2;D3Z2V1;D3Z4U8;D3YVR5;D6RCG5;D3YZ95;D3YZ04;D3YWI9;D6REI5 31.7552099518548 31.8252294784575 31.9914698834352 31.9022076564207 28.9019508788985 29.1344021192773 28.9201983499818 29.7343791217723 lysosome
Q6PAC3 28.9303918512917 29.388541046136 28.3877530235611 28.3591562971329 29.7800977714197 30.0761180022569 29.198254899418 28.8941871836442 xaxaxaxa
Q80T85 28.865413501165 29.2652450989589 28.4037501068643 28.9039117548425 28.7045099636993 31.091885107278 32.588799796166 28.9778871247671 nucleolus
P61963 29.124630251066 29.8057031696217 28.9690110322041 28.4073371200174 30.7124460943864 30.656217947888 30.8530740401745 31.1080992429247 cytoskeleton
Q8N7N5;Q8N7N5-2 31.5300285235395 32.2192075220595 31.7712445001972 32.3791887997965 30.9321997123375 31.2219403522382 30.6472823148955 30.4717119080871 golgi
Q8BHC4;B0QZX9 31.1618640712811 30.9987669217344 31.1230676069075 31.0457137034692 29.0179682074454 29.1344021192773 28.7642656301295 29.2971287949246 xaxaxaxa
Q91ZV3 29.2642052204698 26.8024847681757 27.2990645849975 26.8974373887176 NA 22.0533271222972 26.5778195664129 NA golgi
Q5DU00;Q5DU00-2 NA NA 27.7608349050121 24.8951074950821 25.6408304893376 29.5733579829744 25.096196078033 27.136920275075 peroxysome
P43346 27.6542487362447 30.500641138012 28.766664423041 29.4232378424374 30.9032635932588 31.5003935035371 30.9328130258914 30.17190269094 golgi
Q9JLM8;Q9JLM8-2;Q80VB6;Q8BRN4;Q9JLM7 26.8090284765751 26.5583638545746 26.6611761439928 25.9211599211763 27.9911881394909 21.9184613630175 24.4652665542941 24.1949500320575 golgi
P28654 27.6456557655612 28.6453388780448 26.6934010886744 24.050669056312 28.1544758862813 29.4943052478597 28.5711652213876 28.8840014314708 xaxaxaxa
Q91YD3 27.5371723441252 26.4637483749494 26.676890846175 26.832303635719 29.1162966161746 28.6019845662686 28.4372927434576 29.4804836958935 nucleolus
Q3U564-2;Q3U564;B9EIX0 25.9615312258665 25.8162763237981 25.602719471061 24.9893405818232 26.7118798066315 24.6818611900339 25.97173245015 25.6973028829669 xaxaxaxa
Q9CYC6 26.3330278075202 27.5932747879628 25.7546242717532 27.8765900323187 27.7755891403689 27.6016623201361 26.8641359873535 26.6072205412216 lysosome
Q9DAR7;D6RFQ0 32.2412237853039 32.0772703372969 31.97090019587 32.4233056686111 33.9942829846699 33.1503832324056 33.722158275416 34.0093588514384 peroxysome
E9Q586;O08788-2;D3YX34;D3YYG9;D3Z2M9 33.4246954003762 32.8873905913968 32.8740857961956 32.884571688541 34.9629906556788 34.5965990643403 34.6959238240951 34.3851364210763 nucleolus
Q99KJ8 32.9412213357489 32.721865585542 32.5811636219391 33.0984444511618 34.2868528779701 33.9158188917764 33.953382082496 34.2371812264462 nucleolus
Q9Z0Y1;E9Q919 33.2911680380728 32.4659531240725 32.1281708318655 30.3098316264972 32.561763227963 31.915107471904 32.0611452070114 31.1578465096795 golgi
Q8CBY8-2;Q8CBY8;Q3TRR2 30.8336873945463 31.0256756830559 31.1435977310926 31.1503975499701 32.1663087222198 32.253743314116 32.1845159461592 32.3367578408374 peroxysome
Q9QZB9 29.3700082206959 28.8287902467456 28.6530279613089 28.716864755805 30.5592501076125 30.4817299743545 30.7658876258449 29.3600102341737 golgi
D3Z6H3;Q9WUB4;D3Z4E5;F6XWI6;D3Z6A1 27.586286452416 27.8988447553191 26.2445253176224 32.2618639849522 31.9655422005757 29.0900995520611 29.350198154754 29.1199108257284 lysosome
Q9QY93 29.4561172227308 28.8708130575658 27.8476848097132 29.6129149658273 28.177798490537 28.3748216964809 27.7240670799752 28.1490224364646 peroxysome
Q9QZ73;D3Z0B8;D3Z2L7;Q3UT23;D3Z546;D3YUG2 31.1185842220572 31.4324575645741 31.243811774649 31.7831066578564 31.5661690229941 31.4614628872369 31.6294600131441 32.2747636276081 cytoskeleton
G5E8Q5;Q8BZJ7-4;G5E8Q6;Q8BZJ7-2;Q8BZJ7 28.2409241469698 27.0960950730875 25.9218535731683 25.5050039052145 26.8640942977287 25.7645728417451 27.2481300439055 27.6102671615233 cytoskeleton
Q8K0V2;D3YWG7 24.2862544198919 26.6995727687502 23.9037692977064 24.4184125909613 26.1501188796104 26.3489677128764 26.4786764850481 25.7070393039524 peroxysome
Q8CCA0;Q8C5X2;B7ZMU0;D3Z7G2;D6RI45;D3Z664;D6RHK6;D3Z4A7;D6RJL1;F7A063 NA 26.2123678447593 26.5742128178149 26.4451934271814 22.0643688903902 24.7096664242653 NA 22.1303768702066 xaxaxaxa
Q9CXV9 24.4084239044349 NA 24.9477714194665 24.826619639963 27.3081512449576 27.5021879090629 26.7645699732869 27.5368443887875 nucleolus
Q91X52;A2AC16 34.4736856339196 34.6592472325639 34.5189497150809 34.7151215846452 34.1183939368032 33.7615434953909 34.2062497916963 32.872677590093 golgi
Q9D9Z5;D3YXY5;D3Z6F8 27.7343223460205 26.1898662558481 25.5716266984328 28.0182302240775 27.5697096884258 25.4047781135295 28.9868984068288 27.6661910663346 golgi
Q9CWS0;D3YU15 34.3170755575102 34.6885880020577 34.59730282082 34.6161377961503 31.3585799400955 31.6157845400581 31.5155112235099 32.6754471978303 peroxysome
Q99LD8;O08972;G3UZR0 29.2885754218783 28.9649284535262 29.3042735233909 29.2737084573396 31.6407757522927 32.1487915098525 32.4374887408428 32.0809446992725 cytoskeleton
Q3U1J4;E9Q4W8;F7ADY1 34.601559750039 34.7254388957053 34.5796940696023 34.5734764730954 34.4364811909357 34.4754687904591 34.4884749997886 34.2108557028404 nucleolus
Q99J79;Q4FZK4;A2AGR6 NA 24.8985287609846 26.9478034429306 26.0353841752346 25.1830365026905 NA NA 26.346643876979 golgi
O88533;Q5SUV9 33.6301499693977 34.1523549573482 33.9731783854053 33.9621111809308 28.2916321752572 28.3342961536058 28.7256479462156 29.5030284320376 nucleolus
F8WHP5;E9QQ38;F8WIJ5;Q3TDC6;E9PZH2;Q80YA3-2;Q80YA3;D6RH62;G3UVX0;G3UWN4 31.1840767328125 29.9246735231341 29.9713709462327 30.6057756490215 30.6451768397715 30.9466660301199 30.9629722026174 30.5941653096009 cytoskeleton
Q80Y98;Q80Y98-2;E9QPZ7;Q80Y98-3 28.99567042988 29.5431454926425 28.7623544129498 28.9344086783266 28.913699816392 28.8360307577636 27.8765529743811 28.3567408149773 golgi
A2ADY9;Q9DAF3 33.9290078760847 33.9981200227319 33.6390423943546 33.627693705175 33.2604322207221 32.7937825632076 32.6680019366946 32.9039959545821 peroxysome
O54734 35.1467206666299 35.1531864984107 34.9083828866495 35.1607401052126 34.1838777173272 35.5379647165102 34.4884749997886 35.7270006173964 xaxaxaxa
Q62371 24.2987295076183 26.7603869978049 NA 24.434583906372 25.4186645641086 28.9612552556816 25.6015012145767 24.4077401652665 peroxysome
Q80WW9;F7AIJ1 32.2166225525227 32.1281006075762 31.7773836801037 32.2835675548776 31.5122533604866 30.4559792516145 30.5598252492315 31.176559554923 nucleolus
O35215;G3UZN1 36.8953472568066 36.8588705445449 36.7805365444018 36.8425252137104 33.7180820792364 33.6154771755024 33.4060755479009 34.0289401650039 lysosome
Q91VR5 34.8578438642468 34.6048318373326 34.6384774332505 34.5989313074454 35.2356900458492 34.885218941948 34.7685745276665 34.9968956042713 lysosome
Q80Y44;Q8CFS2 28.8288565169912 31.854305430298 27.0172627168182 26.9228192425727 32.5010756448833 31.3030966604306 30.8379342568146 30.4094837985519 cytoskeleton
Q6AXC6;E9Q6F8 NA NA 25.7022255214852 27.1188089081147 25.079126388134 23.9824147862227 22.8481866884347 28.9311489442569 cytoskeleton
Q501J6;Q3U741;Q501J6-2 33.5546332959668 33.5783052430753 33.6568035088396 33.858941774699 35.0283204471963 34.42203787132 34.5057278144521 34.4370040207086 cytoskeleton
Q8K363;F6ZX28 31.0181171678247 31.9682641355211 31.9182472804909 31.5832796037695 31.7131709781581 31.9828843904622 31.615488891347 31.7184271535172 peroxysome
Q61655 32.389462011896 33.2113960797338 32.7423969042667 32.802813706111 33.0429279599246 33.4543428558465 33.3451955506162 32.6754471978303 peroxysome
Q8R3C7;Q8BZY3 27.7999122348396 28.8154538243708 28.5651383054923 28.4843795493072 27.7373445582081 27.9840209397375 28.6800485954293 27.0960950730875 cytoskeleton
Q9JJY4;E9Q381 29.5689353042 30.0137755956334 30.2883597263909 28.7910357328693 28.9477973020946 29.2715629476299 28.9771913393235 29.2110890266136 xaxaxaxa
Q9JIK5;Q61056-2;B7ZMP6;Q61056;B2RPS7;REV__A2ACC7;REV__Q8BQZ4;REV__F8WHN4;REV__A2ACC6;REV__E9Q0J2 33.3483846205484 34.01693781684 33.7153237890229 33.7302327753704 34.7118373546676 34.7299095202974 34.7394631137497 34.1523627683464 lysosome
D3Z0M9 31.5172735909003 31.3022674816701 31.2552737559853 31.3285823234234 32.999590017414 32.8390053016964 33.0781971755165 33.0469801303741 cytoskeleton
Q9ESV0;F8WJA0 30.9313849065064 32.4927567477726 29.7044949774359 29.8295734595747 29.5284435270104 29.9472995871718 29.9580827746205 29.5985458447182 xaxaxaxa
Q8BND4 28.6003860413761 NA 24.8661771330608 NA 25.7966937076446 29.833412532336 24.6932279369271 26.1666612725931 golgi
Q921N6;Q921N6-2 31.3742845560281 31.7180466167116 31.9105188091406 31.6417122130676 30.7806902980527 30.4495409625645 30.7862304002326 30.0569126157349 xaxaxaxa
Q9CWT6 28.7254439405721 28.929979171377 29.1264398795284 29.2333699306877 26.8183336903403 27.3354812950322 27.4159155712655 27.0719695911693 xaxaxaxa
Q6NZQ2 28.7786907609273 28.4060560786135 27.6220689424875 29.4366058781474 28.9019508788985 28.4096526976317 27.8874251854406 28.9110301802101 xaxaxaxa
Q8VDW0;Q3UAF1;D6RHT5;Q8VDW0-2 31.2521296857739 31.0748198999102 31.4226893049282 31.0163688697931 32.6735622198643 32.8514872166595 32.217835822724 31.9712610522401 nucleolus
Q9Z1N5;G3UXI6 33.9563545068049 33.8763479220441 33.9158358575316 34.0912041135144 35.6719505520235 35.8360378183233 35.8246563705125 35.958355480056 xaxaxaxa
Q62167;P16381;Q61496;Q3V086 34.9701576512078 34.7553419651529 34.7527685827285 34.8444263530321 35.5564753663703 35.1950508757838 34.926331230351 35.178109275525 golgi
Q62095 31.0917127133996 31.5744366260048 31.1635775278313 31.271263054969 29.9903965702536 30.1958940565625 29.7691660750782 30.6173776220423 xaxaxaxa
Q91VN6 29.9818389776907 29.5554915727039 30.0740593046519 29.3881095701308 30.8728239552086 30.4097931231286 30.4989453720074 30.0655838906896 peroxysome
Q810A7 31.7416886790356 31.357766535672 31.6737980711764 31.7416066635444 33.0738425015215 32.6642689002818 32.930611530941 32.8625128059417 xaxaxaxa
Q569Z5;Q569Z5-2;F8WHR6;F8WIZ2 32.4240753593697 32.484614748578 32.1917711848841 32.760423705492 34.146850102655 33.5497009674988 33.9260989146499 33.1378908981013 lysosome
Q9CWX9;F6QKD2;D3YWF9 29.9604304407544 29.1399296807794 29.5787406478856 29.6503267520481 30.5763036720899 29.8867425003668 30.9811855641511 31.1987228768705 golgi
Q4FZF3 28.059684555684 26.6002962425838 27.6763208818033 27.2405851796036 27.7590299349919 27.8992210347298 27.8927831284612 26.478586121831 nucleolus
Q61656;Q8BTS0;B1ARB9;B1ARC0;B1ARB8 35.0182227624982 34.8200635197322 34.9038948307446 34.976577465113 36.7300069385124 36.474022177108 36.6539300163062 36.4749851263506 cytoskeleton
Q99MJ9;Q8BRU5 29.7537178717643 30.8706763537436 29.4170898665789 29.4160305655451 28.7346858488733 29.4214943556038 30.0722596318039 29.4368009189637 lysosome
Q6P9R1 30.7867250378465 30.198030096134 29.2282644994944 30.1516194400185 28.9019508788985 29.103904158552 29.605198978391 29.5450134902367 lysosome
Q8K301 31.1840767328125 30.092653542186 30.7117787776338 29.8631280411133 28.8881260404365 28.7888273495395 28.94212176098 30.1497301501153 xaxaxaxa
Q8K4L0;F8WIL7 29.1799676134036 28.5430485722486 28.4228594234813 28.2919442622189 29.7729120234605 29.3037293539005 29.0868011000912 28.7450543546076 xaxaxaxa
E9Q9T6;Q6ZPL9;E9Q2P8 28.4505547984818 29.6670036937015 29.4995097838245 30.8235161305025 29.8342763189517 30.285898163109 29.5194177032222 29.0261327693062 xaxaxaxa
Q9D0R4;Q5SVX2 29.9107708971422 29.2484884907001 28.7623544129498 28.3842398110673 30.6661413287025 31.5640698738374 30.2632440328622 29.6555007289699 xaxaxaxa
Q6Q899;E9Q0T5;A2AP29;Q6Q899-2;Q6Q899-4 33.0363950440185 33.3653523969761 33.4893967846683 32.9187355332947 35.0483818771318 34.7167124830769 34.8304614841297 34.7246967059525 lysosome
Q9DBN9;Q9DBN9-2 26.0273449167468 20.6106620743063 24.8946276280061 24.0078451246777 26.9427776746474 27.5627564700463 27.7869125811384 26.8034393042749 cytoskeleton
P54823 32.8809834224665 33.224632495603 32.9960816090455 33.1112280351534 33.7875978793313 33.4042309292607 33.4300147519093 33.817399984924 lysosome
G3X9F7;E9PZQ1;D3Z3B3 27.3284352296896 26.4342677498849 27.2233194868893 27.6061702574181 30.5186572284756 29.9361728487735 30.7944326905213 29.8531264699744 cytoskeleton
Q9CQ62 36.5048539058701 36.221135735322 36.1657136480721 36.1129830217717 33.2087259506791 33.4882300569639 33.2762716426607 33.5135721390351 peroxysome
Q9WV68 34.6057156159309 34.8262818056836 34.7213712852539 34.5301581271271 30.9344872232346 30.7853971212155 31.6240334001208 31.7650021191163 peroxysome
Q8C2K1;Q8C2K1-2 26.5339910861567 26.6901184256588 27.2649630098967 25.3092379452107 30.0176881692582 29.6251193285079 29.2732103313039 29.7430512406642 golgi
Q99J78;G3X9U5;Q99J78-2;D3YWV3 27.4811717835713 28.1758554225014 27.7608349050121 27.1044849198179 25.2774752571844 26.3489677128764 23.6796380594791 26.6344854939485 xaxaxaxa
Q45VN2;Q8BH68;F2Z403;D3Z691 25.9572837499966 25.4143186293889 25.0792190836489 25.5913247450102 26.3634695746493 27.004496540498 29.0260458538913 28.2395669045246 peroxysome
O09005;F6S3U4 29.0763555627775 29.1514300253798 29.2595975582604 29.2292493085937 31.1233512768137 30.4817299743545 30.363225467686 30.8145657382881 golgi
Q7TNV0;D3YVJ6;E9Q8Y1;E9Q8P4 31.2521296857739 31.4850614120587 31.3018812693566 31.336326168528 34.175289624727 34.2947437930036 34.1726619296929 34.3550757841419 cytoskeleton
Q8K382;E9Q596;F8WJG6;A2ALU3;A2AUP6;D6RH88;D6RI65;E9PZT3 27.8472836830207 29.1171901333742 27.9539685656048 28.7544275870771 30.4677787886133 31.3959559260775 31.4447605947991 30.8191673482607 nucleolus
E9Q246;Q3U1T9-2;C6EQJ8;Q3U1T9-4;D6RFP7 26.088854785346 27.5186620594544 26.6281497857684 27.8984873604193 29.9314536190938 30.2133559321647 29.4235206757864 29.7666652607281 nucleolus
Q8CFK6;Q8CFK6-2 27.586286452416 24.7827736606644 24.9637590418585 25.8889602555237 27.9207310216747 28.1394071243572 28.454262454399 27.7402524866748 cytoskeleton
Q8C4S8;D3Z1C6 24.4863703800517 22.3550386972235 23.0478512130642 23.0600521431804 22.9402081968166 26.3489677128764 24.7313085880403 22.3282975090453 golgi
A2RT67;F7B6S5;G3UYA1;F6SUD2 28.3839646230701 28.7187662792461 28.4150445485524 27.0223877137481 29.232444085972 29.1395572109173 29.4372984140097 29.0832593374611 peroxysome
E9Q8V6;E9PV15;B7ZWJ7 27.4204373318829 27.6474188500254 26.5319795340126 28.1498729790417 26.3894101324929 26.8934722758067 26.3780820388479 27.2278144166488 lysosome
Q3U1Y4;Q3U1Y4-3;Q3U1Y4-2;E9Q303;F6W646;F6RXE7;F6RPS8 25.1953166277859 28.9740163651039 27.1505165518494 27.3881157763927 30.8944805925727 31.0842784850335 30.6525067320979 31.1139960347131 xaxaxaxa
A2AJX5 31.5091418968597 31.3966226262852 31.6737980711764 31.3427700476878 31.5528636248464 30.9003220116463 30.7809820555714 30.6119361768755 golgi
Q6PAL8 30.1484569135956 31.2034527670711 31.6551483502845 30.3636237978698 29.4472732628055 29.6555908787713 28.8979315443234 29.0415326645785 xaxaxaxa
A2RSQ0;E9Q0R9 29.8575383816213 30.0333525375645 29.9955376798415 30.2554320379724 28.8881260404365 30.0882864985279 27.2034580637873 29.1408425070709 lysosome
Q8BH65;Q8BH65-2;Q8BH65-3;Q8BH65-4;Q9D9V7 28.5619707943333 27.95899010763 26.9205433539238 26.5762428323523 30.0081771640076 30.1046520818736 30.2133762278089 29.7842147454529 cytoskeleton
Q9CQJ6;E9Q0G1 32.6411665497485 32.6250967933349 32.4623060920775 32.3137235147839 32.2662247982539 32.3166660071033 32.3081369974061 30.8927973145668 golgi
P61460;E9QN46;E9Q5J2;E9Q5Y0;Q6GQV2;E9QAT3;F6TK47;F6X8H7;D3Z7M7;D3Z5Y4;E9PWF2;F6XIK0 26.0428039682816 26.5028817511511 27.5182072238067 26.9006032720973 26.4580078664829 25.9271703580171 26.1429754618478 26.5760875125851 peroxysome
Q91WS7 29.1057508269909 28.2414072557346 28.1335179169299 27.9451236417364 28.3993752251337 26.5100425337089 26.8373865043429 27.4179386832278 peroxysome
Q570Y9;Q570Y9-2;Q570Y9-3;B2ZRS5 32.146378226023 32.2366963191907 32.0256784156661 32.316675691618 30.5830285317941 28.9348533572906 30.2307319790405 30.3559078376981 lysosome
Q91YP3 33.1541357900195 33.2937290298355 33.2209919309865 32.7966952416261 32.364570872361 32.3298826911024 32.353985169141 33.0139718705422 xaxaxaxa
Q99J56 30.0498682652438 30.1580546103469 30.9942933248898 30.4710957172375 27.1218355406673 28.5530478111371 27.8185707753621 28.5649249221029 golgi
Q8BNI4;Q3U957;Q8BNI4-2 30.9633300349249 30.8130326160391 30.1707736887178 31.007014653148 28.5198748899842 28.6183677305452 28.8659820957927 29.4588359984617 lysosome
P31001 29.2733203719656 30.353984740249 30.5309170458751 30.576295658725 31.3505020621172 31.1112386306048 32.4075523756077 31.2165485849432 xaxaxaxa
E0CYV4;Q8BIB9;Q9D291 27.3041357749093 27.8052381744426 27.1359979045705 28.0316893435174 25.8371479336005 27.5695604387507 27.4289412034322 25.403575372249 golgi
O54786 28.5804331414646 30.2367511797429 29.2219342553621 28.778016329651 30.247903466928 30.8239726971295 31.0304157886902 30.2596700787294 lysosome
Q9Z2D3;D3YYP5;E9Q5V3;E9Q308 23.5040728021705 25.5388863728026 25.5099358536937 26.4022611045002 29.2737613143204 28.5900525019718 28.9771913393235 28.2836474987381 golgi
Q9Z2A7;F6UUI9;F6V8W6 31.4395446576121 31.5686512567601 31.8348515643632 31.8903148243494 32.1748543407417 29.7113073316393 30.4405838617274 28.0360509238369 nucleolus
Q9DCV3 30.0168669846365 29.3818991766358 29.8079983410585 29.1317362447646 24.299333062891 NA NA 24.6159238232202 peroxysome
Q3UFM6 26.6064068038931 27.478724152984 26.1020156505926 25.9070051805178 27.5794575708914 27.3077379133758 27.37991153228 26.2019509286846 cytoskeleton
Q80ZS8;Q3TV71;O35347-2;O35347;D3Z558;E9QP31;D3YUN0 26.6258408575763 23.4482876989599 NA NA 27.4684143184009 27.341526688054 28.0548148085722 NA xaxaxaxa
Q9EQM6 26.5076345104839 26.5641992914548 27.1613806065059 26.2113197163081 27.2506476281737 28.0429758760184 28.3261298178422 28.4325785008414 lysosome
O88673 28.1313515763168 29.0560710354843 27.8867318904882 28.5311352826125 28.1498372978092 27.8614284815442 28.0261912197858 27.662130153716 nucleolus
E9PUQ8 26.2136333253373 26.1159381808288 25.0244583599147 25.417729165581 25.3196760253644 26.3294636108812 24.4289020098334 22.8567589870245 peroxysome
Q9R1C6;F2Z490 NA 26.7745272102245 26.3359273770231 26.2170920112203 27.1709176858998 28.2501899470441 27.7828869662078 29.3185958564701 golgi
Q8C413;Q91WG7;Q570Z5;F2Z409 24.0698041502363 27.6557099245007 28.0427086786411 NA 28.3757446111547 28.7140822752286 27.6324991709436 27.0392710648815 nucleolus
D3YXJ0;A0JP53 21.7850159032361 27.2764369781153 27.546514365179 26.4115950087691 26.8899103054266 27.6311566771804 29.7361719259419 27.927319119216 xaxaxaxa
Q6P5E8;D6RI30;D6RFT1;Q6P5E8-2 27.0578514946047 27.0960950730875 26.9963601356879 26.9521139071969 25.303973837813 25.2394472426057 26.1110399271238 26.8826653582606 cytoskeleton
A2AHK0;Q80UP3;A2AHJ7 29.1011566760182 29.3187557980446 29.0610639252541 28.3963876020028 32.4818668924421 31.8704557148133 32.6834187923285 32.8295434316806 nucleolus
Q8CBU2;Q504N4 28.9774683084947 NA 28.1012534936597 28.5775924401888 28.8022277641014 29.7001430839074 29.0548971763917 31.4525846673811 lysosome
Q9QX60-2;Q9QX60 29.2502703673385 30.3054132243879 29.9713709462327 30.5177133862702 30.6875137939142 30.8239726971295 30.0980504234934 31.0401990016327 nucleolus
Q8VCH6 32.7960645170318 32.6348506899611 32.5987438279112 32.6208436949207 28.3469453048266 27.4856596074236 27.1027582559375 27.4413800373792 golgi
O88455;D3Z7G1;D3YXR4;Q711T1 32.6453701773379 32.350638698128 33.2449168582716 32.4606025755083 29.8638195491501 30.5448988655344 30.1247392404678 31.0620069969247 golgi
Q9DBB8;F6Z0K0 35.2669727740694 35.451475303166 35.2339473322313 35.4210935857893 32.9475803495926 32.4930248988965 32.3229800783074 32.5076037892997 cytoskeleton
P00375 33.4916202268556 33.6452689013749 33.5154319345533 33.4084396433955 31.8071171952325 31.6976571794444 32.3081369974061 31.298024436584 cytoskeleton
O35435;E9Q1V3;F6RI88;F6TCT7;D3YZY5;F6ZQJ5 31.2395852367905 30.8377388712242 30.8845430368631 30.9653214174 30.158470278656 30.0174903616881 30.1484726432122 30.0532422072689 lysosome
Q3TXU5;F6W7I2 26.1079597032578 24.3449205034576 NA 24.8759746355125 26.3981959983382 26.1320818981762 25.6066831951269 28.4325785008414 peroxysome
Q99L04 35.5051685677254 35.6004991602054 35.3048983184638 35.2415218100817 35.6325538302182 35.5985867056918 35.6377930101421 35.5012806494113 cytoskeleton
Q3U0B3;F2Z445 32.0089525731215 31.1263026317397 31.243811774649 31.5294256222077 29.4561230158414 28.7714847414885 28.6664991880555 27.4588467226863 lysosome
Q5SS80;B0QZT2;Q5SS80-2;Q5SS84;D6RDR9 29.9818389776907 32.1281006075762 29.1532038645046 30.9045294083145 27.2955385777571 26.6001559834421 26.3948777772144 29.3049065567719 peroxysome
O88876;G5E8W9;B1ARS9;O88876-2 31.0309308099737 29.9750918130672 30.2787180745383 30.1608036282155 29.1656704391007 29.344661840379 28.718141646659 29.4944631081907 peroxysome
Q99LB2;G3X8V7 35.4349944047696 35.5617705018482 35.5422459184211 35.1607401052126 32.0260400123271 32.4037705830219 32.5519170175537 32.2593490504084 peroxysome
Q9CXR1 31.993935087809 31.5629442769953 31.9239031222471 31.3744880425183 33.0983464982446 33.021064980113 33.0425248454708 33.3753519844495 nucleolus
Q99J47-2;Q99J47 31.8171409796246 31.8170855664752 32.0701072175872 32.2275363260081 30.6536873841323 30.7753051297209 30.7119151768993 30.6688099564626 peroxysome
Q58NB6 26.774520294428 26.4201637010416 26.4024341181043 24.8204079269336 28.3965213747834 28.799677333416 26.0845378270165 28.6370951022937 xaxaxaxa
Q8VBZ0 26.9357244826615 28.1011654778508 28.1899450193671 27.6504859457981 26.4300954811913 26.2134143897606 25.97173245015 27.0293357712894 nucleolus
A2ATU0 34.5875692711011 34.5236663090448 34.2964590111819 34.4669137589768 29.211627718377 28.9396668200088 28.4480986769704 29.2597208475988 peroxysome
O35286 32.9520042254804 33.5859695819791 33.1474868742487 33.2005517751512 34.3844374603027 34.2779275680995 34.4256544875886 34.3050890523824 nucleolus
G3X8X0;Q05BH3;G3UXT5 30.481066372994 30.4817706867829 30.1289423347647 29.1751639539285 30.4320712988292 30.3539688465421 30.4187550070841 30.4018626184882 nucleolus
Q6PGC1 33.4162039632678 33.2298003868831 33.4161278784179 33.1452015173228 31.6827445663093 31.4687385974722 31.3713978490586 31.3074087555351 peroxysome
Q99PU8;D3Z1G8;D3YXL7 31.9764345082406 31.7858027664621 31.3096102153779 31.8301252475245 31.0283184559443 30.8239726971295 30.6857883559745 32.1546759747593 golgi
Q8BZS9;D3Z4E3 28.0853851758689 28.3745702466109 28.5318612833054 28.3677995853313 26.8512972769485 26.8529290687733 25.647363642311 23.0871675469584 lysosome
Q5QNV3;Q80VY9 27.5489151376071 26.3297634350097 27.375613450825 27.0477706141578 29.4303935845912 26.9964240151862 25.1011330341915 21.6371472182395 cytoskeleton
Q9DBV3 27.5371723441252 27.7656160615297 27.6457999505545 23.5594380714184 28.4084776932194 28.4671661658296 28.5711652213876 28.4896878197801 peroxysome
A2ACQ1;Q8K1G9;A2ACP9 27.1255794802505 27.0129043649063 26.7836778279979 24.557677569171 27.6777278700718 27.5512990829643 27.9840209397375 27.2397600734645 peroxysome
Q8VHK9;G3X8Y4 31.6555428492495 31.2408179720983 30.6656404593659 31.5023287444372 31.0133908129174 30.3873971246809 30.1791241501888 31.7650021191163 nucleolus
Q6NZL1;E9Q8C3 28.3858906581631 29.050805348212 29.1078157969723 28.8719302341925 29.1880616159149 29.3021857540384 28.9340435218149 28.6925892164984 xaxaxaxa
Q80X98 29.9443022623097 30.804674347404 30.5886107005795 30.2385594471925 31.5713708738327 31.6945690226675 31.9239530603455 33.2880876810044 nucleolus
Q6PE54;Q5SXR4;E9Q3U3 27.1650196794909 28.1982357078007 27.5254616129981 27.3986387558882 29.9592404937561 28.8139217242761 27.4368221375423 26.7618010758404 cytoskeleton
Q6P5D3;Q6P5D3-2;Q6P5D3-3;Q6P5D3-4;Q6P5D3-5 26.9720910328023 28.2518909175609 27.1505165518494 28.7492055799145 29.232444085972 29.1395572109173 29.0598498075399 29.9716627019899 peroxysome
Q99J87;E9Q6W5 30.0898516883005 31.2887913017698 30.2787180745383 30.041829279525 32.2557743942708 32.1666982668208 32.0019974963194 32.7952241653468 xaxaxaxa
A2A4P0;F6ZF21;A2A4N9 28.9109421543373 29.1954292389997 29.4976631435888 28.7988509757683 29.476357154843 30.6666365357946 31.1527561015321 30.412755133937 lysosome
E9QNN1;O70133-2;O70133-3 34.3540041586342 34.2637767084427 34.4050499016722 34.1052966821794 36.2124760979819 35.9165202343608 35.9556329743829 36.2930985592394 cytoskeleton
O70133 24.9973726663414 26.270157791624 25.2161625375288 26.5782965179055 24.9924417194255 26.5100425337089 25.8918522330297 24.5436235169446 lysosome
Q542V8;Q9JIQ3;D3Z3K5;D3Z2Q3 31.070744007035 30.7297783662501 31.1435977310926 30.748234842098 29.818318276191 30.2049383752687 30.4277958710953 30.0619390079683 peroxysome
E9PV41;O08808;E9PXV7;Q6NS79;D3Z074;F6XC64;E9PYA5 32.8373737645939 32.87423852862 32.813705866759 32.7563612441743 34.3598533312274 34.0021397938633 33.722158275416 33.8756311663346 peroxysome
O70566;Q6W4W7;E9Q6V7;E9Q4U7;E9Q5X8;E9PVK5 31.5123210919177 31.101357835925 29.4626660483104 31.8493381493194 32.6243365171033 32.2765820121781 32.1801225542962 31.9712610522401 xaxaxaxa
Q9Z207;F8WIG5;E9PV50;E9Q9L9;F6QRM7;Q3TLZ9 31.3857806810261 30.4817706867829 28.3437064811372 26.6124722773344 28.1150596358727 26.4873468955831 28.3715095863276 26.0951045345319 xaxaxaxa
F8VQ54;G3UW33;Q8R418;F7D1A4;E9Q6I7 29.7127211429435 29.8375790873632 29.538501318606 29.8168701769516 29.4472732628055 29.5594837036462 29.1590309097924 29.4824938419069 nucleolus
Q8C9B9;Q8C9B9-3;Q8C9B9-2 30.1856258629073 30.2120558311571 29.9821252863883 30.3010520896921 31.4144788179591 31.1164866877624 31.4022159988203 30.3956789096405 cytoskeleton
Q8BTT6 27.7191497269919 27.7330969255138 26.1511590036028 29.3043298710679 27.8360475949976 29.4358190148954 27.4540648692423 27.9001866209823 cytoskeleton
Q9D0D4 30.4978892331109 29.662567648325 29.1037733304797 28.9663988344978 29.7319364364075 29.2855561784658 32.8203744508167 29.4893233174786 cytoskeleton
D3YX15;Q61153;D3YVM7 29.6454715404337 29.913791171952 30.0277819087047 30.3559548669957 23.9943963659783 21.888625716651 NA NA cytoskeleton
F8WI56;D3Z7D3;Q8BWT5;F7DDW0;F7BCF6 31.0082460853371 30.3054132243879 29.1532038645046 29.783358813946 28.9588266550728 28.8423031259626 28.1558079964553 27.8873462832989 golgi
Q3UH60 32.0436973764373 33.7152722022625 33.3784157843933 33.6062106952355 32.0835081063249 32.4384740775584 32.3635936183 32.3467236718056 lysosome
B2RQ71;E9PWR4;B7ZMZ7;F7C4U4;E9Q9F8 28.8245606598758 29.5247084598085 28.8892854966883 29.6996788294806 29.6747131277963 29.6149163532775 29.4795623833973 29.646841155434 lysosome
Q9CSH3;E9Q1E0 31.0677992314203 30.5585651316693 30.6596176573028 30.9968772890427 32.3393474050898 31.9359848317263 32.1039872716234 32.0283562984313 cytoskeleton
Q8C0S1;Q8C0S1-2 28.7371400583024 30.2495900377147 28.2668509195632 30.6925432791191 28.8881260404365 28.9664928623943 29.5895871424314 29.6181672539672 nucleolus
Q8CI75;Q8CI75-2;E9Q8B9;E9Q379 31.4448819817218 30.9432964655588 31.0615607073969 31.0823545792264 30.8877431248994 30.7979114454891 30.4187550070841 30.4645916873832 golgi
Q811T9-3;Q811T9-2;E9QKS5;Q811T9;D3YYC9;Q811T9-4 26.400580711553 23.3098504865528 26.2091206000584 26.1531946913139 26.8827033521091 27.3189570939403 28.0855355334599 26.741068524598 cytoskeleton
Q80Y83-8;Q80Y83-6;Q80Y83-4;Q80Y83-2;Q80Y83-7;Q80Y83-5;Q80Y83-3;Q80Y83;Q80Y83-14;Q80Y83-13;Q80Y83-12;Q80Y83-10;Q80Y83-11;Q80Y83-9;Q80Y83-15 25.7572335406068 25.3915615280462 25.5243116262228 26.1073027856158 26.3634695746493 NA NA 22.9522136840869 cytoskeleton
Q9ESX5;B7ZCL7;F6YUI5;F6S1S5 33.3934266211012 33.1831208993895 33.1628055610778 33.2668114934114 32.9307792883584 33.2446024642107 33.2348088370389 33.6554975409311 nucleolus
Q8BMF4 35.0782999477885 35.1676216177996 35.0999665638073 35.0639330519816 34.7118373546676 34.6059116154689 34.6215808451998 34.5477523160369 cytoskeleton
E9PXD2;E9QKB1;Q9R0Z9;Q9R0Z9-2;Q8BR96;E9Q3K9 27.5173525967016 28.1807306588051 27.402481633827 28.7544275870771 28.8731280027011 29.7337406570993 29.3754234719961 28.4112645727419 cytoskeleton
O08749;Q3TIE8 36.350058029844 36.4105075512773 36.2474788297419 36.3000592487666 35.0390931064963 34.6059116154689 34.5632434710859 34.4103669878708 lysosome
Q811D0;E9Q9H0;D3Z3B8;G3UZL5 32.7374942937504 32.9967088655073 32.56244787336 32.7754059964537 31.3836572070121 31.031949178101 30.8341776246486 31.2030316839884 xaxaxaxa
A2BEF2;Q52KF7;A2BEE9;P70175 29.2196168553179 28.6158891656295 28.9508963289575 29.0600492544152 25.079126388134 26.7958800382638 NA 23.0591028836113 nucleolus
E9Q9I2;E9Q9R9;F6YZU5;E9Q3Y6;F6Z115;Q9D3X0;Q8VCB6;F6VMK9 27.5560496779687 29.5377676115478 27.9461388110708 27.3467002056622 29.8779577388753 28.540125022786 30.2481153946778 27.7425474864048 nucleolus
Q8K4R9;Q8K4R9-2;Q8K4R9-3 26.6895151219749 26.5958920834203 25.7981584375815 27.3095889899174 29.499420986173 27.6749263650162 27.6774443765986 27.8948806602788 xaxaxaxa
Q9D2G2;Q9D2G2-2 36.1829577552715 36.5207909469662 36.4245638987124 36.2790408911529 34.8574597327168 34.7439121660723 35.0176212711252 34.154669825363 lysosome
Q9JI44;Q9JI44-2 27.9681289338972 27.9788056675169 28.4389575818256 28.0865962411555 30.3180474092174 30.3204485499133 30.4893932877791 30.4577483699615 xaxaxaxa
E9QPG8;E9QMD4;Q60997;Q60997-4;Q60997-3;Q60997-2 22.1242826461691 23.3805215938515 25.7400821408284 25.0887710591584 25.7427226579939 28.357338920559 26.8573618562973 27.4075566483765 lysosome
A2A9Z1;A2A9Z2;E9PZX6 27.2643019094671 26.4137029136495 NA 25.7371080999437 21.4524955550723 NA 23.7289762330525 24.6052253829466 peroxysome
P11531 31.5748435360801 32.1996469246282 32.0624967501305 32.0582392724856 30.2210853973455 29.833412532336 30.6405126429735 30.5488514506921 peroxysome
Q9DBT9 37.6487814484914 37.6031289057739 37.4968872545029 37.6184378879238 32.7015761382652 32.9610759144397 33.1772813384137 32.9973075239242 nucleolus
P54265-9;P54265-8;P54265-10;D6RI32;F8WIG1;P54265-3;P54265;P54265-6;P54265-5;P54265-7;P54265-2;E9Q6J9;P54265-4;E9QPQ3;D3YYG5 26.2696164948426 25.1013522503217 NA NA 28.2626887127364 28.902977957544 28.5605279285644 29.7107810333681 peroxysome
Q08274;D3Z6Z8 25.9791561359022 27.4872407466756 27.4891189654187 27.8984873604193 28.5198748899842 29.182409755835 29.1699064727053 28.4593465669173 golgi
Q6PNC0;F8WGX5 30.8709392286403 31.3310175486913 31.3876185841878 31.2239389739342 31.0742358459261 32.4192382629671 31.7162286978497 31.4257860535043 golgi
B0V2P5;Q8BPN8-2;Q8BPN8;F6RYL8;B0V2P6;Q8BPN8-3 28.156491776471 28.6813055596761 28.8361692161318 28.0455116782753 26.9171381987252 27.8194393004339 27.6220856001089 28.5152447891143 peroxysome
Q6ZQJ5;Q6ZQJ5-2;F6QHT9 26.3535127003362 27.8476850653431 29.3181679387261 28.7109658609573 28.9477973020946 27.5627564700463 29.3118292380648 27.9243861167314 xaxaxaxa
Q8BPI1-2;Q8BPI1 21.8616409920963 22.5818392243644 25.7981584375815 22.8885144107594 24.308349060297 23.1132348758875 25.5927916660578 24.3571832935062 nucleolus
F7ABZ6;D3YYQ8 30.4339787633409 28.4060560786135 29.7005840345329 30.0636222610166 26.6474062125756 22.5087086906156 25.0164745311888 21.6217357352981 xaxaxaxa
P63037;B1AXY1;B1AXY0;B1AXX9 34.4789465922509 34.2637767084427 34.2352484887847 34.6447278853132 34.0532448145687 33.5497009674988 33.2936704281349 33.1508277140499 peroxysome
Q9QYJ0 33.9967774784938 33.9097409185296 34.0312207397361 33.9733228704719 33.7953006700043 34.1387958727528 34.2483243061787 34.1473286650564 peroxysome
Q99M87;Q99M87-3 33.4162039632678 33.2113960797338 33.1628055610778 33.5005461851062 31.4655182960065 30.4402422573736 30.3911976116016 31.2903536744605 cytoskeleton
Q9JMC3;D3Z1U5 27.2389878405715 30.1197561030266 28.9312321809311 29.4975427523772 26.1900295440879 25.6286533048204 28.0756158964416 26.6291430923471 nucleolus
Q9QYJ3;Q3TYL7 30.7281598987066 30.6357088775067 31.0784218617111 31.2123537052872 31.7357746077668 31.2861115245317 31.6725251910384 32.0132769155587 lysosome
Q99KV1 33.7525934328607 34.5122898873306 34.1948667119802 34.1630013554571 34.2944480443591 34.2109206420344 34.4297012785386 34.3294145237231 nucleolus
Q9QYI4;Q8C4C9;D6RHR9 31.5874679581771 32.0553904372737 32.1250935410279 31.6536266892494 30.247903466928 31.1901127571574 29.9346876786218 29.9403664559229 peroxysome
Q149L6;Q149L6-2;Q149L6-3 28.0791144644255 28.6098571915662 28.5807208931352 28.4073371200174 28.6778862462922 28.2568823577201 28.9185184548988 28.9547482240084 lysosome
Q3TB24;Q9QYI5;Q9QYI5-2 30.7032793773219 30.3930875165746 30.4351184751234 30.5947028153654 29.3874377725861 30.053551709656 30.614297923659 29.4893233174786 lysosome
Q9D832 31.6219499347482 31.6519750686033 31.4910035126065 31.5134629792474 30.4391076050873 30.1134683200535 29.9220850340697 30.7286140009516 nucleolus
O89114;A2AG30 25.4115020801257 26.1752421014801 25.8821123211263 28.5188929079134 25.237164459255 26.5485440935416 24.2663507464588 24.0414408886625 golgi
O54946;F6YRQ2;G3X8S5;Q9QYI8 28.5385987119496 30.2221537590064 30.9005514020072 30.6202208244515 29.52261977391 29.7827189905042 30.449663461497 29.7107810333681 nucleolus
Q9QYI6;Q5D0C3 27.2102773589773 27.121788120958 25.4982632011023 26.5102291265435 27.289638637275 26.5253187610753 26.6886868770114 28.0626215591582 peroxysome
Q61712;F6ZL86;F6WEH1;F6YK70;F8WH68 31.0497891916745 30.7376370031223 31.0360537368831 30.702318324735 29.2537629947401 29.5450305381461 29.4795623833973 30.9538239443905 peroxysome
Q9DC23 31.0653713853868 31.3254814981254 29.2820567188639 30.3823164661666 31.8016005089603 31.4875568937034 31.4994571548148 31.4583124199121 lysosome
Q5U458;E9Q8B3;A2A8D1 33.4818156652283 33.4051960448722 33.5493814904112 33.3397209505755 31.4983802152751 31.309249199725 31.4066045538088 31.0432355124725 lysosome
G3X922;D4AFX7 32.3936726400754 32.3297761431767 32.6784494168595 33.1526971720898 34.9341931828256 34.9797096350011 35.1199471806492 35.2471912355929 cytoskeleton
F8WGQ8;Q921R4 NA 25.683754570971 NA 24.9415093726254 26.0999006370834 25.8480790538944 25.0537535018627 27.9001866209823 lysosome
Q78YY6 27.5489151376071 26.0952249565833 27.0822813481666 27.9216419399472 24.8522597638333 23.0953466057289 20.9354772085149 26.9746500129345 lysosome
Q80TN4;A2AS91 28.7769280240913 28.1901416697183 27.9842555864725 28.5111009403662 28.8503015111412 28.6624023424904 28.6106021653703 29.0512638596626 nucleolus
A3KGH2 24.7589055148678 26.4047764227399 26.5196448063461 25.5595523563684 28.9588266550728 27.858651496245 28.9943798292808 27.518384712659 cytoskeleton
Q9CQV7;D3Z5K6;Q9CQV7-3;Q9CQV7-2;G3X8S1 31.3372671999261 31.2496102595753 30.5544707175857 30.645213293444 30.5632985498163 29.1674937456407 29.7519960248229 29.5187773714759 nucleolus
P54103;E9Q9H2;E9Q9H3;Q3TRX6 30.9098364372591 31.1160947541072 30.9806289372526 31.1627386825014 31.729903784286 32.0345162559759 31.4850786337348 31.5216206747231 xaxaxaxa
E9Q8D0;F6QYD2 28.6766018817582 29.1999804352126 29.1950285889513 29.85792986865 27.5820388048839 28.4421660130789 27.197298688936 26.5121181452279 lysosome
Q8CHS2 30.0255228387946 29.8540006550854 28.9752052153373 30.3061560339549 26.423060335664 26.4972682226836 25.4625960422759 NA golgi
A2A4A1;Q91ZF0;F6TF70;F7CGC9 29.9604304407544 32.9763322599827 27.5815113266086 28.1868212874559 31.7541060113537 29.077009549442 31.2262338964281 30.8491502748768 lysosome
A2ALW5;A2ALW5-2;F2Z410;F2Z3Z8 30.9454259683 30.8981534988319 30.5765343306417 31.3427700476878 29.2968395781889 28.8247564757566 28.4418768826714 28.4907656309581 cytoskeleton
Q91YW3 34.2357618147115 34.2336376268575 33.959404481087 34.4173073551524 33.5377811671602 33.4664150238185 33.5354468951158 33.6995386620814 peroxysome
P59041;E9Q808 27.7531804782189 26.8603405119107 26.4427656950376 26.599443828202 24.4686733905702 27.1501133940889 24.0048188894934 25.1314964616697 xaxaxaxa
P60904;G5E8T0;A2AUE1 29.6329337987121 29.5741341666328 29.535257081368 30.8716976354753 30.3332802762366 30.7409240367314 30.2378864415483 30.0569126157349 nucleolus
Q9QYI3;F7BTP8;A2A5E1 31.9591909404651 32.0269281292953 31.5511841586978 32.0717255773839 33.3496850135581 33.1820046419072 33.1231925138679 32.358081924148 cytoskeleton
Q6NZB0;A2ALF3;A2ALF0;F6TQL3;F7CXJ2;F6QIL6;D3Z4I5;E9PZT4 30.5783745021526 30.5226583126693 30.3251935322126 30.3079330855876 33.0738425015215 32.9251944713383 32.9629053494051 32.2593490504084 golgi
Q91WN1 28.2717552023955 27.6389139659189 26.0723039045057 27.2847926890438 32.4140922461567 32.0190174901331 31.4806996345567 31.5620086304943 golgi
Q9D7J6 26.7102430938113 NA NA 23.7308915738419 26.9364622204218 26.1320818981762 26.0845378270165 25.7865439930409 golgi
O55070 26.8230254202686 26.5096578847239 26.0350471876876 26.8856933189883 27.7727754852449 26.3671811465922 27.518313463078 28.3462625404462 cytoskeleton
D3Z512;P56542;D3Z5U3 29.5278760394669 28.8615503907589 29.0712126587914 29.2838275410445 31.7178089852687 31.6593213454367 31.6070089104672 32.4184525413224 cytoskeleton
Q9D113 26.7205465976311 27.2567593997523 26.4336542223203 27.4030061353805 26.2830239177539 NA 25.7081127019972 26.9457960967294 peroxysome
P39053-5;P39053-2;E9QMG2;P39053-6;P39053-4;P39053;P39053-3;D6RH60;F6TH70 26.1779280586362 28.0803307947447 26.60698965332 26.7857412191241 23.9617331778748 26.6216602985671 26.0056981601945 25.73810948808 peroxysome
Q8K1M6;Q8K1M6-2;Q8K1M6-4 27.8748136654627 28.8197009605175 28.7599550214769 28.8382878638508 26.4580078664829 27.591309431791 27.448326279541 27.219915054539 lysosome
G3X9G4;G3UXX2 33.5891514279618 33.2361554581738 33.2901733970304 33.5491276831154 35.7975204211723 35.6466325862216 35.8697715464993 35.7740595900836 nucleolus
P39054;P39054-2 27.7191497269919 27.6651022119557 28.5001807236739 25.2801879879006 29.1880616159149 29.6251193285079 29.9802212161281 30.2935597437648 golgi
E9PWS1;Q8BZ98-2;Q8BZ98;E9QLL2;F2Z460;E0CXZ8;F6YRI0 NA 27.282760175327 NA 24.0671343580647 23.6079367668285 25.264595814812 24.8820280781505 28.30599096793 lysosome
Q6TXD4 28.6365183338902 28.3673587236974 28.7237293865006 28.4299008719478 28.72622791416 28.517054908292 29.9580827746205 27.8938333034452 golgi
P13864;P13864-2 31.56705335789 30.5731100660756 30.9419700562379 30.4710957172375 33.0738425015215 33.0363837774261 33.1772813384137 32.8463165063309 cytoskeleton
O88508;G3UXY2;G3UZN5;G3UX07;G3UZH2;G3UZG8;G3UY43;Q3KR45;G3UX63;G3UZU0 28.2501920265534 28.3996921161861 26.4427656950376 28.3755971280932 30.3904054161007 30.7029974830902 30.1573151248576 30.5941653096009 peroxysome
Q9Z2W0;Q8BPW9 34.282622960564 34.2377735383719 34.1538346703918 34.4864151508154 33.4816513046138 32.8604098226977 33.577789837494 34.214211943566 peroxysome
Q80VJ3 29.7127211429435 29.8341611852219 29.5093767672838 30.0161621842047 28.9762975660276 28.9167987467333 29.263619696652 29.9159011126165 golgi
Q99LB0;F7B2G8;A2A4Y7 24.515661496523 25.8219555003847 25.2306723105628 26.7538808568702 29.0772758396627 28.6956759424465 29.1699064727053 29.3674377477399 cytoskeleton
Q8R2M2 30.5041639428867 30.4817706867829 30.4572653663834 30.4931868766242 30.7285825369055 31.3221760226663 30.3142635030098 31.5155095431047 cytoskeleton
Q8BUR4;Q8BUR4-2;Q810M1 29.8747091659438 31.2090617853592 29.6354420935327 30.7085524892767 32.0612741307286 31.6867623369816 31.3128776935713 31.69363585421 peroxysome
E9QM99;E9Q2T7;E9PW63;E9Q8Q3;Q8BLX9 31.3455168629333 31.8694658686074 32.0195429159579 31.137795411523 35.1887354440447 34.8249068482338 34.7251447172669 34.8346309076994 golgi
A2AF47 28.9699512412747 28.6067070902305 29.6320562358865 29.3618617178189 33.3405546692723 33.5135406659769 32.9629053494051 33.3753519844495 peroxysome
Q8C3J5;Q5SRI3;D6RGU3;Q3TMS1 31.7204614358863 30.1064404844497 30.4005213626079 29.8033267109412 36.118129172842 35.8188242791969 35.4874191263912 35.6821290907688 nucleolus
P59764;E9PXU8;F6SJX1;F6YXW9 30.3642111958582 29.9796017856795 29.538501318606 29.3257462004158 31.8113964881719 32.3242691786424 31.1727735913271 31.9065524495148 cytoskeleton
B2RY04 31.5571107061713 29.6440207078265 30.1584146786 31.0599141804251 31.2117101271388 31.0162900920749 30.8466832571744 30.9178940542774 cytoskeleton
E9QPN7;Q8VDR9;Q8VDR9-2;Q8VDR9-3 30.6281677071409 30.455888978449 29.1895035273249 30.9189417066298 30.8240200259724 30.0423074432031 29.9691108326939 31.0331165188164 peroxysome
E9PX48;Q8R1A4-2;A2A9M5;Q8R1A4;A2A9M4;A2AW79;F6ZJ55 30.5041639428867 30.4311158768061 29.4530264224022 30.3700750976375 32.2451672512394 32.1996291103558 31.7419313658385 31.8710524683116 nucleolus
Q8C147;Q8C147-2 30.987949073275 31.0562625078671 31.5668609507356 29.5855538550199 35.1964170344281 34.7926567125892 34.6056817535041 35.0625219394777 xaxaxaxa
E9QMR2 30.9538770927625 30.5470426311759 30.1855755793798 29.7109464787861 29.7319364364075 29.1543515658662 29.7361719259419 30.4880964148981 cytoskeleton
F8VPN7;Q6PF84;Q8BIK4-3 24.8231627917458 24.0393845920485 27.0296884167941 NA 25.7757729096182 25.9910820631325 29.2002914534344 25.6395558804719 cytoskeleton
Q99LN9;D3Z7J7;Q99LN9-2;D3Z6Y9;D3YZM0;F6TY47 29.6007440623696 29.2739138847689 28.6142798576092 29.003877778319 28.6927935933271 26.9964240151862 29.3271152792291 29.4893233174786 cytoskeleton
P97465 27.8041081461527 28.0675823650752 27.7368994802009 26.7538808568702 31.1057936033418 31.6704463067954 31.8475656845579 31.4804919847061 xaxaxaxa
O70469 30.0255228387946 27.5623011702258 29.6615673769288 29.4774212910112 32.1275622152967 32.5594994033087 32.187453151229 31.8710524683116 nucleolus
Q9QZK7 31.9798581265115 33.7608688722541 29.2621224227193 33.9621111809308 32.2662247982539 32.128065737346 31.9879388340628 31.9333317364983 cytoskeleton
O70348;G3UZ39;G3UX82;G3UZP8;G3UWP7;G3UYE6;G3UZV8 25.9901479592857 NA 25.1508884318926 26.6616478460022 26.0725893856698 24.4142515378434 27.0392250246554 27.5754450210456 peroxysome
D3YWN6;D3Z6I5;Q9QXP4;F6QFE2;D6RHL8;D6RJM0;F6RJK8 NA 22.0610948017459 22.2902481673316 NA 22.6718916711394 24.1945559293271 24.0999349399503 NA golgi
Q8BL99-5;E9PXQ5;Q8BL99-6;Q8BL99;Q8BL99-2;Q8BL99-4;Q8BL99-3;E9QQA0 29.6992267598121 27.3331746567814 26.9707217811192 28.5027088888374 27.3174943148144 27.2396890844002 28.7059922424135 27.9700267394912 xaxaxaxa
Q3UHQ6;Q3UHQ6-2 28.9628651587955 29.2562651023914 29.7306936344836 28.8486148989798 30.8096518309145 30.8702929237221 30.9037377471626 31.2302576718045 xaxaxaxa
P42867 27.508611119034 28.0464311617796 27.5936502537645 27.2177612340087 28.1060456710696 27.326531206154 27.4013211431125 27.9339434261116 cytoskeleton
Q8BPA8;Q8BPA8-2 29.6562273164338 31.140349237518 30.8110527118455 31.4606975669619 27.6006225373306 27.0569204899042 26.7416888717894 26.889073049918 peroxysome
G5E824;P31428 26.6353252952879 26.3801105924244 27.0382977566138 29.1117400434562 29.4561230158414 28.6183677305452 27.9330473476755 30.1567105272457 lysosome
Q61103;D3Z5N6;F8WIP7 29.0667682369307 29.3340791324661 29.1059164328902 29.1317362447646 31.3702680689982 30.9466660301199 31.3275655169326 31.1528155892515 peroxysome
P58269;F7CPB1;P58269-2;P58269-4;P58269-3;F7CL41;F6T820 26.3654869016727 27.6474188500254 27.0463334000591 22.7441600316375 26.9614420511416 NA 27.6880313605108 28.783818216391 golgi
Q5NCQ5;B1ARH1 28.388299672334 27.6389139659189 29.1037733304797 28.0556364806944 28.3061890275275 27.6749263650162 27.4840455215517 29.4210505686683 xaxaxaxa
Q9CR25 27.8614786512523 27.4415749690649 27.5894707451543 27.370992133205 28.7450733963246 28.7026535988704 28.2193460493735 28.7168374924635 cytoskeleton
Q8K0W9;D3YXV3;D3Z1U2 26.661494894946 26.9241568376164 25.2764985648316 25.3189607014016 25.079126388134 26.3294636108812 27.1154723592465 26.2163737590829 peroxysome
Q9CWQ0;Q6PAC5;Q8BG20 28.9483384839178 29.4186078190983 29.1749279508292 30.2174664465043 28.8276299612439 28.3496613893947 29.4641586783216 27.0122578527846 lysosome
O70152;A2BDX2;F8WII3 31.6099084820649 31.372850809291 31.0920485135103 31.1741966809285 30.8500461747154 32.3402754879913 31.3128776935713 30.856376084885 xaxaxaxa
Q9D1Q4 29.4012230412389 29.3221628632099 28.2075198560631 28.2279936266902 28.9222359539628 27.8476844575299 28.9280230956493 28.5649249221029 xaxaxaxa
Q99KK7 34.4107347408019 34.72127824792 34.3569558923156 34.604855500094 34.6916852333075 34.5323990437547 34.7586724739577 34.5669263060248 golgi
P28843 34.5264566566414 34.6189177871692 34.7850919311515 34.6232820108668 35.624786815836 35.8314793975269 35.6567374915199 36.1579326469065 cytoskeleton
Q9ET22 32.7576220960442 32.8637558099824 33.3182412570248 33.0523964255599 33.3213282975811 33.5612199749489 33.8034735497584 33.5849812106612 golgi
Q80YA7 27.7484903101791 28.0322282509886 26.7099119527719 26.8818060461382 29.5689254676432 28.5789427837983 28.4774445093549 29.880943249995 golgi
Q8BVG4;Q8BVG4-2;F8WJI9 30.8379225901672 31.0412004617017 30.5427590711872 31.4546446829512 31.3732305117857 31.6345684079399 31.4850786337348 31.5816915536091 nucleolus
A6X919;A6X919-2;A6X919-3 31.9447291149501 32.1718058900748 32.1281708318655 31.5892243435005 30.5925389788311 31.0561290233666 30.554847063449 29.9159011126165 golgi
Q71B07 NA 26.3842515384657 27.1071435409258 25.7689673740016 25.9443921414583 26.119842286159 27.3628103962377 24.2089475327803 peroxysome
A2AJQ3-2;A2AJQ3;A2AJQ2;A2AJQ1;D6RI72 27.7531804782189 28.6019163098296 28.1759874951076 28.4509477367579 25.9477675312543 26.5100425337089 27.6048231568944 26.8717182572839 golgi
Q99LT0 30.8470905758267 31.1160947541072 30.4005213626079 30.4478239952148 33.0738425015215 31.5292629827541 31.876845187709 33.2546991714102 nucleolus
Q8CHR6;F6Z9Z9 35.4312318277427 35.6202322341776 35.6775917801632 35.5770414640898 30.6113091969686 29.6653127116845 28.9454463910404 31.4608991811022 peroxysome
Q9EQF5;F6ZLZ4 35.5618055313158 35.864444509219 35.6697102827722 35.6826841225068 30.2316571553625 30.4901654714711 29.7519960248229 30.2316662507427 golgi
O08553 31.1799237913614 31.6213199306992 32.1422716327529 31.1741966809285 36.5153980411859 36.4078934836776 36.3652648683186 36.4088737046568 lysosome
E9PWE8;Q3TT92 31.6342540237477 31.6277529897474 30.9005514020072 32.9413843314996 33.6458584375688 33.9888432553827 33.8445253303773 33.0991809407806 cytoskeleton
Q3TMU8;O35098;O35098-2;D3Z360 25.5233221474158 25.3291014194148 25.5764556895037 25.2701868446818 24.4614213347383 27.1116003890275 23.5962110397042 25.4867338996022 nucleolus
Q91WV0 29.6454715404337 29.3461997811586 29.5454862022937 29.2838275410445 31.5620195944647 31.7212040874153 31.9618907686789 32.1430174677427 golgi
Q9CR48;Q9D835;D3Z6B7;D3YZH9 26.6895151219749 24.184364996006 24.8131651169497 25.6612095940251 28.1571760885266 25.0777569031309 26.4484094899686 29.1617791401212 lysosome
F6T9K1;Q9D6N5;D3YY09 28.8615488172898 29.4642129379056 29.538501318606 29.0874312045787 31.8841506807517 32.4228983744687 31.8612236374862 32.0678555520121 cytoskeleton
P32233;F7BQ65 32.9131714119361 32.9755030827932 32.5187330881724 32.7423937782299 32.2212765081138 31.8876014870006 32.2219901030198 31.7650021191163 cytoskeleton
Q9QXB9 31.470354054081 31.476575729412 31.243811774649 31.2557071263941 30.710658599804 31.4274202848186 31.1774659642158 31.560590551776 xaxaxaxa
Q5HZJ0;F6QX82;E9Q5G5 27.2823634591184 26.6885427591971 27.5628508497069 25.0790681685587 26.4300954811913 25.0451984272751 24.7417531391539 24.4107583714574 cytoskeleton
P55292;P55292-2;F6RM34;D6RDD6 29.9025310155296 30.4311158768061 30.0121652922086 30.0664942493155 25.5916931004554 24.8156816090518 25.910637171527 27.8123551306827 lysosome
Q14AI0;D3YVY9 26.5076345104839 27.2046868279888 28.4299549159125 26.3174066206162 24.3873530538241 24.5704348218642 28.1076306689531 26.1778519510374 xaxaxaxa
O35075 30.6406849129526 30.9987669217344 31.1313076366568 30.9968772890427 31.253406249505 32.0284301959563 32.3757845555661 32.4603689977313 peroxysome
Q8BLI4 26.7354896292977 25.6154929392987 27.4990867505288 29.0092035291373 30.024759747058 30.0423074432031 29.605198978391 29.9595037112915 lysosome
Q61495;Q7TSF0;Q7TSF0-2 27.2564238014313 26.4019653823844 27.6357870536909 28.4601983441428 28.2175053326237 28.6054212459518 27.9840209397375 28.4593465669173 lysosome
O55111;Q8VCE3;Q811I1 32.417095930984 32.5794065160489 32.4532804450983 32.7063812323489 27.6073693816411 28.2411846795432 28.8199483217824 28.2931197434039 nucleolus
Q9CYC5;A2ACV5;B0QZT4;B0QZT5 24.8174209251539 27.2764369781153 26.4929862079475 27.0149254986363 26.2880937025591 NA 25.7430215062134 19.8292099947205 cytoskeleton
E9Q557;E9PZW0 34.3257127721628 34.5827306189892 34.2071474077735 34.6520643358868 35.0169926644232 34.492819325119 33.2635744811876 33.4573238871489 peroxysome
E9Q9X1;Q91ZU6-3 32.774597984896 33.5117940147836 32.8828300689944 32.3137235147839 33.1925896384654 31.9018968242454 32.7586707534054 31.5635794763026 lysosome
Q9R0P5 34.9906082520725 35.1349557745089 34.9838730314639 34.982173588287 35.5762307114294 35.4572975198534 35.7654446588159 35.1821535199756 nucleolus
Q6XUX1-3;Q6XUX1-2;Q6XUX1;F6SJW2;A1L3P8;Q6XUX1-4 26.6353252952879 21.6508061875189 NA 21.0539362264608 27.82163721928 27.2396890844002 25.8212634747489 25.5216422802684 lysosome
Q9DD18;Q9DD18-2 29.7127211429435 30.0252522090516 29.6468367478125 32.8404540229099 28.4936708889716 28.8725766692182 28.7662639517617 27.5268634968178 cytoskeleton
Q8BHA3;Q8BHA3-2 31.0006595777458 30.2643203573877 30.4994604325371 30.5947028153654 30.0893835443189 31.1164866877624 30.5877129271218 30.7274278393443 nucleolus
Q8CFR5;Q3UHP1;Q9D2N4-2;G5E8S4;Q9D2N4;G5E8S5;Q9D2N4-7;Q9D2N4-4;Q9D2N4-3;E9QJX4;Q3V0M6;Q9D2N4-6;Q9D2N4-5;Q8BSY4 20.5412043008748 27.1658998915315 27.9764568395355 25.9135182003269 30.7913679850599 23.7584073304811 29.3118292380648 25.1161908713003 golgi
G3UYM7;G3UYK9 29.1622904136477 29.5491800553781 29.3280042621815 29.9908425730839 28.1631973334545 27.2342248847739 26.9365106568491 27.5617874648096 xaxaxaxa
Q91WZ8;Q91WZ8-2;Q91WZ8-3 28.6003860413761 28.0548287814648 28.1087622618783 28.4509477367579 28.913699816392 28.0356185477294 26.1603321377123 27.2706617616871 peroxysome
Q9D8U7 25.8466796318111 26.6409688554031 25.7685301439239 25.9578797527555 25.9443921414583 25.7687853311715 25.815274844164 22.8387612572147 lysosome
Q8R3P2;Q8R3P2-2;Q8R3P2-3 25.2426050766142 24.319935318898 25.8160673287178 28.2279936266902 26.1433295676756 27.5512990829643 25.2886079029675 25.6098602848348 cytoskeleton
Q80V91;D3YV13;E9Q3J1;D3Z4X6 26.1173346724864 25.9073775676862 26.6934010886744 27.3648354834306 25.2061898132002 27.634521233394 25.2017457179465 27.4484381658898 nucleolus
Q3UIR3;Q3UIR3-2 32.6600421387721 32.9029122096983 33.0808130034213 32.8174823167655 33.3164279436728 33.1170326763635 33.162043813272 32.6754471978303 lysosome
P97930;D3Z3R3;P97930-2 30.6187020670184 30.1710434166886 29.9348105479712 29.85792986865 30.024759747058 30.1240005661282 30.550318863731 29.9237199360397 lysosome
Q8C2P3;B1ATU5;B1ATU6;B1ATU7 25.2148735191197 24.0056794261078 24.3360818660211 NA 27.0448134352419 NA 26.0991115538806 25.8010292783785 lysosome
D3Z4C7;Q9D7B1 27.4378456620056 28.5027929454577 27.6606465639027 28.5368299386792 28.8150717261488 26.5253187610753 26.7416888717894 28.1490224364646 cytoskeleton
Q91XI1;Q91XI1-2 29.496221324544 29.3863791414173 29.4755459958341 28.8855696711861 31.3091235402863 30.1134683200535 30.1315881208481 30.4498062825111 cytoskeleton
Q6NXK5 NA 25.7421553819226 25.7953858240392 25.1265292625497 27.45538733857 27.3189570939403 27.761283874887 27.3538581958541 xaxaxaxa
Q9D0T2;F7BAT9;Q924M1;G3UW79;E9PUU1;F6ZTK6;F6QRT3 26.7502052554967 26.8375534884722 26.6934010886744 27.9334704795737 28.8376466888312 27.2911160420637 27.388223548855 28.1878378492793 peroxysome
Q99N12;Q8K4T5 23.7672393208863 22.8153605601262 NA 25.6468260387193 24.6414437045502 21.5928490738241 NA NA lysosome
Q99N11;Q99N11-2;REV__Q7TPW1 26.2696164948426 26.5724456482773 26.3496637517719 27.3675651692335 28.3136509622341 28.6331375465235 28.7508225289951 28.7047937883518 golgi
Q6NT99 30.7408708626874 29.3116687853014 29.7363791309129 28.6880357254708 27.7683863670361 28.7263567839435 28.9486108543636 28.7737592770644 xaxaxaxa
Q8BTR5 27.6598474039266 28.3938174973151 27.4791586402806 27.7057550607099 25.264425691378 28.9716010496763 26.3303310621992 26.5668980321722 nucleolus
Q9D7X3 31.1185842220572 31.6691469518954 31.7241496654307 31.7339233072488 33.9335671019909 33.3703337848675 33.8659123911381 34.3130495812005 peroxysome
Q8BFV3 23.1330662993513 19.9147633969667 22.8177420789818 21.5748495197552 26.0262337018506 26.4110738726752 24.2028558933367 NA xaxaxaxa
Q9DBB1;E9Q3P6 29.186300302989 26.9241568376164 24.6864314555735 27.8765900323187 28.4655006864461 28.1754508153774 25.8672461619819 23.924249680756 lysosome
Q91Z46;Q91Z46-2;G3UX16 NA 24.2304012677221 NA 25.417729165581 26.7471159511417 27.1360815186716 26.3649520073085 27.3659214717054 lysosome
Q7TNL7 27.8264189836357 27.5513603719419 29.1924242297517 29.7191521517002 25.6487614088352 27.50861031194 25.3299726705254 24.4160812433287 xaxaxaxa
Q9CQ43 30.0980210614059 29.7973227571222 29.724999910695 29.9919700417403 29.9122124336599 29.2792426991252 28.8361284195722 29.1515320762335 cytoskeleton
P51141 28.7786907609273 26.5028817511511 27.2233194868893 27.5927637414587 26.3634695746493 25.5794286221396 26.3649520073085 25.9202759132582 nucleolus
Q60838 27.9068272117276 25.6889902596813 25.602719471061 26.8710127969579 28.2643287079214 28.5657014963815 25.7270892421123 27.6787701130499 nucleolus
Q8CHY3;Q8CHY3-2;E9PWY1 27.2643019094671 27.4165065287963 27.402481633827 27.6352384212432 27.5280053572407 27.7321363392332 27.6505274360876 27.4846653285699 golgi
Q9JHU4 35.7695896523462 35.9694246514724 35.6901907869771 35.7878919835625 37.9808639903064 37.7639677280653 37.5481443880299 37.5207012606741 cytoskeleton
O88485-2;Q3TYJ3;O88485;D3Z0M6 NA 27.6089734762862 25.2764985648316 NA 27.1582476816123 28.9222693521193 28.0293127473198 25.8673333523698 golgi
O88487;A2BFF8;Q3TPJ8;A2BFF9;A2BFF5;D3Z258 32.6369510773646 32.9465504912102 32.6642305301295 32.5997431526043 33.5323786592922 33.9572988394045 33.9041138557946 33.2734806197589 peroxysome
Q8R1Q8;F6XF11 32.6818943169317 32.1068537605805 32.5347753904326 32.6847203075407 33.5899598010569 33.434073426597 33.1231925138679 33.4243374005247 nucleolus
Q6PDL0 32.4072150152811 32.6332154887023 31.4714929403789 31.3427700476878 31.5822506280469 32.6623197373178 31.876845187709 31.8822800777579 peroxysome
Q45VK7;Q45VK7-2;D3Z025;E9Q846;Q45VK7-3;F6QLS2 29.070080954978 28.6390737819138 30.5427590711872 27.6761928225566 31.9540310422019 32.6253289909878 31.666617240794 29.7950833079352 golgi
P63168;Q80ZS7 29.3677481889272 29.6014388797026 29.5215070051156 29.4278068260876 30.6396465431967 31.5046432823627 31.6478904407868 30.987949073275 golgi
Q9D0M5;D6RIN4 32.6863728850631 32.8991335822825 32.9530533009374 33.0905415362476 32.1275622152967 32.6862268311536 33.2762716426607 32.754532632062 peroxysome
P62627;A2AVR9 31.6219499347482 32.1865878261627 31.8517534392247 31.3427700476878 32.1158747750221 32.0672326612001 32.532375064608 32.099386442486 nucleolus
P51807 27.2737839995322 28.6488848785186 26.1185700825777 29.0150100027135 31.8418046501199 32.0345162559759 31.7385015766671 32.4603689977313 peroxysome
P56387 29.4274961978875 30.4015882137977 29.8414109117418 30.7623587092332 27.5183250795751 27.1501133940889 27.3919777704203 28.7629597292344 xaxaxaxa
A1L341;Q61214;F6ZS07;A9C478;Q9Z188-2;Q9Z188;Q9Z188-3;A9C477 26.2339111963737 27.7418790710946 27.3634552591384 27.1507806542665 29.1820232435907 29.818807790888 29.4511510652373 29.4368009189637 nucleolus
Q9ESD7-2;Q9ESD7-3;E9Q423 31.3780537989242 31.2265790942547 31.3445886929932 30.6162028511582 34.3802430075943 34.3093248989209 34.8460865807988 34.7204407311342 peroxysome
Q499E4-2;Q499E4 24.1390422943363 25.0274802999033 24.9774464401527 25.6312267231959 26.3689838053693 26.2277841296467 26.9181823766385 23.1482053622635 peroxysome
Q7TPV2-2;Q7TPV2;E9QNZ2;F6Z1P8;Q7TPV2-3 28.49666528527 28.2967074859273 27.872596152613 28.3180862824014 25.9633435233901 26.1803427214418 25.2994451881266 27.5645339502834 peroxysome
Q8R0K9 25.8956008760903 24.4196657777659 25.9679298797187 25.9135182003269 28.4936708889716 28.4855664982652 29.0673289412915 27.5139478616495 cytoskeleton
Q58FA4;E9PUS7 21.3891961702458 25.3052867949686 25.57908523144 24.6967393533764 26.6927629196753 27.7917579056501 27.4013211431125 27.1586328723198 golgi
Q9D4C5;Q91ZD6 26.8828968756723 26.8189655866592 28.5073704468751 25.9836579557947 25.5498085385526 27.7424966146514 27.7965581133976 26.9596383401835 cytoskeleton
Q5BU09;Q5BU09-2;E0CXF0;E0CYG0 26.2193410334473 25.4143186293889 25.7587709398073 26.0695477179505 26.4580078664829 26.0751476855316 26.8457798741089 25.6395558804719 golgi
P97426 26.0574678214116 27.6474188500254 25.7648106922558 25.8818183017154 35.5861579553601 35.9348177523402 35.9008210259199 35.8228135107285 peroxysome
P97425 NA 25.8847008312648 27.2790542207888 25.0423330449829 33.513058637647 34.411490162755 34.5425391578336 34.4285603259766 peroxysome
Q8K416;O35292 NA NA 22.2244439776925 22.3486439089652 25.237164459255 24.6950056955131 24.6838051286514 NA peroxysome
Q923L7 23.1992435380956 23.4342466569188 21.9362514590886 25.3263609622552 35.303024669833 35.6371082562989 36.1674588111036 36.4749851263506 nucleolus
Q9CXJ1;E9Q2H7;Q497Y9 31.1977433869053 31.2145139279992 31.3290321763011 30.8873846223644 28.6148401656495 28.2982197700048 28.8553497924904 27.6152581436872 golgi
Q9D0V7 26.7940518099375 25.9110499022016 27.0172627168182 27.4182254645452 27.2711287450012 23.9132083350172 26.5343423448117 26.1040531353084 peroxysome
Q9D903;A2ACZ1 29.9818389776907 30.142657029049 30.0277819087047 29.7958758905147 31.0658060850912 31.5139806067696 31.0127494106938 30.5781215648971 peroxysome
P70245;A2AC29 34.0056826747635 33.8198148815937 33.8762432370701 33.9621111809308 31.0133908129174 31.8440980897087 31.6943318200195 32.1302039437254 lysosome
Q9D0P0 28.6089524950099 29.9291847580134 29.6364009761089 29.4660131496051 27.8392252510093 27.0447072578141 26.6384480513877 26.9806811354913 lysosome
Q9CS74 28.6365183338902 29.0106653370018 28.0166354212629 27.7259828046434 28.4655006864461 27.7424966146514 27.3919777704203 27.9085231988104 peroxysome
Q4PZA2-3;Q4PZA2-4;Q4PZA2;Q4PZA2-2;B1AXF8;REV__E9QAN1 32.4327499133921 31.9027886920158 31.5157155914069 31.7713138119607 30.70294066912 30.4817299743545 30.109920987663 31.0941371518735 cytoskeleton
Q80Z60;E9QKA6;Q80Z60-2;E9PUE3;F7DDS0;F6T2B3;E9Q1S5;E9Q896;B2RQR8 26.8531939814408 27.2379545047929 28.07555658352 26.8455919540867 26.7930457667227 25.8370689350821 26.731531836835 26.6416306665322 cytoskeleton
O35459;F7B227 34.9951602728132 35.1737834547871 35.0657283641951 35.3584550638789 32.4512454995133 32.7417353410012 32.0736807105408 32.0132769155587 cytoskeleton
Q9D9V3;Q9D9V3-2;E0CXS3 33.7013614452953 34.1053861497617 34.0146412298156 33.9289937573524 30.7124460943864 30.363386277161 30.4116688934801 30.7915874942295 lysosome
Q3TLP5;E9QKF1;Q3TLP5-2;F6YTG0;Q3TLP5-3;F6Z5N5;E0CXC8;REV__F7CB91 34.6755097532221 34.4949343965686 34.4612821281205 34.6751067535893 30.0893835443189 29.2024905495655 29.4372984140097 30.2185469908462 golgi
Q9D7J9;A2AR43 34.2357618147115 34.1836832260111 33.9446242425572 34.1170376246356 29.3020371523732 29.3613936712478 29.0145852393671 28.8609869384763 cytoskeleton
Q8BH95;F6T930 36.4113117751549 36.2119352334896 36.1181976322772 36.0952382062171 34.7265972762668 34.447543288024 34.5980428260812 34.079500179459 golgi
Q8QZV3;P42125 36.4556994108347 35.9894067336504 36.0207886801605 36.0205951049269 33.5041106464945 33.5710200773862 33.722158275416 33.7248567961465 cytoskeleton
Q9WUR2-2;Q3TCD4;Q9WUR2;E9PUY9;E9PYA9;E9PVM6;E9PYC6;E9Q858;E9Q7A8;E9PY42;Q78JN3 34.8451568768802 34.9791237586989 34.8289120455695 34.9079443877642 32.5523047688688 31.9762794494173 31.9879388340628 31.8473866632884 lysosome
F8WI14;D3YV64;D3Z772 28.3772556338382 28.4326226510363 29.1225131647106 28.0316893435174 30.0937100052057 31.0970605990756 30.1960839916281 29.0928503316433 lysosome
Q61508;Q61508-2;D3Z0U9;D3Z038;D3YV22;D3YZV0;REV__Q60670 NA 21.9132091006765 22.4706635239933 22.3660231410825 25.3866286155964 26.0065085513366 26.267459399539 25.4429931270066 nucleolus
Q6PDI5;A2ALW1 33.3483846205484 33.7381482181975 33.5573914344776 33.4646522911955 33.8035401920112 33.7615434953909 33.8034735497584 34.8346309076994 peroxysome
Q3TZW0;Q3TZW0-2;G3UVV5 NA 21.669357516749 21.2182261103941 NA 25.9565186331658 26.1906578944298 26.1268679170631 23.3158935260035 cytoskeleton
Q9QZH6 31.993935087809 32.2093441254187 32.2150308711306 32.1345975363689 30.2933190160834 28.4567453317889 28.7454636308092 29.1806422640963 cytoskeleton
Q07139;Q07139-2;Q8C9Y7;Q07139-3 25.1080734626847 24.3082536346538 25.076276731589 23.5787358118821 24.1652240292175 25.9742429071053 25.3033615778348 26.346643876979 xaxaxaxa
Q8K2D3;D3YYS4;D6RCX6 29.4640637436002 28.5136556030357 28.8151119454698 29.0404302189413 30.4788707932576 29.4358190148954 30.2221555720119 30.6173776220423 lysosome
G5E896;Q3UJB9;Q3UJB9-2;D6RE33;F6ZJ27;F6V5I7 31.6219499347482 31.6277529897474 31.1896520295229 31.6006486883852 33.312334926815 32.650325683832 32.6501360664497 33.0991809407806 cytoskeleton
Q925U4;Q6ZQG3 24.6760660818726 NA 26.4500122464326 NA 25.5675178158988 27.2233199381704 26.7187970220286 NA cytoskeleton
Q8BJT9 27.4688554309194 28.1054000748921 29.8850959935233 29.3618617178189 26.8827033521091 27.4478745226812 27.238927372644 26.253245113176 cytoskeleton
Q2HXL6;E9Q0G8 27.9449312973217 27.2244505581554 27.0296884167941 27.7965389546764 28.4655006864461 27.2102662234099 27.0231493728382 27.6266804050882 peroxysome
Q9JMG1 32.4139610763205 32.8724773037284 32.2864443892188 32.3791887997965 32.4818668924421 32.0970223242579 32.0825176503317 31.6975514896625 xaxaxaxa
P48302;F8WJF4 26.0211636795378 24.7294485439325 NA 23.772397042868 23.7060665608005 NA 25.239194699803 NA cytoskeleton
Q6GQV7;E9Q9F9;D3YZE7 25.3934457382375 26.8715439476799 27.3634552591384 25.5693566779073 24.3498740171248 25.5219324968454 26.1921546127372 23.9933989070501 lysosome
Q8BL66;E9PWF5 34.1356148872318 34.1053861497617 34.1948667119802 34.1928176482137 35.3424513976548 35.1950508757838 35.127341620356 34.9040675199635 cytoskeleton
P10126;D3YZ68;D3Z3I8 39.2624806523364 38.7689785145163 38.8880936531646 38.6394469266025 39.0754693409614 39.112440863103 38.9497347377539 39.0091429085476 peroxysome
P62631;B7ZBW3 33.0476298930159 31.8880244105154 31.8978286081107 32.5731267807821 30.024759747058 30.1464538389564 28.969828505521 30.1540403447224 peroxysome
O70251;G3UX43;G3UZ47 35.3887952132383 35.3399733328148 35.5219484203439 35.2036537584889 34.8221600394013 35.247092505051 35.0610668362242 35.178109275525 lysosome
F6ZFU0 30.876272662198 31.2090617853592 31.3584707159919 31.7203943480667 30.5861729779093 31.2941920059186 30.2885230199243 31.983929002374 nucleolus
P57776;P57776-3;E9QN08;D3YUQ9 25.7917827045258 NA 28.617657385965 NA 26.8183336903403 28.0171859601 NA 28.3813955777202 xaxaxaxa
Q80T06 35.985481349603 36.141000131728 36.137829658092 36.1709882518465 36.1661545147211 36.0846706254359 36.0124424355218 35.8967237600757 nucleolus
Q9D1M4 31.9468652817398 31.938288627886 31.8927252061031 31.4048903428479 31.4430959452667 31.0561290233666 31.9063671427398 31.0970155909153 cytoskeleton
Q9D8N0 35.9264582085686 36.0700783041796 36.1898506156381 35.8020631101806 35.9687156827206 35.8444337869427 35.9845930444642 35.3408178880038 nucleolus
P58252 37.772130049868 37.7724115031778 37.7190816784448 37.9017698807327 38.4040994472384 38.1693853443017 38.1208206036697 38.0116418004712 lysosome
O08796;Q3UWZ1;D3Z088;F6ZEU2;D3Z1Y3 29.2471045613378 29.6709077304872 28.7789705043776 28.9774273767647 28.5529268692331 28.0848753071653 28.2668499646335 27.0483043860264 peroxysome
Q9JHW4;F8WHS9 33.4446720337993 33.7152722022625 33.7055924077611 33.6200273730673 32.3912593827137 32.0250729383176 32.1845159461592 32.4813496076861 peroxysome
Q3TGW2 29.4274961978875 29.5188205539818 29.7842045174371 29.5581404653762 28.9477973020946 29.1444897091324 28.8942733562446 29.2501897289668 nucleolus
Q80ZJ8;E9Q2F1;E9PZB6;E9PXF1;F6VRL7 30.3821636771449 27.8415490895181 NA NA 29.1820232435907 28.5233552353916 28.6457893354737 26.6216723828557 peroxysome
Q8BPB5;E9Q582;F6ZFS0 23.8470802740521 22.3451890256583 NA 27.2945112607793 21.8088573361504 22.1396974680107 25.1552074966154 25.1420286868854 nucleolus
Q9D4J1 NA NA 24.2186984703688 24.017683601545 24.531147203275 23.2265168231074 24.432814399683 NA golgi
Q8C845;Q9D8Y0 32.5169603449966 32.2584796781078 31.9545986131068 32.2470748941299 36.4705496036875 35.7199738571634 35.7654446588159 35.3882282077269 golgi
P52795;O35393 26.744003736585 26.2105099368346 27.3541947474966 27.3160794505084 26.8952843905337 26.4110738726752 28.2572608324988 28.9197867286417 golgi
Q8BG67;D3Z384;Q8BG67-2;F8WHB0;Q8BWC5;G3UX01;Q6ZQ18-2;Q6ZQ18 30.6994579744581 30.8818515476826 30.3621431264375 30.9189417066298 30.9743701944134 31.4189361473534 30.9753776113193 31.6948049225669 nucleolus
Q8C0D5;D3Z1V3 32.555751937192 33.0044026399618 32.2406246765165 32.0582392724856 32.1003481503617 31.279057742634 31.2219686393021 31.2761434292663 xaxaxaxa
O08810;A2AH85;G3UZ34;G3UXK8;G3UZ25 33.5000215307201 33.45577720191 33.3182412570248 33.2950178013638 35.2501023441637 34.8359343616274 34.8354867965698 34.9348708577815 xaxaxaxa
Q01279;Q9ERV6;Q9WVF5;Q5SVE7 35.4011412699498 35.3816209343863 35.5020273435302 35.5982705224229 32.2134967577093 32.0672326612001 32.1300822900831 32.222433804477 xaxaxaxa
Q91YE3 27.4449786888222 28.2967074859273 27.9380253905691 27.1000614345014 28.5198748899842 28.2501899470441 29.0511304034233 28.4288557386393 cytoskeleton
Q69ZW3;Q69ZW3-2 28.7219660668871 29.584969585932 27.8774300605495 28.5399751854567 26.9580343635641 27.7502519973018 26.6435918487431 25.0528559490881 cytoskeleton
E9QP49;Q99MS7-2;G5E8Y6 28.4073706543535 28.9567830717057 28.3004523642228 27.8675778519408 32.9307792883584 32.7272595715645 32.7883346351807 32.627591760435 cytoskeleton
Q9WVK4;F6YBI4;F6Y7R7 32.9881159287655 32.6142372353415 32.5987438279112 32.7937875671196 35.4668878435074 34.885218941948 34.9579239887242 35.3252813742707 lysosome
Q8BH64 29.7946978416723 29.5940461237127 30.7694742352556 30.7997225587379 30.6952218881875 30.3048144075974 30.4405838617274 31.4071330552603 xaxaxaxa
Q9QXY6 32.774597984896 32.2093441254187 32.5546957794409 32.1731059163682 36.1847973823142 35.7766888359411 36.0462446400157 36.4088737046568 xaxaxaxa
Q9EQP2 30.9538770927625 30.7011082066349 31.0450803811022 31.4436139551431 35.7276825892287 35.3474955426644 35.6073914940369 35.797901821926 xaxaxaxa
Q9DBM2 37.3732435602359 37.2338741036141 37.1541077647091 37.2156148530632 33.0850579908828 32.7608244294884 33.0520505201456 33.1183276977495 cytoskeleton
A2AIS5 27.586286452416 25.521605074452 27.1834339091048 NA 25.0987845592712 25.8179955363597 26.1921546127372 25.0684397119417 peroxysome
Q5DW34;Q5DW34-2 28.2031410555236 28.553082280757 28.6665388848359 28.5775924401888 29.4858084035173 29.8078714822483 29.6748307833321 29.8460125108281 peroxysome
Q9Z148-2;Q9Z148-3;A2CG76;Q9Z148;A2CG77;G3UYH7 29.3874125760621 29.7442788150425 29.3861632128027 26.961223265425 29.0922646260481 29.3524538711249 29.0026519727027 29.2402495984828 xaxaxaxa
Q61070 30.3253488584392 29.846846643739 30.5231558154235 30.4000098904585 28.3211283789219 28.1394071243572 28.3391491196976 28.9197867286417 lysosome
P48024;G3UW42;D3YXK8 33.5686580926227 33.7531180606917 33.6985728923456 33.7529756261028 33.9335671019909 33.7162492237287 33.6009061613016 34.1816822263008 lysosome
Q60872;Q8BX20;Q3UTA4;Q3TQZ4;Q3UT53;E9Q5G6;E9PZM5;E9PZE6;D3Z367 29.5753712320719 28.8864207945843 29.0281471329863 28.8719302341925 28.6148401656495 25.6813545769873 28.5387731171297 27.7182908077186 cytoskeleton
Q3THJ3 27.6144290677253 26.9045274321983 27.8476848097132 27.5186028244262 25.5101171998314 28.0090049690117 27.348892635547 28.4476456717781 xaxaxaxa
Q8BMJ3 32.8156799544589 32.5028031974912 32.7696860901508 32.538403982772 31.7325268634373 32.3476636784435 31.6725251910384 32.2360591772576 lysosome
Q9CXU9 28.3772556338382 27.8476850653431 28.1713190558891 28.3677995853313 28.2502891171072 28.9527356232636 28.1136148285555 27.5701216223157 lysosome
Q8BJW6;Q8BJW6-2;D3YZZ6;D6RFN2;D6RGA6 33.4558819341415 33.8041381076963 33.8658956065881 33.8267358905229 33.1306109727846 33.4162192880623 32.8394495720479 33.1127059960641 peroxysome
Q03963 30.8185854888008 31.1537107272259 30.5544707175857 31.5221018498427 32.2662247982539 32.5570512140566 32.2797659137908 31.983929002374 golgi
Q9Z2B5;E9QQ30 28.0706033199828 26.9629125031924 23.9882707475717 30.2678789268453 28.4022793961892 28.0429758760184 28.1833553038248 27.5463779712268 nucleolus
A2AUM0;A2AUL9 29.9321964734523 27.5370478611741 28.6729384566205 29.0874312045787 29.6468367478125 30.1319756993175 29.7361719259419 29.1617791401212 cytoskeleton
Q99LC8;D3Z151;D3YZ05 31.8820479504525 31.7410835765782 32.0624967501305 31.6081092318356 30.9932121801378 30.8239726971295 30.9384419714671 30.7483282762948 lysosome
Q99LD9;D3Z487;D3Z7J6 32.0742341587538 32.0190233741326 32.2060991449611 31.7103370309684 31.3077214975603 30.6834860311136 30.8828495983611 30.2362292989106 golgi
B1AUN2;B1AUN3;Q3UKV0;A4FUS0;Q3T9T4 32.4790165103253 32.266116577955 32.1011291699138 32.2362681542728 32.0147894592321 31.0561290233666 30.9976574650575 30.9276111924932 golgi
Q61749 31.9167038155642 32.5256824036912 32.339280210137 32.6377036138496 30.4266071775901 31.1443746547628 31.1561921945013 30.5625726972917 nucleolus
Q8CHW4;F6T9C3 32.3818284180901 32.2258211336119 32.3795960540822 32.0831566857929 30.7688593188211 30.607668225147 31.3564162124636 31.3868324280741 peroxysome
Q8CJG1;E9Q5W9 30.8379225901672 32.1661307936899 32.6452897239873 31.4374806987856 30.92808891585 30.9649836688697 31.1086466615028 30.8869042451862 xaxaxaxa
Q8CJG0 31.8904574419534 31.9456188814798 31.6280871034271 31.4937496681387 32.7754745526812 32.3528241520647 34.6215808451998 32.8956181449756 cytoskeleton
Q8CJF9;Q3T9X7;A3KFX7;A3KFX6 29.1417560830279 29.6065388401605 29.2219342553621 29.1567211176851 28.5382364715456 27.8937680028035 28.8503790052502 29.1408425070709 peroxysome
Q61211;E9PUG7;Q61211-2;Q8C8I3 31.8051772041951 31.7129477713877 31.3139113330471 32.2740034883712 30.9629029199073 30.7979114454891 30.2562763970228 30.2043375442751 peroxysome
Q6ZWX6 34.2746808396762 34.0090847011252 34.2161013259627 34.0978331868995 34.4575216207841 34.4873279449243 34.6347551531936 34.3441084507178 golgi
E0CXJ3 23.436333402542 NA 22.6358749893986 24.5161743225507 26.0725893856698 26.3774636941488 22.8817974371929 NA cytoskeleton
Q99L45 34.5536138444657 34.3849837818891 33.9356395368184 34.1170376246356 34.5945041826946 34.2214607087699 33.8445253303773 33.6028111416407 peroxysome
Q9Z0N1;A2AAW9 34.8179697248645 34.8617611409422 35.0281522799261 34.976577465113 34.7427383285115 35.2252000109787 35.2346014505036 34.5893895521625 cytoskeleton
Q9Z0N2 31.0181171678247 31.9456188814798 32.2553144980114 31.9427158338354 30.407100188726 30.6726359840387 30.4811486862434 29.4368009189637 cytoskeleton
P23116;Q3UM46 35.0400303929263 34.8823835432178 34.7613520429208 34.8058525221147 35.6956840920367 35.1619835031831 35.2951470484777 35.5628537389691 lysosome
Q8JZQ9;E9PX78 34.419582714473 34.4372828050813 34.3111645574453 34.3272524998323 34.5236182178729 34.6567159641808 34.428551612754 34.4957261498083 xaxaxaxa
Q8R1B4;F6V9T4;Q68FF7-2;F7B673;F7D4S5;Q68FF7 34.3257127721628 34.4200117253945 34.5665470395592 34.6232820108668 34.2501646279392 34.3410157679574 34.5355474405405 33.9518793656678 golgi
O70194 33.3934266211012 33.8890850497438 33.7234368355642 33.8752864624361 33.3664957602541 33.6571242886882 33.6860770358072 33.2149762703943 cytoskeleton
P60229 33.7285418589319 34.0341042758248 33.7958404594082 33.6721629483555 33.3872340650155 33.8441538934515 35.7419582543476 32.9124908655215 cytoskeleton
Q9DCH4 33.7640230170146 33.9824680873437 33.8261964189875 33.6407424797034 33.1647177356801 33.1170326763635 33.2936704281349 33.627693705175 peroxysome
Q9Z1D1 33.8104731993004 33.8259658958402 33.607752366496 33.9066728833151 33.7046928950295 33.588627243685 33.3833825426395 32.3921651928633 peroxysome
Q91WK2;Q8BMZ8 33.2811635928093 33.5191003474698 33.3278634268972 33.4426271911795 33.2329023929041 33.1025089397063 33.2139821679304 32.8295434316806 golgi
Q9QZD9;A2AE03 33.7591330093771 33.814824524417 33.530390693422 33.4596337102356 33.9264829674044 33.9786207270324 33.4161845663955 33.3054711256456 peroxysome
Q3UGC7;Q66JS6 34.1177765698766 34.349469015649 34.1324534128113 34.3074690078361 34.0703617031718 33.9786207270324 33.914372774159 33.1451066577393 xaxaxaxa
Q9DBZ5;Q9DBZ5-2;Q3TY56 32.5755594621753 32.5989822937996 32.7879104380721 32.1818182006547 31.7026426849385 32.3009460983797 32.2474629076475 32.5003619830685 cytoskeleton
Q8QZY1 34.2069955043483 34.1728259703262 34.2071474077735 34.0801700549176 34.013211947844 34.184411323421 34.2342420430862 34.0158033003085 nucleolus
Q99JX4;A2A702;A2A701 33.338180494143 33.6369473042596 33.8382943091711 33.627693705175 33.266664104032 33.7162492237287 33.4793514087048 34.1616370810489 lysosome
P60843;Q3TSJ4 35.9370262886218 36.2821610428129 36.1969940854136 36.2046772939099 36.6598940160512 36.6646319829508 36.7373921854062 36.3227431528281 xaxaxaxa
[truncated: 1,159,045 more chars]
