# Supplementary material for: Quantifying compartment‐associated variations of protein abundance in proteomics data
Source: Mol Syst Biol. 2018 Jul 2;14(7):e8131. doi: 10.15252/msb.20178131 (PMC6056770; doi:10.15252/msb.20178131)
Supplement: Supplementary file 8 — Code EV1 [file MSB-14-e8131-s008.zip › cnv_V1.0/data2_tiannan_custom]

uniprot Healthy Cancer annotation
P09110 17.5214242763 14.9581500795 golgi
P05166 17.8836970032 16.1579839248 golgi
Q96RP9 15.8126882908 14.9348403866 peroxysome
Q15417 14.7417116691 14.9581565291 nucleolus
Q9UL46 15.4682953578 16.5350703547 xaxaxaxa
P04040 17.8568965511 16.9611540258 xaxaxaxa
Q9H0W9 18.4424864514 17.0271978607 lysosome
P31948 16.3622508533 16.9619428597 cytoskeleton
Q99714 17.6092089449 16.7999161008 lysosome
Q15833 14.1619404331 13.5952980083 lysosome
P26038 18.3739607331 18.3008634557 peroxysome
Q9BUR5 15.1984659308 14.1303167524 golgi
Q9UJ83 18.4982377424 18.0860412594 xaxaxaxa
Q8WUM4 15.9880862438 15.7352904815 nucleolus
P53597 18.0330257869 17.1343952557 nucleolus
Q8N335 15.8026604036 14.7075412041 peroxysome
P08621 15.7870575983 15.8962805585 peroxysome
Q969V6 16.1666498447 16.254322991 lysosome
Q86X76 16.1614852471 15.8594084661 peroxysome
P05162 15.0533748927 15.4170059604 golgi
P01834 18.6493597173 18.8725828261 cytoskeleton
P14868 15.9192603462 17.1958212702 golgi
Q14980 13.2039624797 13.7796090312 golgi
O75390 17.7852870058 17.5008025358 lysosome
P31946 17.4446477946 17.833277251 nucleolus
P15144 18.8320712672 15.5776470937 xaxaxaxa
P53621 16.1477366425 16.4454701328 peroxysome
P02656 16.2013867329 15.8539201793 golgi
Q9NYF8 15.7150660368 14.1366781778 lysosome
O75396 14.4194711245 14.3961329383 golgi
Q14019 17.7847442223 16.6567335162 lysosome
O00429 14.4094495243 14.5509804311 cytoskeleton
Q9P2R7 17.4821503632 15.8376604707 cytoskeleton
P80748 13.5822240165 13.9574674002 nucleolus
P55786 16.0852704754 16.5192860625 cytoskeleton
P23246 15.8904748813 16.2791230385 nucleolus
Q8N3K9 16.0454576895 16.2209645901 xaxaxaxa
Q16181 15.4106127787 15.879971045 peroxysome
O15144 16.494191761 16.5954526992 golgi
Q15366 16.5109083418 16.8423605706 cytoskeleton
O94986 19.0336880815 19.74669807 peroxysome
P27694 14.2636276638 14.9871344869 cytoskeleton
P08754 13.5113795517 13.7962234511 nucleolus
P23142 14.2085403807 15.4097117585 cytoskeleton
Q9Y4F1 14.4807250462 13.1203811981 nucleolus
P04843 15.6585741362 16.0701635811 cytoskeleton
P07585 16.7559356787 16.5910829794 lysosome
P05109 14.1238376855 14.2921830255 nucleolus
Q9NP58 17.5550075056 18.9211895147 peroxysome
O75489 17.0570850693 15.6293544391 xaxaxaxa
P50914 16.4049531047 16.6311813565 peroxysome
Q1KMD3 14.2713613996 14.244014895 lysosome
Q9HC35 14.1069323176 14.2927918482 nucleolus
P21980 15.9705642806 17.4721726863 xaxaxaxa
P06733 20.155205706 20.5127759892 golgi
Q8N8N7 14.9150052299 14.8947906687 nucleolus
Q9BUF5 14.4900406396 14.1808867622 nucleolus
P35580 16.5753846858 16.1449009641 peroxysome
Q12792 12.9814380669 13.1218380322 peroxysome
Q96C23 17.0100972317 15.7762899989 cytoskeleton
P49189 17.4968371007 16.9253405731 peroxysome
Q96CX2 15.6964663558 15.9131181476 nucleolus
P18206 17.0741383382 16.8571246863 peroxysome
Q9HBL0 15.9954738745 15.3812954857 golgi
P09496 16.9316773311 17.0303371779 xaxaxaxa
P14866 15.9652043902 16.4087876018 lysosome
O00592 16.5155082367 15.3594839947 peroxysome
P62937 19.2879352095 19.6229286306 xaxaxaxa
Q9NZ45 16.7140014375 15.8686412934 nucleolus
O43684 13.9561643486 14.2855603438 xaxaxaxa
P68366 17.5722960408 17.4311712311 lysosome
P13671 15.3075180545 16.3739596934 nucleolus
P48643 16.1634502872 16.3373123856 cytoskeleton
Q8NI22 14.9308961097 14.9750632848 golgi
P34896 18.1023998541 17.1789602062 golgi
Q9UHV9 14.9910561251 15.4802879717 peroxysome
Q5T3F8 18.4250214791 19.5978687384 golgi
P25789 16.7369962977 17.2972666266 lysosome
P27105 14.0575727998 14.4712126293 lysosome
P41250 14.3375135464 14.8249187318 lysosome
P63173 16.2934394501 16.712132996 golgi
P30050 16.2659933598 16.7112702688 lysosome
O00244 16.7715639973 16.5365735199 xaxaxaxa
Q16775 16.7394552974 15.3268762315 golgi
P38646 18.4210553206 18.4847792562 xaxaxaxa
Q9UHG3 16.692508887 15.7911425781 cytoskeleton
Q01082 17.0977711509 17.0306371003 nucleolus
P61158 16.2139027129 16.0297858783 golgi
Q71UM5 15.3983721848 15.6641830246 golgi
P62829 15.6655051212 16.2414611174 lysosome
P31689 14.6868903307 14.5203817168 peroxysome
Q15063 15.2552874873 17.6690359844 golgi
P67809 13.2833733377 13.5071966274 lysosome
P23381 15.2179545359 15.796387022 golgi
P12109 16.6940705025 16.8947508127 nucleolus
P07195 20.8128831797 19.7901150076 lysosome
P35221 15.2662457586 15.2280757324 lysosome
P10768 15.9072515871 15.9960038846 xaxaxaxa
Q86XW9 17.2618429228 16.5702019569 lysosome
O60664 14.3856444722 15.57172302 nucleolus
P35637 15.8908854244 16.118021082 golgi
P62495 16.2074620293 16.1499803154 peroxysome
Q9NYL9 14.5987801741 13.4620483585 xaxaxaxa
Q99536 16.9909841437 17.1291453267 peroxysome
P31153 16.0072521019 15.973645832 peroxysome
Q9BPX5 16.2943709329 15.9581165288 xaxaxaxa
Q99426 14.6254187281 14.888551799 lysosome
Q99459 16.5329042393 17.2708956295 lysosome
P22307 16.6991604256 15.3268837142 nucleolus
P06576 20.401954295 19.4760654 xaxaxaxa
Q08AM6 13.144639258 13.4484005271 peroxysome
P18583 16.5291804655 17.3942608121 nucleolus
P25685 12.9482720573 13.8785334536 nucleolus
Q9NQC3 15.7959692854 16.7962549123 nucleolus
P61604 20.4354016571 19.575898783 golgi
Q15843 15.2762625052 15.5554665068 golgi
Q9UHX1 13.8636211767 14.3012061264 lysosome
Q9NRG7 13.7907465502 13.7542497663 xaxaxaxa
P61978 17.7135875061 18.2176847625 golgi
P18124 15.5642416245 16.4609396075 golgi
P54578 16.2470743428 16.7833024414 nucleolus
O15305 14.9606111396 15.7401569049 xaxaxaxa
Q9Y224 14.4234321373 14.1629812098 xaxaxaxa
Q9Y5S9 14.8380271576 15.0871204513 cytoskeleton
P25787 16.1028254694 16.493694895 peroxysome
P53680 16.4119587014 16.3499386859 golgi
P60660 17.9053627212 18.2310003349 nucleolus
Q96HC4 15.0767659978 14.8393209202 nucleolus
Q13148 15.0791989185 14.5302158055 golgi
P50440 19.0660251951 16.8168377647 cytoskeleton
O94925 17.0956420515 15.6254416996 nucleolus
P84103 16.7885203308 17.2178699833 golgi
P24539 17.0388537053 15.2462908902 peroxysome
P08729 16.6878658139 17.6761574195 cytoskeleton
Q2TAA2 14.8465402299 15.7442735398 xaxaxaxa
P62258 17.8988577738 18.2984704316 peroxysome
Q05707 16.3935070758 16.1420359722 xaxaxaxa
P32119 18.9133951192 18.7161637495 peroxysome
O14874 15.2864223707 15.2001797866 peroxysome
Q8TCS8 13.8178060647 14.4320715672 lysosome
Q8NE62 17.0985091264 15.0615145051 nucleolus
P38919 15.6514036222 16.1725762473 golgi
O75368 16.7168101721 16.7773132415 lysosome
Q16134 16.1404621641 15.2042790475 peroxysome
P13797 15.9805416007 15.488025293 lysosome
P16219 16.489847656 15.4849233571 golgi
P50995 15.8359816185 15.377673365 xaxaxaxa
P49327 13.7740260154 15.2663391716 golgi
P49914 14.7026828645 13.2493150192 xaxaxaxa
Q10567 18.0206834249 17.6171936408 nucleolus
Q9BRF8 15.1241314971 14.9364467363 xaxaxaxa
Q9Y5X3 15.7101978833 15.3636866093 cytoskeleton
P52907 15.2687892409 15.7217529627 cytoskeleton
Q99832 16.3000904851 16.5277670409 peroxysome
Q9UNZ2 14.7336049134 15.3062002145 cytoskeleton
Q8NCW5 15.1627802759 15.0046149279 xaxaxaxa
P26599 16.8770372269 17.2615402148 nucleolus
Q13867 16.1544041398 16.5369169343 nucleolus
P24821 16.603315721 16.5387372189 xaxaxaxa
Q9NX63 15.8840815304 15.2303842542 golgi
Q05682 16.1239427423 15.9830658736 lysosome
P14625 18.6843796608 19.3023375492 cytoskeleton
Q01105 16.5792846329 17.2461116123 nucleolus
Q13347 13.2231969212 13.3714668319 nucleolus
P28072 15.9904774409 15.6482170129 cytoskeleton
Q9NSE4 15.4623984442 15.0410035978 nucleolus
P54727 16.2622871303 16.5711586692 xaxaxaxa
P14406 19.1007805486 17.2638094838 xaxaxaxa
P13861 15.1937046795 14.6187129111 lysosome
P21281 17.1660736362 15.6419900808 peroxysome
P33121 16.812927303 15.872947178 peroxysome
Q8IZ83 13.058833715 13.111458146 xaxaxaxa
P11310 19.1733166783 17.0704541869 golgi
P02511 18.2887287263 18.1314373429 nucleolus
P23528 17.8144262575 18.1700126026 cytoskeleton
Q13126 14.6409630538 14.8646012447 cytoskeleton
P35268 16.4490479679 16.840598908 golgi
P52943 14.8545924562 17.194271964 golgi
P21796 18.0616479999 18.3778043681 nucleolus
Q15257 15.9825545096 15.2303723846 xaxaxaxa
P02760 16.9973787452 17.0066395108 nucleolus
P27144 18.5943239788 17.2723691992 peroxysome
Q5T447 15.7485188222 16.3727788574 golgi
P62263 15.6694868335 16.0129769318 xaxaxaxa
P30039 17.5576706251 15.6101993008 lysosome
P02751 16.3698628605 16.5486677714 xaxaxaxa
P29401 17.7935541216 17.4366048313 cytoskeleton
P09651 14.2502043644 15.0580372258 golgi
P01023 16.30021935 17.2830168033 peroxysome
Q9BV20 14.1589986284 14.2419694054 golgi
O75947 17.8833806468 16.540690738 peroxysome
Q16718 16.4299740786 15.58121973 peroxysome
P08758 18.6662696398 19.4871662651 nucleolus
O75970 16.7468112095 17.6583292804 cytoskeleton
P01008 15.8297058739 16.173832917 peroxysome
P12955 17.7666102106 15.4888001181 xaxaxaxa
Q9UKK9 15.5525883345 15.5695519644 lysosome
Q15427 13.3373447473 13.5592259505 cytoskeleton
O75525 18.3652126458 17.7913231199 nucleolus
Q9HCC0 17.2559805554 15.7475645855 xaxaxaxa
P78417 17.3344178611 17.6430672759 nucleolus
P36955 15.7174702277 15.8676013533 lysosome
Q9UHY7 15.433069124 15.8602512041 golgi
Q99729 14.8592554607 15.8444019999 cytoskeleton
P60174 19.6097592013 20.0917005678 xaxaxaxa
Q9Y5P6 15.6127902502 15.8058625383 lysosome
O14773 16.3773046282 17.1972193835 golgi
P14384 18.3776454987 18.3692446801 golgi
Q96M32 17.7678349304 17.7168155257 peroxysome
Q14974 14.9278068089 15.7766609303 cytoskeleton
P08670 19.7274127283 20.9670025066 cytoskeleton
Q9NVS9 15.2718061611 13.7800946854 golgi
Q13200 14.0405296701 15.0142256281 golgi
P61163 14.4245284037 14.409726767 xaxaxaxa
P55884 14.6860047923 15.1412445307 nucleolus
O00233 15.308475791 15.2208915118 xaxaxaxa
P04899 14.6875944906 15.1484547706 xaxaxaxa
Q16555 16.8245186936 17.199525732 cytoskeleton
P36957 18.4918418018 17.2132607945 xaxaxaxa
P10599 18.2718773274 17.9296509735 xaxaxaxa
O00410 13.5354299537 13.9100745278 lysosome
O75083 17.1788766755 17.5855102486 xaxaxaxa
P07437 18.1869772546 18.9084758539 golgi
Q96CW1 16.5167504765 16.2491422591 lysosome
Q96AB3 14.445331707 15.212677243 golgi
P52758 17.6279202457 16.2939264571 cytoskeleton
P01598 15.8143680044 16.1770451414 lysosome
Q14195 12.7350569769 14.511744301 lysosome
P30837 17.8663409268 15.6447345574 lysosome
Q9H4A4 15.5163183533 15.5261294635 xaxaxaxa
P09874 14.440722631 14.2300324376 peroxysome
O43237 14.627290607 15.1935120446 golgi
P28482 16.0897294288 17.0089718549 peroxysome
Q9H477 15.1471935582 15.0965812604 lysosome
Q9NR45 15.0013872287 15.581569344 xaxaxaxa
P18859 16.6849864413 15.7888663981 cytoskeleton
P09211 17.674111152 18.1649131274 cytoskeleton
O14681 16.9969690196 17.1928653223 golgi
P14314 15.3769479773 16.0309993179 peroxysome
Q08209 18.648577312 18.5461867056 peroxysome
O60506 15.239343428 15.0593876299 cytoskeleton
Q9UI12 16.0045944328 15.3764803667 lysosome
P02652 17.9427963078 17.8474212742 golgi
P17655 15.9415950501 16.5807699803 xaxaxaxa
Q99584 15.8220581912 16.0604615258 nucleolus
P11279 15.5233050734 15.277755517 xaxaxaxa
P00740 17.1715503923 15.8545324443 peroxysome
P09525 17.6110723615 19.0782132734 cytoskeleton
P10644 13.9799233789 15.0113731652 cytoskeleton
Q9Y696 17.774702879 16.9077773207 golgi
P43490 15.0750607592 16.2229389177 golgi
Q9H0E2 15.17830895 15.4100998647 peroxysome
Q9BPW8 15.9955964277 15.3839422296 nucleolus
Q99715 15.5938868896 15.2259971951 xaxaxaxa
Q96CN7 14.668262637 15.1063719765 lysosome
Q9BT09 14.1070433719 13.3463883687 cytoskeleton
P48444 15.8314594946 16.1463502249 xaxaxaxa
P02545 18.3308254854 18.8505691018 lysosome
P56134 16.9865129717 16.1177480124 nucleolus
P00915 17.6037512625 18.017490635 nucleolus
Q06830 19.3662285639 19.153338844 golgi
Q99735 14.6685963736 14.5222724158 cytoskeleton
P02768 22.5923183601 22.3554248691 cytoskeleton
P04424 15.8450002178 14.1278393343 lysosome
P48735 18.9707621401 17.531227438 lysosome
P35222 14.4904092309 14.2595796024 xaxaxaxa
Q08211 15.9092131291 16.2173857397 cytoskeleton
P06865 15.5485224122 15.4120916677 peroxysome
P38606 17.9516205955 16.8252051244 cytoskeleton
P18077 15.1092865884 15.6551198792 lysosome
P55809 15.5141271133 14.6797367244 lysosome
P40939 18.5334983671 18.3234216277 nucleolus
P08574 16.5860003702 15.6904291874 xaxaxaxa
P21266 16.3672474312 15.3316297097 nucleolus
Q92499 15.2464757266 15.3383784079 peroxysome
Q96A19 16.0651873904 17.0986942535 nucleolus
P49720 15.1275336526 15.6325646524 golgi
O00115 15.2948510147 15.2576755757 xaxaxaxa
Q53T59 15.9855349226 16.0617764882 cytoskeleton
Q04837 15.3158416838 15.6510023599 xaxaxaxa
P26639 13.173209664 14.9050803653 cytoskeleton
Q13155 15.0531187292 15.1758012056 peroxysome
Q15847 16.1178779091 16.8001389671 cytoskeleton
Q9BWW8 15.5961929066 15.7326272418 lysosome
P55036 16.0355436563 15.8517611175 cytoskeleton
P48723 14.5811013161 14.7951876616 cytoskeleton
O43426 17.5301489859 18.0622728658 nucleolus
P30044 18.7057530774 18.4528607592 golgi
P22695 17.4062525913 15.0675592139 peroxysome
Q6FI81 15.1353394573 14.6430120846 xaxaxaxa
Q02978 16.4703993775 15.5258419926 lysosome
P12277 17.2763190133 16.8597536542 cytoskeleton
Q5VWZ2 16.2048788894 15.5201607938 nucleolus
P55008 14.5796009733 14.755030106 cytoskeleton
P49591 15.623311004 16.0144898559 peroxysome
Q15102 15.5613010492 15.6604960873 xaxaxaxa
Q00839 17.0266931945 17.5618809555 peroxysome
Q9H1K1 17.2667670169 17.9431260211 lysosome
P09467 18.1442223196 15.4801044405 peroxysome
Q14112 16.5703292448 16.7894808295 lysosome
P07099 16.6545456839 15.54888583 nucleolus
Q15181 17.0657186082 17.1690243826 cytoskeleton
Q07075 16.6321341912 17.3468613379 golgi
P78357 17.7720987983 17.037051176 lysosome
Q9Y5K6 15.8662728797 15.7965952135 xaxaxaxa
P55769 15.5006674269 16.5486205153 golgi
P05413 18.3186714377 17.4659598918 lysosome
Q14204 16.0406197636 16.6244112995 golgi
P12110 17.3153642906 17.8035178683 golgi
P60842 16.4975338504 17.1487166757 nucleolus
P62269 16.1746737824 16.9834532489 nucleolus
Q9H444 14.2900654591 14.637361544 peroxysome
O00151 15.960971271 15.3789950251 lysosome
Q92734 16.3043392084 16.5084047042 golgi
P05165 17.8984047085 15.7328914266 cytoskeleton
Q9UNH7 14.4443567825 14.5503912264 golgi
O15511 16.7420401509 16.685412482 cytoskeleton
O43143 14.9687478556 15.3569557078 xaxaxaxa
Q13442 16.0107919853 16.1315108149 peroxysome
Q96AC1 15.1788453518 14.6934559394 cytoskeleton
O43488 16.4380336298 15.5781692165 nucleolus
O43747 14.4147621414 14.4988146054 xaxaxaxa
Q9C005 15.0391838117 15.6084304274 cytoskeleton
A0PJK1 17.8123633216 17.7456223159 peroxysome
P62277 15.7761816985 16.3393621141 peroxysome
Q9UJU6 14.5444772869 14.5044556099 golgi
O95834 15.3242278553 15.4534131976 xaxaxaxa
P00352 18.1335556905 18.0210731179 nucleolus
Q14247 17.1676809629 16.074553192 xaxaxaxa
P30084 19.4414190655 16.7973509901 cytoskeleton
P31949 16.5179608214 17.5552427938 peroxysome
Q99733 15.2233967714 14.794943816 xaxaxaxa
P34913 16.3427001822 15.5926964909 golgi
Q6PCB0 15.3780654743 16.2535107457 nucleolus
P08238 17.3991905167 17.9478077151 lysosome
Q07960 15.758932729 16.1742872464 lysosome
P0C0L4 15.7833843741 15.1410935952 nucleolus
Q9HAB8 15.0576221254 14.3091952357 nucleolus
O14907 14.2554062525 14.3176768528 xaxaxaxa
P23229 13.5317613723 13.6950306812 xaxaxaxa
P62241 14.7166472171 15.5172969145 xaxaxaxa
O43598 15.8088075148 15.9385599256 lysosome
P06744 17.8448473216 18.6698082595 cytoskeleton
P07910 17.5517742772 18.0758380515 lysosome
Q5SSJ5 15.1215600687 15.0769067018 golgi
Q9NPJ3 16.9890725748 16.2093182176 lysosome
Q14155 18.4079091666 17.9306252332 golgi
P18085 15.2951990635 15.760310832 cytoskeleton
Q4VC31 15.708465587 15.4446316521 lysosome
P02671 17.0073821907 17.0917513152 xaxaxaxa
Q13151 14.7191649158 15.2627694863 lysosome
P20711 18.0287735625 16.5264847075 lysosome
O43301 15.1392191579 13.724647632 golgi
P05387 17.1905494063 17.8208275571 cytoskeleton
Q16698 18.4806192043 17.3029752912 lysosome
Q9BRX8 15.5437016472 15.3886925126 lysosome
O14818 15.8869164622 16.3594319758 golgi
P51148 14.9972086098 14.9166195907 lysosome
Q12906 15.802818452 16.1351108317 xaxaxaxa
P43034 14.5832060961 14.8678450929 xaxaxaxa
P15880 15.6838250568 16.4450127395 lysosome
Q9UHA4 16.41806449 16.8153857099 golgi
Q00577 14.6089345878 14.4693611173 lysosome
P04217 16.5983063668 16.4687875927 nucleolus
Q16527 15.6742377321 15.5512407052 peroxysome
Q9UBQ5 15.424458151 15.4012690827 nucleolus
P27338 16.9097357354 16.1897098925 lysosome
O60313 14.8228975196 14.9878526335 xaxaxaxa
P05546 15.424342915 15.5207345153 peroxysome
Q01813 16.177513022 17.9867746661 golgi
Q92616 13.3839229838 14.2702848085 nucleolus
O00468 16.5899527275 16.8229436712 xaxaxaxa
Q9HAV7 16.5165109122 16.2402184363 cytoskeleton
O75347 16.208884333 16.8369844834 golgi
Q96EP5 13.0638249593 13.6839688794 lysosome
P27797 17.48866614 17.8984681526 xaxaxaxa
Q9NRV9 15.4904022673 15.3756951186 golgi
O43175 16.570145883 16.0746024489 golgi
P04066 15.5597126257 15.4959600239 nucleolus
P59998 17.2095998212 17.4540481992 lysosome
Q15691 15.526748698 15.9538146674 cytoskeleton
P35908 15.1851507661 15.1040201631 nucleolus
P26447 16.1066799846 16.733626033 peroxysome
Q8NFZ0 15.2893647602 15.2672206498 peroxysome
Q8IZQ5 15.3179376819 15.5110527739 cytoskeleton
P56537 16.1739961199 16.5633174944 cytoskeleton
P02654 15.9463504889 15.9813661301 cytoskeleton
Q9H2M3 16.8684721827 15.6037191439 xaxaxaxa
P48681 15.6447720446 15.9544482142 peroxysome
Q12849 12.8622430023 13.5471362246 nucleolus
Q9NQW7 14.8293465257 14.7655599163 nucleolus
O94979 15.2586221306 15.7145994617 cytoskeleton
Q6PEY1 15.2409676334 16.5472261394 lysosome
P46779 14.1767033908 14.9002955992 peroxysome
P35914 16.9408716531 15.3323641425 lysosome
P00488 16.0272355226 15.5575644829 lysosome
P00441 15.348428101 15.5560384689 nucleolus
P21810 17.6493378527 17.2635968329 cytoskeleton
P63208 15.90473946 15.5621548724 golgi
P12644 18.221206587 19.7333634555 xaxaxaxa
Q9BUL8 15.4690980215 15.3391432504 peroxysome
P12236 17.5085023287 17.921481636 lysosome
P53618 14.4876811803 15.0867682226 nucleolus
Q9UBI6 15.6365450941 15.1604362257 peroxysome
Q9BRA2 16.9796107505 16.7151520289 golgi
P01591 15.3436853034 14.6351286732 xaxaxaxa
P11142 18.6891860681 18.8047274687 nucleolus
O94973 15.524715941 15.4257464774 cytoskeleton
P07355 17.5378464442 18.5631455952 golgi
Q96QK1 16.495310733 16.3526624465 peroxysome
Q9BSD7 13.0670941198 13.3815846207 cytoskeleton
P50990 16.7378834812 17.1367342625 peroxysome
P07339 19.233545958 19.5629950971 cytoskeleton
P12694 15.7450226012 14.5444502542 cytoskeleton
O00748 16.0331334518 15.4160571682 lysosome
P31150 15.2998591068 15.7765562171 nucleolus
Q13435 14.840259784 14.9924039646 nucleolus
P46940 15.8192294624 16.3483372422 lysosome
Q13011 18.0854514307 17.5049852586 peroxysome
Q15365 17.0445062819 17.5110299056 xaxaxaxa
P40926 19.1561680501 18.631934983 cytoskeleton
P81605 15.0215385098 14.5202587316 xaxaxaxa
P08559 16.9864943728 17.5263740325 nucleolus
Q16658 15.8630082389 16.5119856838 nucleolus
O60763 13.4229075779 15.1661259047 cytoskeleton
Q14894 16.2171946737 15.1797594802 nucleolus
O00231 14.6962404122 15.0752280912 xaxaxaxa
Q13642 15.8243566046 15.9689681023 lysosome
O43707 18.2373970468 18.0080502023 nucleolus
P51649 16.1771934283 15.359192311 lysosome
Q9Y265 15.6600681592 15.8537264035 golgi
P41252 14.9399228352 15.4436212391 peroxysome
P01619 15.6989443234 16.0107455754 peroxysome
P54136 14.4597364433 15.3095050853 golgi
Q08257 19.3932250769 18.7902759566 cytoskeleton
P00491 17.5850248889 16.5986714227 peroxysome
Q10589 17.202694555 16.5746906136 peroxysome
P04844 13.6232354246 14.6049274763 lysosome
P01031 15.7104593276 14.4946227635 xaxaxaxa
Q5SYB0 17.6525542151 17.8720305876 nucleolus
P25705 21.0756168509 19.7923154474 peroxysome
O14618 14.932061158 15.1343509689 cytoskeleton
O76003 14.9132909991 15.3145880394 nucleolus
Q04760 15.4018482557 15.9242242734 lysosome
Q9Y3Z3 13.5978771997 15.2925834652 cytoskeleton
P10809 19.5742587925 18.8856552285 peroxysome
O60701 15.8717424133 16.0271542916 peroxysome
Q92598 15.0232446977 15.5690001083 peroxysome
Q13838 15.8334017279 16.6314172862 cytoskeleton
P63244 16.8520668171 17.2666595354 peroxysome
Q9Y4L1 14.9944771333 15.0151566285 xaxaxaxa
Q01518 17.3922217716 17.9423133584 cytoskeleton
P08603 15.510645975 15.6080598193 lysosome
P05091 19.3052194815 17.9344924309 cytoskeleton
P02749 16.553880885 16.8125757314 peroxysome
P14927 17.6844310597 16.1827965335 nucleolus
P07858 16.0607628697 15.7961389819 xaxaxaxa
P04433 17.0404465123 17.3117833512 nucleolus
P02765 15.4754551533 16.3594462509 xaxaxaxa
P18669 16.4137782326 17.6310527397 golgi
Q9Y230 15.9239768029 16.5694667924 peroxysome
P46087 17.085037502 16.9879848172 nucleolus
Q13813 17.6196093857 17.5132833265 cytoskeleton
P31146 13.8997142586 15.5296367192 lysosome
Q14203 13.7977881868 13.9880751917 nucleolus
P46459 14.8627941301 15.1804145763 peroxysome
P25786 16.3442012547 16.9755835879 nucleolus
P55209 14.8578803642 15.7001884094 golgi
Q9GZT3 16.4275709035 16.4648921807 nucleolus
P05090 16.9494037693 16.5695968291 nucleolus
Q15293 15.174588668 16.276383216 cytoskeleton
Q15149 17.2328940664 17.4695389299 nucleolus
Q9UFN0 15.2553241685 15.5466844225 peroxysome
P54920 15.4396437643 15.6663651484 cytoskeleton
P13804 18.0301114751 16.8800674076 golgi
P35232 17.943366078 18.0266298714 nucleolus
P50238 16.4444947059 17.4536449104 golgi
O00584 15.3437397808 15.4106441833 peroxysome
P52566 16.4226010588 16.3821523904 xaxaxaxa
Q9NTK5 16.0912996805 16.2743001791 xaxaxaxa
Q00765 15.6282745472 15.6713257222 nucleolus
Q8NBQ5 12.5946036961 14.3710146219 golgi
P07954 17.4221763099 15.9641259344 golgi
P26640 14.2378488951 14.7670617347 golgi
O15143 15.2788669241 15.3751110248 cytoskeleton
P01871 14.6072900523 15.2386280181 xaxaxaxa
P07686 15.9922424066 16.0067249004 xaxaxaxa
Q9H1E3 16.5677081959 17.3045134078 cytoskeleton
Q8N1G4 15.5753125764 15.5454111826 peroxysome
Q8N0X4 16.4106085059 15.6409033386 cytoskeleton
O60888 15.9591082481 16.4943435592 peroxysome
O75955 13.4912877397 13.703771004 lysosome
Q9Y2Z0 14.9914630841 14.9617694424 golgi
P39060 18.4243645844 17.3194248991 golgi
P55327 15.5216356844 16.0844305529 peroxysome
Q99873 15.5398892401 15.9479127148 golgi
P10909 18.0141239813 17.2097072867 cytoskeleton
Q8N3Y1 20.8679281957 20.7330342589 peroxysome
Q13510 16.2647096613 16.5289995215 xaxaxaxa
Q562R1 21.421159451 21.1075105483 xaxaxaxa
P22061 15.7508158494 15.9453970639 lysosome
P38117 18.2577863818 17.1958236933 nucleolus
P24666 15.1976961254 15.4266647179 lysosome
O95571 15.7691499971 15.2262380397 peroxysome
Q16864 16.377097438 16.272158667 xaxaxaxa
P01019 15.5802823547 15.0182213184 peroxysome
P35241 16.4288839815 15.098237954 nucleolus
P62857 16.6508594538 17.084940153 golgi
P26368 14.9583718157 15.861087063 lysosome
P83111 15.1599208102 15.9762796474 xaxaxaxa
P21397 16.9319685898 16.9355707615 golgi
P09493 17.1383922517 17.3213252836 xaxaxaxa
P61019 14.0706860923 14.8853277068 lysosome
Q32MZ4 12.6910167342 14.2020147709 lysosome
P48556 16.0937754729 16.3837025449 nucleolus
P07237 17.4677700644 18.7809823477 golgi
P25325 16.6318716444 15.5028544188 cytoskeleton
P43686 13.6858355847 13.8143429116 lysosome
P50213 16.358562533 15.2615758156 cytoskeleton
P54577 13.888753949 14.4359305779 lysosome
P20073 16.5466545713 16.2416390721 lysosome
O43390 15.7647533433 16.103545368 nucleolus
P98082 17.1288684952 16.2689212884 lysosome
O75822 15.1719539523 15.60982497 peroxysome
O15031 17.5424714055 17.8761458306 lysosome
Q15435 15.1116155497 15.2198748891 cytoskeleton
Q13232 15.5771406661 15.8762756363 peroxysome
P36578 15.6592679653 16.3910563619 cytoskeleton
P62942 17.5649404543 18.0076323916 peroxysome
P28838 17.4934092179 17.4454359275 nucleolus
P30101 18.1401023349 18.9370346224 cytoskeleton
Q08380 16.5049941008 16.6918225413 lysosome
P49593 15.4709747979 15.7321501774 cytoskeleton
P52597 14.5289902616 13.6739649132 golgi
Q13045 14.6088535907 15.0867965233 nucleolus
P19971 14.143807968 16.6815989907 xaxaxaxa
P61769 14.4245436129 15.2491187721 golgi
P07737 18.7337379869 19.3050437071 lysosome
P27824 16.6538351214 17.2875643389 cytoskeleton
P04196 15.8545534085 15.5442285714 cytoskeleton
Q8N163 15.5958936148 15.8084738644 lysosome
P19338 17.2710128033 18.1345370209 nucleolus
Q9UI17 17.4706664523 15.5160117438 cytoskeleton
P62195 15.0176561692 15.1509731024 peroxysome
Q9Y5Z4 14.2184949934 14.2075825711 peroxysome
P53004 15.7708636708 16.2749531278 xaxaxaxa
Q12904 15.6668777054 15.6927177607 cytoskeleton
Q99497 17.6204850712 17.4711315411 lysosome
O14745 18.558097899 16.4604570762 lysosome
P01011 17.9241756432 17.7946408471 cytoskeleton
Q9Y6N5 16.2875983238 16.4575833715 xaxaxaxa
P60900 15.9346915768 16.5423899365 peroxysome
P07741 17.2525512155 17.7076289136 nucleolus
P01877 15.5644992894 15.3405529612 peroxysome
Q96IZ0 12.8792651526 12.869105166 golgi
P04406 20.8045387761 21.2052951175 golgi
Q02878 16.2502998777 16.9869574237 cytoskeleton
P12111 17.7412653282 17.8274924538 xaxaxaxa
P98160 17.9984187406 17.3765569703 nucleolus
P84090 14.817969789 15.3597990678 cytoskeleton
P69905 21.8146730192 21.6670993777 golgi
P35613 15.1913636445 15.6552629203 lysosome
P18621 15.5511837514 16.128322256 golgi
P00167 18.165093126 17.0250326531 nucleolus
Q9Y277 16.0458158529 15.8060322581 lysosome
P83731 16.6061530038 17.0245561736 lysosome
P50897 13.9808512588 14.6799286836 golgi
P49419 17.6827877204 16.7623616586 golgi
P42785 16.4097899772 17.6321027777 lysosome
P05062 20.6131869097 14.9735256198 peroxysome
P14618 18.6523715435 20.3246804364 xaxaxaxa
Q9Y678 14.1542108943 14.6694296961 cytoskeleton
P43304 14.2427843909 14.7269337062 xaxaxaxa
P68036 14.9115888092 14.9859335737 peroxysome
P42126 16.7574762971 16.3904604182 golgi
P42765 19.2332790089 17.7625988125 lysosome
P20774 16.1266960092 15.800003196 lysosome
Q96GA7 15.548496241 15.183834818 xaxaxaxa
Q92973 13.109594479 13.7136363287 cytoskeleton
Q14061 15.8159634692 14.5230725884 peroxysome
P23284 17.5536895152 18.2251876696 golgi
Q9Y2R5 14.7591519059 14.5514134038 lysosome
Q14258 13.1835431058 13.6212304929 nucleolus
Q9H4B4 14.1472392131 14.291349326 nucleolus
Q15631 15.196010202 15.4210457216 xaxaxaxa
P02766 17.6647884958 17.282012472 xaxaxaxa
P20645 16.7526895273 17.5588901412 golgi
Q01740 16.6565726876 16.8932619748 nucleolus
Q00796 17.2206593058 14.645174914 peroxysome
Q14764 16.6331996705 17.5541983135 lysosome
P05141 18.5372171467 17.5486250684 cytoskeleton
P40121 16.1663997042 17.1696068829 nucleolus
Q969H0 16.5939104084 15.3254172943 lysosome
O43681 16.0575280146 15.768173544 lysosome
P00403 18.4866245032 17.3184998831 golgi
Q9Y2Q3 16.6908483453 15.9862729809 nucleolus
Q13185 15.1617225802 15.7918238197 cytoskeleton
Q12765 13.9134299115 14.8326865345 xaxaxaxa
Q9H2U2 16.9693356131 16.0746796788 golgi
P23588 14.5711182094 14.8644565349 lysosome
Q7Z4W1 18.2196171514 15.6398559779 xaxaxaxa
P46926 16.5362405389 16.043190909 xaxaxaxa
P26440 17.5619884775 16.4103277221 cytoskeleton
P39019 15.9234265903 16.416419099 nucleolus
Q9ULA0 14.4128632668 14.9029314432 xaxaxaxa
Q07507 16.3461878055 16.4590783463 xaxaxaxa
Q9UEY8 15.3536745227 14.0867157434 golgi
Q9NR28 16.1269008752 16.097121601 golgi
Q9UNM6 14.867965803 15.3218192457 lysosome
P61081 15.6046691589 15.6181739455 lysosome
B1AJZ9 16.4142577162 16.5166240709 peroxysome
O95831 18.1035428269 16.580892466 cytoskeleton
P61313 14.7273284734 15.7698418052 cytoskeleton
Q07157 14.6311419649 13.1861476482 peroxysome
P35749 14.6116364312 14.6965307947 golgi
P62191 15.0298769924 14.9396921693 nucleolus
Q13263 15.1077474429 15.6184899431 xaxaxaxa
P17980 15.3683413505 15.6523238947 peroxysome
P20700 16.1314002998 16.5975857313 cytoskeleton
O95202 14.5616707982 14.2058856143 cytoskeleton
Q6YN16 16.704093392 15.7967863003 nucleolus
Q00341 13.0396901548 14.0844916424 xaxaxaxa
P36969 15.2884787768 15.562022505 nucleolus
Q15046 15.2089540469 15.8150205595 cytoskeleton
Q9UJZ1 16.2581515301 15.6228592379 peroxysome
P51571 13.853379823 14.5019878993 peroxysome
Q9BVJ7 14.7186657221 14.6506931694 golgi
Q96G03 14.4557642223 14.6164609115 nucleolus
Q9UKY7 15.0555827833 15.573137542 xaxaxaxa
Q9BVG4 14.9809940246 15.4798285584 xaxaxaxa
P22392 16.2183954143 16.5234065246 xaxaxaxa
P49588 16.8786840833 17.2390193667 golgi
Q6GMV3 16.2150751173 16.4804380849 cytoskeleton
Q02952 17.7394009996 16.4758862203 xaxaxaxa
O96000 16.3981617496 14.8752209151 golgi
Q02252 19.7111435501 17.0239471054 cytoskeleton
O43813 15.0296085879 15.2387578527 golgi
Q96FW1 15.5080146337 15.3063327605 xaxaxaxa
P13645 15.3643981783 15.0315099419 peroxysome
P20674 17.5597768469 16.9400213926 xaxaxaxa
P35754 17.5199708288 17.3575151248 cytoskeleton
P61960 16.196010268 16.6176330214 xaxaxaxa
Q96IX5 15.0300800142 14.9355397494 cytoskeleton
Q96KP4 19.5955916111 19.1797563523 peroxysome
P53999 17.1190511038 17.5969194745 cytoskeleton
O60925 15.4473095379 15.8107392344 peroxysome
P53992 13.7235737891 13.7276220988 golgi
O75369 17.0261181068 17.647818396 nucleolus
P78527 14.7239314368 16.0250517441 cytoskeleton
P60228 13.6513272198 13.9828408385 xaxaxaxa
P62136 15.286475309 15.616629886 cytoskeleton
O75340 15.0033933382 15.9521139018 peroxysome
P19823 16.209940457 16.862850357 cytoskeleton
P07384 15.5722982396 16.125007026 golgi
Q9P0L0 17.1633913727 16.8875727193 cytoskeleton
P01861 16.5529044059 17.1131313817 golgi
P36871 17.2294159844 17.0638870797 cytoskeleton
P36542 18.0943487946 17.2654784903 cytoskeleton
P39656 16.478631216 17.2640013115 xaxaxaxa
Q86UP2 15.1527294251 16.3567837052 cytoskeleton
P42330 16.2706887518 16.5177882078 peroxysome
P00505 17.9384383742 17.0727160112 golgi
Q5T2W1 16.9852027877 15.7490547635 cytoskeleton
P43487 15.3668617162 15.965495683 golgi
P02786 13.119399935 14.7691870517 golgi
P00492 15.1332692939 15.4826722557 lysosome
P51452 15.4408635354 15.6007727799 peroxysome
P02790 18.781320357 18.6512504266 nucleolus
P43243 15.6900679602 15.5834538314 cytoskeleton
P15531 15.7469232472 16.0502212063 lysosome
Q14677 14.8987899938 15.0192264076 nucleolus
P02679 17.8928550538 18.3850821925 golgi
Q15717 15.7368146839 16.0461251867 peroxysome
Q13423 17.0853934181 16.8507005495 lysosome
P08133 18.3143079705 18.0753835592 cytoskeleton
O15145 16.2270792117 16.5021741545 peroxysome
Q99538 14.9530273282 14.347222202 golgi
P02792 16.0312467827 16.4728547701 nucleolus
P09417 17.6981627294 16.6982360076 nucleolus
Q16762 17.3383745734 15.8153774446 nucleolus
P22314 17.4703116495 17.6456816829 lysosome
P51580 15.3587930818 14.4271641711 peroxysome
Q92506 16.4429105822 14.16061895 cytoskeleton
P13796 15.2117841543 16.7231709924 lysosome
P00540 21.9952366118 22.0669441967 cytoskeleton
Q86VP6 16.6391313357 17.1354456141 nucleolus
O14732 16.6692697449 16.6089150348 peroxysome
Q15019 16.1177678636 16.7389784436 nucleolus
Q86U42 16.7631443989 16.8815935383 lysosome
B9A064 17.8412235255 18.1625122978 xaxaxaxa
O00571 14.724305797 14.813424584 cytoskeleton
P52272 17.8435617626 18.233693072 peroxysome
Q9BT78 16.0677794746 16.2885640611 cytoskeleton
P05787 19.2722065505 18.7404653979 golgi
P29692 16.729696264 16.7515270495 cytoskeleton
P51606 16.1012634815 13.9245930894 xaxaxaxa
P01009 20.5927390591 20.1147671091 xaxaxaxa
P27816 16.1363373406 16.3368745367 lysosome
Q9HB71 14.6663213485 14.613262915 cytoskeleton
P51858 17.9759949053 17.615457382 peroxysome
Q92530 15.5945162852 14.9078762471 xaxaxaxa
P42704 16.9116964219 15.8263579411 xaxaxaxa
P26641 16.900515053 17.0196435376 peroxysome
O75781 16.3960203357 17.0997329233 peroxysome
P14324 14.987483252 15.1385708529 nucleolus
P06454 15.6700381716 15.6402640993 golgi
P62081 16.4499524623 17.0270398533 golgi
Q9NVA2 15.0818594375 15.3907214354 lysosome
P56385 18.1330517574 17.10749164 peroxysome
O43242 14.5197528953 15.1985598471 nucleolus
Q9Y3D6 16.2950079508 15.8910863268 cytoskeleton
P02647 19.5579948042 19.4883062826 nucleolus
P39059 15.5158172001 15.3097949773 nucleolus
Q14914 17.302321952 16.8477152012 peroxysome
P11413 14.9024030821 14.8496401685 lysosome
P30041 19.0910494215 18.8549162184 lysosome
P00390 17.3255512215 16.6273442209 xaxaxaxa
P23396 16.9510134836 17.5204726478 lysosome
Q9Y2H6 17.9689828841 18.4167984431 cytoskeleton
Q96QR8 12.779378694 12.9127886217 lysosome
P48047 18.7178173933 17.7982319254 xaxaxaxa
O15230 16.3265740591 15.6930479441 lysosome
O14744 17.4596440431 17.6612938036 peroxysome
P30046 18.452510573 17.6167117669 cytoskeleton
Q93088 18.5502930655 17.8529554313 cytoskeleton
P63104 17.9207933838 18.6939304525 xaxaxaxa
P22626 18.5900868368 18.8924473743 cytoskeleton
Q15056 15.4364542976 16.3335376123 lysosome
O75223 14.7966121526 14.4453571556 peroxysome
P02747 14.0560068025 15.2591733798 nucleolus
O95747 14.2191347333 13.9774476735 xaxaxaxa
Q7L266 15.8068728914 14.0564053273 xaxaxaxa
P62753 16.1898730345 16.5547571979 xaxaxaxa
P62899 15.6995575632 16.0535614654 lysosome
Q99829 14.6720133483 15.4418755669 lysosome
Q9Y2B0 14.6724911669 15.0068178213 xaxaxaxa
P15121 16.6794356988 17.4461154428 peroxysome
Q9BX66 13.7083083803 14.6302889317 xaxaxaxa
Q9Y2J2 15.7859470256 13.5783640318 xaxaxaxa
P04114 17.2013011898 16.6626648585 cytoskeleton
P00751 16.7008809479 16.6656405305 peroxysome
Q10570 16.9340589477 17.3712529168 nucleolus
P00966 19.8735701057 16.5369053031 lysosome
Q5T7N2 18.1986859516 18.3475030502 cytoskeleton
Q07955 16.2991413547 16.3318378707 cytoskeleton
Q9NUJ1 16.1746997252 14.5460844442 golgi
P30613 16.4631811877 15.0726923148 peroxysome
P04181 15.3921986062 14.0205536008 lysosome
Q16531 15.0625353278 15.5555903292 golgi
P62701 15.4535655895 15.7898361388 lysosome
Q7KZF4 16.3592274567 16.8572909874 nucleolus
Q96I59 14.3508857814 15.4959836726 golgi
O14979 16.0575039174 16.1630400765 cytoskeleton
O15173 15.0586886215 15.3841540506 lysosome
P33240 16.8974482775 17.4827871589 nucleolus
P39023 13.4334655511 14.2405958879 nucleolus
P09497 15.4785342394 14.9394398462 peroxysome
Q96AE4 15.7311375508 16.1874735226 lysosome
P53007 15.3864842263 15.2472097274 peroxysome
O95487 12.3144725975 12.9615924172 xaxaxaxa
P30049 17.7874013444 16.9930112209 nucleolus
Q9UBR2 16.6006522811 16.0319074587 peroxysome
Q9Y305 14.6652309809 15.0172752095 xaxaxaxa
Q9H9S4 14.7875132998 14.5413488808 xaxaxaxa
P63261 17.4629019699 18.0002538438 xaxaxaxa
P39687 15.9200882634 16.8454847599 golgi
Q99798 18.8768460792 17.8201253626 lysosome
O00299 17.7049945781 18.208482844 nucleolus
O75531 15.8968286968 16.6030709533 xaxaxaxa
Q9UHD8 16.2506726246 16.9833841422 xaxaxaxa
Q9NQR4 16.7179109335 15.6672600105 xaxaxaxa
Q14624 15.7820066825 15.9128742915 nucleolus
P35611 15.6207744831 13.6768492459 nucleolus
O75608 16.1449116755 15.988432329 cytoskeleton
Q15185 16.7075236418 16.9287943307 cytoskeleton
Q86UX7 13.3151444986 13.7925580398 lysosome
O60220 15.8306835952 15.569861056 xaxaxaxa
Q13576 15.2623924249 13.7704701796 cytoskeleton
P13489 17.0415486336 17.0782871045 lysosome
Q9Y376 14.5978577742 14.1040385121 cytoskeleton
P13667 16.5922750836 17.2124026045 golgi
P05155 16.900821671 16.9419464541 xaxaxaxa
Q7L576 16.1079931204 15.9561511522 nucleolus
O95777 16.231682539 16.752067453 nucleolus
P11021 17.5565721551 18.1789070162 peroxysome
Q16822 19.0066054174 15.5926694473 xaxaxaxa
O75935 15.4317789907 15.3346909795 nucleolus
P21333 17.2302661445 17.7208673174 golgi
P30038 19.2142930824 15.4886102228 xaxaxaxa
Q9UJ70 15.6114751353 15.8095489237 cytoskeleton
Q15404 16.2478004279 16.2016668325 cytoskeleton
P49257 15.1974278969 16.12233169 cytoskeleton
P61106 15.0970957566 14.7440380821 lysosome
P40616 15.2049414273 15.4764951696 cytoskeleton
P36543 17.1799689044 16.6858117405 nucleolus
P37837 17.5966281504 17.8520871249 nucleolus
P11047 16.2593508645 16.8750856076 xaxaxaxa
Q9Y266 15.0697271858 15.0793726656 xaxaxaxa
P19652 16.5367038721 16.7966981131 xaxaxaxa
O94760 17.8800591535 17.117506781 nucleolus
P35579 17.8383898153 18.2448151078 peroxysome
Q93009 12.8329008808 13.452832552 cytoskeleton
P11766 17.3638318864 17.3460190499 cytoskeleton
P17858 16.1094602466 16.5874287092 nucleolus
P31930 17.5314650281 16.288334187 lysosome
Q16270 14.9204232501 14.9463288229 xaxaxaxa
P20618 15.667908633 16.8092531114 golgi
P30626 16.2387606985 17.1604642204 peroxysome
Q01844 15.1341841407 15.3036719566 xaxaxaxa
Q9UMS4 15.7093410295 15.9330697468 peroxysome
Q14978 13.3411872261 14.2052442946 peroxysome
P62993 14.8669291895 15.0728797543 golgi
P04075 17.9924109494 19.3166123889 nucleolus
P28676 14.740900838 15.405194189 cytoskeleton
P47914 15.3631388244 16.1265591359 peroxysome
Q16630 15.0203882573 15.3918732359 golgi
P02787 18.6617892487 18.7676971933 lysosome
P05556 15.8045717191 15.4052845939 lysosome
P05783 18.9481537451 19.2250285134 lysosome
Q9Y2Q5 13.7162845939 13.7331266893 nucleolus
P51608 13.7102704323 13.7625937693 cytoskeleton
P02675 18.1879808378 18.4916518344 xaxaxaxa
P34949 14.2735278686 14.8107208748 xaxaxaxa
Q8NDH3 14.1736022254 14.4164670203 xaxaxaxa
Q96KP1 16.4019016452 16.7051339087 nucleolus
P51884 17.9832424605 17.888306188 nucleolus
P21399 17.3480422587 15.5798550307 peroxysome
P27487 17.150414755 16.903490815 cytoskeleton
Q02790 15.6926005791 15.8914786513 cytoskeleton
O60493 16.4002859935 16.2918376564 cytoskeleton
P04632 15.6067072763 15.7537843846 peroxysome
P19367 15.1844749147 15.8933038623 lysosome
Q13765 14.7316499702 15.1569342064 lysosome
P51570 16.0364395025 15.6494140535 xaxaxaxa
Q86SX6 15.8856720034 14.940588709 nucleolus
P33176 13.6055582487 14.798376403 cytoskeleton
P02730 14.4481586971 15.5251480956 xaxaxaxa
O95154 17.4326892251 15.046612783 peroxysome
P37231 17.3994777706 18.2069321094 golgi
Q16363 17.2312896779 17.2586402784 cytoskeleton
P31939 16.1193174049 16.7363002124 xaxaxaxa
Q14697 16.9889030178 17.8382679772 nucleolus
Q99685 13.7179255442 14.6609999336 golgi
Q9H7C9 15.2502514652 14.8651761782 lysosome
Q16643 13.3411234772 13.5111664315 golgi
P14550 18.7890671849 17.1800418801 xaxaxaxa
Q96F07 17.0671338326 17.4905870568 nucleolus
P01859 18.473506717 18.7497720313 peroxysome
P51888 16.8379088171 16.8539899891 lysosome
Q9NZB2 13.121169216 13.4154644225 nucleolus
Q00610 17.8912062581 17.8040640948 golgi
O95810 14.2638548859 14.2766982167 nucleolus
Q9Y3I0 15.3437810629 15.4780541289 golgi
P02042 18.3250697523 18.865379526 cytoskeleton
O15195 16.871073172 17.1309104679 lysosome
P54819 18.8266761748 17.7837849097 lysosome
Q9BZZ5 15.2129774184 15.2112014919 cytoskeleton
Q13683 17.2580853739 17.4532417484 golgi
Q07666 16.0096552553 16.4226920775 xaxaxaxa
P23526 17.7339218104 17.4877488885 golgi
Q13113 16.5148855259 13.822231858 xaxaxaxa
P00747 16.442895233 16.6295460127 nucleolus
P80723 13.4298708941 13.4788237836 lysosome
P49821 16.5527032491 14.3481335351 xaxaxaxa
Q9C0B1 14.412847639 15.3370565123 peroxysome
P53634 17.2062355333 16.9652573443 lysosome
P51659 16.5341744955 15.8015963999 peroxysome
P20810 15.1370106619 15.9703538629 lysosome
O00303 15.518902176 16.0832826351 nucleolus
P63096 13.0465112477 12.7860057846 nucleolus
O00154 15.9472239987 15.7397851727 nucleolus
Q96I99 17.9031880206 15.7164406758 lysosome
Q9Y3E7 17.2062831166 18.1242055633 peroxysome
P10412 13.5723851711 14.4102758029 peroxysome
Q14240 15.9762951846 15.7628327257 lysosome
P20042 15.2709135546 15.0771636054 peroxysome
P30711 16.2106003772 15.8750289016 peroxysome
P51648 15.5542344292 14.8121064377 cytoskeleton
O60494 16.1829624908 15.0944729172 golgi
P78371 16.2828449171 16.3706247131 xaxaxaxa
A6NL28 16.306659183 16.3678189552 lysosome
P04216 15.8964459603 16.1542855914 xaxaxaxa
Q5R3I4 15.6683095228 14.0185466265 nucleolus
Q92945 15.8247884674 16.233747646 xaxaxaxa
P06727 16.6902697228 16.1222011411 lysosome
O00757 18.1026246018 15.7929346475 lysosome
Q9NY33 15.5848487656 15.3795422497 xaxaxaxa
P68871 22.7298028946 22.4885889264 cytoskeleton
P35606 14.730401569 15.3046555346 golgi
P51991 15.6702813336 16.5239110798 cytoskeleton
P12081 15.0291240935 15.7599744526 lysosome
Q6IB77 17.1748544085 15.140885302 xaxaxaxa
P17987 16.2852393416 16.7537956423 nucleolus
P32969 15.3228261959 16.6531164596 golgi
P00568 15.8504223462 14.9423985524 xaxaxaxa
Q96DC8 16.8390039901 15.5618588802 nucleolus
Q86UE4 14.6692184822 14.8686989432 lysosome
P05388 15.9740030824 16.4425695242 golgi
P04179 18.2824346566 18.63877903 xaxaxaxa
Q16629 15.9724619701 16.4361347381 nucleolus
P53396 15.1109445337 16.6607887355 lysosome
P00338 18.7230109828 20.4247943547 peroxysome
Q9H0T7 18.405539634 17.2136661981 nucleolus
Q9NPB9 16.2804390831 16.3895448265 cytoskeleton
Q9H299 16.5327661864 17.2502593454 lysosome
Q02818 15.4917689353 15.7316103879 peroxysome
Q14165 14.454039037 15.0713261725 xaxaxaxa
Q01995 16.7434741917 16.9787653408 cytoskeleton
P37802 16.7309146183 17.2742823245 xaxaxaxa
Q14103 17.3076230356 17.8847138357 golgi
P60981 15.5330583098 16.1802766842 xaxaxaxa
P11586 17.9676690595 18.0443948373 xaxaxaxa
P12956 16.2710162984 16.6802286159 lysosome
P05386 16.782755823 16.9225775518 lysosome
O60716 15.6695830873 15.3274311223 peroxysome
P06753 17.4799983543 17.6191605946 golgi
P35998 14.0769649756 15.3975555497 nucleolus
O95336 16.9065616864 17.3263211009 xaxaxaxa
Q3ZCQ8 14.1298081057 13.8991985078 cytoskeleton
P30043 15.4509368478 15.9714040787 cytoskeleton
P61421 16.0411142047 15.6227761 peroxysome
P62424 15.4129147878 15.8220746617 nucleolus
P62851 16.3794164536 17.0238435024 cytoskeleton
Q15370 15.6790754634 16.088986457 lysosome
Q96TA1 16.2574755466 16.8511107073 xaxaxaxa
P24752 20.4955839864 18.4377401031 peroxysome
Q96AG4 15.5690290291 15.9172917658 nucleolus
Q9NVD7 13.7184361013 13.4759730201 golgi
P16083 17.1636892925 15.6410676217 cytoskeleton
Q8NFV4 15.081970835 14.352391204 lysosome
Q9Y3C8 15.8720005015 16.0174555012 cytoskeleton
P02649 16.5103971924 15.4897575145 lysosome
P35270 15.9952989245 16.0702465408 xaxaxaxa
Q9BXK5 15.2169925173 14.4100722706 nucleolus
P50395 17.7214674823 17.8952685387 lysosome
P61026 15.2905883746 15.7336662774 peroxysome
P07108 16.5008011145 15.7282045589 lysosome
Q8NCN5 15.0426306508 15.3307947096 lysosome
P99999 18.1822809006 17.2648206014 lysosome
P55735 15.8932528716 16.5075741312 lysosome
Q8TBA6 18.3773945099 17.6945020498 nucleolus
P07942 16.284894291 16.6883375852 cytoskeleton
Q9H3P7 12.7724828534 12.8981109916 golgi
Q9H6R3 16.4493239752 15.9391239629 xaxaxaxa
O95865 16.3378095362 15.6851515931 golgi
Q93099 16.9106321285 16.0571180107 peroxysome
P13010 16.8834947099 17.3133480959 peroxysome
O75936 17.4191683201 16.6766845939 xaxaxaxa
Q14011 15.7754901038 15.8557894454 peroxysome
P62310 16.4386143317 16.8992089081 lysosome
Q13885 14.9544256611 14.6086323151 golgi
P52815 15.4098460601 14.8534682511 peroxysome
P19827 15.0746884075 16.5504300048 xaxaxaxa
Q5JRX3 14.0527923552 15.0796998834 lysosome
P04004 17.9020366797 16.8568807945 golgi
P31937 17.3230831533 16.6858656503 peroxysome
O75821 14.1858984441 14.7380152989 nucleolus
Q07020 16.4736368812 16.1968821156 nucleolus
Q92900 13.311839151 13.2437133899 nucleolus
P62826 17.5530132457 18.1720902102 nucleolus
Q13630 15.3248094647 15.1185592223 golgi
Q16836 18.182650112 16.9056452601 nucleolus
Q9Y333 15.3578933786 15.9460029266 peroxysome
P49748 17.4497231196 17.1786281848 peroxysome
P01764 15.6808236763 16.1586026019 peroxysome
O60749 15.9893071629 15.7090135326 peroxysome
Q06323 17.0405837882 18.0844456316 golgi
P14543 16.7768172746 16.7867327101 xaxaxaxa
P16278 15.6723475745 16.0633377223 cytoskeleton
Q5XKE5 18.8589292564 19.1250460461 lysosome
P07602 14.9085073812 14.8128688768 golgi
P55084 18.7413103062 18.3839284986 cytoskeleton
Q9P2E9 15.8918676378 16.0470607292 golgi
P35527 15.104979022 14.9285597074 lysosome
P13639 17.6101937872 18.2672808227 golgi
Q14244 17.0743125353 18.3069923794 lysosome
P46781 16.2965832768 16.7096951962 xaxaxaxa
Q14444 13.823774342 14.0277410431 nucleolus
Q8NFW8 13.2365737059 13.8725260067 cytoskeleton
Q9GZM7 17.5854576291 16.412067799 lysosome
Q92820 16.9920232587 15.0357439026 nucleolus
Q9H9B4 16.4097310244 15.7254816737 lysosome
P10636 14.2213536169 15.3072632711 lysosome
P16930 17.2042386603 16.4454221219 lysosome
P06396 17.4424820362 17.7699678648 nucleolus
P21291 15.690886844 15.0906743263 lysosome
O15212 15.0706811537 15.3491624338 xaxaxaxa
P45974 16.1391161279 17.3699625053 golgi
P53990 14.5146144676 14.6298180542 cytoskeleton
P34932 15.3418462448 15.5032228142 peroxysome
Q03154 19.6943378145 16.3855530351 lysosome
P13473 15.059233554 15.4863271538 peroxysome
Q9NRL2 17.7664986689 18.2905111518 peroxysome
P00734 15.5687654707 15.4405901384 lysosome
Q15006 12.9605571385 13.085168684 cytoskeleton
Q9H845 15.8654334765 15.7858868742 cytoskeleton
Q02218 16.6773698108 15.6661980527 golgi
Q9UJS0 17.0886797296 15.3807770676 lysosome
Q03252 16.6903180112 16.7672361408 xaxaxaxa
P09661 14.7691613006 14.6965929905 golgi
P61981 16.9044041034 17.6603742777 cytoskeleton
Q13057 15.4815088179 15.0413098902 golgi
Q8TCD5 14.2097355469 14.4196945298 cytoskeleton
Q14315 17.2188905265 17.6356308656 lysosome
Q9ULV4 15.0472855519 15.64014909 xaxaxaxa
Q9BTT0 16.3069357924 16.4723999562 peroxysome
P04264 17.0892868174 16.7285074582 cytoskeleton
Q93052 15.5543672061 15.8340076268 nucleolus
P20962 17.3096454263 17.5719230277 golgi
P02750 15.9908803283 16.0945737185 golgi
P29218 14.3025108452 14.7273244212 lysosome
Q9NTX5 15.6707065972 14.8320044331 xaxaxaxa
Q07021 16.5800183464 16.4813345514 golgi
Q9BS26 14.7498157541 15.3608547196 peroxysome
Q9BX68 16.4180506729 14.9750560389 xaxaxaxa
Q9P2J5 13.5968869425 14.4093974197 golgi
P30086 20.4662718777 19.4327395924 xaxaxaxa
P30040 17.2308800122 17.1424133511 peroxysome
P10253 14.8015523879 15.8675919045 cytoskeleton
O94905 14.72532056 15.0026695991 cytoskeleton
Q3LXA3 17.812473427 16.868824341 cytoskeleton
P02753 17.3962437823 16.5279146891 nucleolus
Q15582 16.7779313478 16.9568778692 cytoskeleton
Q6XQN6 15.7587955591 16.1032178521 nucleolus
P55072 16.8154048671 17.1227316371 xaxaxaxa
Q9HAU5 17.1058033667 17.1833961366 cytoskeleton
P67936 17.2401593645 17.303513972 xaxaxaxa
Q16587 18.7167608421 17.7375936601 lysosome
P47756 16.0903276549 16.2640487676 lysosome
P98164 17.00667826 16.4530277293 xaxaxaxa
P02743 15.8867195052 15.7793503621 nucleolus
P57105 16.1330345819 16.2733776281 peroxysome
Q9NYU2 14.7806189313 14.7403003479 golgi
O60271 14.2261423636 15.4814793504 lysosome
Q99623 17.7760759504 17.9164194583 cytoskeleton
Q9P0J0 16.2356020079 15.1585100562 cytoskeleton
Q14847 16.8739965988 17.1814968175 cytoskeleton
A4D1P6 15.168646705 15.4116394386 golgi
P21695 18.2620336646 16.8646243635 lysosome
P40227 16.4679687025 16.7794197017 peroxysome
P08123 14.239361847 13.6004470598 nucleolus
Q04917 15.8473743733 16.9293630848 cytoskeleton
P50991 16.6197008745 16.8953473296 golgi
P27695 15.8835169708 16.1835878337 golgi
P13611 15.9176991942 16.6917510334 cytoskeleton
P01024 18.5282130556 18.3774951277 cytoskeleton
Q92882 13.4370994151 14.1776572825 lysosome
P07996 17.3383879519 15.1835063135 golgi
Q9NZL9 15.792987064 15.8586869168 lysosome
P47897 14.4747762808 14.830588452 xaxaxaxa
P00558 18.9623699635 19.5733515168 cytoskeleton
O43464 14.1574748293 13.721950663 xaxaxaxa
P04792 19.4635830497 20.1901787735 golgi
P35251 16.4738287041 16.8838324221 golgi
Q9H2D6 14.0289327157 13.9054347292 lysosome
Q04446 14.7373045071 15.6740665964 golgi
P10606 18.8675438845 17.2429727011 lysosome
P62906 16.1194631531 16.59396937 nucleolus
P10515 17.0177244257 15.859983534 nucleolus
Q9H3G5 15.4978764406 14.4862563864 nucleolus
Q04637 14.3238914443 15.0852344441 golgi
O75436 13.9357273747 13.8285374189 nucleolus
Q9BXS5 14.038369474 14.0513449175 nucleolus
P11498 17.4723842597 15.3723945999 xaxaxaxa
P07203 16.2396018721 16.7149321898 golgi
P62805 20.5481184164 20.9990166627 xaxaxaxa
Q8N8A6 20.1689691485 20.1897085578 nucleolus
Q13492 14.3706758902 13.8734295997 lysosome
P05026 16.8709307899 15.3694053665 cytoskeleton
A6ND91 16.3723438815 16.9203841246 cytoskeleton
P43652 14.7617061446 15.2017877339 lysosome
P15924 18.6217136218 17.634576297 nucleolus
P17931 15.8258407124 17.6309320122 lysosome
P06748 16.1959661547 17.0936748982 xaxaxaxa
O14964 14.6821669597 14.5437444678 nucleolus
P15586 15.7711637114 14.9302031121 peroxysome
P08572 16.8846690028 15.6603592213 peroxysome
P12814 15.0618301074 15.5642300421 cytoskeleton
P50895 15.2786592318 15.1253599438 lysosome
P52565 16.8728001845 17.3777069427 xaxaxaxa
Q9NPH2 17.3824245112 16.7967327919 xaxaxaxa
Q0VAM2 15.8142525733 15.7997703822 golgi
P48637 16.9813229054 16.5516040983 cytoskeleton
Q9UHK6 16.4071710364 16.1962770963 xaxaxaxa
P04083 16.5593012494 17.49864638 peroxysome
P01876 18.0126359128 18.2663088945 peroxysome
P28070 15.5227422093 16.4064725743 cytoskeleton
P25398 16.8986596748 17.4751143494 nucleolus
Q00325 17.2404732805 16.7409538699 lysosome
Q6NUK1 15.9574618004 16.1379883041 golgi
Q13561 15.9216974594 15.9943038398 lysosome
O75964 17.4458765469 16.5685822653 cytoskeleton
O00170 15.8400108879 15.5878388949 lysosome
P25788 16.1091626868 16.489570942 lysosome
P62244 16.0914533383 16.6806265749 cytoskeleton
P13798 16.305108129 15.7426765182 peroxysome
Q9BR76 15.9873667879 15.6681454469 xaxaxaxa
P01857 19.2863649839 19.7627530997 lysosome
P62158 19.1536033668 18.8979633341 peroxysome
Q8NBN7 15.047435152 15.014714817 peroxysome
P00387 15.5135681182 16.293808168 lysosome
Q9BSJ8 14.1417514136 14.6060091853 nucleolus
P04003 15.249876392 16.2349870993 xaxaxaxa
Q9UDY2 12.3766499145 12.4230578788 peroxysome
O43809 14.289686044 14.6559445424 cytoskeleton
P0C0L5 15.2877187111 15.0863852574 cytoskeleton
P00367 18.6012535111 17.8083163269 lysosome
P45880 17.2611711967 17.1611363379 golgi
P42224 18.3799638695 18.286510843 xaxaxaxa
P28066 15.8582759411 16.466810056 lysosome
P12004 13.6305681332 14.5006900572 cytoskeleton
P23786 16.1151440037 14.8056957919 nucleolus
O43399 15.8838151899 17.4924506795 nucleolus
Q96BW5 15.4198150025 14.5300497083 lysosome
P40925 19.2387849867 18.5034889134 peroxysome
P30042 16.7157712499 15.5213404429 golgi
Q6UW68 14.1803076448 14.3278474895 peroxysome
P53041 13.7319071662 14.5519898857 golgi
P30740 15.7339123579 16.9466901278 cytoskeleton
P00918 19.0819631101 17.9355778793 lysosome
Q12905 16.1576886656 16.4028598034 peroxysome
P63010 15.5080898676 15.2974467777 lysosome
P01717 13.989690382 14.437803703 golgi
Q9HC38 17.2125021146 17.1169392095 peroxysome
P15311 17.7577704172 17.724273936 nucleolus
Q9H8H3 15.9283370831 16.5644087284 cytoskeleton
P26885 17.44881352 17.5032619322 xaxaxaxa
O43776 15.3892992633 15.0438609933 nucleolus
O15400 15.2757998589 14.8140668036 golgi
Q15942 14.3071253375 14.5401310751 cytoskeleton
Q14152 14.7773703748 15.0603293404 peroxysome
Q96A26 16.4049943704 16.3271357018 lysosome
P22352 19.0841810546 14.9912196474 xaxaxaxa
P51149 16.8851401914 16.9797681161 lysosome
P30085 16.6304202348 16.7333293714 nucleolus
P16401 15.862648569 17.3190796348 golgi
O43396 15.9424397358 15.9897412633 xaxaxaxa
P50454 15.525847084 16.6899600437 peroxysome
P62333 15.1195410943 15.1759981754 xaxaxaxa
P30153 15.0133013633 15.2330455591 xaxaxaxa
P46108 14.2432184329 13.8657620593 lysosome
P09382 17.319613817 18.3179198911 golgi
P19404 17.1621706348 16.3415123407 xaxaxaxa
P49006 12.6688179815 13.5340326188 cytoskeleton
P49773 16.7818452902 17.2558551538 xaxaxaxa
Q12931 16.5387401864 16.5008803728 xaxaxaxa
P00738 18.270297878 18.8242943028 nucleolus
P46783 16.3267144861 16.8718900973 nucleolus
P08865 17.0940802605 17.7125410038 golgi
P46776 16.6901590173 17.3061164093 cytoskeleton
P12268 14.5084106567 15.085836251 nucleolus
P06703 18.9202143235 19.1126666561 lysosome
Q9Y6C9 16.3135970258 16.0791854289 golgi
Q13596 14.9341875202 14.6863129333 nucleolus
O43294 14.9542866548 14.7333365366 xaxaxaxa
P54619 15.008886338 15.3181044345 xaxaxaxa
P31942 15.6461885385 16.0307268755 nucleolus
P35244 14.9130833908 15.2725932055 lysosome
P27348 16.522007898 17.3293516506 xaxaxaxa
P02763 17.6021064413 18.1178706398 cytoskeleton
Q8N142 15.3639351514 17.4285595282 peroxysome
P30048 19.8703141001 18.903898837 nucleolus
P35080 16.3167739297 15.7612377118 peroxysome
P52209 16.1322982317 15.905173088 golgi
P07900 17.7258605411 17.7543319342 lysosome
Q6P587 16.1788148035 14.9968353473 cytoskeleton
Q9UQ80 15.7386729888 16.4142592277 lysosome
Q9H4M9 15.2443307387 14.887708293 xaxaxaxa
Q15126 14.376619439 14.4051360854 xaxaxaxa
Q8NFU3 16.0366545112 16.2387052741 cytoskeleton
P35237 17.1048529693 16.6038629574 lysosome
Q16891 16.7980927136 16.2600484457 golgi
Q15084 16.824194746 17.4530747193 nucleolus
O75891 17.241503126 16.528018282 lysosome
Q96SU4 14.4366335563 14.1326545849 golgi
P14923 13.5898722384 14.3728605837 peroxysome
O75367 15.6378516261 16.1473063335 xaxaxaxa
Q96DG6 18.5772830409 17.9378241647 golgi
P37108 15.390076762 15.5010892112 xaxaxaxa
P49721 15.117685699 15.9077430304 golgi
O00764 14.9200931202 14.7377791273 lysosome
P49756 16.737122675 16.3653226471 golgi
P10619 15.5993634831 14.5351242766 nucleolus
Q15746 15.0357372209 14.7279475608 nucleolus
Q9NZ08 13.37571316 15.0840845365 xaxaxaxa
Q8NBX0 15.5819370021 15.9102058212 golgi
P55010 15.2492960024 16.308488659 xaxaxaxa
P30533 15.6165568478 16.5360426125 peroxysome
O43617 15.5248344323 15.6776737194 nucleolus
P55268 16.11804014 16.1996197297 golgi
Q15121 14.5956383314 15.3785852922 cytoskeleton
P24534 16.9776260054 16.9102025707 peroxysome
Q9BUT1 17.842363651 16.7154676966 lysosome
P62280 16.3378732316 17.0458625393 peroxysome
Q9BYV1 16.4524614834 15.2457216612 xaxaxaxa
P49368 16.4539718393 16.8607155134 lysosome
Q9Y490 16.8399093622 17.1270609655 golgi
P49411 18.5910448174 17.8806711372 peroxysome
O00264 16.3425771996 16.1855508919 golgi
P62318 15.7629087186 16.2084924249 peroxysome
Q16851 16.4178917869 16.3650788588 xaxaxaxa
P05023 17.728532178 16.5780549382 lysosome
P21912 17.5351477526 16.6426776404 xaxaxaxa
Q13242 16.1108450665 16.3588993887 xaxaxaxa
O43678 16.1802857852 14.4089796653 golgi
P04080 17.7387450561 18.0156971025 nucleolus
P60953 15.7925548832 15.2072034434 lysosome
P05198 15.1174307189 15.8087922293 peroxysome
P11216 15.5131827788 16.5815934721 peroxysome
Q9C0J9 19.0294704016 19.143465091 lysosome
O95394 14.0603941047 14.906331234 golgi
Q15262 15.137963526 15.9077056629 golgi
Q09666 17.918232775 18.5560326153 xaxaxaxa
O43795 15.0637329807 14.6611552956 golgi
P01903 15.6122851508 16.0277832053 peroxysome
P34897 17.4078628579 17.3111209878 golgi
P31040 17.6435304784 16.9204270824 xaxaxaxa
Q9HDC9 15.3606580467 15.6750982751 cytoskeleton
P62995 14.6900942481 15.4153676531 xaxaxaxa
P16152 17.4397890423 17.4350507023 peroxysome
Q9BSA4 16.9613196668 17.201503173 cytoskeleton
P45954 17.5458067239 15.1709349345 lysosome
Q9H8L6 14.6143017779 14.2819470642 golgi
Q13310 14.4895313042 14.8589128747 cytoskeleton
P68402 16.8556782012 17.3580147113 xaxaxaxa
Q68CK6 17.850290526 16.4679878612 peroxysome
Q13283 14.1537791247 14.7617430657 nucleolus
O75533 15.7936152479 16.1903028454 peroxysome
Q92597 15.6470113057 16.973016095 xaxaxaxa
P17174 17.7559011604 17.4085987435 nucleolus
P28331 17.0931652299 15.3085481535 lysosome
P62750 15.9857358031 16.7449839985 golgi
P17844 15.3707202741 15.6305003119 lysosome
O76074 19.6119938142 19.8544490078 lysosome
Q8TEA8 12.5047680667 12.5022683958 peroxysome
P12429 15.4088450907 17.6534659025 cytoskeleton
O00159 15.7503857641 16.1977210292 nucleolus
P11177 17.3014590263 16.1690099372 peroxysome
P14174 17.4287344382 18.5074649215 nucleolus
P07814 14.359947093 14.921822558 nucleolus
Q92841 14.7862768157 15.449729081 xaxaxaxa
P21283 15.6939639398 14.8189322898 peroxysome
P08107 18.0274438926 18.6399533284 lysosome
O00487 15.1961846049 15.7309389738 golgi
P62249 16.7372797603 17.2184658184 xaxaxaxa
Q6NZI2 14.5171829375 16.0586270969 xaxaxaxa
P26373 15.8360411559 16.3253944534 golgi
P41240 13.8913410341 14.416628078 golgi
P61247 15.6023704624 16.2156577317 lysosome
Q9Y646 16.6579888582 16.0179757795 xaxaxaxa
Q9UBQ7 17.6378794479 16.5231988035 peroxysome
O43615 15.1709883135 15.1218972607 cytoskeleton
P01042 17.0573658551 16.9281245511 nucleolus
Q13228 18.0956748956 16.5009890604 nucleolus
Q96IU4 17.5378098104 16.7868368682 xaxaxaxa
P09960 15.8007789105 16.1797609537 peroxysome
Q13409 14.5644317955 14.9535388385 xaxaxaxa
P05455 15.2835048078 15.7039984848 lysosome
P62312 14.8533301219 15.3964847199 xaxaxaxa
P61923 14.9286618559 15.2210749101 golgi
Q96DB5 14.8595365311 15.449903588 peroxysome
O00203 15.5342707402 15.8472164561 xaxaxaxa
Q8TC12 16.5749250687 16.465578982 golgi
P35558 17.0461316746 15.7325519922 nucleolus
P13073 18.0499688171 17.0587399109 lysosome
Q9UIJ7 16.8883185964 16.0992660586 golgi
P25311 16.2723784568 15.6164284803 lysosome
P02748 16.5493462261 15.9371185003 cytoskeleton
Q9UBQ0 15.1068152013 15.1884907462 lysosome
P07305 16.1634417047 16.3848162926 golgi
Q6NVY1 17.6501722239 15.7612909537 cytoskeleton
Q99460 13.8530897762 14.7241945177 peroxysome
Q9H6S3 15.8954245515 15.611605191 nucleolus
O43852 15.8837727987 16.8781742601 xaxaxaxa
Q8IW45 14.2475402312 14.2779235321 nucleolus
Q6UXS9 18.2623936918 18.3308702857 lysosome
Q9H0R4 14.4358653026 14.0327517676 lysosome
P62913 16.3346672202 16.9919698245 xaxaxaxa
P09622 17.3229423114 15.965009427 xaxaxaxa
Q15393 14.547275479 15.2091540633 cytoskeleton
Q9Y2S2 18.2683746648 17.5858907455 peroxysome
Q16543 15.3107068557 15.3538793187 lysosome
Q8NBS9 16.0305027755 16.7482255514 lysosome
Q9H223 15.3671074291 15.6552331862 xaxaxaxa
P00450 16.6720097065 17.163762009 cytoskeleton
P68371 18.9011458519 19.3267336451 lysosome
P07951 14.8533770297 15.2063054726 nucleolus
P30047 15.2650967523 14.2311682823 peroxysome
Q9P2D7 18.1461648275 18.1670629396 nucleolus
P02774 16.5120172444 16.6291645096 nucleolus
P36776 16.3242443606 15.8230606803 nucleolus
P47755 16.6324662242 16.6911399418 xaxaxaxa
P29966 13.9796936844 15.1292244521 xaxaxaxa
Q08426 17.798407557 16.5333721999 cytoskeleton
O75874 17.5990982005 16.5341203942 peroxysome
Q9NSD9 15.1838667038 15.4836365203 cytoskeleton
P11182 17.7053570154 17.9975756669 cytoskeleton
P60468 12.7201093384 12.9019225474 nucleolus
Q00688 15.3868976437 15.617138746 nucleolus
Q16186 12.6889635686 13.0374163543 peroxysome
