# Supplementary material for: Quantifying compartment‐associated variations of protein abundance in proteomics data
Source: Mol Syst Biol. 2018 Jul 2;14(7):e8131. doi: 10.15252/msb.20178131 (PMC6056770; doi:10.15252/msb.20178131)
Supplement: Supplementary file 8 — Code EV1 [file MSB-14-e8131-s008.zip › cnv_V1.0/parameters.txt_azimifar]

replicates=True
sample1_columns=1-4
sample2_columns=5-8
toleratedNA=2
annotation=automatic
species=mmusculus
idtype=uniprot
inputfile=data2_azimifar_custom
projectname=azimifar
dolog2=True
