# Supplementary material for: Quantifying compartment‐associated variations of protein abundance in proteomics data
Source: Mol Syst Biol. 2018 Jul 2;14(7):e8131. doi: 10.15252/msb.20178131 (PMC6056770; doi:10.15252/msb.20178131)
Supplement: Supplementary file 8 — Code EV1 [file MSB-14-e8131-s008.zip › cnv_V1.0/README]

########################################################
#                                                      #
# Compartment Normalized Variation (CNV) Analysis Tool #
#                                                      #
#                        V1.0                          #
#                                                      #
########################################################

################
# Requirements #
################

The scripts are written in Python and R, which must be installed in the machine beforehand.
Python version 2.6 (2.7 or newer version)
R version 3.2.2

Python libraries required: all libraries are built-in, no additional library required.
R libraries required: 
	ggplot2
	GO.db
	biomaRt
	fdrtool
	affy
	preprocessCore
	limma

#############
# Execution #
#############

R scripts are dynamically written and executed, their templates are stored in the templates/ folder for you to customize.
The tool is launched with the following command line:
python cnv.py

The output file is named <projectname>_auto_cnv.txt (or custom for custom annotation).
It contains the original input plus additional columns:
	short.name: name of the protein
	accession: accession ID used for GO term annotation
	compartment: compartment assigned to the protein (proteins will multiple compartments (e.g. nucleus and mitochondrion) will appear as many times as the number of the assigned compartments).
		The CNV value of the same protein will be different in every compartment.
	residuals: the residual value, showing how much the protein abundance is deviating from the linear fit of its compartment.
	cnv_value: the stardadized residual of a protein in its cellular compartment.
	std_fdrtool.pval: the adjusted pvalue (with fdrtool) associated to the cnv_value.

##########################################################
# Detection of abundance shifts in cellular compartments #
##########################################################

Abundances shifts in particular compartments are automatically detected with a standard differential analysis with limma (nucleus, cytoplasm, mitochondrion, extracellular, peroxisome, lysosome, endoplasmic reticulum, Golgi apparatus, cell membrane and nuclear membrane)
(done only if there are replicates and only with automatic compartment annotation).
The following file will be created:

<projectname>_compartments_shifts.pdf: a density plot showing the distribution of logFC of the proteins in the four main cellular compartments.
<projectname>_compartment_shift_analysis.txt: a table reporting the mean logFC for every compartment, together with the t-test pvalue of a compartment versus the other compartments.

##############
# Parameters #
##############

Scripts are dynamic and can be adapted through a parameter file (parameters.txt) that should be checked before any analysis.
The following parameters can be changed in the parameters.txt file:

replicates: 'True' if your two samples contain 2 or more replicates each. 'False' otherwise.
sample1_columns: Put the numbers of the columns containing the abundances for the two samples. 
	The numbering must start from 0. 
	Columns can be written like these following examples:
		3 = the value is in the fourth column of the input data.
		2:5 = the values for this sample are in the columns 3,4,5,6.
		1,2 = the values for this sample are in the columns 2 and 3.
sample2_columns: same as above.
toleratedNA: Number of tolerated missing data (NA) for a protein in any of the two samples. If a protein has more NA than allowed it will be removed from the dataset. 
	This parameter is checked only if replicates=True.
annotation: 'automatic' if you want to script to automatically assign GO localization terms (nucleus, cytoplasm, mitochondrion and extracellular available at the moment) to the proteins in the dataset.
	'custom' if protein compartments/groups are provided by the user. In this care, the column with the annotation in the input data MUST be named 'annotation'.
species: scientific name of the organism. Species name MUST be written like the following examples:
	'mmusculus' for Mus musculus;
	'hsapiens' for Homo sapiens;
	'scerevisiae' for S.cerevisiae...
idtype: type of protein ID provided in the input data. This script can work with UniProt and Ensembl ID at the momend.
	Put 'uniprot' or 'ensembl' as value, accordingly.
inputfile: name of the input file (or path if it is in a different directory).
projectname: to be used when naming the output files.

###############
# PLEASE READ #
###############

1. Column names MUST be provided.
2. Columns numbering starts from 0.
3. Missing data SHOULD be set to NA (value is ignored if not numeric).
4. The column with the Protein ID MUST be column 0.
5. Multiple IDs for the same proteins must be separated by a ';' character.
6. Annotation column MUST be named 'annotation'.
7. Use TAB- or space-delimited columns.
