# Supplementary material for: Quantifying compartment‐associated variations of protein abundance in proteomics data
Source: Mol Syst Biol. 2018 Jul 2;14(7):e8131. doi: 10.15252/msb.20178131 (PMC6056770; doi:10.15252/msb.20178131)
Supplement: Supplementary file 8 — Code EV1 [file MSB-14-e8131-s008.zip › cnv_V1.0/templates/prova]

import random
a=open('data2_azimifar_rewritten').readlines()

compartments=['lysosome','golgi','peroxysome','cytoskeleton','nucleolus','xaxaxaxa']

for line in a:
	print line[:-1]+' '+random.sample(compartments,1)[0]
